# Supplementary material for: Analysis of lncRNA Expression in Patients With Eosinophilic and Neutrophilic Asthma Focusing on LNC_000127
Source: Front Genet. 2019 Mar 19;10:141. doi: 10.3389/fgene.2019.00141 (PMC6433975; doi:10.3389/fgene.2019.00141)
Supplement: Supplementary Text 1 — Text that presents detailed information on data analysis. [file Data_Sheet_1.zip]

Archive with 17 entries (17 files):
- Supplementary Image1-FISH experiment.doc
- Supplementary Image2-Three sets of white light and fluorescent photos.doc
- Supplementary Image3-Western blotting.doc
- Supplementary Table 1.mRNA_Asthma_vs_Control.DE_ALL.xls
- Supplementary Table 10.Eos_vs_Neu.DEG_KEGG_pathway_enrichment_result_ALL.xls
- Supplementary Table 11 KD Vs.NC(CV) .xls
- Supplementary Table 2.mRNA_Eos_vs_Control.DE_ALL.xls
- Supplementary Table 3.mRNA_Neu_vs_Control.DE_ALL.xls
- Supplementary Table 4.mRNA_Eos_vs_Neu.DE_ALL.xls
- Supplementary Table 5.lncRNA_Asthma_vs_Control.DE_ALL.xls
- Supplementary Table 6.lncRNA_Eos_vs_Control.DE_ALL.xls
- Supplementary Table 7.lncRNA_Neu_vs_Control.DE_ALL.xls
- Supplementary Table 8.lncRNA_Eos_vs_Neu.DE_ALL.xls
- Supplementary Table 9.Asthma_vs_Control.DEG_KEGG_pathway_enrichment_result_UP.xls
- Supplementary Text1-The methods of RNA-seq.doc
- Supplementary Text2-PCR Assay SABio96.doc
- Supplementary Text3-sequence of LNC_000127.doc
