# Supplementary material for: Analysis of lncRNA Expression in Patients With Eosinophilic and Neutrophilic Asthma Focusing on LNC_000127
Source: Front Genet. 2019 Mar 19;10:141. doi: 10.3389/fgene.2019.00141 (PMC6433975; doi:10.3389/fgene.2019.00141)
Supplement: Supplementary Text 1 — Text that presents detailed information on data analysis. [file Data_Sheet_1.zip › Supplementary Table 1.mRNA_Asthma_vs_Control.DE_ALL.xls]

transcript_id	gene_id	gene_name	feature_id	Asthma_FPKM	Control_FPKM	log2(foldchange)	pvalue	qvalue
ENST00000001146	ENSG00000003137	CYP26B1	transcript	0.0033265	0.118200666666667	-5.15108932857505	0.0192739624427787	0.916823423071044
ENST00000006750	ENSG00000007312	CD79B	transcript	2.36575877777778	4.23363383333333	-0.839593517934234	0.0318938387513562	1
ENST00000009530	ENSG00000019582	CD74	transcript	11.8938406666667	21.84791	-0.877280622012923	0.00293562028930943	0.392677043853504
ENST00000010299	ENSG00000009780	FAM76A	transcript	0.000994611111111111	0.0184795	-4.21564936401667	0.0394069121120252	1
ENST00000011700	ENSG00000048707	VPS13D	transcript	0.3784825	0.00536416666666667	6.14072872222451	0.0424114228198457	1
ENST00000014914	ENSG00000013588	GPRC5A	transcript	0.0022145	0.0170385	-2.94374542983497	0.026356873461637	1
ENST00000053867	ENSG00000030582	GRN	transcript	52.7616538333333	75.8920631666667	-0.524459228594032	0.037207821779704	1
ENST00000156825	ENSG00000071655	MBD3	transcript	0.698181777777778	1.31987983333333	-0.918731978532314	0.0140576189800194	0.807620191758213
ENST00000196482	ENSG00000083812	ZNF324	transcript	2.35583394444444	3.4769155	-0.561570153881966	0.0372770809867342	1
ENST00000200691	ENSG00000087250	MT3	transcript	0.00756127777777778	0.0528763333333333	-2.80592017708182	0.0355531727334469	1
ENST00000203629	ENSG00000089692	LAG3	transcript	1.21200411111111	2.502844	-1.04617377952047	0.00301510117565624	0.399591906596544
ENST00000215742	ENSG00000184436	THAP7	transcript	1.11551288888889	2.831712	-1.34396736030639	0.0184965199803012	0.901258812881362
ENST00000215743	ENSG00000099953	MMP11	transcript	0.0719556666666667	0.1652255	-1.19925614965023	0.0453567826361641	1
ENST00000215906	ENSG00000128203	ASPHD2	transcript	0.692574611111111	1.25248066666667	-0.854746927819472	0.0150134488633335	0.838327967756665
ENST00000215957	ENSG00000100139	MICALL1	transcript	1.64593061111111	2.85903166666667	-0.796623083237409	0.00575358484436608	0.559496085106583
ENST00000216014	ENSG00000100196	KDELR3	transcript	0.00192444444444444	0.0182011666666667	-3.241516999289	0.033987484747185	1
ENST00000216513	ENSG00000100625	SIX4	transcript	0	0.004716	-Inf	0.00013218718523069	0.0535977727615063
ENST00000216802	ENSG00000100911	PSME2	transcript	5.49308238888889	9.974336	-0.860604872585471	0.00834731533345056	0.663445347782135
ENST00000217233	ENSG00000101255	TRIB3	transcript	0.7921975	1.27360816666667	-0.684989438378147	0.0401433296544467	1
ENST00000217939	ENSG00000101825	MXRA5	transcript	0.00104311111111111	0.0102363333333333	-3.29473428727482	0.0126503531352188	0.777513262607951
ENST00000218230	ENSG00000102109	PCSK1N	transcript	2.05346166666667	3.800812	-0.888249650952918	0.035909661077757	1
ENST00000218789	ENSG00000102606	ARHGEF7	transcript	0.425929166666667	0.0964691666666667	2.14247371666859	0.00304053358027427	0.401974472239316
ENST00000219334	ENSG00000103056	SMPD3	transcript	3.87692088888889	0.945309166666667	2.03605314617531	0.00649925183142931	0.596257118777341
ENST00000219406	ENSG00000185615	PDIA2	transcript	0	0.00682766666666667	-Inf	0.0400113834272798	1
ENST00000219789	ENSG00000103502	CDIPT	transcript	4.55277433333333	7.20786133333333	-0.662825305199247	0.043958799945811	1
ENST00000221355	ENSG00000128000	ZNF780B	transcript	0.130927666666667	0.0099345	3.72017881997173	0.042268830319222	1
ENST00000221504	ENSG00000104907	TRMT1	transcript	0.402582722222222	0.0116223333333333	5.11431361438847	0.0157635523933095	0.859751303733941
ENST00000221515	ENSG00000104918	RETN	transcript	2.189073	4.74688866666667	-1.11666214773325	0.034548289716473	1
ENST00000221801	ENSG00000105202	FBL	transcript	8.91625894444445	14.7875966666667	-0.729877178690088	0.0126505411862522	0.777513262607951
ENST00000221804	ENSG00000105205	CLC	transcript	60.8131017777778	15.1676576666667	2.00338386803839	0.00810548323958802	0.662780548781855
ENST00000222145	ENSG00000105538	RASIP1	transcript	0.00422483333333333	0.0197321666666667	-2.22358304380333	0.0339391964315634	1
ENST00000222308	ENSG00000105701	FKBP8	transcript	63.0399903888889	171.353216	-1.44263404901954	0.00128310986418488	0.233576725786264
ENST00000222982	ENSG00000106258	CYP3A5	transcript	0	0.00876466666666667	-Inf	0.035776796221225	1
ENST00000223398	ENSG00000106665	CLIP2	transcript	0.215624555555556	0.00262883333333333	6.35795499413918	0.000279326541226459	0.0909313014583984
ENST00000223791	ENSG00000106948	AKNA	transcript	0.993119777777778	2.4527685	-1.30437144090428	0.00290238595685839	0.390532154861724
ENST00000225171	ENSG00000108176	DNAJC12	transcript	0	0.0374506666666667	-Inf	0.00199433756813506	0.314471718100463
ENST00000227758	ENSG00000110330	BIRC2	transcript	8.29521533333333	3.68154083333333	1.17196972914743	0.0448843427957925	1
ENST00000228140	ENSG00000110700	RPS13	transcript	6.37621211111111	1.611237	1.98453090434184	0.0406504216787174	1
ENST00000228289	ENSG00000090612	ZNF268	transcript	0.004809	0.0568181666666667	-3.56254344997981	0.0163503910755236	0.861542954948445
ENST00000228434	ENSG00000110848	CD69	transcript	1.12134283333333	0.2800775	2.00132943300706	0.00583078770891824	0.563984338298721
ENST00000228928	ENSG00000111331	OAS3	transcript	7.11750883333333	17.0556198333333	-1.26080290258965	0.0207716000293601	0.944707347354345
ENST00000229268	ENSG00000111667	USP5	transcript	0.0511691111111111	0.1302515	-1.34795491016878	0.00741885479181966	0.634479742435989
ENST00000229314	ENSG00000111711	GOLT1B	transcript	0.802253	0.361800833333333	1.14886154851776	0.0377342567679337	1
ENST00000229955	ENSG00000112218	GPR63	transcript	0.0233738888888889	0.00102033333333333	4.51778533680958	0.00169106254851698	0.282335948472527
ENST00000231338	ENSG00000082196	C1QTNF3	transcript	0	0.0888556666666667	-Inf	0.000270396502387784	0.0896305194502574
ENST00000233545	ENSG00000115204	MPV17	transcript	0.249881388888889	1.01128166666667	-2.0168695201206	0.0172948792947342	0.88037751708258
ENST00000233609	ENSG00000115268	RPS15	transcript	0.978229777777778	6.66666666666667e-06	17.1628482619351	0.00382113160238148	0.454854885696328
ENST00000233735	ENSG00000115386	REG1A	transcript	0	0.0222343333333333	-Inf	0.0280685875147125	1
ENST00000233954	ENSG00000115602	IL1RL1	transcript	0.555193	0.0954708333333333	2.53985742090795	0.0118550089967823	0.755949168487211
ENST00000234091	ENSG00000115738	ID2	transcript	0.434459888888889	0.0280185	3.9547713609448	0.00916068990192572	0.673700129831906
ENST00000234549	ENSG00000009780	FAM76A	transcript	0	0.0104438333333333	-Inf	0.0229239973616869	0.977498619894467
ENST00000234626	ENSG00000097046	CDC7	transcript	0.243983833333333	0	Inf	0.00349006506869073	0.436018101600874
ENST00000238341	ENSG00000119397	CNTRL	transcript	0.3574065	0	Inf	0.00868478726995478	0.664528899573414
ENST00000238856	ENSG00000119844	AFTPH	transcript	2.77124083333333	0.67812	2.03091959284149	0.000733044969305491	0.172699149107979
ENST00000238983	ENSG00000182333	LIPF	transcript	0	2.57359766666667	-Inf	2.27687445706571e-09	2.06797122562993e-05
ENST00000238994	ENSG00000119938	PPP1R3C	transcript	0.00261166666666667	0.030081	-3.52580984906519	0.0434302007473181	1
ENST00000239026	ENSG00000119969	HELLS	transcript	0.000814444444444444	0.0290678333333333	-5.1574634374272	0.0166642925315611	0.866858172496586
ENST00000239374	ENSG00000120262	CCDC170	transcript	0.255642444444444	0.0776651666666667	1.71878779687934	0.0262555159941015	1
ENST00000240662	ENSG00000121361	KCNJ8	transcript	0.0165936666666667	0	Inf	0.0137247293888544	0.796941912033125
ENST00000242819	ENSG00000123171	CCDC70	transcript	0	0.0121713333333333	-Inf	0.0163659536553293	0.861542954948445
ENST00000244174	ENSG00000124334	IL9R	transcript	0.171461	0.0231883333333333	2.88640942787321	0.00580711606537873	0.56229351453947
ENST00000244534	ENSG00000124575	HIST1H1D	transcript	44.5144045555556	83.950093	-0.915259665547093	0.00373234739356455	0.448993976186093
ENST00000244670	ENSG00000124702	KLHDC3	transcript	0.00465077777777778	0.0612753333333333	-3.7197625151163	0.0158756213524054	0.859751303733941
ENST00000244769	ENSG00000124788	ATXN1	transcript	0.731190277777778	0.0530858333333333	3.78384807284428	0.0102626390642672	0.713709183010773
ENST00000245222	ENSG00000063176	SPHK2	transcript	0.911637611111111	1.52676533333333	-0.743945982563981	0.0478157532598565	1
ENST00000245323	ENSG00000125266	EFNB2	transcript	0.0651923333333333	0.0168131666666667	1.95511083865344	0.0253289458739074	1
ENST00000245479	ENSG00000125398	SOX9	transcript	0.00317633333333333	0.0174808333333333	-2.46033973556251	0.0357317621441644	1
ENST00000245907	ENSG00000125730	C3	transcript	0.193920166666667	0.323587	-0.738690805276119	0.0366247516614466	1
ENST00000246069	ENSG00000125868	DSTN	transcript	0.995616666666667	0.409937	1.2801881710108	0.0448311112133189	1
ENST00000246186	ENSG00000125966	MMP24	transcript	0.00707383333333333	0.0231721666666667	-1.71182881359935	0.0453920258113692	1
ENST00000246314	ENSG00000126070	AGO3	transcript	0.00265194444444444	0.0414703333333333	-3.96695718561525	0.0208750432288849	0.944841589537889
ENST00000246802	ENSG00000105373	GLTSCR2	transcript	42.7298042222222	63.1936796666667	-0.564537567125049	0.0217567364486369	0.954251032967996
ENST00000247306	ENSG00000126890	CTAG2	transcript	0	0.0170246666666667	-Inf	0.0352540868983902	1
ENST00000248114	ENSG00000127554	GFER	transcript	0.884509333333333	1.44103266666667	-0.704153768822432	0.0467869912873178	1
ENST00000248211	ENSG00000256223	ZNF10	transcript	0.00284194444444444	0.0246671666666667	-3.11764175599827	0.0468398641297126	1
ENST00000248980	ENSG00000128253	RFPL2	transcript	0.00195866666666667	0.045644	-4.54248142708359	0.00965131044510471	0.694337769545773
ENST00000249014	ENSG00000128283	CDC42EP1	transcript	0.877850111111111	1.611162	-0.876055029904172	0.0248731924971168	1
ENST00000249736	ENSG00000137776	SLTM	transcript	2.83083794444444	0	Inf	0.000273799272241884	0.0901007931209025
ENST00000249842	ENSG00000129009	ISLR	transcript	0.000442166666666667	0.00603183333333333	-3.7699343909469	0.0333979649074492	1
ENST00000249887	ENSG00000129048	ACKR4	transcript	0.00282372222222222	0.0188666666666667	-2.74016947374644	0.00701703116908918	0.616995294743904
ENST00000251081	ENSG00000134755	DSC2	transcript	0.4990455	0.0066275	6.23456278259306	0.000257946255584603	0.0876534455608626
ENST00000251091	ENSG00000020577	SAMD4A	transcript	0	0.0090995	-Inf	0.0037702043596347	0.45176135715382
ENST00000251642	ENSG00000108771	DHX58	transcript	1.41133627777778	2.825889	-1.00164301969809	0.0204514110542356	0.944489377008603
ENST00000252029	ENSG00000025708	TYMP	transcript	7.54114572222222	14.1339871666667	-0.906312871040053	0.0148704909819149	0.836292472713574
ENST00000252136	ENSG00000099899	TRMT2A	transcript	0.202971388888889	0.015363	3.72374450753872	0.0320040342909993	1
ENST00000252229	ENSG00000204516	MICB	transcript	0.928353	0.00747783333333333	6.95590935793144	0.00353729766577927	0.437226788963714
ENST00000252440	ENSG00000130159	ECSIT	transcript	0.0562163333333333	0.833280333333333	-3.88974066749471	0.0093565312575305	0.682028050935159
ENST00000252458	ENSG00000130177	CDC16	transcript	0.417361277777778	0	Inf	0.0012832896908048	0.233576725786264
ENST00000252512	ENSG00000130227	XPO7	transcript	3.00487911111111	5.96953816666667	-0.990312370469309	0.0410290427099144	1
ENST00000252593	ENSG00000130303	BST2	transcript	8.86631516666667	15.126847	-0.770704756031344	0.0140957568783184	0.807726888626669
ENST00000252729	ENSG00000130433	CACNG6	transcript	0.605346333333333	0.158211166666667	1.93590934951293	0.0309315316441084	1
ENST00000252797	ENSG00000169951	ZNF764	transcript	0.9365495	1.61806466666667	-0.788842113659226	0.0298941874721886	1
ENST00000253354	ENSG00000125999	BPIFB1	transcript	0	0.0150793333333333	-Inf	0.0150399394234733	0.838327967756665
ENST00000253382	ENSG00000131069	ACSS2	transcript	0.0109136666666667	0.395667166666667	-5.18007956152153	1.12567469194524e-07	0.000319099447910185
ENST00000253461	ENSG00000260456	C16orf95	transcript	0	0.0572846666666667	-Inf	0.00861251082704826	0.663445347782135
ENST00000254043	ENSG00000171346	KRT15	transcript	0.000559833333333333	0.00728716666666667	-3.70228869247107	0.0144543722368378	0.821538397002998
ENST00000254901	ENSG00000132563	REEP2	transcript	0	0.0242755	-Inf	0.00136394204550217	0.244339322056675
ENST00000255409	ENSG00000133048	CHI3L1	transcript	9.18765627777778	19.9843	-1.12109824991563	0.0177954144746448	0.892472953981011
ENST00000255688	ENSG00000133321	RARRES3	transcript	10.7152435	21.1310961666667	-0.979702973302916	0.00263149859494522	0.368836203527623
ENST00000256452	ENSG00000091181	IL5RA	transcript	0.298361	0	Inf	0.0206690473126197	0.944707347354345
ENST00000256678	ENSG00000134283	PPHLN1	transcript	0.242322111111111	0.0015795	7.26131430475504	0.000208892105297625	0.075890501854627
ENST00000256722	ENSG00000134326	CMPK2	transcript	4.45025972222222	11.8963335	-1.41855555638954	0.0115441237060011	0.7475688889818
ENST00000256858	ENSG00000134444	KIAA1468	transcript	0.767692277777778	0.0706201666666667	3.44237600505431	0.0066955219943172	0.607042723349012
ENST00000256906	ENSG00000134489	HRH4	transcript	1.66362233333333	0.624115	1.41444416671662	0.0348860276233396	1
ENST00000257118	ENSG00000134686	PHC2	transcript	0.0161468888888889	0.0549153333333333	-1.76595281187957	0.0477410874499142	1
ENST00000257248	ENSG00000134812	GIF	transcript	0.00152405555555556	0.164599	-6.75489626709778	0.000215407979511763	0.0768671705402579
ENST00000257570	ENSG00000135114	OASL	transcript	2.9745695	5.8304595	-0.970928700215008	0.0305783256518209	1
ENST00000257572	ENSG00000135116	HRK	transcript	0.153725777777778	0.0255508333333333	2.58891685603216	0.00473373025461716	0.508737315367379
ENST00000258281	ENSG00000135801	TAF5L	transcript	0.523126111111111	0.143273333333333	1.86838866812403	0.030115749778709	1
ENST00000258390	ENSG00000135905	DOCK10	transcript	0.91566	0.146246	2.64641483492497	0.00111957016352538	0.222019563541905
ENST00000258459	ENSG00000196912	ANKRD36B	transcript	0.0283322222222222	0	Inf	0.0202042824182617	0.941536147069582
ENST00000258781	ENSG00000136280	CCM2	transcript	1.7400145	3.60338833333333	-1.05025480937275	0.0180069643322163	0.894684100368458
ENST00000259030	ENSG00000136514	RTP4	transcript	0.963112611111111	2.7173665	-1.49643276070783	0.00253556308094129	0.358153214349132
ENST00000259038	ENSG00000136522	MRPL47	transcript	0	0.201509833333333	-Inf	9.27978305667299e-05	0.0403270955082452
ENST00000259324	ENSG00000136802	LRRC8A	transcript	0.0438607777777778	0.2142565	-2.28833567223356	0.000997170028403131	0.207724696857143
ENST00000259605	ENSG00000137075	RNF38	transcript	0.0538791666666667	0.802584333333333	-3.89685355224663	0.00180801924530284	0.295879906224559
ENST00000259953	ENSG00000137404	NRM	transcript	0.000184444444444444	0.166514166666667	-9.81824287354981	0.000117564078042292	0.0485352608554143
ENST00000260662	ENSG00000138092	CENPO	transcript	0.000218888888888889	0.0160531666666667	-6.19651537980054	0.00831298539049187	0.663445347782135
ENST00000260908	ENSG00000205045	SLFN12L	transcript	0.683100277777778	0.236066	1.53290711011417	0.0273449224184546	1
ENST00000261168	ENSG00000171681	ATF7IP	transcript	0.496599722222222	1.33361483333333	-1.42518669647827	0.0217919873484909	0.954779185203418
ENST00000261172	ENSG00000083782	EPYC	transcript	0	0.0126003333333333	-Inf	0.016091500300742	0.861516758981107
ENST00000261464	ENSG00000082512	TRAF5	transcript	0.956446888888889	0.359807833333333	1.41045826284756	0.0217694262626996	0.954251032967996
ENST00000261646	ENSG00000072310	SREBF1	transcript	1.578724	2.3753355	-0.589372324238681	0.0462112843049848	1
ENST00000261800	ENSG00000086570	FAT2	transcript	0.000651666666666667	0.00862066666666667	-3.72559333553114	0.0119192671052722	0.758100444563269
ENST00000261847	ENSG00000138593	SECISBP2L	transcript	0.262444611111111	0	Inf	0.0217152512436666	0.954251032967996
ENST00000261891	ENSG00000035664	DAPK2	transcript	1.36109105555556	0.5787415	1.23377258012626	0.041582113109869	1
ENST00000261963	ENSG00000126217	MCF2L	transcript	0	0.0241946666666667	-Inf	0.00505434390626865	0.522886238236018
ENST00000262051	ENSG00000110911	SLC11A2	transcript	1.14272961111111	0.408445	1.48427035071913	0.0260388221152132	1
ENST00000262094	ENSG00000041353	RAB27B	transcript	1.66747372222222	0.667178833333333	1.32151860188966	0.0240821707176106	0.995568118082376
ENST00000262346	ENSG00000118454	ANKRD13C	transcript	0.191441388888889	0	Inf	0.0274256406465798	1
ENST00000262580	ENSG00000104518	GSDMD	transcript	9.91053383333333	16.0495995	-0.695502621198722	0.0370357657607969	1
ENST00000262623	ENSG00000105675	ATP4A	transcript	0.00177633333333333	0.0205136666666667	-3.52961114847874	0.032110094855609	1
ENST00000262633	ENSG00000126254	RBM42	transcript	6.04482761111111	9.14775783333333	-0.597716977404713	0.0395399990868788	1
ENST00000262776	ENSG00000108679	LGALS3BP	transcript	2.02936405555556	4.6940655	-1.20981027404566	0.000305406398861568	0.0969878887293772
ENST00000262861	ENSG00000116991	SIPA1L2	transcript	0.4116775	0	Inf	0.0242868342618209	0.996319452173858
ENST00000262915	ENSG00000126091	ST3GAL3	transcript	0.0480148333333333	0.165045166666667	-1.78130881506468	0.0313584257971608	1
ENST00000262962	ENSG00000105248	CCDC94	transcript	2.70966494444444	3.930736	-0.536685000851538	0.0447481680442291	1
ENST00000262970	ENSG00000089847	ANKRD24	transcript	0	0.0137496666666667	-Inf	0.00104543147865363	0.214337052028705
ENST00000262992	ENSG00000109452	INPP4B	transcript	0.0849582777777778	0	Inf	0.0153120976932496	0.847885489688817
ENST00000263033	ENSG00000102362	SYTL4	transcript	0.221432166666667	0	Inf	0.00824543180788508	0.663445347782135
ENST00000263054	ENSG00000108018	SORCS1	transcript	0	0.00219333333333333	-Inf	0.0163002109895932	0.861542954948445
ENST00000263071	ENSG00000074660	SCARF1	transcript	4.09584416666667	7.4161355	-0.856506777040126	0.0228538268853955	0.976339993822225
ENST00000263094	ENSG00000064687	ABCA7	transcript	2.02499272222222	4.2350355	-1.06445733994287	0.00879937270150465	0.668836217727455
ENST00000263265	ENSG00000105559	PLEKHA4	transcript	0.0290781666666667	0.06697	-1.20357865561121	0.0275567943826382	1
ENST00000263409	ENSG00000113594	LIFR	transcript	0.005517	0.0268396666666667	-2.28241086861715	0.0234224732223539	0.987625872989921
ENST00000263468	ENSG00000110318	CEP126	transcript	0.0346033333333333	0.00654016666666667	2.40351171283279	0.0350231867654331	1
ENST00000263925	ENSG00000072201	LNX1	transcript	0	0.00734683333333333	-Inf	0.00813652972080119	0.662780548781855
ENST00000263934	ENSG00000054523	KIF1B	transcript	0.0819401111111111	0.8576375	-3.3877262344473	0.0400338669602988	1
ENST00000264080	ENSG00000125734	GPR108	transcript	4.815703	8.16175033333333	-0.761132160289475	0.0422096017085813	1
ENST00000264157	ENSG00000082258	CCNT2	transcript	0.791333944444444	0.350828833333333	1.17351932081184	0.0288429453996189	1
ENST00000264233	ENSG00000051341	POLQ	transcript	0.00563844444444445	0	Inf	0.0327732703102538	1
ENST00000264553	ENSG00000197540	GZMM	transcript	6.41628911111111	10.4802218333333	-0.707858199852436	0.0275684110600805	1
ENST00000264601	ENSG00000124839	RAB17	transcript	0	0.005804	-Inf	0.0400064436108507	1
ENST00000264644	ENSG00000108352	RAPGEFL1	transcript	1.17777777777778e-05	0.0533575	-12.1454079988338	0.000497594899538537	0.135693454129595
ENST00000264674	ENSG00000085276	MECOM	transcript	0	0.004341	-Inf	0.0280647091240319	1
ENST00000264811	ENSG00000138741	TRPC3	transcript	0.0232689444444444	0	Inf	0.00368672640794152	0.446853665375527
ENST00000265094	ENSG00000072803	FBXW11	transcript	0.0167736111111111	0.217080666666667	-3.69396602597623	0.000885084637580648	0.191376672493154
ENST00000265277	ENSG00000108061	SHOC2	transcript	0.210397833333333	0	Inf	0.0382525995874306	1
ENST00000265379	ENSG00000172752	COL6A5	transcript	0.00100644444444444	0.00557133333333333	-2.46875509719446	0.0294030812864355	1
ENST00000265384	ENSG00000283143	AL358113.1	transcript	0.448954666666667	0.000399666666666667	10.1335568074962	0.000122899405154655	0.0505083188831293
ENST00000265404	ENSG00000035720	STAP1	transcript	0.376658444444444	0.0956308333333333	1.97770912134313	0.0164457972977285	0.862377007975352
ENST00000265594	ENSG00000078070	MCCC1	transcript	1.01707166666667	0.1613625	2.65604409433575	3.67320663555478e-05	0.0212496173677874
ENST00000265598	ENSG00000078081	LAMP3	transcript	0.130656666666667	0.671757666666667	-2.36216014252897	0.000277153396767746	0.0908450974801713
ENST00000265838	ENSG00000075239	ACAT1	transcript	0.709848555555556	0.348906166666667	1.02467216564622	0.0349436679033497	1
ENST00000265854	ENSG00000002822	MAD1L1	transcript	0.901701722222222	1.9372105	-1.10325854548547	0.034379091930468	1
ENST00000265968	ENSG00000129170	CSRP3	transcript	0	0.0220223333333333	-Inf	0.0107337458934725	0.719999886178299
ENST00000266027	ENSG00000114353	GNAI2	transcript	4.47285538888889	0.188610333333333	4.56771549181606	0.00538328121413256	0.540185469846279
ENST00000266383	ENSG00000139044	B4GALNT3	transcript	0.093515	0.235741	-1.33393299352241	0.0386352772547818	1
ENST00000267229	ENSG00000139746	RBM26	transcript	0.308960333333333	0	Inf	0.00125164553868184	0.232001440919955
ENST00000268058	ENSG00000140464	PML	transcript	0.127212166666667	0.0123405	3.36576390319793	0.0216444799065845	0.952913178630895
ENST00000268059	ENSG00000140464	PML	transcript	0.204036722222222	0.573250666666667	-1.49033729795326	0.0235307118672376	0.989892035822998
ENST00000268082	ENSG00000140481	CCDC33	transcript	0	0.00640166666666667	-Inf	0.0193014662852428	0.916823423071044
ENST00000268605	ENSG00000140939	NOL3	transcript	0	0.0158056666666667	-Inf	0.0365352123345415	1
ENST00000268661	ENSG00000140986	RPL3L	transcript	0.406632333333333	1.15373083333333	-1.50450984028465	0.0207020130955545	0.944707347354345
ENST00000269389	ENSG00000141574	SECTM1	transcript	28.8811476666667	46.9429973333333	-0.70078188902452	0.0269811249788908	1
ENST00000270176	ENSG00000142186	SCYL1	transcript	0.108889333333333	0.291606333333333	-1.42115941725431	0.0186336555481504	0.903662287259356
ENST00000270310	ENSG00000221946	FXYD7	transcript	0.207126166666667	0.549436666666667	-1.40744336826	0.0252647792945003	1
ENST00000270452	ENSG00000186818	LILRB4	transcript	0.010501	0.0837685	-2.99588111926295	0.0304522313148752	1
ENST00000270458	ENSG00000142408	CACNG8	transcript	0.301167666666667	0.074413	2.01694030247911	0.0186566330206413	0.903662287259356
ENST00000271751	ENSG00000143473	KCNH1	transcript	0	0.0017825	-Inf	0.0163011654234145	0.861542954948445
ENST00000272793	ENSG00000144357	UBR3	transcript	0.395782333333333	0.079338	2.31862328103755	0.0239125813542774	0.993531656679891
ENST00000272839	ENSG00000144401	METTL21A	transcript	0.103809611111111	0.0167143333333333	2.63478230239844	0.0266095771069051	1
ENST00000273183	ENSG00000144681	STAC	transcript	0.251407277777778	0.0144921666666667	4.11668120595111	0.0158483995194649	0.859751303733941
ENST00000273920	ENSG00000145293	ENOPH1	transcript	0.722745611111111	0.299307166666667	1.27186111952208	0.0196540078037767	0.925868910154576
ENST00000274341	ENSG00000145681	HAPLN1	transcript	0.000394444444444444	0.0148103333333333	-5.23063818316526	0.0132739159249559	0.78651170179424
ENST00000274498	ENSG00000145819	ARHGAP26	transcript	0.541867833333333	0.104114166666667	2.37977462012428	0.00901455586831523	0.670510301196165
ENST00000275233	ENSG00000146414	SHPRH	transcript	0.193624666666667	0	Inf	0.0129126852037743	0.779532616894621
ENST00000275521	ENSG00000146674	IGFBP3	transcript	0.0924682777777778	0	Inf	0.0388319079127665	1
ENST00000276204	ENSG00000147251	DOCK11	transcript	3.78374238888889	1.78851466666667	1.08105191886771	0.0262764922980092	1
ENST00000277082	ENSG00000148019	CEP78	transcript	0.0912864444444444	0	Inf	0.0290171059408548	1
ENST00000277575	ENSG00000148429	USP6NL	transcript	0.203161722222222	0.00109883333333333	7.53051221812535	0.0136903289230992	0.796046174417723
ENST00000278302	ENSG00000121236	TRIM6	transcript	0.0181111111111111	0.107040166666667	-2.56320530442501	0.0341949485966345	1
ENST00000278407	ENSG00000149131	SERPING1	transcript	0.889287777777778	7.70200766666667	-3.11451229647254	0.0159713224107889	0.859751303733941
ENST00000278572	ENSG00000149273	RPS3	transcript	9.32975711111111	14.7721423333333	-0.662967640588968	0.0499756358160577	1
ENST00000278742	ENSG00000149418	ST14	transcript	1.70886133333333	2.825496	-0.725468813460478	0.0335431172700449	1
ENST00000278853	ENSG00000149506	ZP1	transcript	0	0.008795	-Inf	0.0255607145476587	1
ENST00000279968	ENSG00000150433	TMEM218	transcript	0.134329833333333	0	Inf	0.0215245780578516	0.950860798688895
ENST00000280330	ENSG00000150756	FAM173B	transcript	0.270125888888889	0.0997601666666667	1.43709613393779	0.0361427090397604	1
ENST00000280904	ENSG00000134755	DSC2	transcript	1.11229872222222	0.406338333333333	1.45279091679692	0.011837058899378	0.755949168487211
ENST00000281129	ENSG00000100629	CEP128	transcript	0.120059444444444	0	Inf	0.0260765842414263	1
ENST00000281474	ENSG00000151746	BICD1	transcript	0.06778	0.000604333333333333	6.80937130734836	0.0238963238080128	0.993310576596232
ENST00000281496	ENSG00000102763	VWA8	transcript	0.743592222222222	0.0314953333333333	4.56130169483521	0.020921643252576	0.944841589537889
ENST00000281830	ENSG00000152049	KCNE4	transcript	0	0.0043455	-Inf	0.0109886051638287	0.728174162581883
ENST00000282296	ENSG00000204519	ZNF551	transcript	0.449798444444444	0.174834833333333	1.36328602202155	0.0420204608731836	1
ENST00000282356	ENSG00000152495	CAMK4	transcript	0.519639944444444	0.201522	1.36657498899778	0.034502524209748	1
ENST00000284483	ENSG00000154310	TNIK	transcript	0.100167	0	Inf	0.0193652305428971	0.917561623454296
ENST00000285681	ENSG00000155313	USP25	transcript	0.265563777777778	0.000148	10.8092454889863	0.0134101744129453	0.789357803665432
ENST00000285735	ENSG00000155366	RHOC	transcript	0.200789111111111	0.00879333333333333	4.51312706439163	0.00608438273135147	0.575324707498243
ENST00000285814	ENSG00000155438	NIFK	transcript	0.637479555555556	0.245791166666667	1.37494600587093	0.0332859198630493	1
ENST00000286355	ENSG00000155897	ADCY8	transcript	0	0.00254883333333333	-Inf	0.0357764875027075	1
ENST00000286448	ENSG00000124333	VAMP7	transcript	2.01377994444444	0.801767833333333	1.32864959833165	0.019705178642599	0.926837312384284
ENST00000286621	ENSG00000156110	ADK	transcript	0.422590722222222	0	Inf	0.00580426462996184	0.56229351453947
ENST00000287025	ENSG00000156469	MTERF3	transcript	0.109857166666667	0	Inf	0.0322765451404899	1
ENST00000287156	ENSG00000156587	UBE2L6	transcript	19.2505565555556	37.9462146666667	-0.979055820074015	0.00481962166183195	0.512035487399188
ENST00000288022	ENSG00000258429	PDF	transcript	0.490531888888889	0.987834833333333	-1.00992291500123	0.0134277002372032	0.789877509095845
ENST00000288502	ENSG00000157693	TMEM268	transcript	1.09954044444444	1.8560905	-0.755366383796073	0.0442909449423395	1
ENST00000289707	ENSG00000158714	SLAMF8	transcript	0.264519166666667	0.601721166666667	-1.18572284548429	0.0085241820753205	0.663445347782135
ENST00000290101	ENSG00000076864	RAP1GAP	transcript	0.462707111111111	0.0638678333333333	2.85693785697776	0.0173393625281312	0.880787249226797
ENST00000290810	ENSG00000159593	NAE1	transcript	0.349683944444444	0	Inf	0.0079406286904243	0.656366189872289
ENST00000290894	ENSG00000138606	SHF	transcript	0.148610333333333	0.0574605	1.37089198254971	0.0286809894963088	1
ENST00000290913	ENSG00000159685	CHCHD6	transcript	0.118556277777778	0.3679655	-1.63399844902478	0.00755984837495832	0.641104788660681
ENST00000291526	ENSG00000160181	TFF2	transcript	0	0.0776465	-Inf	0.00272519831779439	0.376736890736188
ENST00000291527	ENSG00000160182	TFF1	transcript	0	0.1825005	-Inf	0.000522122365310569	0.138660128155943
ENST00000291535	ENSG00000160185	UBASH3A	transcript	0.425702444444444	0.925062333333333	-1.11970520749793	0.0365544456230266	1
ENST00000292494	ENSG00000160932	LY6E	transcript	2.87522216666667	6.87634716666667	-1.25796894757814	0.0161336528613264	0.861542954948445
ENST00000292641	ENSG00000161055	SCGB3A1	transcript	0.199316833333333	0.0124815	3.99720032861131	0.0140362705558124	0.807620191758213
ENST00000292807	ENSG00000161203	AP2M1	transcript	6.87425855555556	0	Inf	0.00614726701657814	0.576187334139019
ENST00000292808	ENSG00000161204	ABCF3	transcript	0	0.0750548333333333	-Inf	0.00022934792330835	0.0804267379709686
ENST00000293308	ENSG00000170421	KRT8	transcript	0.00268988888888889	0.107850666666667	-5.32534470347854	0.0132772672578416	0.78651170179424
ENST00000293761	ENSG00000161905	ALOX15	transcript	5.61536488888889	1.64898166666667	1.76780441361207	0.0182604514693146	0.899509828345899
ENST00000293851	ENSG00000103355	PRSS33	transcript	5.17947783333333	0.884236333333333	2.55030273954467	0.00534417702829429	0.538120707976529
ENST00000294742	ENSG00000162704	ARPC5	transcript	5.82171916666667	0.0329898333333333	7.46327994755378	0.0189161981828339	0.909431486336729
ENST00000295190	ENSG00000163053	SLC16A14	transcript	0.0903828333333333	0.0125486666666667	2.84851470185799	0.0104397588103586	0.716773869007856
ENST00000295448	ENSG00000163281	GNPDA2	transcript	0.0648992222222222	0	Inf	0.0290993216658173	1
ENST00000295453	ENSG00000163286	ALPPL2	transcript	0.000841944444444444	0.0342516666666667	-5.34630533982341	0.00535889327590884	0.539004963216412
ENST00000295566	ENSG00000163374	YY1AP1	transcript	2.05732188888889	0	Inf	0.00452187046322097	0.496051331898421
ENST00000295756	ENSG00000163519	TRAT1	transcript	0.943129333333333	0.3012005	1.64673145938912	0.0153846165702828	0.849943917272466
ENST00000295897	ENSG00000163631	ALB	transcript	0.00945472222222222	0.061396	-2.699037688057	0.0499906516487619	1
ENST00000296210	ENSG00000163870	TPRA1	transcript	0.0399335555555556	0	Inf	0.0469953897647001	1
ENST00000296266	ENSG00000163913	IFT122	transcript	0.0518666111111111	0.150518	-1.53705801061244	0.0101428415248067	0.708633524223513
ENST00000296273	ENSG00000163918	RFC4	transcript	0.333205555555556	0.0535651666666667	2.63704542636806	0.0236747919066525	0.99083149860765
ENST00000296302	ENSG00000163939	PBRM1	transcript	0.346554944444444	0.835013833333333	-1.26871599619745	0.0461777189037211	1
ENST00000296420	ENSG00000164035	EMCN	transcript	8.85e-05	0.00501233333333333	-5.8236610954392	0.0319085725647455	1
ENST00000296446	ENSG00000114302	PRKAR2A	transcript	0.146299333333333	0	Inf	0.0218859040736178	0.956637187373087
ENST00000296695	ENSG00000164266	SPINK1	transcript	0	0.0496946666666667	-Inf	0.0150385997799172	0.838327967756665
ENST00000296775	ENSG00000164323	CFAP97	transcript	0.122391444444444	0.000526666666666667	7.86039684462593	0.0256237955409094	1
ENST00000296946	ENSG00000164458	T	transcript	0.000620444444444445	0.0431638333333333	-6.12037714948319	0.00139043030748915	0.246652016948637
ENST00000297579	ENSG00000164934	DCAF13	transcript	0.445021055555556	0.172974166666667	1.36331700637848	0.0243990365016031	0.997643237166323
ENST00000297581	ENSG00000164935	DCSTAMP	transcript	0.0777666111111111	0.00487533333333333	3.99557810442696	0.00783216133409672	0.652620232265445
ENST00000297591	ENSG00000164944	KIAA1429	transcript	1.53020066666667	0.7406845	1.04678980477863	0.0402578935525884	1
ENST00000297679	ENSG00000099377	HSD3B7	transcript	0.356216	0.105339333333333	1.75770808463183	0.0345780129632402	1
ENST00000297737	ENSG00000165061	ZMAT4	transcript	0.0331986666666667	0	Inf	0.0137496061233791	0.796941912033125
ENST00000297990	ENSG00000165271	NOL6	transcript	1.60169411111111	2.35491483333333	-0.556076234454509	0.0489535111104405	1
ENST00000298049	ENSG00000101210	EEF1A2	transcript	0	0.0486563333333333	-Inf	0.00212787277433894	0.324897926200726
ENST00000298428	ENSG00000065665	SEC61A2	transcript	0.1904895	0	Inf	0.0274454913783681	1
ENST00000298571	ENSG00000165714	BORCS5	transcript	0	0.080648	-Inf	0.0104024905447313	0.716773869007856
ENST00000298630	ENSG00000165752	STK32C	transcript	0.914582222222222	1.42294483333333	-0.637694949357843	0.0352802897560678	1
ENST00000299092	ENSG00000166073	GPR176	transcript	0.0227857222222222	0.00169733333333333	3.74678827569517	0.00898241251619484	0.670510301196165
ENST00000299164	ENSG00000166106	ADAMTS15	transcript	0	0.00316266666666667	-Inf	0.0357717338274094	1
ENST00000299174	ENSG00000166143	PPP1R14D	transcript	0	0.0161536666666667	-Inf	0.0318229930060993	1
ENST00000299202	ENSG00000166166	TRMT61A	transcript	0	0.236817666666667	-Inf	4.17497118689262e-08	0.000164956721604794
ENST00000299367	ENSG00000166278	C2	transcript	0.159169277777778	0.6569395	-2.04519861403563	0.00140721383862757	0.247717032205604
ENST00000299427	ENSG00000166340	TPP1	transcript	2.26679694444444	3.54613516666667	-0.645592365071526	0.0192821446044558	0.916823423071044
ENST00000299572	ENSG00000166451	CENPN	transcript	0.0893112222222222	0	Inf	0.0440883413713426	1
ENST00000299694	ENSG00000166546	BEAN1	transcript	0	0.005828	-Inf	0.0352557539732128	1
ENST00000299698	ENSG00000166535	A2ML1	transcript	0.000290111111111111	0.00582333333333333	-4.32716774621244	0.0214359240574455	0.949716001228041
ENST00000300005	ENSG00000196678	ERI2	transcript	0.00617544444444444	0.0382915	-2.63240930048124	0.00432344027876198	0.484526482564383
ENST00000300557	ENSG00000167183	PRR15L	transcript	0.00152872222222222	0.0158448333333333	-3.37361429506845	0.038431791746298	1
ENST00000300619	ENSG00000167232	ZNF91	transcript	1.09914733333333	0.401377833333333	1.45335193374037	0.0436198978997792	1
ENST00000300851	ENSG00000167397	VKORC1	transcript	0	0.232901166666667	-Inf	0.000101425556195611	0.0426480376919741
ENST00000301395	ENSG00000167741	GGT6	transcript	0	0.00567183333333333	-Inf	0.03576808246984	1
ENST00000301420	ENSG00000167748	KLK1	transcript	0.0989863333333333	0.298394666666667	-1.59192049329314	0.0272869665258929	1
ENST00000301821	ENSG00000168028	RPSA	transcript	56.5010132777778	88.6692518333333	-0.650157161756042	0.0167813585048149	0.869187038066059
ENST00000301887	ENSG00000168062	BATF2	transcript	1.06021483333333	6.1233545	-2.52996557717319	3.14257009682096e-06	0.00356779911304705
ENST00000302217	ENSG00000071054	MAP4K4	transcript	0.0760910555555556	0.213884666666667	-1.49103427866936	0.0265783599095222	1
ENST00000302345	ENSG00000171302	CANT1	transcript	2.45976055555556	5.65883266666667	-1.20198659333192	0.0241138098798605	0.99629344322651
ENST00000302362	ENSG00000172301	COPRS	transcript	0.4816785	1.20040183333333	-1.31737499248771	0.0443529861144756	1
ENST00000302548	ENSG00000171657	GPR82	transcript	0.126099666666667	0.0212535	2.56879211487817	0.0189023040600102	0.909431486336729
ENST00000302926	ENSG00000169992	NLGN2	transcript	0.0289686111111111	0	Inf	0.0183641821888404	0.899509828345899
ENST00000303115	ENSG00000168685	IL7R	transcript	7.56350311111111	3.17194016666667	1.25368903040647	0.0374780715368926	1
ENST00000304189	ENSG00000125898	FAM110A	transcript	0.552946388888889	0.137980833333333	2.00267173146063	0.0124320396461958	0.774278850926861
ENST00000304239	ENSG00000197050	ZNF420	transcript	0.173768111111111	0.0115093333333333	3.91628717731036	0.00294016371161975	0.392706425158624
ENST00000304514	ENSG00000153165	RGPD3	transcript	0	0.00348533333333333	-Inf	0.0280611359750263	1
ENST00000304625	ENSG00000169385	RNASE2	transcript	4.91816844444444	1.55638466666667	1.65992247503872	0.0298188413637158	1
ENST00000304905	ENSG00000172123	SLFN12	transcript	0.110664166666667	0.0166536666666667	2.73227639142972	0.00806273190896259	0.661515470308516
ENST00000305454	ENSG00000169085	C8orf46	transcript	0.0224366666666667	0	Inf	0.00202674186105599	0.31737729229381
ENST00000305762	ENSG00000148660	CAMK2G	transcript	0	0.0738048333333333	-Inf	0.000548915908571018	0.143555380962707
ENST00000305866	ENSG00000004766	VPS50	transcript	1.29910122222222	0	Inf	3.46624893985162e-06	0.00374801791510592
ENST00000305877	ENSG00000186716	BCR	transcript	3.47680733333333	5.01686133333333	-0.529021939795526	0.035111238591818	1
ENST00000305879	ENSG00000170627	GTSF1	transcript	0.0737719444444444	0	Inf	0.0411627634648408	1
ENST00000306072	ENSG00000172183	ISG20	transcript	7.67481611111111	12.2086815	-0.669703313136072	0.0345490865148207	1
ENST00000306247	ENSG00000168404	MLKL	transcript	0.3044925	0.105208166666667	1.53315999676203	0.0242557305031618	0.99629344322651
ENST00000306384	ENSG00000168899	VAMP5	transcript	3.39600111111111	11.3326056666667	-1.73857077713215	4.33717350976653e-05	0.0236164957487689
ENST00000306503	ENSG00000171150	SOCS5	transcript	0.153530111111111	0.0183716666666667	3.06296721414596	0.0181368845737612	0.896399751664501
ENST00000306602	ENSG00000169245	CXCL10	transcript	0.168951388888889	0.713434666666667	-2.0781731094019	0.00548898372295678	0.544254308556277
ENST00000306773	ENSG00000171246	NPTX1	transcript	0.00738172222222222	0.0236608333333333	-1.68047153181229	0.0356723963062143	1
ENST00000307659	ENSG00000170871	KIAA0232	transcript	0.0322436666666667	0.463890666666667	-3.84669710204331	5.08418301193433e-10	5.77213652573669e-06
ENST00000307671	ENSG00000166377	ATP9B	transcript	0.708280888888889	0	Inf	0.00226991786121551	0.333333634221211
ENST00000307738	ENSG00000171503	ETFDH	transcript	0	0.113723666666667	-Inf	0.000213074188123458	0.076795488636163
ENST00000307896	ENSG00000041988	THAP3	transcript	0.117952555555556	0.636219333333333	-2.43131753664266	0.00679039680724855	0.609424693694022
ENST00000307972	ENSG00000137166	FOXP4	transcript	0.293130833333333	1.02577616666667	-1.80709932380392	0.0255660234554634	1
ENST00000308448	ENSG00000138138	ATAD1	transcript	0.597308666666667	0.237470166666667	1.33073037544006	0.0127626167745748	0.779532616894621
ENST00000308508	ENSG00000173546	CSPG4	transcript	0.00499038888888889	0.0237713333333333	-2.25199867549153	0.00450436058260932	0.495288801350473
ENST00000308748	ENSG00000174939	ASPHD1	transcript	0	0.00868016666666667	-Inf	0.0417560163981952	1
ENST00000308874	ENSG00000172889	EGFL7	transcript	0.233557055555556	0.0232853333333333	3.32628158852627	0.0221926701539239	0.963043127916932
ENST00000308979	ENSG00000174125	TLR1	transcript	0.654800611111111	0.253885	1.36688050786281	0.0410570775847034	1
ENST00000309334	ENSG00000150347	ARID5B	transcript	0.169902833333333	0.0264476666666667	2.68349755943721	0.0124888088177603	0.775032267290823
ENST00000309558	ENSG00000173705	SUSD5	transcript	0.000883	0.00942566666666667	-3.41610931918057	0.00833404650899922	0.663445347782135
ENST00000309585	ENSG00000013563	DNASE1L1	transcript	0.000102111111111111	0.0351626666666667	-8.42776081545397	0.00183336450882197	0.298730070049899
ENST00000309791	ENSG00000187955	COL14A1	transcript	0	0.00287983333333333	-Inf	0.0357687407295985	1
ENST00000310132	ENSG00000007264	MATK	transcript	3.24976322222222	5.78851966666667	-0.832859839011193	0.0186669452209805	0.903662287259356
ENST00000310325	ENSG00000174080	CTSF	transcript	0.498591277777778	0.780747666666667	-0.646998707701115	0.0457205260866689	1
ENST00000310418	ENSG00000175416	CLTB	transcript	0.00712833333333333	0.0391461666666667	-2.45723433405627	0.0431657124580098	1
ENST00000310546	ENSG00000175093	SPSB4	transcript	0.0161765	0	Inf	0.0118653150981278	0.755949168487211
ENST00000310564	ENSG00000106603	COA1	transcript	0.248958222222222	0.742297166666667	-1.57609319873563	0.0177644703175148	0.892472953981011
ENST00000310778	ENSG00000173805	HAP1	transcript	0	0.002634	-Inf	0.0267677392115765	1
ENST00000310786	ENSG00000135535	CD164	transcript	7.56304027777778	3.10207816666667	1.28573126206972	0.0379966003351438	1
ENST00000310931	ENSG00000115677	HDLBP	transcript	2.02373627777778	4.26798233333333	-1.07653290618819	0.014752608195407	0.833793179432385
ENST00000311161	ENSG00000174669	SLC29A2	transcript	0.0651701666666667	0	Inf	0.0288709748657067	1
ENST00000311330	ENSG00000174807	CD248	transcript	0.540609222222222	1.35963583333333	-1.33056226181154	0.0233669807002555	0.987244881952883
ENST00000311403	ENSG00000174282	ZBTB4	transcript	0.564130555555556	1.220034	-1.11282036720755	0.0293044313779951	1
ENST00000311461	ENSG00000173085	COQ2	transcript	0.205418111111111	0.733199	-1.83564143276198	0.00117661717880043	0.223957535826808
ENST00000311528	ENSG00000167526	RPL13	transcript	23.1736787777778	37.5807465	-0.697506637086589	0.0131163429275373	0.783458658223527
ENST00000311585	ENSG00000124205	EDN3	transcript	0.0241546111111111	0	Inf	0.0383512447406746	1
ENST00000312055	ENSG00000175216	CKAP5	transcript	0.0562487777777778	0	Inf	0.00785053124145079	0.652952838832205
ENST00000312090	ENSG00000175221	MED16	transcript	0.247626222222222	0.00268083333333333	6.52933875553864	0.00449663344979457	0.495038464336475
ENST00000312239	ENSG00000127483	HP1BP3	transcript	0.225428166666667	0.7239825	-1.68328703732616	0.0337936883969633	1
ENST00000312377	ENSG00000161800	RACGAP1	transcript	0.112354166666667	0.0014675	6.25854931445408	0.0406462155030677	1
ENST00000312403	ENSG00000256713	PGA5	transcript	0.00974016666666667	0.801618	-6.36282463492099	4.00404791994092e-06	0.00404075169254038
ENST00000312648	ENSG00000173762	CD7	transcript	6.29389822222222	10.6097513333333	-0.753365089088599	0.0201425712917815	0.939624569890115
ENST00000312783	ENSG00000087586	AURKA	transcript	0.00265011111111111	0.583214833333333	-7.78183075426821	1.87316971814799e-07	0.000386660544660888
ENST00000313028	ENSG00000178685	PARP10	transcript	2.36493233333333	4.99403233333333	-1.0784062568538	0.0185649627449637	0.902656713764095
ENST00000313663	ENSG00000168014	C2CD3	transcript	0.00941372222222222	0.241933833333333	-4.68370344449578	0.000466784159528839	0.128306578179293
ENST00000313778	ENSG00000178149	DALRD3	transcript	0.194369944444444	0	Inf	0.0167471878747868	0.868682660609656
ENST00000313949	ENSG00000087460	GNAS	transcript	0.0856512777777778	0	Inf	0.0383602896176147	1
ENST00000314045	ENSG00000123064	DDX54	transcript	1.24911333333333	1.85436233333333	-0.57001878698014	0.0464730338163854	1
ENST00000314128	ENSG00000170581	STAT2	transcript	5.01941966666667	8.302741	-0.726067121950955	0.0290048883525768	1
ENST00000314214	ENSG00000029534	ANK1	transcript	0.1006995	0	Inf	0.0412374806953603	1
ENST00000314222	ENSG00000181649	PHLDA2	transcript	0.0447982777777778	0.148498666666667	-1.72893480189446	0.042920271984883	1
ENST00000314446	ENSG00000131042	LILRB2	transcript	0.395963388888889	1.39893266666667	-1.82088757569714	0.000210370180740072	0.0761229946841317
ENST00000314485	ENSG00000162729	IGSF8	transcript	2.15087194444444	3.5386465	-0.718276013932099	0.0434783245669489	1
ENST00000314520	ENSG00000179455	MKRN3	transcript	0.0500735	0.128664833333333	-1.36149858561403	0.017863545211307	0.893284293728958
ENST00000314664	ENSG00000099290	FAM21A	transcript	0.153408222222222	0.00159983333333333	6.5833103822787	0.0404611760594698	1
ENST00000314727	ENSG00000177570	SAMD12	transcript	0.112848777777778	0.00698933333333333	4.01309213016225	0.0298175769336016	1
ENST00000315170	ENSG00000206549	PRSS50	transcript	0.0339585555555556	0.888091833333333	-4.70886186694944	0.00215495733552566	0.325875281761208
ENST00000315323	ENSG00000180340	FZD2	transcript	0.906986055555556	1.4278715	-0.654713875835514	0.0387979647457986	1
ENST00000315764	ENSG00000161996	WDR90	transcript	0	0.00977316666666667	-Inf	0.0211191488599426	0.94777602168701
ENST00000316356	ENSG00000137501	SYTL2	transcript	0.0303793333333333	0	Inf	0.0448069926189386	1
ENST00000316562	ENSG00000125779	PANK2	transcript	0.448147777777778	0.8123255	-0.858083390446093	0.0165751281295246	0.865193110554063
ENST00000316911	ENSG00000067221	STOML1	transcript	0.00433872222222222	0.0747691666666667	-4.10710132506085	0.00335315055034833	0.424164204366834
ENST00000316924	ENSG00000174996	KLC2	transcript	0.0159903888888889	0.1813515	-3.50351174728198	0.0191886392586161	0.916823423071044
ENST00000317118	ENSG00000113448	PDE4D	transcript	0.0241022777777778	0	Inf	0.00847840999770034	0.663445347782135
ENST00000317271	ENSG00000213413	PVRIG	transcript	5.61977511111111	9.18954683333333	-0.709481320577494	0.0451283359500314	1
ENST00000317716	ENSG00000128536	CDHR3	transcript	0.0287032777777778	0	Inf	0.00185275474521162	0.299958020915946
ENST00000318080	ENSG00000095321	CRAT	transcript	8.05888094444444	13.9846435	-0.795192051486044	0.045981926539312	1
ENST00000318842	ENSG00000156313	RPGR	transcript	0.0875555	0.00300466666666667	4.86492095326602	0.0331416606232687	1
ENST00000318988	ENSG00000175826	CTDNEP1	transcript	3.8569705	7.432268	-0.94633441319914	0.0128507833378739	0.779532616894621
ENST00000319136	ENSG00000100342	APOL1	transcript	0.149971722222222	0.359480166666667	-1.2612216757639	0.0162072298767784	0.861542954948445
ENST00000319441	ENSG00000124253	PCK1	transcript	0	0.00243666666666667	-Inf	0.040616558675016	1
ENST00000319688	ENSG00000134313	KIDINS220	transcript	0.0807402777777778	0.619748833333333	-2.94032319509718	0.000499873216412229	0.135693454129595
ENST00000319863	ENSG00000177225	PDDC1	transcript	0.726506611111111	1.28542183333333	-0.823194051009638	0.0311870523620578	1
ENST00000320033	ENSG00000175906	ARL4D	transcript	0.180390444444444	0.387934	-1.10468830577747	0.0384206455083387	1
ENST00000320063	ENSG00000139436	GIT2	transcript	0.249747888888889	0	Inf	0.0127571508439646	0.779532616894621
ENST00000320065	ENSG00000177489	OR2G2	transcript	0.0429370555555556	0	Inf	0.0218944947493356	0.956637187373087
ENST00000320216	ENSG00000160255	ITGB2	transcript	13.8801210555556	41.919257	-1.59459299553631	0.00761549077286933	0.642822443722915
ENST00000320241	ENSG00000176678	FOXL1	transcript	6.21666666666667e-05	0.0048925	-6.29828681598008	0.0295982509121271	1
ENST00000320254	ENSG00000176681	LRRC37A	transcript	0.645924666666667	0.010329	5.96659342327555	0.000408499901308344	0.118159246930988
ENST00000320280	ENSG00000085365	SCAMP1	transcript	0.2150695	0	Inf	0.000354386524327132	0.107239321187904
ENST00000320354	ENSG00000176692	FOXC2	transcript	0	0.00840666666666667	-Inf	0.00945467360956385	0.687826747422944
ENST00000320963	ENSG00000117906	RCN2	transcript	0.0475674444444444	0	Inf	0.0442557971763717	1
ENST00000321276	ENSG00000163082	SGPP2	transcript	0.126690333333333	0.0353786666666667	1.84035486623168	0.0319448637585575	1
ENST00000321424	ENSG00000105366	SIGLEC8	transcript	2.13442611111111	0.402019833333333	2.40850963818731	0.00444375203399693	0.490405563168616
ENST00000321562	ENSG00000141756	FKBP10	transcript	0.00957377777777778	0.051276	-2.42112349848204	0.00452221858312021	0.496051331898421
ENST00000321599	ENSG00000176095	IP6K1	transcript	0.414460444444444	0.0508331666666667	3.02739240758931	0.025395953699444	1
ENST00000321680	ENSG00000164506	STXBP5	transcript	0.503477555555556	0.0433495	3.53784020761428	0.000272553377582345	0.0900169473415146
ENST00000322153	ENSG00000096996	IL12RB1	transcript	2.80734316666667	4.4809745	-0.674607088381422	0.0225578728853791	0.970544199343704
ENST00000322224	ENSG00000169026	MFSD7	transcript	0.717139333333333	2.00517416666667	-1.48340219946584	0.0198052113269614	0.929616702207372
ENST00000322348	ENSG00000176928	GCNT4	transcript	0.269129111111111	0.086724	1.63379524736242	0.0335252813216901	1
ENST00000322527	ENSG00000175820	CCDC168	transcript	0.00221388888888889	0.00835366666666667	-1.91582675965109	0.0376792397581731	1
ENST00000322635	ENSG00000148660	CAMK2G	transcript	0	0.0163656666666667	-Inf	0.00706957977822475	0.616995294743904
ENST00000322810	ENSG00000178209	PLEC	transcript	0.260780888888889	0.451759666666667	-0.792717325198264	0.0124168164911868	0.774027012911489
ENST00000323144	ENSG00000143549	TPM3	transcript	0.266221388888889	0	Inf	0.0324969445557441	1
ENST00000323374	ENSG00000176170	SPHK1	transcript	0.243106444444444	0.737465666666667	-1.60098774715142	0.015188977954901	0.843238950338558
ENST00000323584	ENSG00000102893	PHKB	transcript	0.0247210555555556	0.00404916666666667	2.61004341394567	0.0176489784673762	0.890043569849772
ENST00000323817	ENSG00000155111	CDK19	transcript	0.176921944444444	0.0160008333333333	3.46689405460892	0.0474083440369803	1
ENST00000324170	ENSG00000155329	ZCCHC10	transcript	0.311934833333333	0.0704988333333333	2.14557337743611	0.00957028454505907	0.691990233822327
ENST00000324196	ENSG00000152601	MBNL1	transcript	0.0288460555555556	0.00585866666666667	2.29972978234398	0.0351058828280198	1
ENST00000324461	ENSG00000167637	ZNF283	transcript	0	0.037349	-Inf	0.00187366215289005	0.301415906489954
ENST00000324723	ENSG00000112249	ASCC3	transcript	0.0999729444444444	0	Inf	0.0362021359282572	1
ENST00000324932	ENSG00000110713	NUP98	transcript	0.636124666666667	0.000724333333333333	9.77844004619807	0.000259062030100739	0.0876534455608626
ENST00000324938	ENSG00000072163	LIMS2	transcript	0.000853722222222222	0.178543666666667	-7.70829451112377	1.56072609225516e-06	0.00210930110017129
ENST00000325558	ENSG00000229859	PGA3	transcript	0.0412607777777778	3.32485716666667	-6.33237753793293	1.15940344409976e-07	0.000319099447910185
ENST00000326294	ENSG00000213402	PTPRCAP	transcript	27.7355808888889	44.9394955	-0.696245987299655	0.0369747873818008	1
ENST00000326407	ENSG00000135916	ITM2C	transcript	0.198958	0	Inf	0.0227861213499855	0.975282503116131
ENST00000326524	ENSG00000168621	GDNF	transcript	0	0.0037475	-Inf	0.0403378323262294	1
ENST00000326542	ENSG00000167633	KIR3DL1	transcript	0	0.0415978333333333	-Inf	0.0012656590597585	0.232357624405324
ENST00000326621	ENSG00000019102	VSIG2	transcript	0.00192661111111111	0.065679	-5.09129486511863	0.00784273366566776	0.652902186236732
ENST00000326764	ENSG00000167615	LENG8	transcript	1.53316855555556	2.60074216666667	-0.762407065266519	0.045304796373485	1
ENST00000326840	ENSG00000057019	DCBLD2	transcript	0.0780825555555556	0.0323885	1.26951861695629	0.0328624393230706	1
ENST00000326853	ENSG00000198203	SULT1C2	transcript	0	0.0075385	-Inf	0.0280583255857364	1
ENST00000326877	ENSG00000178177	LCORL	transcript	0.119927555555556	0.00237916666666667	5.65556303250785	0.0432518111659668	1
ENST00000327098	ENSG00000156787	TBC1D31	transcript	1.20250238888889	0.0210633333333333	5.8351621847402	0.0380717329889986	1
ENST00000327238	ENSG00000155229	MMS19	transcript	0.360251444444444	0	Inf	0.0360810228657479	1
ENST00000327271	ENSG00000186399	GOLGA8R	transcript	0.133475555555556	0.0195021666666667	2.77486923420747	0.0112923405234257	0.739990496421458
ENST00000327858	ENSG00000077942	FBLN1	transcript	0.00955616666666667	0.0412286666666667	-2.10914388448117	0.0311815477994721	1
ENST00000328252	ENSG00000182752	PAPPA	transcript	0.000669166666666667	0.00507716666666667	-2.923586132752	0.0138535943547997	0.800738974672085
ENST00000328895	ENSG00000183607	GKN2	transcript	0	0.1350915	-Inf	0.000357718769413237	0.107239321187904
ENST00000328933	ENSG00000100321	SYNGR1	transcript	0.164964722222222	0.2909055	-0.818393036494383	0.0470901621750566	1
ENST00000329006	ENSG00000185090	MANEAL	transcript	0.00683188888888889	0.0488418333333333	-2.83776093768202	0.0270419543544178	1
ENST00000329043	ENSG00000170448	NFXL1	transcript	0.101108722222222	0.00101566666666667	6.63733664828576	0.00708056753253725	0.616995294743904
ENST00000329197	ENSG00000181396	OGFOD3	transcript	0.330675777777778	0.580730833333333	-0.812452263529416	0.0468678814765475	1
ENST00000329267	ENSG00000185198	PRSS57	transcript	0.100623666666667	0	Inf	0.0429557952769129	1
ENST00000329331	ENSG00000183576	SETD3	transcript	0.0135647222222222	3.6948255	-8.08950291537117	1.77123655538479e-06	0.00226581070623695
ENST00000329363	ENSG00000177989	ODF3B	transcript	0.117561888888889	0.761681666666667	-2.69576772676758	0.00692671788738993	0.614302516863083
ENST00000329797	ENSG00000183484	GPR132	transcript	0.570275166666667	1.4320075	-1.32830893333829	0.0057429518982382	0.559496085106583
ENST00000329805	ENSG00000185156	MFSD6L	transcript	0.776721611111111	0.227108333333333	1.77401696321281	0.023821580104847	0.993310576596232
ENST00000329841	ENSG00000184254	ALDH1A3	transcript	0.000484055555555556	0.00529633333333333	-3.45174938164264	0.0460931759371941	1
ENST00000329994	ENSG00000185803	SLC52A2	transcript	0.0103721666666667	0.113214333333333	-3.44826742124854	0.0321494478906269	1
ENST00000330010	ENSG00000162614	NEXN	transcript	0.237844444444444	0.0810215	1.5536416274445	0.0480227105597953	1
ENST00000330072	ENSG00000053371	AKR7A2	transcript	0	0.0990896666666667	-Inf	0.00083095538907585	0.183629010250156
ENST00000330243	ENSG00000185507	IRF7	transcript	9.3411605	20.1711858333333	-1.11062220074768	0.0220830135205241	0.960119532312876
ENST00000330280	ENSG00000145736	GTF2H2	transcript	0.107409277777778	0.388806	-1.85593186704595	0.0315394913250408	1
ENST00000330553	ENSG00000185640	KRT79	transcript	0.173316944444444	0.602234333333333	-1.79691225092358	0.0107415342226435	0.719999886178299
ENST00000330753	ENSG00000185070	FLRT2	transcript	0.000339277777777778	0.00366666666666667	-3.43393027417729	0.0236250684224418	0.99083149860765
ENST00000330953	ENSG00000183813	CCR4	transcript	1.52830583333333	0.732521166666667	1.06099092095066	0.0432047204287747	1
ENST00000331001	ENSG00000163126	ANKRD23	transcript	0	0.019093	-Inf	0.00389569224001997	0.456549997032018
ENST00000331523	ENSG00000156508	EEF1A1	transcript	27.3877412777778	0.156834166666667	7.44814659078934	0.0206176780012922	0.944707347354345
ENST00000331837	ENSG00000182636	NDN	transcript	0.0177468333333333	0.103432166666667	-2.54305139875475	0.00216662420866373	0.325875281761208
ENST00000331889	ENSG00000182973	CNOT10	transcript	0.277517666666667	0	Inf	0.00621487954626467	0.580289247464389
ENST00000331898	ENSG00000183715	OPCML	transcript	0	0.00272183333333333	-Inf	0.0280510520967626	1
ENST00000332029	ENSG00000185338	SOCS1	transcript	3.14959622222222	12.3763801666667	-1.97435062572147	0.000646239304534032	0.157866594660258
ENST00000332127	ENSG00000058673	ZC3H11A	transcript	0.196794611111111	0.0423588333333333	2.21595595583181	0.023670006610264	0.99083149860765
ENST00000332680	ENSG00000182718	ANXA2	transcript	0.164856555555556	0.6270955	-1.92747390970632	0.0466127516212098	1
ENST00000332710	ENSG00000184058	TBX1	transcript	0.0698941111111111	0.00792416666666667	3.14083977782502	0.0154253288317019	0.851278326929881
ENST00000332857	ENSG00000185775	SPATA31A6	transcript	0	0.0055805	-Inf	0.0359849155382199	1
ENST00000333039	ENSG00000221890	NPTXR	transcript	0.229656944444444	0.333910166666667	-0.539979611334688	0.0439568051806558	1
ENST00000333175	ENSG00000182087	TMEM259	transcript	0.821849555555556	0	Inf	0.0163006190895184	0.861542954948445
ENST00000333190	ENSG00000182348	ZNF804B	transcript	0	0.00524366666666667	-Inf	0.0184309142917888	0.899509828345899
ENST00000333449	ENSG00000185475	TMEM179B	transcript	3.98397283333333	7.109158	-0.835470889204272	0.0349530319732977	1
ENST00000333511	ENSG00000172270	BSG	transcript	2.31156827777778	11.523537	-2.31763971944141	6.77452350006918e-05	0.0329191980326867
ENST00000333634	ENSG00000185437	SH3BGR	transcript	0.0102829444444444	0.0754615	-2.87548734921983	0.00834608125820232	0.663445347782135
ENST00000333861	ENSG00000182791	CCDC87	transcript	0.0251014444444444	0.0715351666666667	-1.5108822593234	0.0156501642141978	0.85731373025001
ENST00000333891	ENSG00000186472	PCLO	transcript	0.000679	0.00570233333333333	-3.07006889576672	0.0427942001445297	1
ENST00000334482	ENSG00000167815	PRDX2	transcript	5.68810811111111	0.959455	2.56766183744644	0.0397630821228063	1
ENST00000334557	ENSG00000102081	FMR1	transcript	0.114475611111111	0	Inf	0.0145758311703596	0.826428186116735
ENST00000335288	ENSG00000186009	ATP4B	transcript	0	0.069849	-Inf	0.000446637105484939	0.125980792253632
ENST00000335475	ENSG00000053918	KCNQ1	transcript	0.150829666666667	0.0385671666666667	1.96747515249423	0.0400755492763306	1
ENST00000335605	ENSG00000186113	OR5D14	transcript	0	0.0186148333333333	-Inf	0.0148380008640089	0.836199339519912
ENST00000335670	ENSG00000069667	RORA	transcript	0.880959666666667	0.267939166666667	1.71717048307486	0.0104776773298704	0.716773869007856
ENST00000335698	ENSG00000165629	ATP5C1	transcript	0.179314388888889	1.94683916666667	-3.44057053881097	0.0375723390808009	1
ENST00000335715	ENSG00000197165	SULT1A2	transcript	0.00271422222222222	0.131123333333333	-5.59424178132065	0.00595280432122458	0.569823588795632
ENST00000335783	ENSG00000031691	CENPQ	transcript	0.118349611111111	0.0246211666666667	2.26508393525057	0.0498305504641893	1
ENST00000335858	ENSG00000185379	RAD51D	transcript	0.105546	0	Inf	0.0251454693179649	1
ENST00000336378	ENSG00000172661	FAM21C	transcript	0.3544055	0.0482215	2.877652559292	0.0115295337554657	0.7475688889818
ENST00000336687	ENSG00000109084	TMEM97	transcript	0.000315666666666667	0.0156205	-5.62889489856223	0.0246390761600018	0.999785738830777
ENST00000336798	ENSG00000162512	SDC3	transcript	0.1189855	0.2108285	-0.825284132815218	0.0351983040476295	1
ENST00000336937	ENSG00000162772	ATF3	transcript	0.0138398888888889	0.13026	-3.2344898660762	0.0358256266256849	1
ENST00000337018	ENSG00000064607	SUGP2	transcript	0.000619388888888889	0.0117145	-4.24130606498376	0.0263176307117492	1
ENST00000337090	ENSG00000182923	CEP63	transcript	0.662462777777778	0.051695	3.67974274193323	0.015611582336749	0.857268419428794
ENST00000337225	ENSG00000145824	CXCL14	transcript	0	0.0194321666666667	-Inf	0.000807183191670183	0.181924175017779
ENST00000337303	ENSG00000163939	PBRM1	transcript	0.0900823333333333	0	Inf	0.0327071712926249	1
ENST00000337737	ENSG00000178498	DTX3	transcript	0.108541777777778	0.00843333333333333	3.6860036542053	0.0453932587193095	1
ENST00000338145	ENSG00000109332	UBE2D3	transcript	0.0533481666666667	0.439166833333333	-3.04125850537963	0.0450838429519554	1
ENST00000338306	ENSG00000187860	CCDC157	transcript	0.00247416666666667	0.0192495	-2.95980638011899	0.0359663361029671	1
ENST00000338382	ENSG00000188352	FOCAD	transcript	0.089467	0	Inf	0.0243019151699794	0.996319452173858
ENST00000338581	ENSG00000115155	OTOF	transcript	0.00111844444444444	0.0114341666666667	-3.35378572303967	0.0117141173751962	0.752658534245337
ENST00000338662	ENSG00000135390	ATP5G2	transcript	0.705292055555556	0	Inf	0.0291932829094735	1
ENST00000338733	ENSG00000113838	TBCCD1	transcript	0.286621833333333	0	Inf	0.0152244322102179	0.844295633631443
ENST00000338895	ENSG00000169598	DFFB	transcript	0.107705722222222	0.0283526666666667	1.92553856272174	0.0438737741658456	1
ENST00000338972	ENSG00000172239	PAIP1	transcript	0.130566111111111	0.000605	7.7536296312239	0.0273438312010996	1
ENST00000339024	ENSG00000156265	MAP3K7CL	transcript	3.79561488888889	0.0233515	7.34467458522976	8.4568180894717e-05	0.0379157565304214
ENST00000339217	ENSG00000171703	TCEA2	transcript	0.0332682777777778	0.191237666666667	-2.52314761999988	0.0290792345209996	1
ENST00000339394	ENSG00000162512	SDC3	transcript	0.0187303888888889	0.0705668333333333	-1.91360941712684	0.0338574864861681	1
ENST00000339471	ENSG00000105193	RPS16	transcript	1.7767805	0.690591	1.36336202687204	0.0453579878974578	1
ENST00000339642	ENSG00000213096	ZNF254	transcript	0.439495388888889	0.0141351666666667	4.95848722984764	0.0068482145501368	0.612065250688899
ENST00000339818	ENSG00000160226	C21orf2	transcript	0.543844722222222	1.09874683333333	-1.0145923082954	0.0461595554219955	1
ENST00000340019	ENSG00000165091	TMC1	transcript	0	0.0131268333333333	-Inf	0.0057463838104209	0.559496085106583
ENST00000340181	ENSG00000010030	ETV7	transcript	0.133948611111111	0.571840166666667	-2.09393233776103	0.0259800623126633	1
ENST00000340296	ENSG00000077380	DYNC1I2	transcript	0.208470444444444	0.00358516666666667	5.86165886395013	0.0271472718337287	1
ENST00000340446	ENSG00000189139	FSCB	transcript	0	0.00489183333333333	-Inf	0.0357649784934027	1
ENST00000340729	ENSG00000162129	CLPB	transcript	0.115941555555556	0	Inf	0.0327773319802047	1
ENST00000340913	ENSG00000135486	HNRNPA1	transcript	6.657255	0.329260833333333	4.33762461651602	0.00126439263587365	0.232357624405324
ENST00000340930	ENSG00000169398	PTK2	transcript	0.134891555555556	0	Inf	0.0151354957062709	0.842329287697335
ENST00000340932	ENSG00000063176	SPHK2	transcript	0.00947016666666667	0.0588373333333333	-2.63527014004028	0.00700245830065703	0.616995294743904
ENST00000341211	ENSG00000063761	ADCK1	transcript	0	0.112859666666667	-Inf	9.85986418016382e-05	0.0416521936820176
ENST00000341217	ENSG00000173065	FAM222B	transcript	0.0279506111111111	0.00281883333333333	3.30970974185518	0.0477476846077599	1
ENST00000341355	ENSG00000127314	RAP1B	transcript	0.111027666666667	0.87434	-2.97727517964578	0.0129104150872267	0.779532616894621
ENST00000341491	ENSG00000162772	ATF3	transcript	0.212253888888889	0.693075	-1.70722049284471	0.000962001920310388	0.203629973221687
ENST00000341533	ENSG00000161048	NAPEPLD	transcript	0.129409166666667	0.0227221666666667	2.50976749955167	0.0476294461316162	1
ENST00000341594	ENSG00000131018	SYNE1	transcript	0.295957333333333	0.0209025	3.82364179654751	0.000259606681595068	0.0876534455608626
ENST00000341681	ENSG00000011566	MAP4K3	transcript	0.148758222222222	0.0124035	3.58415023124886	0.0499733909883173	1
ENST00000341735	ENSG00000188095	MESP2	transcript	0	0.0134041666666667	-Inf	0.0122368536726262	0.769965986142344
ENST00000341750	ENSG00000229292	RFPL4AL1	transcript	0	0.0415963333333333	-Inf	0.0205697479190424	0.944707347354345
ENST00000341753	ENSG00000130726	TRIM28	transcript	0	0.4705095	-Inf	1.67610049310906e-07	0.000355064321628148
ENST00000341846	ENSG00000137699	TRIM29	transcript	0.000663444444444444	0.010292	-3.95540388980022	0.0159706566031801	0.859751303733941
ENST00000341863	ENSG00000108219	TSPAN14	transcript	0	0.0448906666666667	-Inf	0.00858003010145943	0.663445347782135
ENST00000341872	ENSG00000116977	LGALS8	transcript	0	0.0172558333333333	-Inf	0.001864212494747	0.301275978354798
ENST00000342002	ENSG00000030419	IKZF2	transcript	0.480756888888889	0.0630445	2.93086510997055	0.0286902361342984	1
ENST00000342045	ENSG00000158019	BRE	transcript	0.746201888888889	0.00296816666666667	7.9738500983256	0.00442435110810902	0.489453945668699
ENST00000342203	ENSG00000117155	SSX2IP	transcript	0.174034833333333	0.0175441666666667	3.31031276489026	0.0134661375911505	0.790180925374845
ENST00000342382	ENSG00000168724	DNAJC21	transcript	0.293778722222222	0	Inf	0.000654302723623874	0.159321836121014
ENST00000342443	ENSG00000165409	TSHR	transcript	0	0.0126146666666667	-Inf	0.0357609877034841	1
ENST00000342444	ENSG00000138303	ASCC1	transcript	0.0652674444444444	0.004493	3.8606125845157	0.0310966126696576	1
ENST00000342480	ENSG00000114631	PODXL2	transcript	0.140941277777778	0.306121333333333	-1.11900938979021	0.0328505436397163	1
ENST00000342579	ENSG00000171634	BPTF	transcript	1.23258916666667	3.7006875	-1.58610129787221	0.00693267360071192	0.614302516863083
ENST00000342784	ENSG00000105137	SYDE1	transcript	0	0.0066115	-Inf	0.0074416606049755	0.63583144350602
ENST00000342879	ENSG00000089327	FXYD5	transcript	7.02920466666667	10.0684536666667	-0.518408761309435	0.044517252028649	1
ENST00000342981	ENSG00000114867	EIF4G1	transcript	0.785528666666667	1.7447765	-1.1513064133483	0.00478873611975088	0.509890923887894
ENST00000343098	ENSG00000188738	FSIP2	transcript	0.000854277777777778	0.00929633333333333	-3.4438846402253	0.00227948120227753	0.333333634221211
ENST00000343110	ENSG00000188783	PRELP	transcript	0.00136522222222222	0.0196998333333333	-3.85097571595937	0.00832492270055146	0.663445347782135
ENST00000343210	ENSG00000007341	ST7L	transcript	0.228157055555556	0	Inf	0.0233218021021627	0.986587180218408
ENST00000343216	ENSG00000188011	RTP5	transcript	0.0580231666666667	0.15328	-1.40146852700616	0.0453693515538911	1
ENST00000343218	ENSG00000113657	DPYSL3	transcript	0.00938	0	Inf	0.00776491748628702	0.65119910497878
ENST00000343267	ENSG00000189058	APOD	transcript	0.00620244444444444	0.0687966666666667	-3.4714298522104	0.0188179859837696	0.907188735125197
ENST00000343599	ENSG00000171817	ZNF540	transcript	0.0324215	0	Inf	0.0154895779358099	0.853665604381028
ENST00000343632	ENSG00000100083	GGA1	transcript	1.10775822222222	2.12440583333333	-0.939416360875658	0.0381087234466843	1
ENST00000343735	ENSG00000066405	CLDN18	transcript	0	0.0498186666666667	-Inf	7.57307749995395e-05	0.0356385888048351
ENST00000343762	ENSG00000153046	CDYL	transcript	0.0574035555555556	0.00423633333333333	3.76025208318141	0.030516834202146	1
ENST00000343817	ENSG00000138835	RGS3	transcript	0	0.0667548333333333	-Inf	2.56027196369164e-05	0.0159167878499588
ENST00000343827	ENSG00000140262	TCF12	transcript	0	0.0290453333333333	-Inf	0.000830801585775247	0.183629010250156
ENST00000343854	ENSG00000182732	RGS6	transcript	0.0609882777777778	0.000605833333333333	6.65346720828661	0.0234589972143631	0.987851120556414
ENST00000344120	ENSG00000187678	SPRY4	transcript	0.000468666666666667	0.00428366666666667	-3.19221212751535	0.0441853693438237	1
ENST00000344135	ENSG00000038382	TRIO	transcript	0.124783555555556	0.0247045	2.33658206080908	0.0497034396748498	1
ENST00000344256	ENSG00000101224	CDC25B	transcript	0.133374444444444	0.00216933333333333	5.94208670117121	0.0038618781427361	0.456549997032018
ENST00000344275	ENSG00000150967	ABCB9	transcript	0	0.006228	-Inf	0.0357610425576553	1
ENST00000344683	ENSG00000147316	MCPH1	transcript	0.357832	0.1488105	1.2658060837526	0.036724491974498	1
ENST00000344722	ENSG00000113810	SMC4	transcript	0.0616755555555556	0	Inf	0.0303745932618263	1
ENST00000344730	ENSG00000143322	ABL2	transcript	0.00211738888888889	0.0379593333333333	-4.1640964845618	2.45695814785381e-05	0.0158264697715477
ENST00000344746	ENSG00000147403	RPL10	transcript	59.1076395	87.5830408333333	-0.567306933386985	0.0354606152750139	1
ENST00000344754	ENSG00000088827	SIGLEC1	transcript	0.573136944444444	1.49539783333333	-1.38357754727133	0.00894415056204696	0.670510301196165
ENST00000344762	ENSG00000149548	CCDC15	transcript	0.0824403888888889	0	Inf	0.0127925210681381	0.779532616894621
ENST00000344949	ENSG00000036054	TBC1D23	transcript	0.908683444444444	0.183101833333333	2.31113155783472	0.016027149645846	0.861516758981107
ENST00000344954	ENSG00000151702	FLI1	transcript	0.0641506111111111	0	Inf	0.0209514006201961	0.944841589537889
ENST00000345034	ENSG00000215695	RSC1A1	transcript	0.200808055555556	0.759053166666667	-1.91838379527983	0.0126525141991143	0.777513262607951
ENST00000345306	ENSG00000152942	RAD17	transcript	0	0.0332005	-Inf	0.00148296676321782	0.256553250036682
ENST00000345415	ENSG00000141562	NARF	transcript	0.043096	0.703153333333333	-4.0282134499103	0.0216285096720185	0.952886178414031
ENST00000345865	ENSG00000125351	UPF3B	transcript	0.132587222222222	0	Inf	0.045392268117078	1
ENST00000346299	ENSG00000087053	MTMR2	transcript	0.0299652222222222	0	Inf	0.0333921237061353	1
ENST00000346333	ENSG00000158483	FAM86C1	transcript	0.102064833333333	0	Inf	0.0195960839659155	0.924061570119659
ENST00000346832	ENSG00000136754	ABI1	transcript	0.249569277777778	0.036307	2.78112071579154	0.0123467957096268	0.771250151531535
ENST00000347458	ENSG00000124214	STAU1	transcript	1.08287605555556	0.0638291666666667	4.08450850081134	0.0186575047713425	0.903662287259356
ENST00000347545	ENSG00000076928	ARHGEF1	transcript	0.297703388888889	5.16666666666667e-06	15.814282309274	0.0383280823038247	1
ENST00000347606	ENSG00000198185	ZNF334	transcript	0.00149866666666667	0.0149803333333333	-3.32131828618256	0.0220710847811074	0.960119532312876
ENST00000347613	ENSG00000109572	CLCN3	transcript	0.511205	0.00732566666666667	6.12479807999456	9.82769513450768e-05	0.0416521936820176
ENST00000347667	ENSG00000182240	BACE2	transcript	0.351655166666667	0.0517875	2.76348559383107	0.0179870438069049	0.894209755303762
ENST00000347992	ENSG00000141503	MINK1	transcript	0.786637277777778	0.0686928333333333	3.51746705863011	0.0184633290602366	0.900124456197527
ENST00000348069	ENSG00000162711	NLRP3	transcript	0	0.0323943333333333	-Inf	0.000803911253049051	0.181924175017779
ENST00000348208	ENSG00000119139	TJP2	transcript	0.398899333333333	0.000366333333333333	10.0886520165095	0.0042994564467016	0.484345347166545
ENST00000348459	ENSG00000119969	HELLS	transcript	0.259747444444444	0	Inf	0.00140498938903591	0.247717032205604
ENST00000348795	ENSG00000173267	SNCG	transcript	0	0.0199863333333333	-Inf	0.0403375272557278	1
ENST00000348824	ENSG00000085511	MAP3K4	transcript	0.377691277777778	0	Inf	0.00124879732714089	0.232001440919955
ENST00000348904	ENSG00000164746	C7orf57	transcript	0.0008685	0.0148171666666667	-4.09259994322353	0.0181555288761737	0.896399751664501
ENST00000348990	ENSG00000142192	APP	transcript	0.638483944444444	0	Inf	4.17726903045446e-08	0.000164956721604794
ENST00000349213	ENSG00000054267	ARID4B	transcript	0.159313555555556	0	Inf	0.0308987514792025	1
ENST00000349820	ENSG00000173226	IQCB1	transcript	0.110135611111111	0	Inf	0.0425001288511355	1
ENST00000350437	ENSG00000013573	DDX11	transcript	0.0386536111111111	0	Inf	0.0247567234242456	1
ENST00000351218	ENSG00000120784	ZFP30	transcript	0.134498166666667	0.0429423333333333	1.64711401831427	0.0188083622652265	0.907188735125197
ENST00000351393	ENSG00000134759	ELP2	transcript	0.2540795	0	Inf	0.00420901524797784	0.482072900249165
ENST00000351439	ENSG00000115252	PDE1A	transcript	0	0.0146185	-Inf	0.00514062768372213	0.526972358210003
ENST00000351546	ENSG00000139737	SLAIN1	transcript	0.00661411111111111	0.0606666666666667	-3.1972848577673	0.01561108100081	0.857268419428794
ENST00000351808	ENSG00000032742	IFT88	transcript	0.444969166666667	0	Inf	0.000143352345277174	0.0568557937109139
ENST00000351936	ENSG00000066468	FGFR2	transcript	0.0507005	0.00116533333333333	5.44318538569022	0.0475996785446081	1
ENST00000351937	ENSG00000146063	TRIM41	transcript	0.173551833333333	0.810778	-2.22394033731608	0.0240161275867995	0.995102549302493
ENST00000351948	ENSG00000163029	SMC6	transcript	0.188205333333333	0.00334833333333333	5.81272054304972	0.0234662563509346	0.987851120556414
ENST00000352077	ENSG00000062598	ELMO2	transcript	0.126308277777778	0	Inf	0.0218540056480533	0.956112747102333
ENST00000352767	ENSG00000114867	EIF4G1	transcript	0.000949444444444444	0.0132746666666667	-3.80544823913869	0.00760258664996291	0.642822443722915
ENST00000352957	ENSG00000154719	MRPL39	transcript	0.442982666666667	0	Inf	0.00420689741072811	0.482072900249165
ENST00000353334	ENSG00000019582	CD74	transcript	233.148590944444	382.927012333333	-0.715819723339371	0.00518855188291377	0.530090241581151
ENST00000353788	ENSG00000104497	SNX16	transcript	0.073091	0	Inf	0.00330450657337289	0.419178504925409
ENST00000353909	ENSG00000141644	MBD1	transcript	0.00562266666666667	0.0246256666666667	-2.13083635576556	0.0346014659380553	1
ENST00000354115	ENSG00000136689	IL1RN	transcript	0	1.038179	-Inf	3.75952611131569e-08	0.000162599504314404
ENST00000354193	ENSG00000198168	SVIP	transcript	0.681552722222222	0.267302666666667	1.35035103225119	0.0153646854770829	0.84975626918951
ENST00000354258	ENSG00000168394	TAP1	transcript	30.4669052777778	57.8357253333333	-0.92471796241078	0.00931985555339922	0.681591685860346
ENST00000354383	ENSG00000132781	MUTYH	transcript	0.0851165	0	Inf	0.0155669290679838	0.855851290919873
ENST00000354416	ENSG00000125354	SEPT6	transcript	0.208626	0.0162646666666667	3.68110580408974	0.0213295258830526	0.94777602168701
ENST00000354462	ENSG00000148735	PLEKHS1	transcript	0	0.007927	-Inf	0.00864017396606343	0.663445347782135
ENST00000354498	ENSG00000137764	MAP2K5	transcript	0.0142282222222222	0	Inf	0.0250070902116605	1
ENST00000354536	ENSG00000112562	SMOC2	transcript	0	0.0085195	-Inf	0.0086414076127307	0.663445347782135
ENST00000354577	ENSG00000112282	MED23	transcript	0.144621222222222	0.5845145	-2.01495954008778	0.0263497047313612	1
ENST00000354719	ENSG00000134602	STK26	transcript	0.264063111111111	0	Inf	0.0179034879838996	0.893887013761011
ENST00000354753	ENSG00000160360	GPSM1	transcript	0	0.0240235	-Inf	0.00274683193119969	0.377429667399715
ENST00000354807	ENSG00000162813	BPNT1	transcript	0.00713805555555556	0.124171	-4.12065333289837	1.47098550517183e-05	0.0109510047956747
ENST00000354870	ENSG00000168487	BMP1	transcript	0.00195783333333333	0.0411508333333333	-4.39359178516455	0.00218840560641199	0.327211514169292
ENST00000354955	ENSG00000122176	FMOD	transcript	0.000665944444444444	0.0788581666666667	-6.88771453278328	2.55252917699687e-05	0.0159167878499588
ENST00000355053	ENSG00000135951	TSGA10	transcript	0.00918783333333333	0	Inf	0.0228376358949394	0.976107425956647
ENST00000355070	ENSG00000122507	BBS9	transcript	0.120007833333333	0	Inf	0.04108191726526	1
ENST00000355209	ENSG00000100413	POLR3H	transcript	1.40804105555556	2.117693	-0.588804057737524	0.0499710565121009	1
ENST00000355221	ENSG00000047249	ATP6V1H	transcript	0.105614333333333	0.2564495	-1.27986911673554	0.0237836516310933	0.993172487077722
ENST00000355338	ENSG00000140105	WARS	transcript	3.33749277777778	10.8611035	-1.70233407001125	0.00155498704417044	0.26799183735632
ENST00000355349	ENSG00000092054	MYH7	transcript	0.148192944444444	0.0005525	8.06728658185492	0.0133769861358028	0.789357803665432
ENST00000355426	ENSG00000115380	EFEMP1	transcript	0	0.067872	-Inf	0.000678711644573334	0.163655526571683
ENST00000355477	ENSG00000188603	CLN3	transcript	0	0.042262	-Inf	0.0104566154539554	0.716773869007856
ENST00000355478	ENSG00000111785	RIC8B	transcript	0.180189333333333	0.000671333333333333	8.0682686176224	0.0100615883550014	0.706772151268902
ENST00000355480	ENSG00000182871	COL18A1	transcript	0.345780222222222	0	Inf	0.0163283319368844	0.861542954948445
ENST00000355484	ENSG00000134824	FADS2	transcript	0.0555857222222222	0.0130875	2.0865248219719	0.029300416534773	1
ENST00000355574	ENSG00000112053	SLC26A8	transcript	0.0112547777777778	0.0827986666666667	-2.8790699642423	0.0336007117268795	1
ENST00000355666	ENSG00000182670	TTC3	transcript	0.0994411111111111	0	Inf	0.0199776339008356	0.935775450770189
ENST00000355754	ENSG00000162654	GBP4	transcript	2.62274438888889	6.0077425	-1.19574576805735	0.00518218814706386	0.530090241581151
ENST00000355819	ENSG00000197992	CLEC9A	transcript	0.225061277777778	0.556839833333333	-1.3069445578303	0.00812062509480179	0.662780548781855
ENST00000356005	ENSG00000115414	FN1	transcript	0	0.0433465	-Inf	2.61117686721042e-05	0.0159167878499588
ENST00000356090	ENSG00000020129	NCDN	transcript	0.258341055555556	0.4952835	-0.938977624720893	0.0399115711784257	1
ENST00000356093	ENSG00000159023	EPB41	transcript	0.211312777777778	1.929385	-3.19068914264248	0.00222798455518694	0.329035280040412
ENST00000356099	ENSG00000241484	ARHGAP8	transcript	0.0235674444444444	0.343840333333333	-3.8668715541503	0.0369247326438128	1
ENST00000356124	ENSG00000139531	SUOX	transcript	0.0439019444444444	0.345026833333333	-2.97435182299196	0.011136511455377	0.735617202134269
ENST00000356150	ENSG00000035115	SH3YL1	transcript	0.0964462222222222	0	Inf	0.0140891251568126	0.807726888626669
ENST00000356195	ENSG00000164649	CDCA7L	transcript	0.051132	0	Inf	0.0175823892853085	0.888659157951108
ENST00000356271	ENSG00000008838	MED24	transcript	0.0429205	0	Inf	0.0455694156630138	1
ENST00000356296	ENSG00000133961	NUMB	transcript	1.16006072222222	0.107245	3.4352180310037	0.00384829457997645	0.45590739734855
ENST00000356331	ENSG00000087266	SH3BP2	transcript	0.222092166666667	0.0556425	1.99689936271893	0.024502086405096	0.997643237166323
ENST00000356396	ENSG00000160285	LSS	transcript	0.037055	0	Inf	0.0315802058908733	1
ENST00000356427	ENSG00000166669	ATF7IP2	transcript	0.218735777777778	0	Inf	0.00429520760808399	0.484345347166545
ENST00000356462	ENSG00000049759	NEDD4L	transcript	0.229868166666667	0.00131866666666667	7.44558295241228	0.00294469925181985	0.392734668937648
ENST00000356464	ENSG00000197728	RPS26	transcript	13.0429331666667	28.1721031666667	-1.11099892375614	0.0340487040947387	1
ENST00000356495	ENSG00000162896	PIGR	transcript	0.0186476666666667	0.1023215	-2.45604229266662	0.00532377806706631	0.537396547140976
ENST00000356509	ENSG00000112312	GMNN	transcript	0.173697277777778	0.00452233333333333	5.26336399921017	0.00813075204055231	0.662780548781855
ENST00000356584	ENSG00000197128	ZNF772	transcript	0.0814412777777778	0	Inf	0.0436365615387368	1
ENST00000356638	ENSG00000089597	GANAB	transcript	0.388160222222222	2.53857383333333	-2.70929403421679	0.00417908084942345	0.481681495112798
ENST00000356742	ENSG00000122986	HVCN1	transcript	2.44887694444444	0.384131833333333	2.67244684929158	0.00976245551733794	0.69827917152335
ENST00000356887	ENSG00000136732	GYPC	transcript	2.81838094444444	99.2147096666667	-5.13761550101754	9.80842987121771e-12	2.22712660763337e-07
ENST00000356929	ENSG00000182141	ZNF708	transcript	0.783827555555556	0.3391655	1.20854686589406	0.0312553738603221	1
ENST00000357207	ENSG00000168538	TRAPPC11	transcript	5.45e-05	0.00615266666666667	-6.81881179357904	0.0294217000484954	1
ENST00000357302	ENSG00000184371	CSF1	transcript	0.0133598333333333	0.206213166666667	-3.94816253629758	0.0233699586699554	0.987244881952883
ENST00000357332	ENSG00000198356	ASNA1	transcript	0.169972333333333	0.461511	-1.4410650988492	0.00849409950528999	0.663445347782135
ENST00000357388	ENSG00000113810	SMC4	transcript	0.387084777777778	0.103378333333333	1.90471572590258	0.0321357937799295	1
ENST00000357394	ENSG00000125991	ERGIC3	transcript	0.699922055555556	0.00103833333333333	9.39678079741201	0.0243758818004788	0.997643237166323
ENST00000357395	ENSG00000054654	SYNE2	transcript	0.141147166666667	0.0244118333333333	2.53154761800636	0.0212763130907114	0.94777602168701
ENST00000357443	ENSG00000155363	MOV10	transcript	2.06677744444444	4.7545435	-1.20192378538223	0.0166866140801738	0.867095835933039
ENST00000357457	ENSG00000113163	COL4A3BP	transcript	0.146557777777778	0.0288236666666667	2.34614375551931	0.0439570589862623	1
ENST00000357558	ENSG00000148337	CIZ1	transcript	0.316102	2.85e-05	13.4371406235782	0.0178706034869861	0.893284293728958
ENST00000357573	ENSG00000177548	RABEP2	transcript	0	0.1982665	-Inf	8.56158463496695e-06	0.00688146835814932
ENST00000357806	ENSG00000188603	CLN3	transcript	0.00928738888888889	0.0751343333333333	-3.01612736038369	0.0227321919733179	0.973892139611605
ENST00000357867	ENSG00000115414	FN1	transcript	0.00989655555555555	0.329585833333333	-5.05758393184004	0.00659916324985924	0.600570142453372
ENST00000357869	ENSG00000174233	ADCY6	transcript	0.0156367777777778	0.0003585	5.44682632243414	0.00265315169864422	0.371178506574769
ENST00000357887	ENSG00000100678	SLC8A3	transcript	0	0.012091	-Inf	0.00431400483422923	0.484376336658831
ENST00000357980	ENSG00000140416	TPM1	transcript	0.0652568888888889	0.000808333333333333	6.33503605713661	0.0395159923899121	1
ENST00000357988	ENSG00000172943	PHF8	transcript	0.152597833333333	0.00141366666666667	6.75414868571401	0.013390287833983	0.789357803665432
ENST00000358008	ENSG00000164022	AIMP1	transcript	0.0647256111111111	0	Inf	0.0400768241117695	1
ENST00000358030	ENSG00000152942	RAD17	transcript	0.149742055555556	0	Inf	0.00595330555625737	0.569823588795632
ENST00000358043	ENSG00000155463	OXA1L	transcript	0.00695683333333333	0.2369125	-5.08977975187635	1.83190541211552e-06	0.00231087234799155
ENST00000358065	ENSG00000170364	SETMAR	transcript	0.0964421666666667	0.0112271666666667	3.10267017354813	0.0428748503937303	1
ENST00000358100	ENSG00000127914	AKAP9	transcript	0.108134555555556	0	Inf	0.011603626132622	0.749572790537265
ENST00000358212	ENSG00000197535	MYO5A	transcript	0.014584	2.48333333333333e-05	9.19789282629813	0.0324158321184573	1
ENST00000358220	ENSG00000047056	WDR37	transcript	0.109364111111111	0.280450166666667	-1.35860505889988	0.0136816659577416	0.796046174417723
ENST00000358355	ENSG00000136878	USP20	transcript	0.770303166666667	0.0798908333333333	3.26932447308437	0.00190598838448424	0.304773582783065
ENST00000358385	ENSG00000198513	ATL1	transcript	0.0371268888888889	0	Inf	0.0470400356615483	1
ENST00000358514	ENSG00000205220	PSMB10	transcript	24.2228125555556	38.3960156666667	-0.664590222299058	0.0370490596882853	1
ENST00000358550	ENSG00000197555	SIPA1L1	transcript	0.172928777777778	0.569872166666667	-1.72046035752838	0.00101842441160882	0.210208580672667
ENST00000358677	ENSG00000196141	SPATS2L	transcript	0.0149074444444444	5.93333333333333e-05	7.97297440958641	0.0212849390874722	0.94777602168701
ENST00000358704	ENSG00000179456	ZBTB18	transcript	0.696924833333333	0.104202	2.74162009471003	0.0359392416063168	1
ENST00000358746	ENSG00000198677	TTC37	transcript	0.812864277777778	0.3385065	1.26383095199209	0.0443470783721991	1
ENST00000358871	ENSG00000112561	TFEB	transcript	0	0.0235975	-Inf	0.0104557104780829	0.716773869007856
ENST00000358883	ENSG00000198121	LPAR1	transcript	0.103079277777778	0.00107766666666667	6.57969951717297	0.0220037267595618	0.958507665677315
ENST00000358923	ENSG00000113448	PDE4D	transcript	0.658258	0.313286666666667	1.07116977927585	0.0469168287789871	1
ENST00000359191	ENSG00000196235	SUPT5H	transcript	1.9608905	0.4274875	2.19755483440879	0.043078989934324	1
ENST00000359210	ENSG00000058600	POLR3E	transcript	0	0.380191166666667	-Inf	4.96217248710909e-07	0.000850357200267327
ENST00000359353	ENSG00000198231	DDX42	transcript	0.237113388888889	0	Inf	0.0117780602130133	0.754402199468923
ENST00000359354	ENSG00000066468	FGFR2	transcript	0.154310611111111	0.00405033333333333	5.25165281803244	0.00836446528467553	0.663445347782135
ENST00000359388	ENSG00000158560	DYNC1I1	transcript	0	0.0131416666666667	-Inf	0.00885221517448187	0.668887223978632
ENST00000359415	ENSG00000095139	ARCN1	transcript	0.0811836111111111	0.254096	-1.64611324575695	0.00470835260773599	0.508737315367379
ENST00000359422	ENSG00000105983	LMBR1	transcript	0.243964333333333	0	Inf	0.00495270144827444	0.518760189782773
ENST00000359445	ENSG00000140598	EFL1	transcript	0	0.0111965	-Inf	0.0129428591938022	0.779532616894621
ENST00000359486	ENSG00000100207	TCF20	transcript	0.787593611111111	0.349553666666667	1.17193743996904	0.0224956384472518	0.968325290033953
ENST00000359499	ENSG00000170423	KRT78	transcript	0	0.0053835	-Inf	0.041751679263128	1
ENST00000359500	ENSG00000184058	TBX1	transcript	0.0247112222222222	0	Inf	0.0217626085772848	0.954251032967996
ENST00000359540	ENSG00000186716	BCR	transcript	0.344087	0	Inf	0.0112411328506986	0.739810171752423
ENST00000359606	ENSG00000078699	CBFA2T2	transcript	0.00178883333333333	0.0966951666666667	-5.75635289600534	3.35721792127968e-06	0.00371852826463691
ENST00000359674	ENSG00000111181	SLC6A12	transcript	0.0297016111111111	0.410976	-3.79044105179143	0.000520890148056224	0.138660128155943
ENST00000359678	ENSG00000198130	HIBCH	transcript	0.280105555555556	0	Inf	0.000408037229860891	0.118159246930988
ENST00000359783	ENSG00000196704	AMZ2	transcript	0	0.0604773333333333	-Inf	0.000930589727376023	0.198872498797476
ENST00000359843	ENSG00000111206	FOXM1	transcript	0.000537611111111111	0.0499226666666667	-6.53698823354495	0.00378540536462536	0.45295879577833
ENST00000359858	ENSG00000197056	ZMYM1	transcript	0.114799722222222	0	Inf	0.0214919374650387	0.950729718009148
ENST00000359874	ENSG00000133710	SPINK5	transcript	0.0004395	0.0095305	-4.438616833958	0.0462428765655635	1
ENST00000359887	ENSG00000184033	CTAG1B	transcript	0	0.0107725	-Inf	0.0396629181531014	1
ENST00000359942	ENSG00000197429	IPP	transcript	0.201668055555556	0.0112618333333333	4.16246896707691	0.0156832119340893	0.858088990309434
ENST00000359957	ENSG00000174744	BRMS1	transcript	5.01047416666667	7.29407616666667	-0.541778125300569	0.049900491451395	1
ENST00000359983	ENSG00000074370	ATP2A3	transcript	0.583624666666667	0.00600266666666667	6.60329349318587	0.0111851026105248	0.737753772404441
ENST00000359999	ENSG00000148204	CRB2	transcript	0	0.004801	-Inf	0.0162984416571856	0.861542954948445
ENST00000360127	ENSG00000187624	C17orf97	transcript	0.269856277777778	0.6911975	-1.35690674970082	0.0364559894706056	1
ENST00000360194	ENSG00000197798	FAM118B	transcript	0.066535	0	Inf	0.0215086633444233	0.950729718009148
ENST00000360228	ENSG00000141837	CACNA1A	transcript	0.0188854444444444	0	Inf	0.0366070369833107	1
ENST00000360321	ENSG00000196476	C20orf96	transcript	0	0.027525	-Inf	0.0160613806860552	0.861516758981107
ENST00000360375	ENSG00000133739	LRRCC1	transcript	0.00260472222222222	0.0318838333333333	-3.61362366109738	0.0177916225891842	0.892472953981011
ENST00000360403	ENSG00000070785	EIF2B3	transcript	0.256846055555556	0.01653	3.95774528830979	0.0250866113898381	1
ENST00000360439	ENSG00000169375	SIN3A	transcript	0.703124888888889	0	Inf	0.00344246052687404	0.432450176145692
ENST00000360442	ENSG00000130669	PAK4	transcript	0	0.0602166666666667	-Inf	0.000189970502568213	0.0704247791663589
ENST00000360535	ENSG00000105270	CLIP3	transcript	0.0397273888888889	0.0885983333333333	-1.15714558541581	0.0192877603392199	0.916823423071044
ENST00000360565	ENSG00000126461	SCAF1	transcript	6.54101566666667	9.608597	-0.554811121257321	0.0342742578890469	1
ENST00000360694	ENSG00000112033	PPARD	transcript	1.61479177777778	2.65755583333333	-0.71875185604573	0.0302518965241767	1
ENST00000360743	ENSG00000007341	ST7L	transcript	0.00170033333333333	0.236229166666667	-7.11822569170007	9.05058545717933e-06	0.00721069670305538
ENST00000360802	ENSG00000137073	UBAP2	transcript	0.659122833333333	0	Inf	0.0383755819288394	1
ENST00000360814	ENSG00000120820	GLT8D2	transcript	0	0.0168741666666667	-Inf	0.00118591090195284	0.224396578478888
ENST00000360862	ENSG00000122390	NAA60	transcript	0.0756601111111111	2.76666666666667e-05	11.417168343991	0.0476901259369179	1
ENST00000361059	ENSG00000280987	MATR3	transcript	0.455577944444444	0	Inf	0.0278479049994985	1
ENST00000361157	ENSG00000126709	IFI6	transcript	12.0334138333333	27.4577366666667	-1.19016672181977	0.0237125120732301	0.991569479305304
ENST00000361195	ENSG00000112531	QKI	transcript	0.270052722222222	0.0476976666666667	2.50125049368137	0.0379079123737226	1
ENST00000361309	ENSG00000196776	CD47	transcript	1.16272022222222	0.022593	5.68548433107692	0.00228057353338577	0.333333634221211
ENST00000361311	ENSG00000171603	CLSTN1	transcript	0	0.150251833333333	-Inf	1.10248296169976e-06	0.00156457835931844
ENST00000361321	ENSG00000122482	ZNF644	transcript	0.300853777777778	0.00223083333333333	7.07533592922624	0.00216404133588842	0.325875281761208
ENST00000361452	ENSG00000186575	NF2	transcript	0.00647611111111111	0.0431371666666667	-2.73573177719342	0.0176335131445044	0.889757684083119
ENST00000361522	ENSG00000283495	AC096949.1	transcript	0.0508626666666667	0.00603	3.07637719548846	0.0489897135647789	1
ENST00000361544	ENSG00000079335	CDC14A	transcript	0.872264222222222	0.223917666666667	1.9617968571754	0.0126119532408084	0.777060081574487
ENST00000361556	ENSG00000117859	OSBPL9	transcript	0.0147231666666667	0.117495666666667	-2.99644764452163	0.0308116732196807	1
ENST00000361566	ENSG00000171345	KRT19	transcript	0.00845844444444444	0.21797	-4.6875934071016	0.000815228618026271	0.181924175017779
ENST00000361676	ENSG00000186575	NF2	transcript	0	0.0117256666666667	-Inf	0.0365350103255284	1
ENST00000361681	ENSG00000198695	MT-ND6	transcript	69.5211771111111	25.693865	1.43602858564183	0.0177731716479773	0.892472953981011
ENST00000361682	ENSG00000093010	COMT	transcript	0.358024666666667	1.17945933333333	-1.71999478389782	0.00802291584213636	0.65944011887967
ENST00000361690	ENSG00000096063	SRPK1	transcript	0.163794222222222	0.0198256666666667	3.0464431828061	0.00350208950598122	0.436319999150541
ENST00000361738	ENSG00000143409	FAM63A	transcript	3.07983694444444	1.13619633333333	1.43864182013811	0.0423504216496497	1
ENST00000361757	ENSG00000064932	SBNO2	transcript	2.14853933333333	4.815655	-1.16437585039929	0.000971276840157715	0.20467800233718
ENST00000361779	ENSG00000136689	IL1RN	transcript	1.51627972222222	0.102183166666667	3.89130646951219	7.12923317691e-05	0.0342599261001508
ENST00000361794	ENSG00000198945	L3MBTL3	transcript	0.305337166666667	0.000565333333333333	9.07708573051988	8.44764188238926e-05	0.0379157565304214
ENST00000361818	ENSG00000034152	MAP2K3	transcript	0.386968111111111	0.00530166666666667	6.18962490679997	0.00361304402810203	0.442635222519915
ENST00000361820	ENSG00000198785	GRIN3A	transcript	0.00925094444444445	0.0502978333333333	-2.44282368935223	0.00423132217404637	0.482945861618072
ENST00000361833	ENSG00000152092	ASTN1	transcript	0	0.00640416666666667	-Inf	0.00030465319102601	0.0969878887293772
ENST00000361936	ENSG00000143409	FAM63A	transcript	0.832231222222222	0	Inf	0.00993305511340747	0.701531672375765
ENST00000362011	ENSG00000198892	SHISA4	transcript	9.26805416666667	18.3871708333333	-0.98836113352409	0.0132128625967815	0.78651170179424
ENST00000366491	ENSG00000169224	GCSAML	transcript	0.0197542222222222	0.106686666666667	-2.43314693465959	0.0443329705763676	1
ENST00000366497	ENSG00000162711	NLRP3	transcript	0.566422722222222	0.02674	4.40480777019444	0.0339050275445923	1
ENST00000366534	ENSG00000179397	C1orf101	transcript	0.0380256666666667	0.112149333333333	-1.56037559777456	0.0241274932213311	0.99629344322651
ENST00000366539	ENSG00000117020	AKT3	transcript	0.728340444444444	0.0965916666666667	2.91464232692177	0.00949149735408866	0.689652197748082
ENST00000366540	ENSG00000117020	AKT3	transcript	0.0153184444444444	0	Inf	0.0382907949272505	1
ENST00000366558	ENSG00000117009	KMO	transcript	0	0.0130685	-Inf	0.0271880352841458	1
ENST00000366668	ENSG00000135775	COG2	transcript	0.342217277777778	0	Inf	0.0170303163882146	0.874162420080467
ENST00000366734	ENSG00000162910	MRPL55	transcript	0.00663194444444444	0.130543166666667	-4.29895120948257	0.00104135157790805	0.213983613265834
ENST00000366772	ENSG00000130023	ERMARD	transcript	0.0996193333333333	0.00267816666666667	5.21710810649659	0.0286880302119013	1
ENST00000366787	ENSG00000186340	THBS2	transcript	0.00151677777777778	0.0114593333333333	-2.9174414774646	0.0242188135019864	0.99629344322651
ENST00000366911	ENSG00000026652	AGPAT4	transcript	0.0432408888888889	0.00363133333333333	3.57382490882028	0.0498460921955191	1
ENST00000366959	ENSG00000136643	RPS6KC1	transcript	0.162442888888889	0	Inf	0.00228278029711636	0.333333634221211
ENST00000366998	ENSG00000117650	NEK2	transcript	0	0.0135888333333333	-Inf	0.01928892348041	0.916823423071044
ENST00000367004	ENSG00000082512	TRAF5	transcript	0.00495661111111111	0.0924715	-4.22158281460438	8.99983431224104e-05	0.0396800947286064
ENST00000367084	ENSG00000180667	YOD1	transcript	0.0211321111111111	0.079681	-1.91479885279585	0.0224288839205089	0.967285556543313
ENST00000367147	ENSG00000174514	MFSD4A	transcript	0.00582677777777778	0.0312056666666667	-2.42103783803847	0.00221866063592972	0.328191941788789
ENST00000367196	ENSG00000117984	CTSD	transcript	0.38176	1.30559166666667	-1.77396590075597	0.0128432644083941	0.779532616894621
ENST00000367248	ENSG00000131018	SYNE1	transcript	0.196627388888889	0.0178533333333333	3.46119892845613	0.0368472468323024	1
ENST00000367253	ENSG00000131018	SYNE1	transcript	0.145157888888889	0.0128871666666667	3.49361596305027	0.0389410421246233	1
ENST00000367255	ENSG00000131018	SYNE1	transcript	1.86646422222222	0.341625	2.44982239439075	0.0484567169399655	1
ENST00000367405	ENSG00000177888	ZBTB41	transcript	0.273717222222222	0.0956923333333333	1.51621096279703	0.0278988292419048	1
ENST00000367474	ENSG00000203727	SAMD5	transcript	0	0.00607866666666667	-Inf	0.000979576822195555	0.205266360030526
ENST00000367501	ENSG00000116668	SWT1	transcript	0.0193583888888889	0.401498166666667	-4.3743626063378	0.0021671199579826	0.325875281761208
ENST00000367503	ENSG00000146414	SHPRH	transcript	0.0708350555555556	0.0135535	2.38579805696677	0.0491111868716422	1
ENST00000367505	ENSG00000146414	SHPRH	transcript	0.339169888888889	0.0713038333333333	2.24995655083997	0.0324559855833329	1
ENST00000367663	ENSG00000135597	REPS1	transcript	0.381464777777778	1.56942533333333	-2.04061463486516	0.0253199828689232	1
ENST00000367807	ENSG00000117475	BLZF1	transcript	0.505638055555556	0.200860333333333	1.33191236508839	0.0410591561089208	1
ENST00000367817	ENSG00000143196	DPT	transcript	0	0.00795383333333333	-Inf	0.0403380639206671	1
ENST00000367830	ENSG00000143155	TIPRL	transcript	0.0255023333333333	0.201316833333333	-2.98076665240229	0.00532553257223238	0.537396547140976
ENST00000367840	ENSG00000143164	DCAF6	transcript	0	1.36990866666667	-Inf	3.06369652646805e-09	2.52963851833146e-05
ENST00000367926	ENSG00000117143	UAP1	transcript	0.436002777777778	0	Inf	0.00118367194289959	0.224396578478888
ENST00000367976	ENSG00000118523	CTGF	transcript	0.0458149444444444	0.124165	-1.43836838465827	0.0488578956929626	1
ENST00000368058	ENSG00000112282	MED23	transcript	0.0114956666666667	0.160734	-3.80551309439415	0.00147114653276432	0.254994053126563
ENST00000368076	ENSG00000162734	PEA15	transcript	0.119412666666667	0.00523566666666667	4.51143881822952	0.00737370503478273	0.631767890252316
ENST00000368114	ENSG00000179639	FCER1A	transcript	0	0.049188	-Inf	0.0129410790516113	0.779532616894621
ENST00000368135	ENSG00000163564	PYHIN1	transcript	0.586564555555556	0.0911473333333333	2.68601754217555	0.0472404490287718	1
ENST00000368140	ENSG00000163564	PYHIN1	transcript	0.706944	0.123079333333333	2.5220074032741	0.00761117924106167	0.642822443722915
ENST00000368209	ENSG00000143321	HDGF	transcript	6.60907455555556	0.00441533333333333	10.5477101977379	0.0122819780881231	0.770567537688707
ENST00000368235	ENSG00000163382	NAXE	transcript	1.96486572222222	3.072543	-0.645002478229228	0.0375725135054549	1
ENST00000368259	ENSG00000163468	CCT3	transcript	0.366049166666667	0	Inf	0.0455576385700732	1
ENST00000368285	ENSG00000196189	SEMA4A	transcript	0.0131497777777778	3.341431	-7.98928385368708	2.02159241960877e-05	0.0136008245563679
ENST00000368322	ENSG00000143622	RIT1	transcript	0.105205166666667	0.368220333333333	-1.80736373763204	0.0281060463688958	1
ENST00000368467	ENSG00000163344	PMVK	transcript	2.07794127777778	3.03298383333333	-0.545582923474718	0.0395471815694294	1
ENST00000368488	ENSG00000111860	CEP85L	transcript	0.230227222222222	0.005361	5.42441248346601	0.00622297524943919	0.580289247464389
ENST00000368547	ENSG00000127884	ECHS1	transcript	1.95094333333333	2.86443233333333	-0.554077382940381	0.0329440252438915	1
ENST00000368551	ENSG00000148803	FUOM	transcript	0.131406333333333	0.427511333333333	-1.70192785610248	0.0221223386963574	0.961369096696967
ENST00000368552	ENSG00000148803	FUOM	transcript	0.796649166666667	1.93700466666667	-1.28181100357539	0.00499509162974755	0.519083749738925
ENST00000368571	ENSG00000171798	KNDC1	transcript	0.0482685555555556	0.152165166666667	-1.6564825782346	0.0292807541194719	1
ENST00000368575	ENSG00000143545	RAB13	transcript	0.684920055555556	0.254066666666667	1.43072849789342	0.0223179905234595	0.964793664585057
ENST00000368605	ENSG00000188820	FAM26F	transcript	0.814469833333333	2.72217783333333	-1.74082814799486	0.00042757689330231	0.122506849634645
ENST00000368606	ENSG00000188820	FAM26F	transcript	1.78626838888889	3.78004783333333	-1.08145562731502	0.0299033734059045	1
ENST00000368619	ENSG00000165752	STK32C	transcript	0.3166205	0.532663166666667	-0.750468855227018	0.0337983666744276	1
ENST00000368622	ENSG00000165752	STK32C	transcript	0.00867155555555556	0.0362756666666667	-2.06463940703601	0.0279080408065018	1
ENST00000368632	ENSG00000196591	HDAC2	transcript	0.00174144444444444	0.0395226666666667	-4.50432393756348	0.000235502811385227	0.0816394765040581
ENST00000368656	ENSG00000203778	FAM229B	transcript	0.0374228888888889	0.00475416666666667	2.9766565470457	0.00904686959648063	0.671308767238851
ENST00000368698	ENSG00000160678	S100A1	transcript	0	0.0244716666666667	-Inf	0.0204740575078949	0.944489377008603
ENST00000368708	ENSG00000196754	S100A2	transcript	0	0.0188201666666667	-Inf	0.00495100478987687	0.518760189782773
ENST00000368869	ENSG00000196177	ACADSB	transcript	0.167534388888889	0.0284705	2.55691752519012	0.0101316029086402	0.708411683280052
ENST00000368913	ENSG00000143434	SEMA6C	transcript	0.000749055555555556	0.0442201666666667	-5.88348792879113	0.000183035888098121	0.0684331657637107
ENST00000369168	ENSG00000150337	FCGR1A	transcript	4.64620594444444	10.1606096666667	-1.12886196212324	0.0123321066966385	0.771250151531535
ENST00000369288	ENSG00000117281	CD160	transcript	0.155594555555556	0.0120746666666667	3.68773631186342	0.0238915114894617	0.993310576596232
ENST00000369315	ENSG00000165806	CASP7	transcript	0.00642383333333333	0.0381446666666667	-2.56997498791974	0.011536047807619	0.7475688889818
ENST00000369404	ENSG00000023041	ZDHHC6	transcript	0.1617775	0	Inf	0.0300883321019081	1
ENST00000369464	ENSG00000134253	TRIM45	transcript	0	0.00651133333333333	-Inf	0.0184307609115878	0.899509828345899
ENST00000369505	ENSG00000274791	F8A2	transcript	1.98933044444444	3.328417	-0.742553252732925	0.0438276876861886	1
ENST00000369530	ENSG00000009307	CSDE1	transcript	0.673805055555556	0.035319	4.25381485191777	0.031407223879035	1
ENST00000369568	ENSG00000160219	GAB3	transcript	0.225297166666667	0	Inf	0.00343083291436922	0.43158642582768
ENST00000369632	ENSG00000155366	RHOC	transcript	0.0178695	0.106520166666667	-2.57555541844424	0.0159662342013476	0.859751303733941
ENST00000369637	ENSG00000155366	RHOC	transcript	0.673240666666667	0	Inf	0.0216760664466142	0.953379532694304
ENST00000369819	ENSG00000134184	GSTM1	transcript	0	0.081456	-Inf	0.00371301883855878	0.447261188344961
ENST00000370010	ENSG00000112701	SENP6	transcript	0.415514888888889	0.0569111666666667	2.86811651329981	0.0159786424519999	0.859751303733941
ENST00000370269	ENSG00000119906	SLF2	transcript	0.118459944444444	0.00488266666666667	4.60058621400864	0.043588934419733	1
ENST00000370270	ENSG00000147394	ZNF185	transcript	0	0.000982333333333333	-Inf	0.0494389708974426	1
ENST00000370300	ENSG00000135297	MTO1	transcript	0.0626437222222222	0.00219066666666667	4.83772805387536	0.0201102016146096	0.938596640106329
ENST00000370305	ENSG00000135297	MTO1	transcript	0.024378	0.111436	-2.1925637028654	0.0231725493808717	0.98302045657061
ENST00000370316	ENSG00000101198	NKAIN4	transcript	0	0.00749216666666667	-Inf	0.0403377446459224	1
ENST00000370322	ENSG00000166136	NDUFB8	transcript	0.7035965	0.0289446666666667	4.60337885885244	0.0213743446716889	0.947988448509293
ENST00000370331	ENSG00000067208	EVI5	transcript	0.393558777777778	0	Inf	0.000540047713515458	0.142173430666787
ENST00000370368	ENSG00000101191	DIDO1	transcript	0.551830111111111	0.00368233333333333	7.22746014188648	0.00863379687607463	0.663445347782135
ENST00000370371	ENSG00000101191	DIDO1	transcript	0.146385388888889	0.337464833333333	-1.20496560745294	0.0237511320718754	0.992727367891432
ENST00000370434	ENSG00000023839	ABCC2	transcript	0.0327677777777778	0	Inf	0.0467489195830475	1
ENST00000370440	ENSG00000122482	ZNF644	transcript	0.0515461111111111	0.0148886666666667	1.79164902657497	0.0193105775759417	0.916823423071044
ENST00000370452	ENSG00000112305	SMAP1	transcript	0.00806233333333333	0.162260666666667	-4.33097207881883	0.000361792806661797	0.108091551529795
ENST00000370456	ENSG00000183347	GBP6	transcript	0.0842171111111111	0.352755166666667	-2.06648192068282	0.00352775351490074	0.437226788963714
ENST00000370459	ENSG00000154451	GBP5	transcript	2.87042177777778	7.94379783333333	-1.46856616620519	0.0030767739198587	0.406005075785704
ENST00000370473	ENSG00000117228	GBP1	transcript	5.932976	14.824075	-1.32111423362706	0.00245605860550354	0.34964188533677
ENST00000370613	ENSG00000155256	ZFYVE27	transcript	0.00117344444444444	0.063164	-5.75028109031106	0.0191459915887669	0.916193196022001
ENST00000370683	ENSG00000022267	FHL1	transcript	0.00292888888888889	0.2574385	-6.45773055112575	2.54635645306253e-05	0.0159167878499588
ENST00000370688	ENSG00000142875	PRKACB	transcript	0.122229055555556	0.00629016666666667	4.28034522067148	0.0353200040185961	1
ENST00000370803	ENSG00000156531	PHF6	transcript	0.193228611111111	0.00348583333333333	5.79266132560999	0.00779913324642703	0.652261765291653
ENST00000370854	ENSG00000171307	ZDHHC16	transcript	0.154373055555556	0.5413365	-1.81010470108984	0.0236393643119577	0.99083149860765
ENST00000370935	ENSG00000165675	ENOX2	transcript	0.135594333333333	0.00768233333333333	4.14160851419258	0.0305346347460615	1
ENST00000370949	ENSG00000116754	SRSF11	transcript	1.6188775	0.757243833333333	1.09616399195129	0.0410682203545717	1
ENST00000371080	ENSG00000185483	ROR1	transcript	0	0.0169366666666667	-Inf	0.0159645343911843	0.859751303733941
ENST00000371132	ENSG00000124222	STX16	transcript	1.46352083333333	0.676573333333333	1.1131250622244	0.0412802186085655	1
ENST00000371158	ENSG00000132849	PATJ	transcript	0.704530444444444	0.2353975	1.58156305162795	0.0125255995773633	0.775032267290823
ENST00000371160	ENSG00000101972	STAG2	transcript	0.393874111111111	0.00808566666666667	5.6062240537451	0.00261328888121035	0.367987538970434
ENST00000371221	ENSG00000059573	ALDH18A1	transcript	0.210270888888889	0.00724516666666667	4.85908644097888	0.0306250698945154	1
ENST00000371249	ENSG00000095637	SORBS1	transcript	0	0.0118265	-Inf	3.53474474084158e-06	0.00377697871866984
ENST00000371327	ENSG00000119969	HELLS	transcript	0.0911155	0.0321861666666667	1.50125573335702	0.0467853140843678	1
ENST00000371432	ENSG00000124813	RUNX2	transcript	0.0137575555555556	0.0782478333333333	-2.50782665011603	0.000344269356614876	0.105280351227428
ENST00000371436	ENSG00000124813	RUNX2	transcript	0	0.0489243333333333	-Inf	0.00021587685714687	0.0768671705402579
ENST00000371467	ENSG00000138207	RBP4	transcript	0	0.0113486666666667	-Inf	0.0354897120040555	1
ENST00000371497	ENSG00000182463	TSHZ2	transcript	0.0856867777777778	0.0174663333333333	2.29449582256838	0.0256547868321579	1
ENST00000371514	ENSG00000116171	SCP2	transcript	0.936383722222222	0.272404833333333	1.78134755374232	0.00646811784653052	0.595204461409457
ENST00000371542	ENSG00000184709	LRRC26	transcript	0.0305585	0.145498833333333	-2.25136195124838	0.000861173091640738	0.188518750207976
ENST00000371543	ENSG00000138190	EXOC6	transcript	0.424192666666667	0.1766595	1.26374834679843	0.0303901567150863	1
ENST00000371601	ENSG00000107281	NPDC1	transcript	0.218082	0.850846	-1.9640273349635	0.00555810644634952	0.54752171148557
ENST00000371602	ENSG00000101126	ADNP	transcript	0.283440777777778	0.0636066666666667	2.15579744082016	0.0213086436726551	0.94777602168701
ENST00000371655	ENSG00000169213	RAB3B	transcript	0.000864444444444444	0.0136505	-3.98103673726768	0.00394605219246675	0.460668625168114
ENST00000371731	ENSG00000112759	SLC29A1	transcript	0.135808833333333	0.0138503333333333	3.29358471612006	0.0172636057904301	0.879891692433119
ENST00000371738	ENSG00000213221	DNLZ	transcript	1.7931515	3.92224466666667	-1.12918214861838	0.0113357917992328	0.74070020875203
ENST00000371740	ENSG00000112759	SLC29A1	transcript	2.27365244444444	0.055196	5.36430420719842	0.0122973512707479	0.770567537688707
ENST00000371806	ENSG00000085265	FCN1	transcript	73.8290104444444	141.635915	-0.939927413050583	0.00845368785118124	0.663445347782135
ENST00000371822	ENSG00000131725	WDR44	transcript	0.0486991111111111	0	Inf	0.0164526573100477	0.862377007975352
ENST00000371825	ENSG00000131725	WDR44	transcript	0.416173777777778	0	Inf	0.0173030703786244	0.88037751708258
ENST00000371828	ENSG00000124214	STAU1	transcript	0.160663111111111	0.318294333333333	-0.986322754053763	0.0305427496696918	1
ENST00000371852	ENSG00000138135	CH25H	transcript	0.00130955555555556	0.0132093333333333	-3.33440848665947	0.0497327256258761	1
ENST00000371877	ENSG00000123473	STIL	transcript	0.125699111111111	0.000322666666666667	8.60571418557237	0.0129367812480836	0.779532616894621
ENST00000371899	ENSG00000160326	SLC2A6	transcript	2.04782461111111	3.79030616666667	-0.888222229645025	0.00897407830420932	0.670510301196165
ENST00000371922	ENSG00000138134	STAMBPL1	transcript	0.196713	0	Inf	0.000878997274997306	0.19053681981296
ENST00000371926	ENSG00000138134	STAMBPL1	transcript	0.100419	0	Inf	0.0200149416158014	0.936074702500082
ENST00000371930	ENSG00000152766	ANKRD22	transcript	0.347758222222222	3.4873585	-3.32597814995419	6.17504448819896e-06	0.00555295461030367
ENST00000371951	ENSG00000147246	HTR2C	transcript	0	0.00625116666666667	-Inf	0.0280470975133665	1
ENST00000371968	ENSG00000182508	LHFPL1	transcript	0.00120833333333333	0.0234643333333333	-4.27937907169916	0.00363116210489401	0.44387657897308
ENST00000371994	ENSG00000107789	MINPP1	transcript	0	0.00878083333333333	-Inf	0.0314971588208275	1
ENST00000372064	ENSG00000112715	VEGFA	transcript	0.0250952777777778	0.200145666666667	-2.99556256003761	0.00220265767021478	0.327424521926771
ENST00000372077	ENSG00000112715	VEGFA	transcript	0.352304333333333	4.73333333333333e-05	12.8616780757035	0.00086138487570944	0.188518750207976
ENST00000372185	ENSG00000122378	FAM213A	transcript	0.00435188888888889	0.0292456666666667	-2.7485092485462	0.0399946346428102	1
ENST00000372208	ENSG00000130717	UCK1	transcript	0	0.0953305	-Inf	4.63654079169068e-05	0.0249179773612607
ENST00000372259	ENSG00000117419	ERI3	transcript	0.0521175	0.1930805	-1.88936268117936	0.0392709579832291	1
ENST00000372261	ENSG00000160539	PLPP7	transcript	0.0343258333333333	0.263502333333333	-2.940449086663	0.000868227450722196	0.189355748621542
ENST00000372344	ENSG00000171453	POLR1C	transcript	0	0.0911066666666667	-Inf	0.00117602557135308	0.223957535826808
ENST00000372394	ENSG00000130707	ASS1	transcript	0.00535294444444444	0.1160475	-4.43823895323872	0.00316058164853151	0.410128273485738
ENST00000372522	ENSG00000177868	SVBP	transcript	0.0365827222222222	0.139807666666667	-1.93420913714899	0.0372626058004221	1
ENST00000372573	ENSG00000198815	FOXJ3	transcript	0.00173155555555556	0.1796275	-6.69679574960258	0.000175697661604904	0.0667687870931607
ENST00000372597	ENSG00000010803	SCMH1	transcript	0.00188911111111111	0.0119585	-2.66225697440927	0.0230257271922313	0.978620342645957
ENST00000372677	ENSG00000133134	BEX2	transcript	0.237261833333333	0.013843	4.09925150573193	0.0135046429489137	0.790180925374845
ENST00000372689	ENSG00000124155	PIGT	transcript	0.981287888888889	0	Inf	0.0016084145279626	0.27432254650194
ENST00000372708	ENSG00000084070	SMAP2	transcript	1.325767	0.0652096666666667	4.3455975926073	0.00146887544304114	0.254994053126563
ENST00000372727	ENSG00000204070	SYS1	transcript	0	0.1234	-Inf	0.00161386712536762	0.27432254650194
ENST00000372816	ENSG00000116990	MYCL	transcript	0.753277055555556	1.33280816666667	-0.823216654493087	0.0438255943537137	1
ENST00000372865	ENSG00000064205	WISP2	transcript	0	0.0208035	-Inf	0.0207658451847225	0.944707347354345
ENST00000372919	ENSG00000138279	ANXA7	transcript	0.0158077777777778	0.1322805	-3.06489392761335	0.00105766953762892	0.215131950138492
ENST00000372940	ENSG00000182180	MRPS16	transcript	0.0472137222222222	0.356465666666667	-2.91648499747467	0.0200258893554519	0.936104683844013
ENST00000372984	ENSG00000174574	AKIRIN1	transcript	0.263573111111111	0	Inf	0.0305788943598246	1
ENST00000373025	ENSG00000096088	PGC	transcript	0.006494	1.928676	-8.21428770415434	9.05877075904413e-07	0.00139451331218675
ENST00000373049	ENSG00000147202	DIAPH2	transcript	0.289674611111111	0	Inf	0.0141082264854773	0.807931696433466
ENST00000373057	ENSG00000137166	FOXP4	transcript	0.0895376666666667	0	Inf	0.0132700534931545	0.78651170179424
ENST00000373141	ENSG00000160408	ST6GALNAC6	transcript	0.0694037777777778	0.289327166666667	-2.05961569428624	0.0283976985005118	1
ENST00000373150	ENSG00000116871	MAP7D1	transcript	4.38308572222222	6.50220066666667	-0.568981185572229	0.0416482867433317	1
ENST00000373188	ENSG00000124615	MOCS1	transcript	0.00870733333333333	0	Inf	0.0473287014539528	1
ENST00000373228	ENSG00000136877	FPGS	transcript	0	0.136571	-Inf	0.00017200869813844	0.065641554657243
ENST00000373287	ENSG00000006607	FARP2	transcript	0.0103731666666667	0	Inf	0.0371837966273852	1
ENST00000373322	ENSG00000148356	LRSAM1	transcript	0.00375894444444444	0.0480036666666667	-3.67474510924679	0.0047708583550917	0.509647572571236
ENST00000373382	ENSG00000122958	VPS26A	transcript	0.428556666666667	0.0523221666666667	3.0339917905202	0.00625401353745507	0.58198850362639
ENST00000373476	ENSG00000116497	S100PBP	transcript	0.206881611111111	0	Inf	0.0203602975613298	0.944489377008603
ENST00000373562	ENSG00000182866	LCK	transcript	0.000139	0.08754	-9.2987136908029	0.0174118259442208	0.882493912602598
ENST00000373567	ENSG00000197122	SRC	transcript	0.253317777777778	0.000989666666666667	7.99978992574891	0.00257787311191303	0.363564169859473
ENST00000373723	ENSG00000148187	MRRF	transcript	0	0.0846105	-Inf	0.00213200290686081	0.324897926200726
ENST00000373737	ENSG00000010030	ETV7	transcript	0	0.201107	-Inf	2.58590820720513e-05	0.0159167878499588
ENST00000373738	ENSG00000010030	ETV7	transcript	0.0453209444444444	0.686990833333333	-3.92204101803399	0.0120038010645475	0.76240925292834
ENST00000373808	ENSG00000283430	AL513122.2	transcript	3.91974327777778	0	Inf	0.00205767456424868	0.318201434235549
ENST00000373847	ENSG00000119397	CNTRL	transcript	0.607014722222222	0.109854166666667	2.4661419164033	0.00677568693587084	0.608705999951007
ENST00000373850	ENSG00000119397	CNTRL	transcript	0.0895243888888889	0	Inf	0.0212690622715558	0.94777602168701
ENST00000373988	ENSG00000147130	ZMYM3	transcript	0.0377726666666667	0.000106	8.47713456343659	0.0309210647347879	1
ENST00000373991	ENSG00000171222	SCAND1	transcript	0.380959055555556	1.66814266666667	-2.1305348252653	0.000200065192266752	0.0729755866973001
ENST00000374007	ENSG00000204147	ASAH2B	transcript	0.0378342777777778	0.002172	4.12259789739162	0.00469794136227241	0.508570350689382
ENST00000374021	ENSG00000196821	C6orf106	transcript	0.255720777777778	0.0242395	3.39913754187965	0.0381461205496637	1
ENST00000374102	ENSG00000184634	MED12	transcript	0.0778983333333333	0.000945333333333333	6.36462552459843	0.0423023360021538	1
ENST00000374116	ENSG00000137309	HMGA1	transcript	0.153237611111111	0.0333391666666667	2.2004804914164	0.0401719991160257	1
ENST00000374124	ENSG00000157657	ZNF618	transcript	0.0116386666666667	0.0848606666666667	-2.86617022089032	0.0317987939562621	1
ENST00000374141	ENSG00000204160	ZDHHC18	transcript	0.251428222222222	0.0264115	3.2509084533859	0.00384663407488648	0.45590739734855
ENST00000374236	ENSG00000148153	INIP	transcript	0	0.050674	-Inf	0.0072201785021725	0.622175249013109
ENST00000374264	ENSG00000106868	SUSD1	transcript	0.338896833333333	0.0123971666666667	4.7727638162828	0.00820699795770134	0.663445347782135
ENST00000374362	ENSG00000172661	FAM21C	transcript	0.0666847777777778	0	Inf	0.033129515204397	1
ENST00000374389	ENSG00000133226	SRRM1	transcript	0.113624333333333	0	Inf	0.0254211769793411	1
ENST00000374412	ENSG00000138400	MDH1B	transcript	0.000417055555555556	0.0093035	-4.47946208227032	0.0412608356736186	1
ENST00000374467	ENSG00000030110	BAK1	transcript	3.65124622222222	5.9851295	-0.712993502675021	0.0490989601166124	1
ENST00000374481	ENSG00000178562	CD28	transcript	0.0671569444444444	0.0026635	4.65614140496708	0.00978145512641626	0.69827917152335
ENST00000374501	ENSG00000011009	LYPLA2	transcript	0.599320388888889	1.71367233333333	-1.51569192162709	0.0253203503912878	1
ENST00000374552	ENSG00000158813	EDA	transcript	0.0652126111111111	0.00719833333333333	3.17941617053639	0.00662138154088257	0.601988967418077
ENST00000374637	ENSG00000159189	C1QC	transcript	0.000416611111111111	0.054594	-7.03389727740207	0.00984624650184092	0.699753786016981
ENST00000374640	ENSG00000159189	C1QC	transcript	0.0412246666666667	0.2602235	-2.65817151986327	0.00903005740432018	0.670609128166296
ENST00000374651	ENSG00000184677	ZBTB40	transcript	0.0639748888888889	3.5e-06	14.1578631940967	0.0334177292006474	1
ENST00000374660	ENSG00000148513	ANKRD30A	transcript	0	0.00512283333333333	-Inf	0.0184293629111644	0.899509828345899
ENST00000374708	ENSG00000204248	COL11A2	transcript	0	0.0127131666666667	-Inf	0.00106115181571202	0.215131950138492
ENST00000374728	ENSG00000095794	CREM	transcript	0.000272055555555556	0.0319923333333333	-6.87768111829666	0.00915169405154444	0.673583964531218
ENST00000374790	ENSG00000148498	PARD3	transcript	0.0227481111111111	0	Inf	0.047995046359456	1
ENST00000374843	ENSG00000204257	HLA-DMA	transcript	6.46586094444444	11.1745746666667	-0.789305533590197	0.0249754742610886	1
ENST00000374874	ENSG00000148123	PLPPR1	transcript	0	0.00721216666666667	-Inf	0.0111808285353318	0.737753772404441
ENST00000374907	ENSG00000138448	ITGAV	transcript	0.103005722222222	0	Inf	0.0386419803670924	1
ENST00000374935	ENSG00000075151	EIF4G3	transcript	0.158451055555556	0.414571333333333	-1.38758309023554	0.0492447814753756	1
ENST00000374943	ENSG00000179344	HLA-DQB1	transcript	0.609740222222222	0.00504233333333333	6.917959414429	0.00520811953083425	0.530895012781169
ENST00000375000	ENSG00000127483	HP1BP3	transcript	22.0201257777778	11.5696973333333	0.92847158590778	0.0349331854590839	1
ENST00000375044	ENSG00000117245	KIF17	transcript	0.000748166666666667	0.009192	-3.61894720245172	0.0258584493306504	1
ENST00000375065	ENSG00000204305	AGER	transcript	0	0.225633	-Inf	0.000357404823322404	0.107239321187904
ENST00000375208	ENSG00000127463	EMC1	transcript	0	0.1863545	-Inf	1.39766210876773e-07	0.000342705258846165
ENST00000375257	ENSG00000130958	SLC35D2	transcript	0.650155222222222	0.2174805	1.5798981474292	0.0399084181603236	1
ENST00000375310	ENSG00000130177	CDC16	transcript	0.142002611111111	0.00165566666666667	6.42236140163672	0.00220208693075358	0.327424521926771
ENST00000375366	ENSG00000204347	BTBD17	transcript	0.00136266666666667	0.00934133333333333	-2.77719579186444	0.0378453305991062	1
ENST00000375398	ENSG00000197321	SVIL	transcript	0.00340588888888889	0.0921603333333333	-4.75804265933332	0.0300613876839635	1
ENST00000375495	ENSG00000127081	ZNF484	transcript	0.4673815	0.086185	2.43909192660979	0.00763510906292635	0.643282727866684
ENST00000375530	ENSG00000204371	EHMT2	transcript	0.127217222222222	0	Inf	0.025380395266115	1
ENST00000375544	ENSG00000106819	ASPN	transcript	0.000593944444444444	0.0075875	-3.67522471373611	0.0450346818468717	1
ENST00000375663	ENSG00000204394	VARS	transcript	2.68281138888889	3.9858205	-0.571131108775546	0.0256952380875547	1
ENST00000375669	ENSG00000126216	TUBGCP3	transcript	0.360885555555556	0.0119908333333333	4.91153756942642	0.0203685764596663	0.944489377008603
ENST00000375849	ENSG00000116138	DNAJC16	transcript	0.0606433333333333	0.216287833333333	-1.8345315525518	0.00991773443682507	0.701531672375765
ENST00000375852	ENSG00000101336	HCK	transcript	3.58213166666667	0.488385833333333	2.87472510912034	0.0389126692906798	1
ENST00000375871	ENSG00000156345	CDK20	transcript	0	0.0389473333333333	-Inf	0.00318348948865891	0.410128273485738
ENST00000376042	ENSG00000147082	CCNB3	transcript	0.0122602222222222	0	Inf	0.0195555751404189	0.922667590716127
ENST00000376083	ENSG00000135049	AGTPBP1	transcript	0.0592206666666667	0.202721666666667	-1.77532765407406	0.00603935864110867	0.573171106142837
ENST00000376266	ENSG00000204536	CCHCR1	transcript	0.0821730555555556	0	Inf	0.0183003486953494	0.899509828345899
ENST00000376335	ENSG00000043355	ZIC2	transcript	0	0.004818	-Inf	0.0357549510588186	1
ENST00000376363	ENSG00000151023	ENKUR	transcript	0.273144	0	Inf	0.00367134917523308	0.446853665375527
ENST00000376438	ENSG00000172159	FRMD3	transcript	0.0270414444444444	0.2584295	-3.25652664287545	0.0105613478243335	0.719999886178299
ENST00000376485	ENSG00000137343	ATAT1	transcript	0.000139111111111111	0.0817948333333333	-9.19962825057836	0.000461700725816753	0.128013463493873
ENST00000376610	ENSG00000094631	HDAC6	transcript	0	0.163928166666667	-Inf	0.000265866630955021	0.0887769733694477
ENST00000376634	ENSG00000197969	VPS13A	transcript	0.545920444444444	0.0154638333333333	5.14172082756839	0.00187104026546376	0.301415906489954
ENST00000376637	ENSG00000177674	AGTRAP	transcript	0.107112888888889	0.411212166666667	-1.94075086068546	0.00579986632460849	0.56229351453947
ENST00000376716	ENSG00000197619	ZNF615	transcript	5.55555555555556e-06	0.0119885	-11.0754323513922	0.00708301570688688	0.616995294743904
ENST00000376753	ENSG00000116663	FBXO6	transcript	2.65453055555556	6.48142466666667	-1.28785421534632	0.00183859189824271	0.298730070049899
ENST00000376785	ENSG00000066379	ZNRD1	transcript	0	0.292071333333333	-Inf	7.26581659625932e-06	0.00605429167298397
ENST00000376830	ENSG00000156017	CARNMT1	transcript	0.123384277777778	0.021921	2.49277305272043	0.0419821368296551	1
ENST00000376861	ENSG00000204642	HLA-F	transcript	1.23413994444444	5.03731533333333	-2.0291490486175	0.00432646272898117	0.484526482564383
ENST00000376922	ENSG00000159314	ARHGAP27	transcript	1.38412572222222	0.0145898333333333	6.56786777811043	0.00317811068973213	0.410128273485738
ENST00000376939	ENSG00000165092	ALDH1A1	transcript	0	0.0148526666666667	-Inf	0.0373186901638865	1
ENST00000376957	ENSG00000116649	SRM	transcript	4.20507072222222	6.53639383333333	-0.636364847532568	0.0435259796515677	1
ENST00000377016	ENSG00000204681	GABBR1	transcript	0.0707098888888889	0.290760833333333	-2.0398490480346	0.00782248314137185	0.652526655650196
ENST00000377026	ENSG00000125814	NAPB	transcript	0.595189166666667	0.0362648333333333	4.03670514380893	0.0121944121364554	0.76913714048164
ENST00000377059	ENSG00000078403	MLLT10	transcript	0.504977722222222	0	Inf	0.00129119213328594	0.233979794026899
ENST00000377069	ENSG00000089094	KDM2B	transcript	0.731371722222222	1.29683633333333	-0.826319663909668	0.0129691446566333	0.780081167840209
ENST00000377073	ENSG00000147117	ZNF157	transcript	0.0400077777777778	0.00309	3.69460175352381	0.035510288075271	1
ENST00000377533	ENSG00000180900	SCRIB	transcript	0.00276133333333333	0.0317165	-3.52179661664678	0.0105719286920057	0.719999886178299
ENST00000377625	ENSG00000136111	TBC1D4	transcript	0.137192166666667	0	Inf	0.0266634046145901	1
ENST00000377663	ENSG00000162413	KLHL21	transcript	0.848647333333333	1.40497816666667	-0.727310658818158	0.0431319946420064	1
ENST00000377708	ENSG00000186470	BTN3A2	transcript	0.679854555555556	0.078853	3.10798858772483	0.00547227594586972	0.543190669708871
ENST00000377808	ENSG00000073584	SMARCE1	transcript	0.00641338888888889	0.1981045	-4.94903095102374	0.000781406184996233	0.179673966461476
ENST00000377815	ENSG00000136122	BORA	transcript	0.0724397777777778	0	Inf	0.0417087139892203	1
ENST00000377837	ENSG00000069812	HES2	transcript	0	0.0180505	-Inf	0.0271873836985376	1
ENST00000377848	ENSG00000076555	ACACB	transcript	0.160188944444444	0	Inf	0.0192475706887365	0.916823423071044
ENST00000377852	ENSG00000196092	PAX5	transcript	0	0.0257055	-Inf	0.0129378041248415	0.779532616894621
ENST00000377938	ENSG00000169605	GKN1	transcript	0	0.692539333333333	-Inf	9.41483120816244e-07	0.0014018066302973
ENST00000377950	ENSG00000159871	LYPD5	transcript	0.00631744444444444	0.0267875	-2.08414696761192	0.0165272523022448	0.863686818383993
ENST00000378097	ENSG00000069424	KCNAB2	transcript	2.31638588888889	6.3254055	-1.44928235572764	0.00969795484619693	0.696848693754617
ENST00000378133	ENSG00000204970	PCDHA1	transcript	0	0.0079085	-Inf	0.0280428576644101	1
ENST00000378138	ENSG00000171659	GPR34	transcript	0.00520411111111111	0.0742713333333333	-3.83508180812111	0.0170357003417828	0.874162420080467
ENST00000378142	ENSG00000171659	GPR34	transcript	0.440642777777778	0.0914353333333333	2.26878588082113	0.0245214970976307	0.997643237166323
ENST00000378149	ENSG00000229183	PGA4	transcript	0.0207513888888889	1.96781333333333	-6.56724166380764	1.45340507969624e-07	0.000342705258846165
ENST00000378270	ENSG00000123179	EBPL	transcript	0.340105333333333	0	Inf	0.00379804899022597	0.452960347702745
ENST00000378364	ENSG00000198931	APRT	transcript	4.04985177777778	6.37969233333333	-0.655617743178535	0.0331466472372261	1
ENST00000378458	ENSG00000065809	FAM107B	transcript	0.423500777777778	0.0366635	3.52994819787444	0.0464880757199353	1
ENST00000378513	ENSG00000157916	RER1	transcript	0.139077	0.677590333333333	-2.28452944053253	0.0114988533184244	0.7475688889818
ENST00000378634	ENSG00000172301	COPRS	transcript	0.203856277777778	0.00120916666666667	7.39739546167595	0.00181702619917254	0.296819072913392
ENST00000378637	ENSG00000182621	PLCB1	transcript	0.0637419444444444	0.0003755	7.40728631115361	0.0383460264248874	1
ENST00000378755	ENSG00000197785	ATAD3A	transcript	0.0714706111111111	0.202634166666667	-1.50345542192529	0.026087996404893	1
ENST00000378896	ENSG00000125885	MCM8	transcript	0.244479777777778	0	Inf	0.000227456275358162	0.0800725434473063
ENST00000378915	ENSG00000143889	HNRNPLL	transcript	0	0.0689028333333333	-Inf	0.000176814871145181	0.0669133777990045
ENST00000379087	ENSG00000164970	FAM219A	transcript	0.046866	0.201814333333333	-2.10641507014625	0.0138923922462023	0.801636928692076
ENST00000379262	ENSG00000124523	SIRT5	transcript	0.421163722222222	0.0283036666666667	3.89532030461809	0.0411187771738003	1
ENST00000379287	ENSG00000145990	GFOD1	transcript	1.28016883333333	0.434536166666667	1.55878592726186	0.0148963985668325	0.837073631083673
ENST00000379312	ENSG00000039523	FAM65A	transcript	0.293896944444444	1.173442	-1.9973642702624	0.00124541534878419	0.232001440919955
ENST00000379335	ENSG00000112137	PHACTR1	transcript	0.213518611111111	0.0275738333333333	2.9529900753642	0.0242620281793032	0.99629344322651
ENST00000379344	ENSG00000196155	PLEKHG4	transcript	0	0.067046	-Inf	1.14671414196462e-05	0.00882629762236748
ENST00000379370	ENSG00000188157	AGRN	transcript	0.0033395	0.439513833333333	-7.04013264926711	6.57305806824122e-06	0.00570150686379285
ENST00000379376	ENSG00000101265	RASSF2	transcript	0.195356166666667	0.0135266666666667	3.8522285272641	0.00720550570963434	0.622175249013109
ENST00000379389	ENSG00000187608	ISG15	transcript	18.4801522222222	57.02163	-1.62553263985547	0.00351853928681611	0.437170083071236
ENST00000379441	ENSG00000076108	BAZ2A	transcript	0.374986944444444	0.072386	2.37305776630767	0.0203021944623875	0.944489377008603
ENST00000379449	ENSG00000198363	ASPH	transcript	1.09325316666667	0.2919375	1.90489608213094	0.039628074567679	1
ENST00000379535	ENSG00000185787	MORF4L1	transcript	0.004911	0.172927666666667	-5.13800807121109	0.00497244466150489	0.518760189782773
ENST00000379615	ENSG00000164219	PGGT1B	transcript	0	0.0809828333333333	-Inf	0.00249322019772182	0.353271020995451
ENST00000379619	ENSG00000075426	FOSL2	transcript	0.0933879444444444	0.196209833333333	-1.07108911814156	0.0204809597107846	0.944489377008603
ENST00000379682	ENSG00000173681	CXorf23	transcript	0.197156722222222	0.00456283333333333	5.43326913353762	0.0122135492207846	0.769809582219127
ENST00000379717	ENSG00000243943	ZNF512	transcript	0.227806611111111	0	Inf	0.00434309933322037	0.484597047837519
ENST00000379747	ENSG00000133110	POSTN	transcript	0.00431355555555556	0.0284215	-2.72003325552444	0.0270780594571697	1
ENST00000379751	ENSG00000125817	CENPB	transcript	5.39437672222222	8.50532683333333	-0.656910397965934	0.0311222436569357	1
ENST00000379772	ENSG00000101220	C20orf27	transcript	2.86492544444444	5.89787583333333	-1.04169785457034	0.00157029946213111	0.270118273954656
ENST00000379780	ENSG00000087237	CETP	transcript	0	0.141046833333333	-Inf	8.45025309248715e-05	0.0379157565304214
ENST00000379937	ENSG00000185024	BRF1	transcript	0.071874	0	Inf	0.0285450931895262	1
ENST00000379999	ENSG00000134452	FBXO18	transcript	0.238061833333333	0.04392	2.43838638322558	0.038054216920326	1
ENST00000380464	ENSG00000147872	PLIN2	transcript	0.298034444444444	0.0834456666666667	1.83657003801673	0.0314452237225209	1
ENST00000380675	ENSG00000145734	BDP1	transcript	0.0534503888888889	0	Inf	0.0104123571567213	0.716773869007856
ENST00000380741	ENSG00000205571	SMN2	transcript	0.280272222222222	0	Inf	0.0051272818312392	0.526501406257042
ENST00000380764	ENSG00000124535	WRNIP1	transcript	0.186372166666667	1.68333333333333e-05	13.4345779124292	0.0160917882498006	0.861516758981107
ENST00000380773	ENSG00000124535	WRNIP1	transcript	0.3382765	0.0336833333333333	3.32809613588397	0.017147904428073	0.87749909193323
ENST00000380800	ENSG00000185658	BRWD1	transcript	0	0.0133333333333333	-Inf	0.00056534559762551	0.146289213402669
ENST00000380818	ENSG00000085231	AK6	transcript	0.174436555555556	0	Inf	0.0121377184790402	0.766093315398769
ENST00000380850	ENSG00000155158	TTC39B	transcript	0.0555147222222222	0.0010775	5.68711064316933	0.0187904735787849	0.906825059932593
ENST00000380989	ENSG00000107959	PITRM1	transcript	1.04730244444444	0.111513833333333	3.23138353680769	0.0210502300023288	0.947416818613239
ENST00000381090	ENSG00000118961	LDAH	transcript	0	0.0091795	-Inf	0.0211575453907797	0.94777602168701
ENST00000381184	ENSG00000002586	CD99	transcript	0.123821166666667	0.548835333333333	-2.14811540559975	0.00225033797708827	0.331796991508186
ENST00000381255	ENSG00000171476	HOPX	transcript	0.267469611111111	0.00476216666666667	5.81161306398643	0.000811993045275407	0.181924175017779
ENST00000381272	ENSG00000163029	SMC6	transcript	0.337054944444444	0.0478671666666667	2.81587547078623	0.0328933716858776	1
ENST00000381294	ENSG00000134352	IL6ST	transcript	0.0912356666666667	0	Inf	0.0348270708182096	1
ENST00000381310	ENSG00000185736	ADARB2	transcript	0.00126388888888889	0.0175966666666667	-3.79936062141837	0.00859836456390648	0.663445347782135
ENST00000381404	ENSG00000174837	ADGRE1	transcript	0.455889388888889	0.058969	2.95065519579571	0.0181356881306987	0.896399751664501
ENST00000381434	ENSG00000137033	IL33	transcript	0	0.011475	-Inf	0.0107308324017454	0.719999886178299
ENST00000381501	ENSG00000135605	TEC	transcript	0.781417555555556	0.305779833333333	1.35360040609269	0.0339691687792517	1
ENST00000381513	ENSG00000066117	SMARCD1	transcript	0.150671888888889	0	Inf	0.0211838257657892	0.94777602168701
ENST00000381519	ENSG00000214026	MRPL23	transcript	0.223761888888889	0.780392666666667	-1.80223588352889	0.00692958574092196	0.614302516863083
ENST00000381540	ENSG00000205758	CRYZL1	transcript	0.230943333333333	0.0302523333333333	2.93242057488091	0.0379898352185723	1
ENST00000381556	ENSG00000132382	MYBBP1A	transcript	0.0286428333333333	0.161311666666667	-2.49360466802605	0.0265832807753714	1
ENST00000381577	ENSG00000120217	CD274	transcript	1.02741088888889	2.80566416666667	-1.44932906199005	0.00551080453327832	0.544683130557257
ENST00000381624	ENSG00000174898	CATSPERD	transcript	0.001436	0.0173105	-3.59151974212954	0.0199580160725945	0.935490293887031
ENST00000381808	ENSG00000125775	SDCBP2	transcript	0	0.0167105	-Inf	0.0245246243176374	0.997643237166323
ENST00000381842	ENSG00000197870	PRB3	transcript	0	0.013509	-Inf	0.0234516595552976	0.987851120556414
ENST00000381858	ENSG00000106993	CDC37L1	transcript	0.0690876111111111	0.00298133333333333	4.53439743510308	0.0466679891159223	1
ENST00000381903	ENSG00000205810	KLRC3	transcript	0.320338833333333	0.00570683333333333	5.81076446028327	0.00790337030366129	0.65506663504866
ENST00000381950	ENSG00000174130	TLR6	transcript	2.14185816666667	0.509362833333333	2.07209734886431	0.0125304131308353	0.775032267290823
ENST00000381990	ENSG00000136235	GPNMB	transcript	0.000644555555555556	0.0117278333333333	-4.18548798329809	0.046055462388611	1
ENST00000382031	ENSG00000166963	MAP1A	transcript	0.0123227777777778	0.264144	-4.42192523216057	0.00115793698776426	0.223957535826808
ENST00000382040	ENSG00000134321	RSAD2	transcript	4.35396516666667	11.8538978333333	-1.44495975774572	0.0266052158363017	1
ENST00000382096	ENSG00000147852	VLDLR	transcript	0	0.0441133333333333	-Inf	0.0206472691966727	0.944707347354345
ENST00000382160	ENSG00000205864	KRTAP5-6	transcript	0	0.011473	-Inf	0.0411820162193046	1
ENST00000382194	ENSG00000080503	SMARCA2	transcript	0.0465711666666667	0.0112691666666667	2.0470561890336	0.0406345304115222	1
ENST00000382321	ENSG00000122512	PMS2	transcript	0	0.0147181666666667	-Inf	0.0314970128028511	1
ENST00000382348	ENSG00000184221	OLIG1	transcript	3.33422561111111	1.33373366666667	1.32188112445689	0.0284082028428572	1
ENST00000382357	ENSG00000205927	OLIG2	transcript	0.650992	0.025967	4.64788856191746	0.00125124259529687	0.232001440919955
ENST00000382452	ENSG00000071127	WDR1	transcript	0.00777644444444444	0.0794995	-3.35376320655053	0.0342414790053362	1
ENST00000382515	ENSG00000010278	CD9	transcript	0.191776333333333	0.0173143333333333	3.46938594717992	0.0276512100521761	1
ENST00000382584	ENSG00000163728	TTC14	transcript	0.255892722222222	0.0324668333333333	2.97850053393754	0.0449075185252894	1
ENST00000382699	ENSG00000166979	EVA1C	transcript	0	0.0397716666666667	-Inf	0.00195261174257896	0.311133265824096
ENST00000382745	ENSG00000103249	CLCN7	transcript	3.20359027777778	5.21883366666667	-0.704037774990234	0.0246860934369651	0.999785738830777
ENST00000382806	ENSG00000012817	KDM5D	transcript	0.00387005555555556	0.408036666666667	-6.72020071336782	0.00105949270052423	0.215131950138492
ENST00000382839	ENSG00000125386	FAM193A	transcript	0.0704286111111111	0	Inf	0.0385642380371417	1
ENST00000382874	ENSG00000121741	ZMYM2	transcript	0.0297506666666667	0	Inf	0.0054121651370343	0.540700326778851
ENST00000382940	ENSG00000103202	NME4	transcript	0.00146827777777778	0.0343636666666667	-4.54868714591964	0.0493975752382231	1
ENST00000383408	ENSG00000154864	PIEZO2	transcript	0.000913277777777778	0.00578516666666667	-2.66323288835905	0.0452549392129069	1
ENST00000383677	ENSG00000163607	GTPBP8	transcript	0.0781030555555556	0	Inf	0.0497347847371709	1
ENST00000388738	ENSG00000138688	KIAA1109	transcript	0.309092888888889	0.0247616666666667	3.64186013503464	0.0184230410607035	0.899509828345899
ENST00000388837	ENSG00000111057	KRT18	transcript	0.0107441111111111	0.19109	-4.15263424727654	0.00319114624390592	0.410532376207869
ENST00000388901	ENSG00000166200	COPS2	transcript	0.740723777777778	0.287275333333333	1.36650152718363	0.021366565042831	0.947988448509293
ENST00000389044	ENSG00000153827	TRIP12	transcript	1.6259965	2.45714333333333	-0.595657865371696	0.0366010390931475	1
ENST00000389156	ENSG00000198780	FAM169A	transcript	0.227420888888889	0.0911571666666667	1.31893678485098	0.0488480540418282	1
ENST00000389279	ENSG00000158941	CCAR2	transcript	0.746194055555556	1.58439033333333	-1.08630503192857	0.0350790560526505	1
ENST00000389328	ENSG00000167632	TRAPPC9	transcript	0.00871161111111111	0.761859833333333	-6.45044223229149	5.26741859629269e-11	9.56826588016568e-07
ENST00000389347	ENSG00000162069	BICDL2	transcript	0.00728511111111111	0.0362476666666667	-2.31486524773264	0.0410487504717268	1
ENST00000389562	ENSG00000183495	EP400	transcript	0.341097666666667	0	Inf	0.00546944629745104	0.543190669708871
ENST00000389651	ENSG00000168803	ADAL	transcript	0.0718175555555556	0	Inf	0.0458535074186853	1
ENST00000389658	ENSG00000101680	LAMA1	transcript	0	0.00223033333333333	-Inf	0.00791678470730294	0.655462143154776
ENST00000389698	ENSG00000174373	RALGAPA1	transcript	0.0975812777777778	0	Inf	0.0278636023027509	1
ENST00000389722	ENSG00000070182	SPTB	transcript	0.042242	0.191074166666667	-2.17738269071379	0.0158676199883578	0.859751303733941
ENST00000389759	ENSG00000144283	PKP4	transcript	0.164083222222222	0	Inf	0.0302555617254783	1
ENST00000389869	ENSG00000100503	NIN	transcript	0.0703102222222222	0.00280283333333333	4.64877659012717	0.0156479794824894	0.85731373025001
ENST00000389916	ENSG00000196169	KIF19	transcript	0.0862906666666667	0.175968	-1.02803666801877	0.0229566672861415	0.97749979634172
ENST00000390655	ENSG00000172116	CD8B	transcript	2.99758261111111	5.4920215	-0.873537759542788	0.0106204710363302	0.719999886178299
ENST00000391754	ENSG00000125505	MBOAT7	transcript	4.93806661111111	10.8077323333333	-1.13004564743206	0.000621288110259627	0.153756110665751
ENST00000391783	ENSG00000198538	ZNF28	transcript	0	0.013379	-Inf	0.0362288951691269	1
ENST00000391831	ENSG00000204673	AKT1S1	transcript	0.358352	0.951830666666667	-1.4093275305148	0.0465365260889992	1
ENST00000391836	ENSG00000185420	SMYD3	transcript	0.553590944444444	0.0914776666666667	2.59732887147183	0.0108334135516256	0.72298608993809
ENST00000391875	ENSG00000143748	NVL	transcript	0.0921465	0	Inf	0.0421182218479735	1
ENST00000391883	ENSG00000143498	TAF1A	transcript	0	0.0674161666666667	-Inf	0.00505471089646269	0.522886238236018
ENST00000391947	ENSG00000198625	MDM4	transcript	0.771280777777778	0.152812333333333	2.33549516924408	0.0233952149705808	0.987393308412176
ENST00000392008	ENSG00000198612	COPS8	transcript	0.128141555555556	0.00148216666666667	6.43388691395285	0.00697143458551724	0.616534124858426
ENST00000392128	ENSG00000138375	SMARCAL1	transcript	0.1007745	0	Inf	0.0422984707590934	1
ENST00000392173	ENSG00000196357	ZNF565	transcript	0.00370411111111111	0.0466885	-3.65586795821882	0.0407937983038578	1
ENST00000392190	ENSG00000158793	NIT1	transcript	0	0.520706	-Inf	4.38896698349057e-08	0.000166094969281471
ENST00000392271	ENSG00000105176	URI1	transcript	1.34591755555556	0.679600333333333	0.985831574832136	0.0423075384747899	1
ENST00000392320	ENSG00000138378	STAT4	transcript	1.18740661111111	0.305576	1.95821090733993	0.0430048185896391	1
ENST00000392365	ENSG00000003436	TFPI	transcript	0.146125277777778	0.00143066666666667	6.67437438166131	0.0164179559884126	0.862377007975352
ENST00000392550	ENSG00000073350	LLGL2	transcript	0.694397611111111	1.28197716666667	-0.884536676603425	0.0196889651106393	0.926554536877623
ENST00000392561	ENSG00000122965	RBM19	transcript	0.113587166666667	0.315569166666667	-1.4741564056341	0.0477460708762363	1
ENST00000392911	ENSG00000185480	PARPBP	transcript	0.283656777777778	0	Inf	0.0294217641336623	1
ENST00000392915	ENSG00000176601	MAP3K19	transcript	0.000242611111111111	0.00699666666666667	-4.84995023112042	0.018867558723733	0.908887897160855
ENST00000392975	ENSG00000008283	CYB561	transcript	0.0336067777777778	0.203947333333333	-2.60137251502362	0.00459202896076967	0.501287296108059
ENST00000392990	ENSG00000090060	PAPOLA	transcript	0.458087722222222	0	Inf	0.035257836251802	1
ENST00000392993	ENSG00000175066	GK5	transcript	0.514893777777778	0.241842666666667	1.09020604405085	0.0439218238428815	1
ENST00000393099	ENSG00000167526	RPL13	transcript	59.9966383888889	93.6724878333333	-0.6427437131906	0.0321802856204264	1
ENST00000393101	ENSG00000120798	NR2C1	transcript	0	0.0180643333333333	-Inf	0.0106661538663395	0.719999886178299
ENST00000393147	ENSG00000175497	DPP10	transcript	0	0.00590733333333333	-Inf	0.0357529319415189	1
ENST00000393155	ENSG00000011465	DCN	transcript	0	0.013663	-Inf	0.0267760263341304	1
ENST00000393158	ENSG00000170962	PDGFD	transcript	0.127761166666667	0.0194785	2.71349490429254	0.0308896660667746	1
ENST00000393227	ENSG00000108848	LUC7L3	transcript	0.1825215	0	Inf	0.000764526122122186	0.176779082330668
ENST00000393243	ENSG00000131149	GSE1	transcript	0.0100011111111111	0.138061666666667	-3.78708060991477	0.0212482209716813	0.94777602168701
ENST00000393304	ENSG00000172780	RAB43	transcript	0.0886015555555556	0.772106333333333	-3.12339561383192	0.00173029097500882	0.286843508967146
ENST00000393330	ENSG00000127324	TSPAN8	transcript	0.000765833333333333	0.0151338333333333	-4.30460319623753	0.0392070764370646	1
ENST00000393382	ENSG00000170703	TTLL6	transcript	0.000296555555555556	0.004335	-3.86965768940954	0.0452578295480517	1
ENST00000393392	ENSG00000137494	ANKRD42	transcript	0.0316702777777778	0	Inf	0.0416696479073645	1
ENST00000393399	ENSG00000137509	PRCP	transcript	0.577348888888889	0.02264	4.67249753211561	0.00611310309315062	0.575562679134689
ENST00000393408	ENSG00000108468	CBX1	transcript	0.0321808888888889	0.001033	4.96129201689742	0.0398720373087003	1
ENST00000393432	ENSG00000169045	HNRNPH1	transcript	0.254167611111111	0.0715456666666667	1.82884390320891	0.0256627596474322	1
ENST00000393437	ENSG00000170500	LONRF2	transcript	0.0126897222222222	0	Inf	0.000184613673432895	0.0687194134817323
ENST00000393441	ENSG00000166167	BTRC	transcript	0.0409596666666667	0.000348666666666667	6.87621171863151	0.0349313229392802	1
ENST00000393446	ENSG00000004866	ST7	transcript	0.0934725	0.0032755	4.83475492678122	0.0395244773319278	1
ENST00000393449	ENSG00000004866	ST7	transcript	0	0.036894	-Inf	0.00274637155283517	0.377429667399715
ENST00000393526	ENSG00000168754	FAM178B	transcript	0.00159427777777778	0.0281895	-4.14418296569139	0.0323937195345824	1
ENST00000393527	ENSG00000136811	ODF2	transcript	0.102713222222222	0.00810333333333333	3.6639626132707	0.034025822930765	1
ENST00000393576	ENSG00000198055	GRK6	transcript	0.746779055555556	1.717043	-1.20117279840185	0.0110710892989116	0.732361023724435
ENST00000393585	ENSG00000164305	CASP3	transcript	0.0226860555555556	0.1060615	-2.2250233641224	0.0128943568891655	0.779532616894621
ENST00000393612	ENSG00000103051	COG4	transcript	0.250197277777778	0	Inf	0.0169539850479948	0.871446345208899
ENST00000393614	ENSG00000168710	AHCYL1	transcript	0.113196444444444	0.0300885	1.91154455213008	0.0217668982598216	0.954251032967996
ENST00000393687	ENSG00000184216	IRAK1	transcript	0.214451444444444	1.025055	-2.25697838212187	0.0420900071559905	1
ENST00000393706	ENSG00000136877	FPGS	transcript	0.0129137222222222	0.212999166666667	-4.04387098122293	0.000463709655815957	0.128013463493873
ENST00000393801	ENSG00000110075	PPP6R3	transcript	0.00958555555555556	0.119894	-3.64475360238325	0.000511862584415541	0.137952282580242
ENST00000393844	ENSG00000112759	SLC29A1	transcript	0.0595502222222222	0.175492166666667	-1.55922783841232	0.0108770807706978	0.723744220511814
ENST00000393860	ENSG00000108774	RAB5C	transcript	0.254323388888889	1.71426833333333	-2.75285690035535	0.000109446192841589	0.0458085274877295
ENST00000393880	ENSG00000168256	NKIRAS2	transcript	0.274518611111111	0.835465333333333	-1.60567600587123	0.0213120266176791	0.94777602168701
ENST00000393930	ENSG00000173801	JUP	transcript	0.107973944444444	0.016374	2.72120450723827	0.0256245097465175	1
ENST00000393937	ENSG00000115318	LOXL3	transcript	0.00147644444444444	0.0085795	-2.53876650027949	0.0496915870313422	1
ENST00000393958	ENSG00000173599	PC	transcript	0.00398872222222222	0.0860458333333333	-4.43110677156378	0.00202661083574456	0.31737729229381
ENST00000393979	ENSG00000239306	RBM14	transcript	0	0.065394	-Inf	0.00131358032520721	0.236718121105049
ENST00000394104	ENSG00000165219	GAPVD1	transcript	0.176488611111111	0.0230161666666667	2.93885561043586	0.0221651843563372	0.962770382192407
ENST00000394163	ENSG00000197343	ZNF655	transcript	0.1221965	0.000469166666666667	8.02488673170253	0.012478240995844	0.775032267290823
ENST00000394166	ENSG00000185551	NR2F2	transcript	0.00233666666666667	0.013542	-2.53491697573616	0.0178437128630356	0.893089628586682
ENST00000394168	ENSG00000112624	GLTSCR1L	transcript	0.4152665	0.0165161666666667	4.65208670545382	0.00737953026691641	0.631767890252316
ENST00000394243	ENSG00000171992	SYNPO	transcript	0.126884055555556	0.274090333333333	-1.11114065853157	0.0234713208715744	0.987851120556414
ENST00000394250	ENSG00000131748	STARD3	transcript	0	1.20094566666667	-Inf	1.61489532667537e-08	9.4613778130994e-05
ENST00000394252	ENSG00000170439	METTL7B	transcript	0.00312216666666667	0.0331366666666667	-3.407809026067	0.0136616083045357	0.795394598884264
ENST00000394309	ENSG00000070669	ASNS	transcript	0.00116972222222222	0.0725718333333333	-5.95517184226753	0.00447789955768625	0.493574305008317
ENST00000394310	ENSG00000067191	CACNB1	transcript	0.00242033333333333	0.0405306666666667	-4.06573624842485	0.00281630601095568	0.383494742796177
ENST00000394315	ENSG00000148187	MRRF	transcript	0.00107538888888889	0.0581348333333333	-5.75647248357214	0.000989298655343742	0.206558736486426
ENST00000394337	ENSG00000159625	DRC7	transcript	0	0.0269425	-Inf	0.00313625831004037	0.4098570662006
ENST00000394357	ENSG00000139546	TARBP2	transcript	0.01236	0.100102	-3.01772015060676	0.0351313061108636	1
ENST00000394374	ENSG00000133895	MEN1	transcript	0.0940977222222222	0.0006885	7.09455933617407	0.0193302085830189	0.917275963716142
ENST00000394375	ENSG00000182333	LIPF	transcript	0	0.0338126666666667	-Inf	0.00389495470214993	0.456549997032018
ENST00000394411	ENSG00000156475	PPP2R2B	transcript	0.043655	0	Inf	0.0120629039605353	0.763356219830124
ENST00000394505	ENSG00000001631	KRIT1	transcript	0.191951055555556	0	Inf	0.0319396504341685	1
ENST00000394534	ENSG00000127914	AKAP9	transcript	0.293476444444444	0.0161415	4.18439815473015	0.0115315530092016	0.7475688889818
ENST00000394553	ENSG00000073417	PDE8A	transcript	0.532361111111111	0.00649033333333333	6.35796880156543	0.021548260704912	0.951444228742649
ENST00000394555	ENSG00000115380	EFEMP1	transcript	0.00292183333333333	0.02467	-3.07781192397577	0.0299056423932301	1
ENST00000394571	ENSG00000180316	PNPLA1	transcript	0.120322555555556	0	Inf	0.0307409472229651	1
ENST00000394620	ENSG00000108700	CCL8	transcript	0.0143809444444444	0.0783556666666667	-2.44587918842786	0.0279700227188221	1
ENST00000394706	ENSG00000145348	TBCK	transcript	0.147148666666667	0	Inf	0.0499052185978977	1
ENST00000394754	ENSG00000068781	STON1-GTF2A1L	transcript	0.0139048888888889	0	Inf	0.0494776321133732	1
ENST00000394767	ENSG00000168772	CXXC4	transcript	0.0284565	0.00123533333333333	4.52578594310854	0.00117367400449991	0.223957535826808
ENST00000394804	ENSG00000109332	UBE2D3	transcript	1.50769605555556	0.009346	7.33378086483292	0.0162945058276936	0.861542954948445
ENST00000394965	ENSG00000023330	ALAS1	transcript	0.323348	0.0626206666666667	2.36837691416652	0.0496969473374258	1
ENST00000395005	ENSG00000166928	MS4A14	transcript	0	0.0109266666666667	-Inf	0.0206460320871224	0.944707347354345
ENST00000395057	ENSG00000164081	TEX264	transcript	0.004006	0.410242	-6.67816896909591	0.000177634347665319	0.0669445627664009
ENST00000395080	ENSG00000118785	SPP1	transcript	0.0642763888888889	0.4972055	-2.95148147095025	0.0327207527396779	1
ENST00000395149	ENSG00000006042	TMEM98	transcript	0	0.0208215	-Inf	0.0357528912736438	1
ENST00000395159	ENSG00000100575	TIMM9	transcript	0.448108	0.187279166666667	1.25865606288459	0.0340002012376404	1
ENST00000395218	ENSG00000169398	PTK2	transcript	0.0027125	0.0534776666666667	-4.30124147657852	0.00391528548113716	0.458254901835416
ENST00000395297	ENSG00000147724	FAM135B	transcript	0	0.00243033333333333	-Inf	0.0357496235280591	1
ENST00000395325	ENSG00000116675	DNAJC6	transcript	0.563175666666667	0	Inf	0.0325058557745333	1
ENST00000395471	ENSG00000146733	PSPH	transcript	0.192997055555556	0.0587008333333333	1.71712594780466	0.0395901617236064	1
ENST00000395487	ENSG00000184613	NELL2	transcript	0	0.0779495	-Inf	3.46637495038698e-06	0.00374801791510592
ENST00000395522	ENSG00000128487	SPECC1	transcript	1.03838127777778	4.87764383333333	-2.23184813945482	0.000183091211456996	0.0684331657637107
ENST00000395525	ENSG00000128487	SPECC1	transcript	0.402589444444444	0.002803	7.16619379191272	0.0168614542921367	0.870058792272849
ENST00000395571	ENSG00000165156	ZHX1	transcript	0.0653906111111111	0.000101	9.3385844029213	0.0211837378860929	0.94777602168701
ENST00000395587	ENSG00000184110	EIF3C	transcript	0.00193094444444444	0.0709715	-5.1998612364196	2.70315026788224e-05	0.016367574872027
ENST00000395603	ENSG00000085224	ATRX	transcript	0.661389888888889	0.00329966666666667	7.64703688968616	0.00705459034679827	0.616995294743904
ENST00000395671	ENSG00000108448	TRIM16L	transcript	0.113737333333333	0.000339333333333333	8.38878701369276	0.0132360171579324	0.78651170179424
ENST00000395673	ENSG00000151348	EXT2	transcript	0.0422522777777778	0.00287	3.87990647571558	0.0377504069188608	1
ENST00000395680	ENSG00000025708	TYMP	transcript	30.9970411111111	61.8668833333333	-0.99703685063499	0.0123463858880101	0.771250151531535
ENST00000395715	ENSG00000104447	TRPS1	transcript	0.777363333333333	0.286694166666667	1.43907650972879	0.0117259766138965	0.752658534245337
ENST00000395825	ENSG00000141040	ZNF287	transcript	0.0475081111111111	0.0043325	3.45490219285674	0.0460962894236329	1
ENST00000395907	ENSG00000087586	AURKA	transcript	4.06450911111111	0.001473	11.4301079763967	7.18559932756818e-06	0.00605429167298397
ENST00000395938	ENSG00000109099	PMP22	transcript	0.254731833333333	0	Inf	0.0394417039819814	1
ENST00000396013	ENSG00000010270	STARD3NL	transcript	0.62846	0.0476833333333333	3.72026392648376	0.0112554065549343	0.739810171752423
ENST00000396027	ENSG00000152422	XRCC4	transcript	0.395605777777778	0.00616916666666667	6.00284406367228	0.0430670585203103	1
ENST00000396065	ENSG00000140297	GCNT3	transcript	0	0.0070695	-Inf	0.00221428517307827	0.328079038898588
ENST00000396085	ENSG00000166833	NAV2	transcript	0.000141111111111111	0.00237433333333333	-4.07261899401132	0.029425534668354	1
ENST00000396113	ENSG00000156170	NDUFAF6	transcript	0.0390308888888889	0.001859	4.39201764369659	0.0203582449969194	0.944489377008603
ENST00000396221	ENSG00000123473	STIL	transcript	0.710452388888889	0.00174283333333333	8.67115954844646	0.0114895428321825	0.7475688889818
ENST00000396296	ENSG00000136758	YME1L1	transcript	0.169050277777778	0.0183948333333333	3.20007987689919	0.023574650800967	0.99083149860765
ENST00000396307	ENSG00000069974	RAB27A	transcript	0.330321166666667	0.852888333333333	-1.36848744612035	0.04392766837234	1
ENST00000396308	ENSG00000139190	VAMP1	transcript	0	0.0331915	-Inf	0.0159631177491335	0.859751303733941
ENST00000396317	ENSG00000104972	LILRB1	transcript	0.169564111111111	0	Inf	0.0106689111078706	0.719999886178299
ENST00000396340	ENSG00000111276	CDKN1B	transcript	0	0.0683206666666667	-Inf	0.0070681596057366	0.616995294743904
ENST00000396344	ENSG00000253293	HOXA10	transcript	0	0.0180828333333333	-Inf	0.02692902623645	1
ENST00000396420	ENSG00000085998	POMGNT1	transcript	0.1906235	0.0388335	2.29535233919448	0.00711618967728747	0.61790432833617
ENST00000396504	ENSG00000100413	POLR3H	transcript	0.00403088888888889	0.0333056666666667	-3.04659773898782	0.00316200255041828	0.410128273485738
ENST00000396548	ENSG00000204599	TRIM39	transcript	0	0.101132666666667	-Inf	1.96855965245632e-05	0.0134149822949286
ENST00000396620	ENSG00000177575	CD163	transcript	0.209682777777778	0.00388833333333333	5.75291265933016	0.0224647232216897	0.967453051972481
ENST00000396629	ENSG00000092108	SCFD1	transcript	0.494270055555556	0.00188216666666667	8.03676131087938	0.0172613067410611	0.879891692433119
ENST00000396638	ENSG00000137098	SPAG8	transcript	0	0.0306613333333333	-Inf	0.00844516696970463	0.663445347782135
ENST00000396758	ENSG00000132768	DPH2	transcript	0	0.0187666666666667	-Inf	0.00900198195936803	0.670510301196165
ENST00000396774	ENSG00000047249	ATP6V1H	transcript	0.0698502222222222	0.0146476666666667	2.25359383988037	0.029215170758382	1
ENST00000396858	ENSG00000111640	GAPDH	transcript	2.1734135	15.728364	-2.85533403148722	0.00164279764592381	0.2768489826912
ENST00000396912	ENSG00000146587	RBAK	transcript	0.587935666666667	0.292769666666667	1.00589221418765	0.0348454233987619	1
ENST00000397034	ENSG00000164011	ZNF691	transcript	0.0986827222222222	0.00345233333333333	4.83715384082741	0.0474920161862811	1
ENST00000397053	ENSG00000151461	UPF2	transcript	0.539909555555556	0.0170635	4.98373224823824	0.0308289414688225	1
ENST00000397080	ENSG00000151881	TMEM267	transcript	0.0799695	0	Inf	0.0322527186064917	1
ENST00000397098	ENSG00000146540	C7orf50	transcript	0.0241962777777778	0.091032	-1.9115886491631	0.0415091457925386	1
ENST00000397109	ENSG00000157020	SEC13	transcript	0.0196124444444444	0.493244	-4.6524602359518	0.0019834287587678	0.313841318841613
ENST00000397117	ENSG00000157020	SEC13	transcript	0.386847944444444	1.15908333333333	-1.5831457808483	0.00670909885421036	0.607140914021018
ENST00000397124	ENSG00000167965	MLST8	transcript	0.287328777777778	0.825712166666667	-1.52293646807625	0.00963762988305401	0.694337769545773
ENST00000397133	ENSG00000127774	EMC6	transcript	0.627700444444444	1.59350883333333	-1.34405888092493	0.0219081238616683	0.956637187373087
ENST00000397203	ENSG00000082805	ERC1	transcript	0.0958423333333333	0.00255583333333333	5.2287973658599	0.0485817044816977	1
ENST00000397250	ENSG00000134470	IL15RA	transcript	0.360754055555556	0	Inf	0.0389856356246502	1
ENST00000397265	ENSG00000171840	NINJ2	transcript	2.19149905555556	7.528178	-1.78038268315025	0.00598480258861843	0.570377434534385
ENST00000397281	ENSG00000214022	REPIN1	transcript	0.172244777777778	0.685082833333333	-1.99181819172496	0.000709596086826226	0.168714828759141
ENST00000397354	ENSG00000183337	BCOR	transcript	0.499967055555556	0.0204358333333333	4.61266005422818	0.00580097486389027	0.56229351453947
ENST00000397408	ENSG00000214063	TSPAN4	transcript	0.00118788888888889	0.161964	-7.09112947072706	0.00129151365259435	0.233979794026899
ENST00000397441	ENSG00000100462	PRMT5	transcript	0.299283777777778	0	Inf	0.00205182223462649	0.318201434235549
ENST00000397473	ENSG00000125245	GPR18	transcript	0.0606465555555556	0	Inf	0.034808115393439	1
ENST00000397542	ENSG00000099834	CDHR5	transcript	0.00352877777777778	0.0456913333333333	-3.69468005748699	0.0192790370694111	0.916823423071044
ENST00000397574	ENSG00000185507	IRF7	transcript	2.44512711111111	5.4372095	-1.15295695106871	0.0122414630772314	0.769965986142344
ENST00000397609	ENSG00000171262	FAM98B	transcript	0.435241611111111	0.1940205	1.16560739740867	0.0317820692921423	1
ENST00000397709	ENSG00000101460	MAP1LC3A	transcript	0.179938611111111	0	Inf	0.0371715672290873	1
ENST00000397747	ENSG00000197646	PDCD1LG2	transcript	0.0918413333333333	0.253559	-1.46510599131326	0.0316172841310914	1
ENST00000397826	ENSG00000160256	FAM207A	transcript	0.0121538888888889	0.385145833333333	-4.98591490470907	0.00507391528747816	0.523679949983186
ENST00000397852	ENSG00000160255	ITGB2	transcript	29.9876141111111	1.21178666666667	4.6291591005294	0.000808041508985411	0.181924175017779
ENST00000397954	ENSG00000114062	UBE3A	transcript	2.27695761111111	1.0975355	1.05283982908284	0.0258091848322136	1
ENST00000397992	ENSG00000140836	ZFHX3	transcript	0.0563501111111111	0.00237066666666667	4.57105372654624	0.043419061461256	1
ENST00000398033	ENSG00000155957	TMBIM4	transcript	0.0359654444444444	0.834803333333333	-4.53675302363736	0.0150451372137998	0.838327967756665
ENST00000398061	ENSG00000160216	AGPAT3	transcript	0.120572222222222	0.00801183333333333	3.9116213533227	0.0258799910377285	1
ENST00000398163	ENSG00000100814	CCNB1IP1	transcript	0.00218483333333333	0.063338	-4.85747617739831	0.0129309590479954	0.779532616894621
ENST00000398185	ENSG00000140479	PCSK6	transcript	0.00864227777777778	0	Inf	0.0419824836522083	1
ENST00000398411	ENSG00000101439	CST3	transcript	0.539535166666667	3.4890755	-2.69305591418106	4.63663325686885e-06	0.00443326268346238
ENST00000398427	ENSG00000214517	PPME1	transcript	0.172982833333333	0.0079525	4.44307659616835	0.0440902100967543	1
ENST00000398483	ENSG00000175581	MRPL48	transcript	0	0.022775	-Inf	0.0359828898371518	1
ENST00000398510	ENSG00000177200	CHD9	transcript	0.555008277777778	0	Inf	0.00199010125889812	0.314349472764212
ENST00000398519	ENSG00000141551	CSNK1D	transcript	0.127340555555556	0.796144166666667	-2.64433773576733	0.000268976992195703	0.0894865762497243
ENST00000398576	ENSG00000136167	LCP1	transcript	0.0652731111111111	0.0104896666666667	2.63751997040454	0.0422605553610747	1
ENST00000398598	ENSG00000157601	MX1	transcript	8.073248	18.8720548333333	-1.22503040022516	0.021093667549061	0.94777602168701
ENST00000398652	ENSG00000183844	FAM3B	transcript	0.00185811111111111	0.0357406666666667	-4.26565786553781	0.00664314980940698	0.603364081439389
ENST00000398659	ENSG00000032389	TSSC1	transcript	0.050608	0.252720333333333	-2.32010437900553	0.0349440559858182	1
ENST00000398864	ENSG00000139154	AEBP2	transcript	0.328471833333333	0.1053425	1.64068206063178	0.0116018896468225	0.749572790537265
ENST00000398947	ENSG00000164134	NAA15	transcript	0.0843286666666667	0	Inf	0.0361668326991107	1
ENST00000398977	ENSG00000066697	MSANTD3	transcript	0.0106348333333333	0.141161	-3.73047222647343	0.0245161017114277	0.997643237166323
ENST00000398998	ENSG00000157538	DSCR3	transcript	0.112560833333333	0	Inf	0.0177928508945447	0.892472953981011
ENST00000399080	ENSG00000214842	RAD51AP2	transcript	0	0.00653683333333333	-Inf	0.0184267439699737	0.899509828345899
ENST00000399082	ENSG00000179344	HLA-DQB1	transcript	0.527314388888889	0	Inf	0.0125228484584985	0.775032267290823
ENST00000399150	ENSG00000204516	MICB	transcript	0.569876166666667	0.0108835	5.71043396828622	0.0158007049637448	0.859751303733941
ENST00000399284	ENSG00000180509	KCNE1	transcript	0.00178177777777778	0.132378	-6.2152021532138	0.0026806709044093	0.373423213026035
ENST00000399396	ENSG00000244754	N4BP2L2	transcript	1.66115105555556	0.037443	5.47134342860366	0.00658261354397887	0.599664869741104
ENST00000399408	ENSG00000103222	ABCC1	transcript	0.0360351111111111	0.00121433333333333	4.89116689430451	0.0239799700699667	0.995102549302493
ENST00000399523	ENSG00000070010	UFD1L	transcript	0.0303271666666667	0.263071	-3.1167695950212	0.0449478998205066	1
ENST00000399537	ENSG00000182095	TNRC18	transcript	0.1638155	0.0203685	3.0076602245251	0.0437735629713534	1
ENST00000399744	ENSG00000215193	PEX26	transcript	0.558734	1.44326533333333	-1.3691030339573	0.00971907210571894	0.697592686773244
ENST00000399775	ENSG00000168913	ENHO	transcript	0.226303222222222	0.681698833333333	-1.59087738741301	0.00379024150609998	0.45295879577833
ENST00000399808	ENSG00000142089	IFITM3	transcript	104.488327555556	256.318143666667	-1.29459381735691	0.00203610712905004	0.317748161505102
ENST00000399837	ENSG00000093072	CECR1	transcript	3.14537938888889	6.880693	-1.12931983321418	0.0105173116833758	0.718221679430529
ENST00000399947	ENSG00000156265	MAP3K7CL	transcript	0.0223977222222222	2.45529883333333	-6.77640279257255	6.67266903157227e-05	0.0329191980326867
ENST00000399975	ENSG00000156256	USP16	transcript	0.674925166666667	0.0396203333333333	4.09041462701239	0.0342890410810774	1
ENST00000400217	ENSG00000101266	CSNK2A1	transcript	0.1561595	0.00560883333333333	4.79917581456982	0.0191078301758026	0.915439553218144
ENST00000400249	ENSG00000100150	DEPDC5	transcript	0.850837388888889	0	Inf	2.78596486670615e-05	0.0166470565143807
ENST00000400301	ENSG00000090686	USP48	transcript	0.284648055555556	0.0399198333333333	2.83400164214474	0.0328463716225586	1
ENST00000400518	ENSG00000184470	TXNRD2	transcript	0.139735944444444	0.473547833333333	-1.76080698583288	0.0169360144443585	0.871344311935473
ENST00000400721	ENSG00000141522	ARHGDIA	transcript	1.43408705555556	0	Inf	0.0242703211325152	0.99629344322651
ENST00000400771	ENSG00000168397	ATG4B	transcript	0	0.0545691666666667	-Inf	0.0159608353358914	0.859751303733941
ENST00000400780	ENSG00000185122	HSF1	transcript	0.671134111111111	1.82512033333333	-1.44331859588496	0.0275573564362832	1
ENST00000400824	ENSG00000130396	AFDN	transcript	0.190762666666667	0	Inf	0.00420702079755336	0.482072900249165
ENST00000400825	ENSG00000130396	AFDN	transcript	0.144231555555556	0.5403235	-1.90543659199803	0.0213760566203912	0.947988448509293
ENST00000401392	ENSG00000121988	ZRANB3	transcript	0.037252	0.0027145	3.778559494652	0.0489835992762765	1
ENST00000401394	ENSG00000102974	CTCF	transcript	0	0.166759333333333	-Inf	1.85798589896506e-06	0.00231166533251373
ENST00000401592	ENSG00000164828	SUN1	transcript	0.135212944444444	0	Inf	0.0158125363003227	0.859751303733941
ENST00000401738	ENSG00000143924	EML4	transcript	0.0145971666666667	0.217026666666667	-3.89411204950756	4.93565535332955e-05	0.0260628428759393
ENST00000401787	ENSG00000107077	KDM4C	transcript	0.806781388888889	0.253816333333333	1.66839289272221	0.0120775434945873	0.763356219830124
ENST00000401886	ENSG00000183597	TANGO2	transcript	1.01799205555556	0	Inf	0.0187217057522934	0.904948869053779
ENST00000401924	ENSG00000133475	GGT2	transcript	0	0.015166	-Inf	0.0090007561452084	0.670510301196165
ENST00000401987	ENSG00000115685	PPP1R7	transcript	1.96152394444444	0	Inf	4.97182818700888e-05	0.0261020979817966
ENST00000402229	ENSG00000100266	PACSIN2	transcript	0.3163335	0	Inf	0.0134960107143783	0.790180925374845
ENST00000402285	ENSG00000143947	RPS27A	transcript	0.362695833333333	2.25089166666667	-2.63366454611741	0.0307494114760864	1
ENST00000402322	ENSG00000173372	C1QA	transcript	0.2307695	0.910302166666667	-1.97989295392184	0.0315888725540774	1
ENST00000402687	ENSG00000137573	SULF1	transcript	0	0.00573183333333333	-Inf	0.0269265600146039	1
ENST00000402696	ENSG00000091513	TF	transcript	0.00777322222222222	0.0671263333333333	-3.1102941737413	0.0107771450452301	0.721322180348581
ENST00000402711	ENSG00000143924	EML4	transcript	0.547322555555556	0	Inf	0.0287980700920149	1
ENST00000402774	ENSG00000118246	FASTKD2	transcript	0.420248055555556	0.0271165	3.95399826122341	0.0377283912678597	1
ENST00000402789	ENSG00000110066	KMT5B	transcript	0.161025388888889	0	Inf	0.00835232991410183	0.663445347782135
ENST00000402859	ENSG00000100068	LRP5L	transcript	0.151660833333333	0	Inf	0.00466545237207938	0.506260109550907
ENST00000402934	ENSG00000049323	LTBP1	transcript	0.111758111111111	0	Inf	0.0306796922616254	1
ENST00000403094	ENSG00000118246	FASTKD2	transcript	0.0711661666666667	0.00114	5.96408579844298	0.0458521445317941	1
ENST00000403184	ENSG00000093010	COMT	transcript	0.818752666666667	1.377173	-0.750210196216703	0.0172016205896983	0.877788379569028
ENST00000403197	ENSG00000173614	NMNAT1	transcript	0.0609459444444444	0.00208116666666667	4.87206581151048	0.0238592002732432	0.993310576596232
ENST00000403295	ENSG00000115392	FANCL	transcript	0.952248166666667	0	Inf	0.0228072148314037	0.975725523816412
ENST00000403354	ENSG00000015171	ZMYND11	transcript	0	0.00291816666666667	-Inf	0.0439925263273028	1
ENST00000403402	ENSG00000105672	ETV2	transcript	0	0.024165	-Inf	0.00632991111322564	0.587246350213196
ENST00000403461	ENSG00000079385	CEACAM1	transcript	0.00984761111111111	0.150726166666667	-3.93601229616011	0.025583724795376	1
ENST00000403558	ENSG00000149131	SERPING1	transcript	0.534550777777778	1.2749235	-1.25401177945749	0.0482859935957285	1
ENST00000403696	ENSG00000186654	PRR5	transcript	0.291434833333333	0.542131666666667	-0.895469955436024	0.0414895474259417	1
ENST00000403710	ENSG00000093010	COMT	transcript	0.5916045	1.57715516666667	-1.41461967371246	0.0293201507813445	1
ENST00000403712	ENSG00000035115	SH3YL1	transcript	0.107554888888889	0.00360416666666667	4.89926356656437	0.0480146224703029	1
ENST00000403853	ENSG00000143919	CAMKMT	transcript	0.310154277777778	0.0900986666666667	1.78340836184617	0.0442197222968208	1
ENST00000404022	ENSG00000102054	RBBP7	transcript	0.532485055555556	0	Inf	0.00907238805097556	0.672652771208045
ENST00000404103	ENSG00000138101	DTNB	transcript	0	0.0422016666666667	-Inf	0.00117603799179415	0.223957535826808
ENST00000404371	ENSG00000143870	PDIA6	transcript	0.000363555555555556	0.249616166666667	-9.42331981790085	1.57921799957774e-06	0.00210930110017129
ENST00000404752	ENSG00000243244	STON1	transcript	0.103678777777778	0.0121621666666667	3.09164844601128	0.0395133553720808	1
ENST00000404820	ENSG00000186998	EMID1	transcript	0.000127333333333333	0.0593726666666667	-8.8650449640677	6.70446079373724e-05	0.0329191980326867
ENST00000404991	ENSG00000218823	PAPOLB	transcript	0	0.00337216666666667	-Inf	0.0357459785569423	1
ENST00000405008	ENSG00000068781	STON1-GTF2A1L	transcript	0.027995	0.113009166666667	-2.01319871551383	0.0204381298155134	0.944489377008603
ENST00000405140	ENSG00000120885	CLU	transcript	0.806381444444444	0.190716166666667	2.08003529802147	0.0476317252136485	1
ENST00000405271	ENSG00000119888	EPCAM	transcript	0.206073888888889	0	Inf	0.0391237813412789	1
ENST00000405275	ENSG00000132792	CTNNBL1	transcript	0.060388	0.262124666666667	-2.11791932367372	0.0376800681314607	1
ENST00000405402	ENSG00000131149	GSE1	transcript	0.0106207777777778	0.0459003333333333	-2.1116152096455	0.000601715089228009	0.150145555813554
ENST00000405520	ENSG00000175063	UBE2C	transcript	0.00607411111111111	0.102993	-4.0837291772668	0.016372399011737	0.861542954948445
ENST00000405523	ENSG00000144504	ANKMY1	transcript	0.0702122222222222	0.00310383333333333	4.49959919387675	0.0130029477435791	0.781101074264989
ENST00000405786	ENSG00000147533	GOLGA7	transcript	1.26722572222222	0.319114666666667	1.98952670251048	0.0407528724206994	1
ENST00000405878	ENSG00000196419	XRCC6	transcript	0	0.160191333333333	-Inf	6.59133741478942e-06	0.00570150686379285
ENST00000405983	ENSG00000115204	MPV17	transcript	0.251130055555556	0.635234	-1.33885343028701	0.0109113945260915	0.724435239643467
ENST00000406028	ENSG00000184113	CLDN5	transcript	0.2298595	4.26666666666667e-05	12.3953552685464	0.0170185009582432	0.874162420080467
ENST00000406555	ENSG00000172889	EGFL7	transcript	0.213425388888889	1.057172	-2.30840640656365	0.0381023360276053	1
ENST00000406911	ENSG00000057935	MTA3	transcript	0.198794888888889	0	Inf	0.0156321037350619	0.85731373025001
ENST00000407067	ENSG00000110492	MDK	transcript	0.0147332777777778	0.108910833333333	-2.88599713173572	0.036246850504458	1
ENST00000407106	ENSG00000103876	FAH	transcript	0.253662944444444	0.6548225	-1.36819111110967	0.0252803907098124	1
ENST00000407148	ENSG00000100109	TFIP11	transcript	0.0071145	0.109914166666667	-3.94947116563635	0.0243720937243973	0.997643237166323
ENST00000407780	ENSG00000160223	ICOSLG	transcript	0.233428944444444	0.415042833333333	-0.830276771724789	0.0244565713142896	0.997643237166323
ENST00000407817	ENSG00000185339	TCN2	transcript	0	0.684142666666667	-Inf	1.26137767811684e-07	0.00032732750747132
ENST00000407904	ENSG00000146535	GNA12	transcript	0.0374917777777778	0.00139766666666667	4.74548200210315	0.0118273591758092	0.755949168487211
ENST00000407930	ENSG00000213626	LBH	transcript	0.553168	1.2420075	-1.16688427934679	0.00736832711762752	0.631767890252316
ENST00000408031	ENSG00000075240	GRAMD4	transcript	0.765629833333333	0.239235333333333	1.67821656567461	0.00706383904359838	0.616995294743904
ENST00000408941	ENSG00000116171	SCP2	transcript	0.170658166666667	0	Inf	0.0112697694617279	0.739810171752423
ENST00000409016	ENSG00000040933	INPP4A	transcript	0.180216166666667	0.0532381666666667	1.75919564099513	0.0497405462724025	1
ENST00000409038	ENSG00000071082	RPL31	transcript	0.0498544444444444	0	Inf	0.0171394050064597	0.87749909193323
ENST00000409080	ENSG00000091409	ITGA6	transcript	0.215136777777778	0	Inf	0.00540154219820618	0.540302940696119
ENST00000409174	ENSG00000159399	HK2	transcript	0.468074777777778	0.0497761666666667	3.23321199176835	0.00551129971904343	0.544683130557257
ENST00000409198	ENSG00000183091	NEB	transcript	0	0.0126513333333333	-Inf	1.59211489547583e-05	0.0115683068305274
ENST00000409225	ENSG00000115561	CHMP3	transcript	0.618930833333333	1.56632566666667	-1.33953410578328	0.00354485974336604	0.437226788963714
ENST00000409226	ENSG00000082153	BZW1	transcript	0.00408244444444444	0.0253191666666667	-2.63272476366517	0.0150107922805626	0.838327967756665
ENST00000409228	ENSG00000081320	STK17B	transcript	0.0553549444444444	0.000472666666666667	6.87174525098438	0.0236230563841818	0.99083149860765
ENST00000409283	ENSG00000115170	ACVR1	transcript	0.00717716666666667	0.0498978333333333	-2.79749084395867	0.014154040215928	0.810044551110059
ENST00000409344	ENSG00000115459	ELMOD3	transcript	0.163789388888889	0.00515666666666667	4.98925929369273	0.0207410870952421	0.944707347354345
ENST00000409347	ENSG00000115446	UNC50	transcript	0	0.098473	-Inf	0.000617937040358091	0.153344622105256
ENST00000409368	ENSG00000116030	SUMO1	transcript	0.0155414444444444	0.0667428333333333	-2.10249233623564	0.0191100841497561	0.915439553218144
ENST00000409391	ENSG00000071073	MGAT4A	transcript	0.0560712222222222	0.00542766666666667	3.36885649025766	0.0301814881932598	1
ENST00000409404	ENSG00000165323	FAT3	transcript	0.000590833333333333	0.00810533333333333	-3.77804839131976	0.0130291013213483	0.781101074264989
ENST00000409419	ENSG00000105223	PLD3	transcript	2.52812811111111	0.0241263333333333	6.71131708807867	0.038535436535247	1
ENST00000409429	ENSG00000115325	DOK1	transcript	0.0720988333333333	0.7764315	-3.4288108298902	0.00498932435757133	0.519083749738925
ENST00000409437	ENSG00000115966	ATF2	transcript	0.00351611111111111	0.0263581666666667	-2.90619746137362	0.00710721724524213	0.617715795501546
ENST00000409438	ENSG00000204843	DCTN1	transcript	0	0.044174	-Inf	0.000351645279007991	0.106816663765555
ENST00000409476	ENSG00000014641	MDH1	transcript	0	0.179385166666667	-Inf	0.000330201955520881	0.102964298360105
ENST00000409519	ENSG00000128699	ORMDL1	transcript	0.517118722222222	0.18728	1.46529869880775	0.0346270291285701	1
ENST00000409556	ENSG00000115548	KDM3A	transcript	0.106212722222222	0.00296433333333333	5.16310508819891	0.0195087640889137	0.920937369218079
ENST00000409646	ENSG00000140264	SERF2	transcript	0	0.122012166666667	-Inf	0.000547037164477713	0.143555380962707
ENST00000409651	ENSG00000135636	DYSF	transcript	0.162850333333333	0.499326166666667	-1.61643583883215	0.0243097687680838	0.996319452173858
ENST00000409660	ENSG00000144320	LNPK	transcript	1.48904522222222	0	Inf	0.0144367370112671	0.821049867907536
ENST00000409743	ENSG00000115661	STK16	transcript	0	0.188967	-Inf	0.000139627001968125	0.0556211511129603
ENST00000409765	ENSG00000169193	CCDC126	transcript	0.618426555555556	0.0201946666666667	4.93655603244871	0.0053077189832903	0.536830263538242
ENST00000409769	ENSG00000013441	CLK1	transcript	2.41135216666667	0.834841166666667	1.53026871738941	0.0364709108887145	1
ENST00000409812	ENSG00000135597	REPS1	transcript	0.00272677777777778	0.314431333333333	-6.84940404947019	0.000517845367114905	0.138333251377092
ENST00000409815	ENSG00000135899	SP110	transcript	1.68149872222222	7.10868433333333	-2.07983488974899	0.00357779752484829	0.439597915232631
ENST00000409900	ENSG00000128656	CHN1	transcript	0.0388068888888889	0.0070305	2.46461357762899	0.0445210231340915	1
ENST00000409920	ENSG00000196975	ANXA4	transcript	0.337163611111111	0.0146445	4.52501799771393	0.016449200182823	0.862377007975352
ENST00000409930	ENSG00000136689	IL1RN	transcript	12.7986096111111	23.7722128333333	-0.893289112394058	0.0153193513743941	0.847885489688817
ENST00000409955	ENSG00000144231	POLR2D	transcript	0.113590944444444	0	Inf	0.0250210809402896	1
ENST00000409984	ENSG00000042445	RETSAT	transcript	0	0.0382258333333333	-Inf	0.0209415365173418	0.944841589537889
ENST00000409991	ENSG00000160703	NLRX1	transcript	0.517139944444444	0.130780666666667	1.98340546175019	0.0464678350636462	1
ENST00000410007	ENSG00000163939	PBRM1	transcript	0.259241611111111	0	Inf	0.00219401940136635	0.327211514169292
ENST00000410009	ENSG00000116031	CD207	transcript	0.0132986666666667	0.052593	-1.98358918571007	0.0365914286260398	1
ENST00000410017	ENSG00000144524	COPS7B	transcript	0.0049515	0.0745893333333333	-3.91303178786393	0.000550038784200626	0.143555380962707
ENST00000410020	ENSG00000135636	DYSF	transcript	0.188424277777778	0.791750333333333	-2.07106070674308	0.000299656620052001	0.0966404691955848
ENST00000410041	ENSG00000135636	DYSF	transcript	0.183679722222222	0.825756166666667	-2.1685234731086	0.00308890181522622	0.406005075785704
ENST00000410069	ENSG00000169193	CCDC126	transcript	0.410983444444444	0.0428036666666667	3.26327398749623	0.0332874943358997	1
ENST00000410087	ENSG00000188452	CERKL	transcript	0	0.00432583333333333	-Inf	0.0321973192238981	1
ENST00000411419	ENSG00000175029	CTBP2	transcript	0.0647812222222222	0.404508333333333	-2.64252183140947	0.0218489715264246	0.956112747102333
ENST00000411425	ENSG00000144026	ZNF514	transcript	0.1625485	0	Inf	0.000680912480951385	0.163655526571683
ENST00000411501	ENSG00000100083	GGA1	transcript	0	0.0395483333333333	-Inf	0.0269213171166791	1
ENST00000411604	ENSG00000130768	SMPDL3B	transcript	0.00554883333333333	0.123439833333333	-4.47547973853615	0.0082693052424286	0.663445347782135
ENST00000411700	ENSG00000104805	NUCB1	transcript	0.685731055555556	1.3629595	-0.99102792753702	0.0481514348771468	1
ENST00000411763	ENSG00000161203	AP2M1	transcript	0.0121450555555556	0.0547188333333333	-2.17166838132182	0.00925578016149983	0.679592751146501
ENST00000411789	ENSG00000205022	PABPN1L	transcript	0.00479866666666667	0.0875735	-4.18978886542723	0.000964061530254064	0.203629973221687
ENST00000411994	ENSG00000197093	GAL3ST4	transcript	0	0.0423328333333333	-Inf	0.00241208809342138	0.346867899117559
ENST00000412148	ENSG00000115355	CCDC88A	transcript	0.107144111111111	0	Inf	0.0217551016191302	0.954251032967996
ENST00000412271	ENSG00000073737	DHRS9	transcript	0	0.326632833333333	-Inf	2.73079419578596e-07	0.000496048765664519
ENST00000412272	ENSG00000148634	HERC4	transcript	0	0.061085	-Inf	5.8092487194766e-05	0.0296418547722731
ENST00000412416	ENSG00000086300	SNX10	transcript	0.452381611111111	0.0835955	2.43604309801816	0.0466765648877329	1
ENST00000412544	ENSG00000184702	SEPT5	transcript	0.371218555555556	0	Inf	0.0245736826558909	0.998615090479326
ENST00000412779	ENSG00000129538	RNASE1	transcript	0.002476	0.1183025	-5.57832543663899	0.000628654218016944	0.154426870373516
ENST00000412877	ENSG00000163882	POLR2H	transcript	0.104900111111111	0	Inf	0.022072579191499	0.960119532312876
ENST00000412920	ENSG00000113108	APBB3	transcript	0.854703888888889	0.0462018333333333	4.20940268121569	0.0163641555878983	0.861542954948445
ENST00000413196	ENSG00000108771	DHX58	transcript	1.38757172222222	2.56395883333333	-0.885810753492678	0.0389888587162244	1
ENST00000413371	ENSG00000243943	ZNF512	transcript	0.293387833333333	0.0729451666666667	2.00792475059742	0.00431445589162669	0.484376336658831
ENST00000413554	ENSG00000079308	TNS1	transcript	1.47755144444444	2.56817716666667	-0.797536368638971	0.0482958449968374	1
ENST00000413587	ENSG00000125991	ERGIC3	transcript	0.110688111111111	0.8016165	-2.85641193227512	0.00926508168226707	0.679726206617049
ENST00000413590	ENSG00000108384	RAD51C	transcript	0.203355777777778	0	Inf	0.0403738381932337	1
ENST00000413626	ENSG00000133895	MEN1	transcript	0	0.0545585	-Inf	0.00858019164940553	0.663445347782135
ENST00000413716	ENSG00000115355	CCDC88A	transcript	0.0328023888888889	0	Inf	0.0186363116048657	0.903662287259356
ENST00000413725	ENSG00000168066	SF1	transcript	0.0464323888888889	0.853166333333333	-4.19962362403321	2.38016358870334e-07	0.000450371579049961
ENST00000413769	ENSG00000213516	RBMXL1	transcript	0.153930555555556	0.321361333333333	-1.06191671402526	0.029481912657289	1
ENST00000413817	ENSG00000205593	DENND6B	transcript	0.249269666666667	0.3895785	-0.644206726735808	0.0435004344415389	1
ENST00000413890	ENSG00000126777	KTN1	transcript	0.155435	0	Inf	0.00328523668520247	0.417316953753167
ENST00000413918	ENSG00000184047	DIABLO	transcript	9.21111111111111e-05	0.114555333333333	-10.2803818118993	1.80200261789586e-05	0.0125897605977224
ENST00000414023	ENSG00000133818	RRAS2	transcript	0.283026388888889	0.0193715	3.86892899762935	0.0129275976958205	0.779532616894621
ENST00000414276	ENSG00000117362	APH1A	transcript	0.418681388888889	1.0878205	-1.37751582446118	0.0231431457270976	0.982231874141887
ENST00000414439	ENSG00000138380	CARF	transcript	0.372983833333333	0	Inf	0.0101587678525698	0.709200684250307
ENST00000414567	ENSG00000171307	ZDHHC16	transcript	0.000312055555555556	0.0169885	-5.76661176876662	0.0439935713393788	1
ENST00000414833	ENSG00000108587	GOSR1	transcript	0.273774388888889	0	Inf	0.0318594534589264	1
ENST00000414861	ENSG00000080345	RIF1	transcript	0	0.472003333333333	-Inf	2.09647810306674e-07	0.000419621794804179
ENST00000414982	ENSG00000032444	PNPLA6	transcript	0.0202173888888889	0.241279833333333	-3.57703874936363	0.0473010958671186	1
ENST00000414986	ENSG00000052749	RRP12	transcript	0.139089166666667	0	Inf	0.046938294684183	1
ENST00000415095	ENSG00000186522	SEPT10	transcript	0.0027795	0.0543103333333333	-4.28832943072842	0.0097548988483322	0.69827917152335
ENST00000415168	ENSG00000198453	ZNF568	transcript	0.0209305555555556	0	Inf	0.013549503484771	0.790387703278308
ENST00000415229	ENSG00000162174	ASRGL1	transcript	0.291547277777778	0.0442973333333333	2.71843809482251	0.00632830777871829	0.587246350213196
ENST00000415570	ENSG00000172071	EIF2AK3	transcript	0.0128522777777778	0	Inf	0.0236768299613699	0.99083149860765
ENST00000415593	ENSG00000185624	P4HB	transcript	0	0.289035666666667	-Inf	7.39761710687641e-06	0.00610807794301864
ENST00000415666	ENSG00000004059	ARF5	transcript	0	0.0875573333333333	-Inf	0.00474429403926419	0.508737315367379
ENST00000415766	ENSG00000102904	TSNAXIP1	transcript	0.000702833333333333	0.0277655	-5.30396695014894	0.00914880779366736	0.673583964531218
ENST00000415816	ENSG00000068079	IFI35	transcript	2.33414477777778	5.20383033333333	-1.15667987642751	0.0338035967671009	1
ENST00000415928	ENSG00000197375	SLC22A5	transcript	0	0.0448435	-Inf	0.0206438560409259	0.944707347354345
ENST00000415943	ENSG00000151136	BTBD11	transcript	0.0266248333333333	0.2514195	-3.23925214950403	6.06060698843266e-05	0.0307516552918657
ENST00000416109	ENSG00000177675	CD163L1	transcript	0.00118072222222222	0.017125	-3.85836248804681	0.0232726600403909	0.985315368297496
ENST00000416219	ENSG00000064270	ATP2C2	transcript	0.0338897222222222	0.147193166666667	-2.11879098000022	0.00367944354764472	0.446853665375527
ENST00000416235	ENSG00000073849	ST6GAL1	transcript	0.295989444444444	0.0453565	2.70616450544254	0.039750892403064	1
ENST00000416410	ENSG00000213722	DDAH2	transcript	0.004481	0.0705766666666667	-3.97729866169067	0.0175716409219238	0.888610404640159
ENST00000416425	ENSG00000093167	LRRFIP2	transcript	0.326340722222222	0	Inf	0.000728646109539399	0.17234188254926
ENST00000416518	ENSG00000188846	RPL14	transcript	0.464833277777778	0	Inf	0.0370683404659539	1
ENST00000416547	ENSG00000177058	SLC38A9	transcript	0	0.0372128333333333	-Inf	0.00240242441878457	0.346867899117559
ENST00000416568	ENSG00000114268	PFKFB4	transcript	0.128701055555556	0	Inf	0.0165649635374563	0.865159754623043
ENST00000416629	ENSG00000148341	SH3GLB2	transcript	0.651391	0	Inf	0.00482398249516031	0.512035487399188
ENST00000416754	ENSG00000159216	RUNX1	transcript	0.290783555555556	0.0137998333333333	4.39722293585472	0.00102066594083838	0.210208580672667
ENST00000416778	ENSG00000214078	CPNE1	transcript	0.304530222222222	1.65866166666667	-2.44536231932953	0.00345905856844425	0.433336544108895
ENST00000416793	ENSG00000002726	AOC1	transcript	0.168239944444444	0	Inf	0.022947840385503	0.97749979634172
ENST00000417044	ENSG00000171307	ZDHHC16	transcript	0.175537888888889	0	Inf	0.0149416133226063	0.83821620137475
ENST00000417045	ENSG00000110888	CAPRIN2	transcript	0.421122444444444	0.0262115	4.0059679465206	0.0357988854710747	1
ENST00000417068	ENSG00000159346	ADIPOR1	transcript	0.00731194444444444	0.0510103333333333	-2.80246251416347	0.0165257761191503	0.863686818383993
ENST00000417224	ENSG00000148341	SH3GLB2	transcript	0.595507555555556	0	Inf	0.014303298413285	0.816015752755406
ENST00000417270	ENSG00000164077	MON1A	transcript	0.068305	0	Inf	0.0342756496047369	1
ENST00000417392	ENSG00000073849	ST6GAL1	transcript	0.0434986666666667	0.2917285	-2.74558325029819	0.000601739414435822	0.150145555813554
ENST00000417661	ENSG00000168918	INPP5D	transcript	0.0661218888888889	0.289977166666667	-2.13273946079096	0.0151157571306049	0.841746561242914
ENST00000417686	ENSG00000180902	D2HGDH	transcript	0.00802377777777778	0.146817333333333	-4.19359684296386	0.00342365760129551	0.43158642582768
ENST00000417724	ENSG00000231389	HLA-DPA1	transcript	1.18840455555556	0	Inf	0.029996351438046	1
ENST00000418105	ENSG00000108622	ICAM2	transcript	1.61374544444444	4.04859466666667	-1.32700818902745	0.0292197931088673	1
ENST00000418210	ENSG00000180694	TMEM64	transcript	0.0808489444444444	2.73333333333333e-05	11.5303518137954	0.00345259723316301	0.433124507875733
ENST00000418277	ENSG00000117308	GALE	transcript	0.0119450555555556	0.0808378333333333	-2.75861709053609	0.0406898334181873	1
ENST00000418488	ENSG00000091181	IL5RA	transcript	1.4964	0.315389	2.24629162257133	0.0259329925111929	1
ENST00000418547	ENSG00000102181	CD99L2	transcript	0.5156675	0.129059	1.99841037032295	0.0362194580415771	1
ENST00000418745	ENSG00000214021	TTLL3	transcript	0.179531333333333	0	Inf	0.0475994612309724	1
ENST00000418767	ENSG00000148481	FAM188A	transcript	0.890417277777778	0.128713	2.79032381423099	0.00959386347211984	0.692657114352373
ENST00000418849	ENSG00000187118	CMC1	transcript	0.0856619444444444	0	Inf	0.0425156551641362	1
ENST00000418862	ENSG00000135317	SNX14	transcript	0	0.0790321666666667	-Inf	0.00709213418896379	0.616995294743904
ENST00000418921	ENSG00000147140	NONO	transcript	0	0.0712351666666667	-Inf	0.00709035639842532	0.616995294743904
ENST00000418975	ENSG00000130592	LSP1	transcript	0	0.193821333333333	-Inf	0.000328801371727586	0.102964298360105
ENST00000419060	ENSG00000187024	PTRH1	transcript	0.0655175555555556	0.178398	-1.44514600497016	0.026443344781002	1
ENST00000419169	ENSG00000116698	SMG7	transcript	0.109281333333333	0.686090833333333	-2.65035260009505	0.0180557878773532	0.895151164825657
ENST00000419242	ENSG00000162600	OMA1	transcript	0.436181277777778	0	Inf	0.00133385645260412	0.23989606397578
ENST00000419275	ENSG00000236334	PPIAL4G	transcript	0.0163945555555556	0.00312583333333333	2.39090402957248	0.0329803704344176	1
ENST00000419292	ENSG00000127989	MTERF1	transcript	0.243563388888889	0.0630576666666667	1.94955359970808	0.048381667474764	1
ENST00000419304	ENSG00000106541	AGR2	transcript	0	0.0223398333333333	-Inf	0.00574460002196287	0.559496085106583
ENST00000419338	ENSG00000198563	DDX39B	transcript	0	0.247637833333333	-Inf	8.7705413714057e-05	0.0390482558851923
ENST00000419472	ENSG00000197969	VPS13A	transcript	0.0695372222222222	0.004107	4.0816285849801	0.000514936128907132	0.138266544204807
ENST00000419574	ENSG00000112561	TFEB	transcript	0.8141665	1.847861	-1.18246047213217	0.00325727200733106	0.416092447349991
ENST00000419721	ENSG00000106392	C1GALT1	transcript	0.260675444444444	0.0406671666666667	2.68031830278408	0.0357597261962098	1
ENST00000419791	ENSG00000178425	NT5DC1	transcript	0.0174713888888889	0.153091333333333	-3.13132640757926	0.00490906557312664	0.517628752011937
ENST00000419842	ENSG00000154822	PLCL2	transcript	0.377463666666667	0.047267	2.9974325763639	0.0113811893878188	0.742598079129772
ENST00000420101	ENSG00000187764	SEMA4D	transcript	2.47123433333333	1.145263	1.10955288072573	0.0322831570595548	1
ENST00000420393	ENSG00000072756	TRNT1	transcript	0.0332433333333333	0.202316666666667	-2.60547821816301	0.0259419728229986	1
ENST00000420397	ENSG00000136536	MARCH7	transcript	0.0705298333333333	0	Inf	0.0332523968395855	1
ENST00000420474	ENSG00000087586	AURKA	transcript	0.00284666666666667	1.5029725	-9.04432932793441	3.87199355215523e-06	0.00399629334516476
ENST00000420484	ENSG00000148337	CIZ1	transcript	0.00198788888888889	0.0889775	-5.48413153746008	0.00622133270065586	0.580289247464389
ENST00000420541	ENSG00000121858	TNFSF10	transcript	0.530514444444445	0	Inf	0.00112645227819467	0.222413104710936
ENST00000420564	ENSG00000126001	CEP250	transcript	0	0.0696475	-Inf	0.00853284019154829	0.663445347782135
ENST00000420576	ENSG00000103342	GSPT1	transcript	0	0.0809051666666667	-Inf	0.000560515373190072	0.145870512234924
ENST00000420607	ENSG00000117054	ACADM	transcript	0.870605833333333	0.0282123333333333	4.94762179095347	0.0074864059116609	0.638596487404674
ENST00000420646	ENSG00000145335	SNCA	transcript	3.88382055555556	0.834680166666667	2.21818114966731	0.0337287305472308	1
ENST00000420952	ENSG00000178149	DALRD3	transcript	0.0192857777777778	0.198909166666667	-3.36650052902896	0.0152266033348561	0.844295633631443
ENST00000421052	ENSG00000070950	RAD18	transcript	0	0.192071166666667	-Inf	0.000757411240733882	0.176389425486295
ENST00000421182	ENSG00000115414	FN1	transcript	0	0.1594845	-Inf	4.37999975566171e-09	3.31511231506645e-05
ENST00000421365	ENSG00000115267	IFIH1	transcript	1.83403983333333	3.402849	-0.891718160707772	0.0311555733895949	1
ENST00000421451	ENSG00000129810	SGO1	transcript	9.56666666666667e-05	0.00896133333333333	-6.54955326178034	0.0356211532887203	1
ENST00000421521	ENSG00000145819	ARHGAP26	transcript	0.257152611111111	0	Inf	0.0445304876055754	1
ENST00000421673	ENSG00000184956	MUC6	transcript	0.00224372222222222	0.0187493333333333	-3.06287331559797	0.0415543765866909	1
ENST00000421682	ENSG00000004534	RBM6	transcript	0.0489901666666667	0	Inf	0.00839199664099118	0.663445347782135
ENST00000421702	ENSG00000162747	FCGR3B	transcript	10.5218157222222	26.7698025	-1.3472228069994	0.00757471935616739	0.641766684257372
ENST00000421756	ENSG00000126217	MCF2L	transcript	0.0142658333333333	0.0614593333333333	-2.10706809382318	0.0373179667053033	1
ENST00000422031	ENSG00000167770	OTUB1	transcript	0.175735222222222	0.477880666666667	-1.44324702600514	0.0078238538728661	0.652526655650196
ENST00000422081	ENSG00000241489	AF011889.5	transcript	0.142011166666667	0	Inf	0.0110147164283859	0.729162988052587
ENST00000422110	ENSG00000114745	GORASP1	transcript	0	0.0155625	-Inf	0.003552693314123	0.437226788963714
ENST00000422237	ENSG00000141127	PRPSAP2	transcript	0.859143333333333	0.0453801666666667	4.24276502768826	0.00861514022447436	0.663445347782135
ENST00000422288	ENSG00000075711	DLG1	transcript	0.239273611111111	0	Inf	0.002879019191591	0.389117437613472
ENST00000422379	ENSG00000100099	HPS4	transcript	0.106045444444444	0.312712166666667	-1.56015270501976	0.0359646858794355	1
ENST00000422425	ENSG00000163803	PLB1	transcript	0.611117222222222	0.115721666666667	2.400790132198	0.0309952910876079	1
ENST00000422427	ENSG00000140987	ZSCAN32	transcript	0.000604333333333333	0.0332228333333333	-5.78068678601945	0.022836097481928	0.976107425956647
ENST00000422782	ENSG00000168288	MMADHC	transcript	0.169558666666667	0.00867983333333333	4.28797337573189	0.0257476615162732	1
ENST00000422922	ENSG00000004866	ST7	transcript	0.00120766666666667	0.177457833333333	-7.19911014386951	4.34236695848544e-05	0.0236164957487689
ENST00000422970	ENSG00000074706	IPCEF1	transcript	0.0405083888888889	0.00561133333333333	2.85180518516177	0.0151457086675103	0.842381500138775
ENST00000422997	ENSG00000178234	GALNT11	transcript	0.00252755555555556	0.0348366666666667	-3.78479187884843	0.040966992022591	1
ENST00000423057	ENSG00000128512	DOCK4	transcript	0.000385888888888889	0.0454153333333333	-6.87885015469389	0.000681465398282884	0.163655526571683
ENST00000423061	ENSG00000131018	SYNE1	transcript	1.99281316666667	0.776343333333333	1.36003973656137	0.0399749258922613	1
ENST00000423108	ENSG00000156990	RPUSD3	transcript	0.0864316111111111	0.275992333333333	-1.67499723273483	0.00473665410063754	0.508737315367379
ENST00000423395	ENSG00000106012	IQCE	transcript	0	0.040071	-Inf	0.0362490128464507	1
ENST00000423577	ENSG00000136877	FPGS	transcript	0	0.0896476666666667	-Inf	0.00241199568495953	0.346867899117559
ENST00000423725	ENSG00000023228	NDUFS1	transcript	0.0197439444444444	0.190753	-3.2722236014519	0.0171981959085602	0.877788379569028
ENST00000423767	ENSG00000151689	INPP1	transcript	0.141757888888889	0.0150581666666667	3.2348109864701	0.0359469003139916	1
ENST00000423855	ENSG00000185946	RNPC3	transcript	0.361390777777778	0.0233693333333333	3.9508712075123	0.0360778994180446	1
ENST00000424001	ENSG00000072952	MRVI1	transcript	0.211709666666667	0	Inf	0.0213199410110098	0.94777602168701
ENST00000424008	ENSG00000100139	MICALL1	transcript	0.00789544444444444	0.1274175	-4.01239914667527	0.000794971538280968	0.180960626477115
ENST00000424085	ENSG00000134644	PUM1	transcript	0	0.106743166666667	-Inf	1.45530966318122e-07	0.000342705258846165
ENST00000424123	ENSG00000171634	BPTF	transcript	1.03587144444444	0	Inf	2.50403783397241e-05	0.0159041423965416
ENST00000424132	ENSG00000144468	RHBDD1	transcript	5.77712016666667	0	Inf	0.00728113213130527	0.626239418395645
ENST00000424171	ENSG00000026559	KCNG1	transcript	0	0.0795535	-Inf	0.000368755316594021	0.109524734987483
ENST00000424236	ENSG00000132912	DCTN4	transcript	0.859335555555556	0.0882461666666667	3.28361607315192	0.00115304397680475	0.223957535826808
ENST00000424287	ENSG00000099917	MED15	transcript	0.106098888888889	0	Inf	0.0241607322882028	0.99629344322651
ENST00000424330	ENSG00000106605	BLVRA	transcript	0.0750069444444444	0.00623216666666667	3.5892184513156	0.0471445175790041	1
ENST00000424381	ENSG00000170142	UBE2E1	transcript	0.0016395	0.514511	-8.2938022096252	6.35600461777964e-06	0.00560470018844501
ENST00000424390	ENSG00000117450	PRDX1	transcript	0	0.0855711666666667	-Inf	0.00322800647302443	0.413517190285535
ENST00000424645	ENSG00000162736	NCSTN	transcript	0.127683444444444	0	Inf	0.0274200308126779	1
ENST00000424784	ENSG00000188818	ZDHHC11	transcript	0.00223744444444444	0.0369756666666667	-4.04665239323192	0.0198649802241613	0.931940510774508
ENST00000425063	ENSG00000197343	ZNF655	transcript	0.00305811111111111	0.345199166666667	-6.81864434608724	1.37779573889404e-05	0.0103420080979381
ENST00000425265	ENSG00000155366	RHOC	transcript	0.00582233333333333	0.163837166666667	-4.81452142376649	0.00110226942252338	0.221490310399748
ENST00000425278	ENSG00000145332	KLHL8	transcript	1.65805694444444	0	Inf	5.36964641427913e-05	0.0280286284814312
ENST00000425331	ENSG00000170632	ARMC10	transcript	0.00971583333333333	0.188377833333333	-4.27714765888758	0.00646463626260853	0.595204461409457
ENST00000425401	ENSG00000112561	TFEB	transcript	0.0830222222222222	0.387874333333333	-2.22401985849028	0.0293924813862482	1
ENST00000425416	ENSG00000134324	LPIN1	transcript	0	0.00375816666666667	-Inf	0.0125743498883396	0.77593052068264
ENST00000425488	ENSG00000155749	ALS2CR12	transcript	0.0867295	0.6916595	-2.99546728467979	0.0181599289079293	0.896399751664501
ENST00000425508	ENSG00000122507	BBS9	transcript	0.0183261111111111	0.2669845	-3.86478341087776	0.00140039017426331	0.247717032205604
ENST00000425570	ENSG00000196724	ZNF418	transcript	0.0110529444444444	0.0623393333333333	-2.49571197968724	0.0308246220891612	1
ENST00000425642	ENSG00000171130	ATP6V0E2	transcript	0.423385944444444	0.0626788333333333	2.75592314388575	0.0385442319718132	1
ENST00000425752	ENSG00000177119	ANO6	transcript	0.3392335	0.04826	2.81337882534753	0.00878444501235316	0.668836217727455
ENST00000425853	ENSG00000088727	KIF9	transcript	0.00157777777777778	0.0498178333333333	-4.98069634926805	0.0315568287260124	1
ENST00000425876	ENSG00000250506	CDK3	transcript	0.0861936666666667	0	Inf	0.0148597231999211	0.836204683787382
ENST00000425986	ENSG00000040608	RTN4R	transcript	0.0927257222222222	0.256234333333333	-1.46642229337765	0.0246109217954834	0.999681114523603
ENST00000426031	ENSG00000122068	FYTTD1	transcript	0.00174211111111111	0.037625	-4.43278303540791	0.0120404755543249	0.763356219830124
ENST00000426105	ENSG00000134644	PUM1	transcript	0.132995944444444	0.389350333333333	-1.54968660829682	0.0268431741064622	1
ENST00000426123	ENSG00000114867	EIF4G1	transcript	0.1190635	0	Inf	0.0276953598607058	1
ENST00000426128	ENSG00000135241	PNPLA8	transcript	0.262462166666667	0.048528	2.43522016832045	0.00283841135425696	0.385926214446689
ENST00000426154	ENSG00000136193	SCRN1	transcript	0.0725051666666667	0	Inf	0.0147776371266604	0.834169603498404
ENST00000426464	ENSG00000167536	DHRS13	transcript	0.228429555555556	0	Inf	0.0171490326251746	0.87749909193323
ENST00000426588	ENSG00000168259	DNAJC7	transcript	0.0574733333333333	0.3325135	-2.53244828500023	0.000192282308113863	0.0709920350993562
ENST00000426613	ENSG00000013619	MAMLD1	transcript	0.0548978888888889	0	Inf	0.0496293209813229	1
ENST00000426738	ENSG00000110077	MS4A6A	transcript	0	0.0377943333333333	-Inf	0.00593645394917273	0.569823588795632
ENST00000426820	ENSG00000163349	HIPK1	transcript	0.0544973888888889	0.005668	3.26527544491927	0.042703253296627	1
ENST00000426919	ENSG00000166169	POLL	transcript	0.148381888888889	0.002677	5.79255406186036	0.00829023280566963	0.663445347782135
ENST00000426971	ENSG00000161640	SIGLEC11	transcript	0	0.009453	-Inf	0.0184216272192427	0.899509828345899
ENST00000427155	ENSG00000196155	PLEKHG4	transcript	0	0.0709811666666667	-Inf	7.48245725421921e-06	0.00612247009112126
ENST00000427177	ENSG00000184640	SEPT9	transcript	0.0839825555555556	3.76486616666667	-5.48636508123602	0.00112302085281098	0.22221866875067
ENST00000427183	ENSG00000115677	HDLBP	transcript	0.00932144444444444	0.0949816666666667	-3.34902363542373	3.94671281614877e-05	0.0221271723164637
ENST00000427250	ENSG00000105699	LSR	transcript	0	0.0246336666666667	-Inf	0.0205681919148971	0.944707347354345
ENST00000427442	ENSG00000185513	L3MBTL1	transcript	0.000813666666666667	0.0491275	-5.91594912558753	0.00203509462168201	0.317748161505102
ENST00000427455	ENSG00000122557	HERPUD2	transcript	0	0.0444531666666667	-Inf	0.012904772574967	0.779532616894621
ENST00000427614	ENSG00000185347	C14orf80	transcript	0.116960555555556	0	Inf	0.034921531090785	1
ENST00000427617	ENSG00000164048	ZNF589	transcript	0.00267238888888889	0.0299751666666667	-3.48756590454762	0.0181072810548585	0.896236404254781
ENST00000427674	ENSG00000184640	SEPT9	transcript	1.24156483333333	0.0448623333333333	4.79051113107819	0.0155020479179923	0.853829686292571
ENST00000427708	ENSG00000115392	FANCL	transcript	1.85911088888889	0.0297091666666667	5.96756087529504	0.0312260247007253	1
ENST00000427887	ENSG00000088387	DOCK9	transcript	0.550561	0.052447	3.39197026034929	0.00206703931955931	0.318201434235549
ENST00000427905	ENSG00000100316	RPL3	transcript	0	0.7696985	-Inf	9.2443975186256e-07	0.00139937067438195
ENST00000427943	ENSG00000121390	PSPC1	transcript	0.0321191666666667	0.8133875	-4.66243645221895	0.000733959499649654	0.172699149107979
ENST00000427999	ENSG00000233024	RP11-1212A22.4	transcript	0.304029277777778	0.0359081666666667	3.08182635922698	0.00190011608826231	0.304773582783065
ENST00000428026	ENSG00000060656	PTPRU	transcript	0	0.00402483333333333	-Inf	0.014724096886324	0.832699937546938
ENST00000428034	ENSG00000163815	CLEC3B	transcript	0	0.0921711666666667	-Inf	0.00142022597244279	0.248061584513685
ENST00000428041	ENSG00000187951	ARHGAP11B	transcript	0.189303555555556	0	Inf	0.0117624295844838	0.753932721955357
ENST00000428075	ENSG00000100106	TRIOBP	transcript	0	0.108388333333333	-Inf	0.00117568026514289	0.223957535826808
ENST00000428286	ENSG00000106772	PRUNE2	transcript	0.000274722222222222	0.00552216666666667	-4.32918891158291	0.00382669547082736	0.454920963531276
ENST00000428334	ENSG00000157985	AGAP1	transcript	0.0327547222222222	0	Inf	0.0255527423127265	1
ENST00000428413	ENSG00000114650	SCAP	transcript	0.314230388888889	0.00684083333333333	5.52150681732212	0.00512666206288097	0.526501406257042
ENST00000428629	ENSG00000099917	MED15	transcript	0.642705833333333	0.1261255	2.34929857801091	0.02529335225337	1
ENST00000428702	ENSG00000151552	QDPR	transcript	0.282541166666667	0	Inf	0.0104804280055059	0.716773869007856
ENST00000428708	ENSG00000175866	BAIAP2	transcript	0.0843200555555556	0.237992666666667	-1.49696939743026	0.0287163480677693	1
ENST00000429040	ENSG00000143570	SLC39A1	transcript	0.137954	0.502726166666667	-1.8655854941146	0.00827693249165183	0.663445347782135
ENST00000429348	ENSG00000177873	ZNF619	transcript	0.0247383888888889	0	Inf	0.0400239624124692	1
ENST00000429378	ENSG00000007392	LUC7L	transcript	0	0.102878666666667	-Inf	0.00036900158443347	0.109524734987483
ENST00000429550	ENSG00000185825	BCAP31	transcript	0.000309944444444444	0.0611276666666667	-7.62367204329664	0.0177093081432671	0.891106876516471
ENST00000429815	ENSG00000119004	CYP20A1	transcript	0.0254642222222222	0.145894	-2.51837699513743	0.00702796756352616	0.616995294743904
ENST00000429896	ENSG00000185920	PTCH1	transcript	0.240583222222222	0.023284	3.36912520763394	0.0224519225489399	0.967360467508286
ENST00000429904	ENSG00000106565	TMEM176B	transcript	0.647388555555556	2.45466333333333	-1.92282139972283	0.011807844330031	0.755244691038779
ENST00000429923	ENSG00000130592	LSP1	transcript	0	0.0520665	-Inf	0.0107291389091962	0.719999886178299
ENST00000429936	ENSG00000184216	IRAK1	transcript	0.414968666666667	0.964924833333333	-1.21741415630143	0.00649903997238652	0.596257118777341
ENST00000429941	ENSG00000072958	AP1M1	transcript	0.805821555555556	0	Inf	0.0196054681598743	0.924061570119659
ENST00000429972	ENSG00000136068	FLNB	transcript	0.0642272222222222	0	Inf	0.0398572489762783	1
ENST00000430127	ENSG00000186998	EMID1	transcript	0	0.113069833333333	-Inf	0.000336254545509699	0.103526505409893
ENST00000430142	ENSG00000100038	TOP3B	transcript	0	0.1492205	-Inf	0.000231016761686557	0.0807003745391597
ENST00000430193	ENSG00000104835	SARS2	transcript	0.0379651111111111	0.157672666666667	-2.05418644794121	0.0159605408155503	0.859751303733941
ENST00000430335	ENSG00000213923	CSNK1E	transcript	0.0615127222222222	0.201587166666667	-1.71244706929912	0.0204860343815794	0.944489377008603
ENST00000430379	ENSG00000178537	SLC25A20	transcript	0.0135147222222222	0.138121333333333	-3.35333240166464	0.00539795885955885	0.540302940696119
ENST00000430385	ENSG00000196466	ZNF799	transcript	0.252487388888889	0.0555095	2.18540472742668	0.0487859649282795	1
ENST00000430514	ENSG00000091181	IL5RA	transcript	0.219030222222222	0.0141828333333333	3.94891227287809	0.00499089446142625	0.519083749738925
ENST00000430575	ENSG00000129824	RPS4Y1	transcript	0.396012333333333	2.5700365	-2.69817158177226	0.0100915636952504	0.707057834564226
ENST00000430705	ENSG00000132670	PTPRA	transcript	9.69390822222222	0.540975	4.16344459410281	0.0463497435689493	1
ENST00000431048	ENSG00000132670	PTPRA	transcript	4.89230533333333	0	Inf	0.0209756061580284	0.945463736626763
ENST00000431278	ENSG00000172888	ZNF621	transcript	0.0754802222222222	0	Inf	0.00990454982586571	0.701531672375765
ENST00000431469	ENSG00000075856	SART3	transcript	0	0.074926	-Inf	0.000217327075439326	0.0768671705402579
ENST00000431504	ENSG00000146757	ZNF92	transcript	0.0873096666666667	0	Inf	0.037799041561516	1
ENST00000431535	ENSG00000100325	ASCC2	transcript	2.34590294444444	5.26021	-1.16497706956519	0.0205645325140393	0.944707347354345
ENST00000431736	ENSG00000110344	UBE4A	transcript	0.513357777777778	0.0170541666666667	4.91176847715473	0.0125226781563685	0.775032267290823
ENST00000431765	ENSG00000161202	DVL3	transcript	0	0.172879833333333	-Inf	1.21287825527376e-06	0.00169476411592676
ENST00000431822	ENSG00000068831	RASGRP2	transcript	0.007053	0.0427856666666667	-2.60081862534759	0.0498957234855498	1
ENST00000431881	ENSG00000155463	OXA1L	transcript	0.0550351111111111	0.231601333333333	-2.07321933587495	0.0239636589338496	0.995102549302493
ENST00000431893	ENSG00000148396	SEC16A	transcript	1.06431672222222	0	Inf	0.0120577247898035	0.763356219830124
ENST00000432071	ENSG00000118640	VAMP8	transcript	0.0560944444444444	2.1457285	-5.25746583818394	9.80696578809211e-05	0.0416521936820176
ENST00000432072	ENSG00000115414	FN1	transcript	0.00208661111111111	0.295842333333333	-7.14752295281701	6.75080229379695e-05	0.0329191980326867
ENST00000432129	ENSG00000241404	EGFL8	transcript	0	0.0383941666666667	-Inf	0.0206422870178332	0.944707347354345
ENST00000432519	ENSG00000131378	RFTN1	transcript	0.192942944444444	0.0197698333333333	3.2868016744341	0.00380022884612708	0.452960347702745
ENST00000432566	ENSG00000175265	GOLGA8A	transcript	0.696464944444444	0.258730666666667	1.4285996756728	0.0444657032775511	1
ENST00000432750	ENSG00000137776	SLTM	transcript	0.354426111111111	0	Inf	0.00886752905743059	0.669487387066612
ENST00000432763	ENSG00000196235	SUPT5H	transcript	1.806095	7.33899916666667	-2.02270955330733	0.031765563721071	1
ENST00000432913	ENSG00000012211	PRICKLE3	transcript	0.0465622222222222	0.15131	-1.7002755188107	0.0310520111696105	1
ENST00000432937	ENSG00000135164	DMTF1	transcript	0.268429333333333	0.00804616666666667	5.06009690232076	0.0491777681930043	1
ENST00000432997	ENSG00000197584	KCNMB2	transcript	0	0.0053725	-Inf	0.0164547135130337	0.862377007975352
ENST00000433097	ENSG00000116473	RAP1A	transcript	0.975844666666667	2.081737	-1.09306438929308	0.00681130052392075	0.610454151864167
ENST00000433143	ENSG00000186998	EMID1	transcript	0.0116432777777778	0.189713833333333	-4.02625571598516	0.0142103736099973	0.81275641254912
ENST00000433147	ENSG00000100150	DEPDC5	transcript	0.261537055555556	0	Inf	1.97919914948575e-05	0.0134149822949286
ENST00000433206	ENSG00000002834	LASP1	transcript	1.38933827777778	0	Inf	0.0181453329025385	0.896399751664501
ENST00000433298	ENSG00000186001	LRCH3	transcript	0.218132833333333	1.19394866666667	-2.45246196409808	0.00686025241069419	0.612065250688899
ENST00000433458	ENSG00000158517	NCF1	transcript	0.0642885	0.353633833333333	-2.45962371398409	0.00111950863894158	0.222019563541905
ENST00000433650	ENSG00000187764	SEMA4D	transcript	1.02844322222222	2.13740783333333	-1.0554000627452	0.0208729794561308	0.944841589537889
ENST00000433685	ENSG00000061273	HDAC7	transcript	0.00448844444444444	0.0625868333333333	-3.80157173962442	0.0172030092555229	0.877788379569028
ENST00000433852	ENSG00000138031	ADCY3	transcript	0.00181633333333333	0.0712096666666667	-5.29297220410816	0.0146430450334155	0.829148731396484
ENST00000434230	ENSG00000123562	MORF4L2	transcript	0.0212358888888889	0.1939285	-3.19094843628933	0.00533106841699994	0.537396547140976
ENST00000434281	ENSG00000157578	LCA5L	transcript	0	0.0300131666666667	-Inf	0.0357464692890014	1
ENST00000434417	ENSG00000179965	ZNF771	transcript	0.000729888888888889	0.0135706666666667	-4.21667092648808	0.0375490803178879	1
ENST00000434473	ENSG00000138386	NAB1	transcript	0.0574897777777778	0	Inf	0.04744694565396	1
ENST00000434545	ENSG00000106565	TMEM176B	transcript	0.214097888888889	0.0257771666666667	3.05410496842364	0.0326424679981121	1
ENST00000434604	ENSG00000111860	CEP85L	transcript	0.0679037222222222	0	Inf	0.0496788398004214	1
ENST00000434623	ENSG00000241978	AKAP2	transcript	0.0512952777777778	0	Inf	0.0350028255112642	1
ENST00000434641	ENSG00000131591	C1orf159	transcript	0	0.0393396666666667	-Inf	0.0106637121907792	0.719999886178299
ENST00000434651	ENSG00000179344	HLA-DQB1	transcript	3.39360216666667	0	Inf	0.00275169828130667	0.377527184893774
ENST00000434753	ENSG00000101966	XIAP	transcript	0.226984666666667	0.000832666666666667	8.09064005700842	0.0168260196522868	0.869296493127956
ENST00000435036	ENSG00000182979	MTA1	transcript	0.107159888888889	0.00351983333333333	4.92811406235697	0.0457622707313924	1
ENST00000435136	ENSG00000087266	SH3BP2	transcript	9.43716705555556	13.81336	-0.549638540553709	0.0415432877934838	1
ENST00000435340	ENSG00000133027	PEMT	transcript	0.0169914444444444	0.102354666666667	-2.5906964742995	0.0125754993277715	0.77593052068264
ENST00000435380	ENSG00000163121	NEURL3	transcript	0.00496183333333333	0.0294388333333333	-2.56877531683116	0.00910027301646794	0.67307190286702
ENST00000435549	ENSG00000054282	SDCCAG8	transcript	0	0.00738016666666667	-Inf	0.0267642181315576	1
ENST00000435570	ENSG00000102384	CENPI	transcript	0	0.0218081666666667	-Inf	0.0359163770439065	1
ENST00000435742	ENSG00000136504	KAT7	transcript	0.0839518888888889	0.412865333333333	-2.29803659542463	0.00342877149439611	0.43158642582768
ENST00000435790	ENSG00000128805	ARHGAP22	transcript	0.00690394444444444	0.030586	-2.14737868491322	0.0457158519914897	1
ENST00000435987	ENSG00000121957	GPSM2	transcript	0.0366083333333333	0.332531833333333	-3.18324845797596	0.0481494105522915	1
ENST00000436063	ENSG00000067334	DNTTIP2	transcript	0.498793111111111	0.211258666666667	1.23943101240882	0.040701723169348	1
ENST00000436309	ENSG00000119403	PHF19	transcript	0.0135496111111111	0.117526333333333	-3.11666069762804	0.0178470429494614	0.893089628586682
ENST00000436342	ENSG00000158161	EYA3	transcript	0.172751	0	Inf	0.00471848869250575	0.508737315367379
ENST00000436380	ENSG00000196642	RABL6	transcript	0.0594535	0.210625	-1.82484303792226	0.00790479528778785	0.65506663504866
ENST00000436612	ENSG00000167920	TMEM99	transcript	0.0695127222222222	0.257399166666667	-1.88865843358168	0.0204583385720466	0.944489377008603
ENST00000436632	ENSG00000136940	PDCL	transcript	0.15222	0	Inf	0.0096553658457067	0.694337769545773
ENST00000436636	ENSG00000154310	TNIK	transcript	1.26749183333333	0.592086333333333	1.09809699307367	0.0300713339884324	1
ENST00000437099	ENSG00000007237	GAS7	transcript	0.2355135	0.00516266666666667	5.51154949761457	0.014542670363325	0.825523772343123
ENST00000437179	ENSG00000033867	SLC4A7	transcript	0.311857444444444	0	Inf	0.0123019315127842	0.770567537688707
ENST00000437340	ENSG00000214078	CPNE1	transcript	0.370636555555556	0.7520495	-1.02082244329307	0.0211240834509579	0.94777602168701
ENST00000437379	ENSG00000163517	HDAC11	transcript	0.00800916666666667	0.132911333333333	-4.05266817635698	0.000788137713944462	0.180460683677696
ENST00000437457	ENSG00000131089	ARHGEF9	transcript	0.000356555555555556	0.00834866666666667	-4.54934702054886	0.0369516624079646	1
ENST00000437468	ENSG00000197465	GYPE	transcript	2.21305055555556	1.10576583333333	1.00099050868249	0.0449666198179032	1
ENST00000437588	ENSG00000177989	ODF3B	transcript	0.0112351666666667	0.234742333333333	-4.38498460907138	0.0160998611295266	0.861516758981107
ENST00000437801	ENSG00000184613	NELL2	transcript	0	0.00834433333333333	-Inf	0.0362268541309644	1
ENST00000438058	ENSG00000100242	SUN2	transcript	6.17467266666667	10.1588801666667	-0.718306816446842	0.0324578179462468	1
ENST00000438144	ENSG00000166478	ZNF143	transcript	0.209698333333333	0	Inf	0.00986332319977774	0.699872132515479
ENST00000438306	ENSG00000234545	FAM133B	transcript	0.6030335	0.1925285	1.6471661258147	0.0347320300371016	1
ENST00000438323	ENSG00000068079	IFI35	transcript	3.98687683333333	9.66374633333333	-1.27732354859505	0.00183832400622007	0.298730070049899
ENST00000438394	ENSG00000163563	MNDA	transcript	1.00232433333333	0.0486488333333333	4.36480039528985	0.00433618522724021	0.48456658457536
ENST00000438423	ENSG00000140262	TCF12	transcript	0.0256011111111111	3.66666666666667e-05	9.44752159258464	0.043398206921447	1
ENST00000438486	ENSG00000137965	IFI44	transcript	0.0221084444444444	0.387432333333333	-4.13127493424361	0.0439218076252342	1
ENST00000438495	ENSG00000111912	NCOA7	transcript	0.162702611111111	0.674122833333333	-2.05077408774985	0.0180470132463722	0.895151164825657
ENST00000438657	ENSG00000157551	KCNJ15	transcript	0.193705666666667	0	Inf	0.0381370206885569	1
ENST00000438735	ENSG00000172215	CXCR6	transcript	1.92222222222222e-05	0.0172738333333333	-9.81159742830707	0.00513023665882172	0.526501406257042
ENST00000438737	ENSG00000139746	RBM26	transcript	0.00109266666666667	0.1109575	-6.66601002362147	5.63394894321135e-05	0.0292401950152669
ENST00000438958	ENSG00000215252	GOLGA8B	transcript	0.103755277777778	0	Inf	0.0168381400832859	0.869428125676203
ENST00000438959	ENSG00000002822	MAD1L1	transcript	0.0802458888888889	0.00623033333333333	3.68704622576481	0.0203122651511265	0.944489377008603
ENST00000438981	ENSG00000115414	FN1	transcript	0	0.0516931666666667	-Inf	0.00369172666527892	0.446853665375527
ENST00000439254	ENSG00000186281	GPAT2	transcript	0.0122557222222222	0.1224375	-3.32051808353311	0.0210013471068889	0.945685350016451
ENST00000439288	ENSG00000112394	SLC16A10	transcript	0.3862075	0.0851695	2.18096739577045	0.0388608350192041	1
ENST00000439556	ENSG00000257591	ZNF625	transcript	0.088805	0	Inf	0.0335592776376675	1
ENST00000439576	ENSG00000157766	ACAN	transcript	0.00143861111111111	0.0889671666666667	-5.9505244506619	0.000597392918958111	0.150145555813554
ENST00000439578	ENSG00000152700	SAR1B	transcript	0.038622	0.405152	-3.39096848253866	0.0259246544905224	1
ENST00000439597	ENSG00000136856	SLC2A8	transcript	0	0.0255026666666667	-Inf	0.0365360923580946	1
ENST00000439681	ENSG00000144357	UBR3	transcript	0.00841061111111111	0.0674563333333333	-3.00367136618164	0.0140828524522405	0.807726888626669
ENST00000439741	ENSG00000014914	MTMR11	transcript	0.689411444444444	1.38173433333333	-1.00304310157772	0.00862892696249161	0.663445347782135
ENST00000439768	ENSG00000037749	MFAP3	transcript	0	0.0193578333333333	-Inf	0.0359843577562807	1
ENST00000439936	ENSG00000141030	COPS3	transcript	0.181542888888889	0	Inf	0.0389322014023816	1
ENST00000439991	ENSG00000258227	CLEC5A	transcript	0	0.0784985	-Inf	0.00349591357209819	0.436148832672827
ENST00000440085	ENSG00000017483	SLC38A5	transcript	0.0206219444444444	0.196284833333333	-3.25069642595467	0.00402568706936679	0.468160087164198
ENST00000440086	ENSG00000160310	PRMT2	transcript	0.269034777777778	0.0111381666666667	4.59420898927813	0.0296804080753575	1
ENST00000440264	ENSG00000133101	CCNA1	transcript	0	0.0118358333333333	-Inf	0.0280428632710834	1
ENST00000440309	ENSG00000163482	STK36	transcript	0.117744388888889	0.00297733333333333	5.30549374915184	0.0348739829804383	1
ENST00000440339	ENSG00000181450	ZNF678	transcript	0.0875011666666667	1.16666666666667e-06	16.1946222109636	0.0457711673978469	1
ENST00000440364	ENSG00000164576	SAP30L	transcript	0	0.0426351666666667	-Inf	0.0130746775275386	0.782284312541958
ENST00000440375	ENSG00000100311	PDGFB	transcript	0.0289660555555556	0.2501025	-3.11008433412289	0.00529483904593355	0.536124589015512
ENST00000440422	ENSG00000135926	TMBIM1	transcript	1.4450425	2.40888383333333	-0.73725289802828	0.0349739637181576	1
ENST00000440467	ENSG00000099204	ABLIM1	transcript	0.214568944444444	0.00289733333333333	6.21057179925584	0.0275458835064477	1
ENST00000440469	ENSG00000174013	FBXO45	transcript	0.0683743333333333	0.000331333333333333	7.6890277000485	0.00313591606014687	0.4098570662006
ENST00000440702	ENSG00000116199	FAM20B	transcript	0	0.180200666666667	-Inf	0.000357759585135534	0.107239321187904
ENST00000440781	ENSG00000198001	IRAK4	transcript	0	0.0322026666666667	-Inf	0.00273444143084463	0.377429667399715
ENST00000440851	ENSG00000102901	CENPT	transcript	0.477805222222222	0	Inf	0.00568233853522085	0.556740450335958
ENST00000440866	ENSG00000118961	LDAH	transcript	0.0240053888888889	0	Inf	0.0382051172787969	1
ENST00000440967	ENSG00000160211	G6PD	transcript	0.305919166666667	0	Inf	0.028205508049271	1
ENST00000441090	ENSG00000186001	LRCH3	transcript	0	0.0156356666666667	-Inf	0.010728754757196	0.719999886178299
ENST00000441344	ENSG00000015568	RGPD5	transcript	0	0.241493	-Inf	0.00101508016225724	0.210201377573149
ENST00000441400	ENSG00000144218	AFF3	transcript	0.00219327777777778	0.377974666666667	-7.42905719207542	0.000413650411842513	0.119099134297432
ENST00000441420	ENSG00000158006	PAFAH2	transcript	0.0260057777777778	0.232836833333333	-3.1624152100006	0.0318483256162344	1
ENST00000441460	ENSG00000131378	RFTN1	transcript	0.0968328333333333	0.0139468333333333	2.7955587170246	0.026285000375833	1
ENST00000441627	ENSG00000122515	ZMIZ2	transcript	0.161818611111111	0.407320666666667	-1.33178747095691	0.0242205999624843	0.99629344322651
ENST00000441668	ENSG00000100029	PES1	transcript	0.0928923888888889	0.558248666666667	-2.58727560052691	0.011268076288295	0.739810171752423
ENST00000441669	ENSG00000043514	TRIT1	transcript	0	0.0404741666666667	-Inf	0.00429825276400102	0.484345347166545
ENST00000441707	ENSG00000148187	MRRF	transcript	0.381953944444444	0.119637333333333	1.67473103143109	0.0314294740111145	1
ENST00000441793	ENSG00000204463	BAG6	transcript	0.377328	2.01651483333333	-2.41797295228519	0.000629099279253521	0.154426870373516
ENST00000442021	ENSG00000158517	NCF1	transcript	0.575551722222222	2.26231883333333	-1.97478477793698	0.000745788547070712	0.174577950483756
ENST00000442046	ENSG00000127603	MACF1	transcript	0.0791288888888889	0	Inf	0.0277193002268062	1
ENST00000442050	ENSG00000151465	CDC123	transcript	0.394241888888889	0	Inf	0.0246957485535646	0.999785738830777
ENST00000442101	ENSG00000120690	ELF1	transcript	0.0734882777777778	0.00680283333333333	3.43330649270358	0.019682699619578	0.926554536877623
ENST00000442123	ENSG00000198252	STYX	transcript	0.0293333333333333	0.0787263333333333	-1.42430526346463	0.0415913217718817	1
ENST00000442138	ENSG00000164244	PRRC1	transcript	0.330921333333333	0.115670833333333	1.51646316868986	0.0199612462378537	0.935490293887031
ENST00000442286	ENSG00000125454	SLC25A19	transcript	0.00425411111111111	0.054014	-3.66640377087542	0.00602508875056945	0.572414943274551
ENST00000442291	ENSG00000005469	CROT	transcript	0.0882486666666667	0.000218166666666667	8.6599999794523	0.0303642581557741	1
ENST00000442857	ENSG00000115841	RMDN2	transcript	0.155829	0	Inf	0.0495433363444613	1
ENST00000442920	ENSG00000105136	ZNF419	transcript	0.120461555555556	0	Inf	0.0139996434352975	0.806800517138891
ENST00000443029	ENSG00000206562	METTL6	transcript	0.204856555555556	0.0253101666666667	3.01682514813002	0.0016158828778259	0.27432254650194
ENST00000443157	ENSG00000131355	ADGRE3	transcript	0.594212833333333	0	Inf	0.0230637164224216	0.979776447177942
ENST00000443215	ENSG00000166484	MAPK7	transcript	0.00139366666666667	0.0703318333333333	-5.65722037661938	0.0212731719488768	0.94777602168701
ENST00000443231	ENSG00000163374	YY1AP1	transcript	0.277422611111111	0.00729916666666667	5.24820980457275	0.0184574687932162	0.900124456197527
ENST00000443275	ENSG00000143190	POU2F1	transcript	0.0305771111111111	0	Inf	0.0445975313339685	1
ENST00000443353	ENSG00000152256	PDK1	transcript	0	0.0529891666666667	-Inf	0.00867334191059398	0.664343674645987
ENST00000443619	ENSG00000198369	SPRED2	transcript	0	0.0291675	-Inf	0.00861178390336849	0.663445347782135
ENST00000443674	ENSG00000145819	ARHGAP26	transcript	0.119658166666667	0.00115766666666667	6.69155514391038	0.0253511057861809	1
ENST00000443786	ENSG00000214367	HAUS3	transcript	0.199115333333333	0	Inf	0.0223880821473219	0.96644370771412
ENST00000443807	ENSG00000154451	GBP5	transcript	6.36826994444444	22.3965986666667	-1.8143062526207	0.000335771470226972	0.103526505409893
ENST00000443816	ENSG00000115414	FN1	transcript	0	0.047376	-Inf	4.6117883692584e-06	0.00443326268346238
ENST00000444176	ENSG00000227057	WDR46	transcript	0	0.0503873333333333	-Inf	0.00853154903905025	0.663445347782135
ENST00000444262	ENSG00000128271	ADORA2A	transcript	0.322755777777778	0	Inf	0.0439140454298947	1
ENST00000444449	ENSG00000072958	AP1M1	transcript	0.257963555555556	0.8653695	-1.74614901407641	0.0468896984651397	1
ENST00000444676	ENSG00000105953	OGDH	transcript	0.159304222222222	0	Inf	0.0167748792169311	0.869187038066059
ENST00000444740	ENSG00000105369	CD79A	transcript	0.812214944444444	1.85717766666667	-1.19317835945778	0.016637379122679	0.865957138697773
ENST00000444761	ENSG00000180398	MCFD2	transcript	0.0481083333333333	0.168008333333333	-1.80417406885871	0.0201675446131426	0.940306591113285
ENST00000444829	ENSG00000019991	HGF	transcript	0.0593082222222222	0.005272	3.49180985185786	0.0319177587109146	1
ENST00000444842	ENSG00000082482	KCNK2	transcript	0	0.0160056666666667	-Inf	0.00702452621251451	0.616995294743904
ENST00000444948	ENSG00000150337	FCGR1A	transcript	0.198544888888889	0.574311833333333	-1.53236906559247	0.0263138795315199	1
ENST00000444973	ENSG00000119408	NEK6	transcript	0.241202277777778	0	Inf	0.0274171956111621	1
ENST00000444991	ENSG00000198453	ZNF568	transcript	0.004688	0.0515251666666667	-3.45823279153481	0.0414944223727802	1
ENST00000445192	ENSG00000116690	PRG4	transcript	0.0132648888888889	0	Inf	0.0109561963113344	0.726878400275342
ENST00000445299	ENSG00000119231	SENP5	transcript	0.175467388888889	0	Inf	0.0307818795331394	1
ENST00000445385	ENSG00000186788	SPATA31D3	transcript	0	0.00674883333333333	-Inf	0.0107256671595563	0.719999886178299
ENST00000445623	ENSG00000102265	TIMP1	transcript	0.749990333333333	1.23641283333333	-0.721216627958471	0.0456776551503044	1
ENST00000445648	ENSG00000162576	MXRA8	transcript	0.000581388888888889	0.0339365	-5.86719047178826	0.000435703748887158	0.123664978102113
ENST00000445658	ENSG00000141736	ERBB2	transcript	0	0.199850666666667	-Inf	5.59610332906806e-07	0.000907618008683227
ENST00000445721	ENSG00000093000	NUP50	transcript	0.405460222222222	0.00313166666666667	7.01648591427303	0.00620193177340524	0.58011375213134
ENST00000445768	ENSG00000204438	GPANK1	transcript	0	0.068935	-Inf	0.0031460248803391	0.409953672534862
ENST00000445815	ENSG00000144218	AFF3	transcript	0.170121388888889	0.00455766666666667	5.22212531390644	0.0306954802843336	1
ENST00000445888	ENSG00000141510	TP53	transcript	0.193183666666667	0	Inf	0.0386312945293031	1
ENST00000445907	ENSG00000181072	CHRM2	transcript	0	0.0062025	-Inf	0.00482579000510548	0.512035487399188
ENST00000446041	ENSG00000114120	SLC25A36	transcript	0.692178388888889	0.319895833333333	1.11354169718665	0.0392220413475411	1
ENST00000446116	ENSG00000163492	CCDC141	transcript	0.00742172222222222	0.0586555	-2.98244048256251	0.0446554232898417	1
ENST00000446204	ENSG00000156931	VPS8	transcript	0	0.455817833333333	-Inf	2.75531060437267e-08	0.000131711097706394
ENST00000446256	ENSG00000132153	DHX30	transcript	0.0859885	0.414991333333333	-2.27086557406914	0.0112512180985175	0.739810171752423
ENST00000446258	ENSG00000100401	RANGAP1	transcript	0	0.0476805	-Inf	0.0159586519661782	0.859751303733941
ENST00000446292	ENSG00000178028	DMAP1	transcript	0.0273225555555556	0.183075166666667	-2.7442717748501	0.0245653313723835	0.998615090479326
ENST00000446561	ENSG00000107651	SEC23IP	transcript	0	0.092012	-Inf	0.0059727173854494	0.569823588795632
ENST00000446574	ENSG00000114698	PLSCR4	transcript	0.0955153333333333	0	Inf	0.0118474420507889	0.755949168487211
ENST00000446600	ENSG00000091073	DTX2	transcript	0	0.0298658333333333	-Inf	0.00322757696413212	0.413517190285535
ENST00000446613	ENSG00000163517	HDAC11	transcript	0.00116761111111111	0.0406351666666667	-5.12109706157154	0.00310767998914218	0.407882998574911
ENST00000446718	ENSG00000105778	AVL9	transcript	0.196349944444444	0	Inf	0.0226474809736859	0.97281765754817
ENST00000446739	ENSG00000116793	PHTF1	transcript	0.238742833333333	0.528680666666667	-1.1469391432719	0.0200515974505412	0.936824248171505
ENST00000446885	ENSG00000102100	SLC35A2	transcript	0	0.0661941666666667	-Inf	0.00438161001017828	0.485323038081691
ENST00000447001	ENSG00000266173	STRADA	transcript	0.00530161111111111	0.0453656666666667	-3.09709810664366	0.0307565623588842	1
ENST00000447102	ENSG00000130005	GAMT	transcript	0.105567	0.265011333333333	-1.32789513648445	0.0268129632603265	1
ENST00000447165	ENSG00000134986	NREP	transcript	0.342984944444444	0.113830833333333	1.59125385664077	0.047826804437643	1
ENST00000447170	ENSG00000138018	SELENOI	transcript	0	0.227585	-Inf	0.000539173889911289	0.142173430666787
ENST00000447176	ENSG00000148803	FUOM	transcript	0.0376021666666667	0.330826166666667	-3.13718565021691	0.0197180166605675	0.926961109314721
ENST00000447313	ENSG00000171804	WDR87	transcript	0	0.00276383333333333	-Inf	0.0184164754135517	0.899509828345899
ENST00000447398	ENSG00000105953	OGDH	transcript	0.168165222222222	0.00758183333333333	4.4711888235007	0.00880440081754837	0.668836217727455
ENST00000447406	ENSG00000149636	DSN1	transcript	0.00431077777777778	0.075274	-4.12613153909107	0.00610005717941985	0.575324707498243
ENST00000447419	ENSG00000251692	PTX4	transcript	0.0735295555555556	0.149538166666667	-1.02411758107476	0.0490417108083946	1
ENST00000447522	ENSG00000132906	CASP9	transcript	0	0.0365463333333333	-Inf	0.00885183307795409	0.668887223978632
ENST00000447614	ENSG00000105393	BABAM1	transcript	0.422112	0.05755	2.87473801002685	0.0415925478001512	1
ENST00000447877	ENSG00000197586	ENTPD6	transcript	0.0280829444444444	0.181068166666667	-2.68876681787138	0.0360099440364667	1
ENST00000448038	ENSG00000131018	SYNE1	transcript	0.142216888888889	0.026358	2.43177999121477	0.0320468190748119	1
ENST00000448072	ENSG00000100429	HDAC10	transcript	0.256350944444444	0	Inf	0.0217559796886007	0.954251032967996
ENST00000448202	ENSG00000143819	EPHX1	transcript	0.0206767222222222	0.08712	-2.07499645353469	0.00595842820808132	0.569823588795632
ENST00000448420	ENSG00000179820	MYADM	transcript	0.825877555555556	2.90488966666667	-1.8144835593919	0.00844577848445594	0.663445347782135
ENST00000448528	ENSG00000075711	DLG1	transcript	0.0605184444444444	0.355426833333333	-2.55410579293945	0.0465555561831943	1
ENST00000448593	ENSG00000131351	HAUS8	transcript	0.0568370555555556	0.150592333333333	-1.40574460137694	0.0431985538961423	1
ENST00000448752	ENSG00000138398	PPIG	transcript	0.233506666666667	0.000130166666666667	10.8088879767995	0.0240808615296059	0.995568118082376
ENST00000448944	ENSG00000132821	VSTM2L	transcript	0	0.021553	-Inf	0.041749223370683	1
ENST00000449025	ENSG00000204256	BRD2	transcript	0.0518511111111111	0	Inf	0.0496651559931462	1
ENST00000449045	ENSG00000131238	PPT1	transcript	0	0.0298141666666667	-Inf	0.0362277658362536	1
ENST00000449081	ENSG00000112078	KCTD20	transcript	0.391171166666667	0	Inf	0.00355193623354284	0.437226788963714
ENST00000449098	ENSG00000092199	HNRNPC	transcript	0.886181611111111	0.346153333333333	1.35619114934125	0.0336470316698897	1
ENST00000449239	ENSG00000168385	SEPT2	transcript	0.430722111111111	1.64823966666667	-1.93609674536374	0.00271423451584733	0.376736890736188
ENST00000449335	ENSG00000114439	BBX	transcript	0.0304376111111111	0.357782	-3.55515376846846	0.0193881205629304	0.917626915126711
ENST00000449503	ENSG00000163681	SLMAP	transcript	0.228009333333333	0.00483883333333333	5.55828982213654	0.0123302049858251	0.771250151531535
ENST00000449559	ENSG00000101452	DHX35	transcript	0	0.103357833333333	-Inf	0.00213013462221882	0.324897926200726
ENST00000449570	ENSG00000114026	OGG1	transcript	0.00217038888888889	0.107590666666667	-5.6314555544042	0.000341102794572724	0.104664396341445
ENST00000449732	ENSG00000153046	CDYL	transcript	0.838728277777778	0.0331955	4.65914391002359	0.00704049270016119	0.616995294743904
ENST00000449744	ENSG00000170004	CHD3	transcript	0	0.0432598333333333	-Inf	0.0129367867575092	0.779532616894621
ENST00000449773	ENSG00000148180	GSN	transcript	0.1003305	0.00204966666666667	5.61322712880841	0.0465241924095765	1
ENST00000449886	ENSG00000169155	ZBTB43	transcript	0.107597722222222	0.00482733333333333	4.47827727692559	0.00558820789327704	0.549890554612012
ENST00000449889	ENSG00000173801	JUP	transcript	0.166639	0	Inf	0.0135372586829976	0.790180925374845
ENST00000449942	ENSG00000173486	FKBP2	transcript	0.0211252222222222	0.4502045	-4.41354205455445	0.0301851022702137	1
ENST00000450168	ENSG00000166816	LDHD	transcript	0.0215615	0.119975833333333	-2.47621438107935	0.0135368519049155	0.790180925374845
ENST00000450251	ENSG00000145390	USP53	transcript	0.0358643333333333	0	Inf	0.0455238790519365	1
ENST00000450331	ENSG00000032444	PNPLA6	transcript	2.0972695	0	Inf	0.00529209271531526	0.536124589015512
ENST00000450357	ENSG00000187699	C2orf88	transcript	0	0.3642335	-Inf	6.77774845264235e-05	0.0329191980326867
ENST00000450366	ENSG00000115365	LANCL1	transcript	0.168536166666667	0.002284	6.20535175583296	0.00776077406677115	0.65119910497878
ENST00000450446	ENSG00000054965	FAM168A	transcript	0	0.0706463333333333	-Inf	0.00164289059902825	0.2768489826912
ENST00000450536	ENSG00000135597	REPS1	transcript	1.16265744444444	0.6077175	0.935953354116674	0.0453680145860912	1
ENST00000450683	ENSG00000081665	ZNF506	transcript	0.138589166666667	0.00547866666666667	4.66084584829432	0.049855528928886	1
ENST00000450801	ENSG00000101974	ATP11C	transcript	0.00381766666666667	0.0417986666666667	-3.45269387580072	0.00111113064739703	0.222019563541905
ENST00000450966	ENSG00000085982	USP40	transcript	0.00690633333333333	0.0673751666666667	-3.28622506419563	0.00799446122157111	0.657853318190429
ENST00000451119	ENSG00000165804	ZNF219	transcript	0.00295183333333333	0.086587	-4.87446726660652	0.0012287540098642	0.231059177941856
ENST00000451136	ENSG00000030419	IKZF2	transcript	0.199502888888889	0.00811266666666667	4.62008961507661	0.0257929520988268	1
ENST00000451153	ENSG00000156017	CARNMT1	transcript	0.4328745	0	Inf	0.0135178976384649	0.790180925374845
ENST00000451157	ENSG00000127952	STYXL1	transcript	0.397156555555556	0.756797666666667	-0.930199823671368	0.0339491558903705	1
ENST00000451191	ENSG00000144366	GULP1	transcript	0.000297277777777778	0.00397933333333333	-3.74264322556959	0.0162033039465155	0.861542954948445
ENST00000451211	ENSG00000160310	PRMT2	transcript	0	0.0422103333333333	-Inf	0.00111568955450056	0.222019563541905
ENST00000451322	ENSG00000143633	C1orf131	transcript	0	0.0620236666666667	-Inf	0.0104561134517287	0.716773869007856
ENST00000451466	ENSG00000130720	FIBCD1	transcript	0	0.0153338333333333	-Inf	0.0215024494811241	0.950729718009148
ENST00000451562	ENSG00000196262	PPIA	transcript	5.52205322222222	2.40537183333333	1.19894486325879	0.0236052480418795	0.99083149860765
ENST00000451605	ENSG00000125991	ERGIC3	transcript	0.02587	0.319558333333333	-3.62672735084471	0.00456677245510127	0.499130094145094
ENST00000451717	ENSG00000131831	RAI2	transcript	0	0.0099285	-Inf	0.0362436691717654	1
ENST00000451898	ENSG00000204463	BAG6	transcript	0.632939111111111	1.59978516666667	-1.33773955639627	0.0222054923709929	0.963139371822078
ENST00000452135	ENSG00000050748	MAPK9	transcript	0.958711166666667	0.218988833333333	2.13023893045155	0.0164792307066496	0.862666356732825
ENST00000452357	ENSG00000089127	OAS1	transcript	1.45450122222222	5.16073966666667	-1.82705334701608	0.000302184346287323	0.0966404691955848
ENST00000452464	ENSG00000138760	SCARB2	transcript	0	0.0591141666666667	-Inf	0.00316850326099684	0.410128273485738
ENST00000452508	ENSG00000149311	ATM	transcript	0.6285745	0.00673716666666667	6.54379794614837	0.00308860638127469	0.406005075785704
ENST00000452625	ENSG00000133392	MYH11	transcript	0.00562761111111111	0.016771	-1.57537417313357	0.0330613600633526	1
ENST00000452676	ENSG00000197937	ZNF347	transcript	0.0941258333333333	0.0126255	2.89825020942217	0.0487669303225827	1
ENST00000452857	ENSG00000062598	ELMO2	transcript	0	0.128698	-Inf	1.25823376243697e-05	0.0095232567894448
ENST00000452929	ENSG00000126214	KLC1	transcript	0.896867277777778	0	Inf	0.00387712489951653	0.456549997032018
ENST00000452943	ENSG00000136279	DBNL	transcript	0.0639021666666667	0.276973166666667	-2.11580946072026	0.0464379201288464	1
ENST00000453024	ENSG00000168036	CTNNB1	transcript	0.0598468888888889	0.0188801666666667	1.66440475102637	0.0153718640272873	0.84975626918951
ENST00000453295	ENSG00000117859	OSBPL9	transcript	0.0518288333333333	0	Inf	0.0486381000204032	1
ENST00000453316	ENSG00000071462	WBSCR22	transcript	0	0.253427166666667	-Inf	0.00068471346102108	0.163655526571683
ENST00000453428	ENSG00000196498	NCOR2	transcript	0	0.0701525	-Inf	0.00853093742675186	0.663445347782135
ENST00000453724	ENSG00000197713	RPE	transcript	0.179289777777778	0.0106006666666667	4.0800663325832	0.0491370019318501	1
ENST00000453741	ENSG00000213020	ZNF611	transcript	0.199310055555556	0.000736833333333333	8.07946045481125	0.00902134421207502	0.670510301196165
ENST00000453771	ENSG00000058673	ZC3H11A	transcript	0	0.0159155	-Inf	0.0107259932961091	0.719999886178299
ENST00000453863	ENSG00000187147	RNF220	transcript	0	0.0771376666666667	-Inf	0.00612168084716338	0.575562679134689
ENST00000453922	ENSG00000134470	IL15RA	transcript	0.0557491666666667	0.151329166666667	-1.44066792943232	0.0394139073156089	1
ENST00000453996	ENSG00000174177	CTU2	transcript	0.572583222222222	1.136203	-0.988663314990907	0.0240644717689948	0.995568118082376
ENST00000454018	ENSG00000131018	SYNE1	transcript	0.322539944444444	0	Inf	0.0127374902369955	0.779532616894621
ENST00000454122	ENSG00000075292	ZNF638	transcript	0	0.150302	-Inf	0.00164621191630919	0.276883698701448
ENST00000454190	ENSG00000163701	IL17RE	transcript	0.0153567222222222	0.0685678333333333	-2.15866161895284	0.038864833300154	1
ENST00000454220	ENSG00000105568	PPP2R1A	transcript	0.0383686111111111	0.106883166666667	-1.47803620931155	0.0298735292035082	1
ENST00000454278	ENSG00000075292	ZNF638	transcript	0.150364666666667	0.0356938333333333	2.07471884336564	0.0180902834806549	0.895883313593501
ENST00000454558	ENSG00000196843	ARID5A	transcript	1.43475422222222	3.7213185	-1.37501025304864	0.00405986758121843	0.470328409520617
ENST00000454591	ENSG00000093144	ECHDC1	transcript	0	0.0301171666666667	-Inf	0.0128462756653812	0.779532616894621
ENST00000454678	ENSG00000234127	TRIM26	transcript	0.34956	0.876582333333333	-1.32634949572434	0.00681530977143149	0.610454151864167
ENST00000454747	ENSG00000119335	SET	transcript	0.309076166666667	0	Inf	0.0309400036047207	1
ENST00000454822	ENSG00000197713	RPE	transcript	0.400635722222222	0	Inf	0.000607629357723465	0.151199825795161
ENST00000454902	ENSG00000160145	KALRN	transcript	0.146513388888889	0	Inf	0.0321817632483025	1
ENST00000455036	ENSG00000205189	ZBTB10	transcript	0.169525944444444	0	Inf	0.008831455492846	0.668887223978632
ENST00000455220	ENSG00000137500	CCDC90B	transcript	0	0.0400083333333333	-Inf	0.00219201342499101	0.327211514169292
ENST00000455264	ENSG00000145730	PAM	transcript	0.0629171111111111	0	Inf	0.0368195648460355	1
ENST00000455274	ENSG00000214021	TTLL3	transcript	0.0019255	0.0216971666666667	-3.49420163180331	0.020803650543281	0.944841589537889
ENST00000455314	ENSG00000187800	PEAR1	transcript	0.00320588888888889	0.281305666666667	-6.45527037980349	1.61167202380569e-06	0.0021214508922051
ENST00000455386	ENSG00000107954	NEURL1	transcript	0.00802994444444444	0.0693475	-3.11038196232447	0.0310069494405194	1
ENST00000455483	ENSG00000100031	GGT1	transcript	0	0.070084	-Inf	0.00873024425299677	0.666323054015489
ENST00000455555	ENSG00000198554	WDHD1	transcript	0.039966	0	Inf	0.0497266568525859	1
ENST00000455662	ENSG00000124357	NAGK	transcript	0.4633695	1.84526933333333	-1.99359641464093	0.0222170474932508	0.963180591205014
ENST00000455830	ENSG00000095321	CRAT	transcript	0.344636	0.887809666666667	-1.36517700660286	0.0405467191011074	1
ENST00000455864	ENSG00000111481	COPZ1	transcript	0.265648555555556	3.3645755	-3.66283372172769	0.00901898080502141	0.670510301196165
ENST00000455878	ENSG00000013275	PSMC4	transcript	0.155282055555556	0	Inf	0.0413375246812225	1
ENST00000455989	ENSG00000135269	TES	transcript	0.199734833333333	0	Inf	0.0494796332279952	1
ENST00000456197	ENSG00000196367	TRRAP	transcript	0.0341963333333333	9.7e-05	8.46164117927444	0.00942702583803648	0.686615574771181
ENST00000456471	ENSG00000159322	ADPGK	transcript	0.0144431111111111	0.145354333333333	-3.33112063822236	0.00227543878486072	0.333333634221211
ENST00000456496	ENSG00000171130	ATP6V0E2	transcript	0.0957168333333333	0.346119666666667	-1.85442634528452	0.00045746766441822	0.127875786911566
ENST00000456518	ENSG00000010803	SCMH1	transcript	0.347448444444444	0	Inf	0.044125842071653	1
ENST00000456530	ENSG00000174748	RPL15	transcript	0.169198722222222	0.521597333333333	-1.62421782044901	0.00368150332271634	0.446853665375527
ENST00000456540	ENSG00000204438	GPANK1	transcript	0	0.071803	-Inf	0.00474409522666535	0.508737315367379
ENST00000456699	ENSG00000075711	DLG1	transcript	0.013415	0.116627666666667	-3.11999110865679	0.00261946637873316	0.368286430105943
ENST00000456735	ENSG00000196712	NF1	transcript	0.000907333333333333	0.0459028333333333	-5.66080673490663	1.0438958761889e-05	0.00817343473748766
ENST00000456860	ENSG00000023171	GRAMD1B	transcript	0.0340538333333333	0.001092	4.96277244566907	0.0427225570994279	1
ENST00000456894	ENSG00000100242	SUN2	transcript	6.50659894444444	13.641214	-1.06799650639142	0.00552538827150926	0.545230759195355
ENST00000456909	ENSG00000144589	STK11IP	transcript	0.371759444444444	0.0546945	2.76490172391359	0.00898129345821067	0.670510301196165
ENST00000456915	ENSG00000116670	MAD2L2	transcript	0.423279111111111	0.868993166666667	-1.03773553925049	0.0326771811146107	1
ENST00000456989	ENSG00000108352	RAPGEFL1	transcript	0.157828333333333	0	Inf	0.00830832100895003	0.663445347782135
ENST00000457013	ENSG00000180257	ZNF816	transcript	0.0668056666666667	0	Inf	0.0311406502627792	1
ENST00000457055	ENSG00000006715	VPS41	transcript	0	0.0703806666666667	-Inf	0.0162363716071943	0.861542954948445
ENST00000457250	ENSG00000205560	CPT1B	transcript	0	0.009409	-Inf	0.0280385205041424	1
ENST00000457392	ENSG00000143418	CERS2	transcript	0	0.0893106666666667	-Inf	0.00857869021920822	0.663445347782135
ENST00000457607	ENSG00000132153	DHX30	transcript	2.42980844444444	3.72910616666667	-0.617987288346202	0.039718226072218	1
ENST00000457696	ENSG00000152061	RABGAP1L	transcript	0.216483611111111	0.0526471666666667	2.03983001351243	0.0194647219235658	0.920366261715021
ENST00000457722	ENSG00000157191	NECAP2	transcript	0.180681722222222	0	Inf	0.0403107834683964	1
ENST00000457798	ENSG00000103126	AXIN1	transcript	0.160893111111111	0.0359883333333333	2.16050136031798	0.0361653355303163	1
ENST00000457823	ENSG00000163104	SMARCAD1	transcript	0.187048666666667	0.0486171666666667	1.9438759591142	0.0444446388746384	1
ENST00000457869	ENSG00000149131	SERPING1	transcript	0	0.195840833333333	-Inf	0.000757318979255671	0.176389425486295
ENST00000457960	ENSG00000186654	PRR5	transcript	0	0.0382301666666667	-Inf	0.0207243261972108	0.944707347354345
ENST00000458076	ENSG00000027697	IFNGR1	transcript	0.0486342777777778	0.4861295	-3.32129528549156	0.0405455659333131	1
ENST00000458098	ENSG00000134326	CMPK2	transcript	0.264529611111111	0.793748166666667	-1.58525212971692	0.034830951442897	1
ENST00000458104	ENSG00000026751	SLAMF7	transcript	0.0746388888888889	0	Inf	0.0419861817352809	1
ENST00000458126	ENSG00000100526	CDKN3	transcript	0	0.699912666666667	-Inf	9.69478466660213e-07	0.0014202077699099
ENST00000458173	ENSG00000013810	TACC3	transcript	0.0677715	0.488350333333333	-2.84916587308036	0.00750205042786897	0.638596487404674
ENST00000458269	ENSG00000082146	STRADB	transcript	0	0.0300785	-Inf	0.0184120067624004	0.899509828345899
ENST00000458360	ENSG00000101040	ZMYND8	transcript	0.216326333333333	0.000384833333333333	9.13475981216595	0.0185166443039871	0.901512588472369
ENST00000458503	ENSG00000084774	CAD	transcript	0.0168336666666667	0.125720666666667	-2.9008004673451	0.00200858179768835	0.315621871583122
ENST00000458602	ENSG00000026751	SLAMF7	transcript	0	0.0533713333333333	-Inf	0.00046358073196642	0.128013463493873
ENST00000459783	ENSG00000162910	MRPL55	transcript	0.0354968888888889	0.174016333333333	-2.29345823429348	0.0324776860040836	1
ENST00000460567	ENSG00000172340	SUCLG2	transcript	0	0.0434021666666667	-Inf	0.00141980006894367	0.248061584513685
ENST00000461108	ENSG00000114779	ABHD14B	transcript	0.234393833333333	0.5052665	-1.1081099156727	0.0148466233122054	0.836199339519912
ENST00000461183	ENSG00000168237	GLYCTK	transcript	0.003008	0.212117	-6.13991187225973	0.00024922686044634	0.0857425363637835
ENST00000461457	ENSG00000090266	NDUFB2	transcript	0	0.0282626666666667	-Inf	0.0193023949122838	0.916823423071044
ENST00000461519	ENSG00000003137	CYP26B1	transcript	0	0.0962183333333333	-Inf	0.00860959226526988	0.663445347782135
ENST00000461654	ENSG00000176142	TMEM39A	transcript	0.0145038888888889	0.1243015	-3.09933202294147	0.0340140225534221	1
ENST00000461698	ENSG00000059915	PSD	transcript	0.0225611111111111	0.131394	-2.54198937185036	0.0303038290429413	1
ENST00000461735	ENSG00000164889	SLC4A2	transcript	0.0261191111111111	0.200913	-2.94339321127815	3.78419103722419e-06	0.00395056495351595
ENST00000461940	ENSG00000133574	GIMAP4	transcript	1.36496222222222	2.45544183333333	-0.847121624583756	0.017683896374406	0.890321445790145
ENST00000462069	ENSG00000114405	C3orf14	transcript	0	0.0463371666666667	-Inf	0.0209387657619433	0.944841589537889
ENST00000462112	ENSG00000124783	SSR1	transcript	0.294852722222222	0.0316225	3.22097118050344	0.0228764637653108	0.976847588850192
ENST00000462172	ENSG00000105808	RASA4	transcript	0.00377727777777778	0.010848	-1.52201029623529	0.0474015988402798	1
ENST00000462307	ENSG00000124104	SNX21	transcript	0.0447016666666667	0.276705833333333	-2.62995253095196	0.00542337459615231	0.540700326778851
ENST00000462900	ENSG00000117262	GPR89A	transcript	0.329896222222222	0.0019555	7.39833091080504	0.00992321191843182	0.701531672375765
ENST00000463210	ENSG00000204130	RUFY2	transcript	0.0109483888888889	0.084955	-2.95598027374217	0.0319752163081627	1
ENST00000464553	ENSG00000176101	SSNA1	transcript	0.00615722222222222	0.144489	-4.55253621553625	0.000380789470530397	0.112289622275725
ENST00000464596	ENSG00000152601	MBNL1	transcript	0.0984989444444444	0	Inf	0.032914491813387	1
ENST00000465038	ENSG00000124813	RUNX2	transcript	0	0.096601	-Inf	3.0871109022997e-05	0.0182069381624267
ENST00000465073	ENSG00000106346	USP42	transcript	0	0.234446833333333	-Inf	2.62442433757772e-06	0.00313635974290126
ENST00000465259	ENSG00000071794	HLTF	transcript	0.00999272222222222	0.114482333333333	-3.51810342044573	0.0116515799305208	0.75106795400252
ENST00000465448	ENSG00000198482	ZNF808	transcript	0.136196833333333	0	Inf	0.015846493368973	0.859751303733941
ENST00000465878	ENSG00000140859	KIFC3	transcript	0.0509846666666667	0.000999666666666667	5.67247250381826	0.0278885198811538	1
ENST00000465903	ENSG00000113810	SMC4	transcript	0	0.0556826666666667	-Inf	0.00853094359939504	0.663445347782135
ENST00000466159	ENSG00000131018	SYNE1	transcript	0.128806944444444	0.0114855	3.48732480815846	0.00890034615717519	0.670024563463395
ENST00000466397	ENSG00000162244	RPL29	transcript	0.576491222222222	0.00343516666666667	7.39077473393331	0.0308080132127262	1
ENST00000466675	ENSG00000106538	RARRES2	transcript	0	0.0155061666666667	-Inf	0.0269196706158669	1
ENST00000466891	ENSG00000163157	TMOD4	transcript	0.0697206666666667	0	Inf	0.0211626926463712	0.94777602168701
ENST00000467337	ENSG00000108587	GOSR1	transcript	0.351601055555556	0.00048	9.51668928048845	0.00789349734561595	0.65506663504866
ENST00000468236	ENSG00000095794	CREM	transcript	0	0.0394771666666667	-Inf	0.0271854819181797	1
ENST00000468247	ENSG00000142599	RERE	transcript	0.794516722222222	1.96459816666667	-1.30608476844774	0.00978646737836737	0.69827917152335
ENST00000468577	ENSG00000114861	FOXP1	transcript	0	0.119972	-Inf	0.000197650480596993	0.0723855036299269
ENST00000468888	ENSG00000163539	CLASP2	transcript	0	0.00404066666666667	-Inf	0.0150388456168725	0.838327967756665
ENST00000469185	ENSG00000112763	BTN2A1	transcript	0.117095722222222	0.276032166666667	-1.23714802557656	0.0246900952256299	0.999785738830777
ENST00000469439	ENSG00000131018	SYNE1	transcript	0.639189833333333	0.0221711666666667	4.84948786836668	0.00487290058379032	0.514629297119484
ENST00000469524	ENSG00000163412	EIF4E3	transcript	0.498847722222222	0.187169666666667	1.4142528411104	0.0432704735187526	1
ENST00000469830	ENSG00000187260	WDR86	transcript	0.00118505555555556	0.0335828333333333	-4.82469735387987	0.0140583267070711	0.807620191758213
ENST00000470311	ENSG00000181722	ZBTB20	transcript	0	0.155331	-Inf	4.09001041184571e-05	0.0225136482215689
ENST00000470701	ENSG00000100142	POLR2F	transcript	0	0.163825666666667	-Inf	0.00116916038115806	0.223957535826808
ENST00000471111	ENSG00000114204	SERPINI2	transcript	0	0.00805166666666667	-Inf	0.0327738020592765	1
ENST00000471234	ENSG00000064419	TNPO3	transcript	0.0162043333333333	0.437602333333333	-4.75516885802552	0.0366113208483251	1
ENST00000471387	ENSG00000174851	YIF1A	transcript	0.0809356111111111	0.196522	-1.2798443032186	0.0356558436052123	1
ENST00000471652	ENSG00000105939	ZC3HAV1	transcript	1.46221955555556	2.32330766666667	-0.66802026587253	0.0192971539105847	0.916823423071044
ENST00000471951	ENSG00000101040	ZMYND8	transcript	0.339041666666667	1.67483766666667	-2.30448677941758	0.0493874193421371	1
ENST00000472396	ENSG00000186591	UBE2H	transcript	0.555166944444444	0.0670895	3.04876277320653	0.0482839008124431	1
ENST00000472484	ENSG00000133142	TCEAL4	transcript	0.119905388888889	0.0255848333333333	2.2285357586463	0.0412368657368748	1
ENST00000472600	ENSG00000174776	WDR49	transcript	0.0515577777777778	0.00407766666666667	3.66037433198979	0.0436573237735414	1
ENST00000472765	ENSG00000163468	CCT3	transcript	0.239195611111111	0.015196	3.97642739621113	0.0462489993315157	1
ENST00000473519	ENSG00000109689	STIM2	transcript	0.118269055555556	0.0227743333333333	2.37659192171947	0.0484350555477534	1
ENST00000473717	ENSG00000133477	FAM83F	transcript	0	0.0130565	-Inf	0.0362259824636027	1
ENST00000474037	ENSG00000203326	ZNF525	transcript	0.136184166666667	0.00214816666666667	5.9863092392576	0.00913189804501511	0.673583964531218
ENST00000474053	ENSG00000196998	WDR45	transcript	0.0272447222222222	0.27681	-3.34484737563704	1.56274693440698e-05	0.0115395520583345
ENST00000475729	ENSG00000173889	PHC3	transcript	1.91179061111111	0.0699241666666667	4.77298955531814	0.0108603783755608	0.723693225209323
ENST00000476491	ENSG00000133597	ADCK2	transcript	0.004915	0.0849403333333333	-4.11118644861976	0.000664790059987052	0.161012152528864
ENST00000476556	ENSG00000142599	RERE	transcript	1.02565855555556	4.43794716666667	-2.11334195861459	0.000281556845905729	0.0913300018906708
ENST00000477394	ENSG00000132676	DAP3	transcript	0.0902516111111111	0.00866066666666667	3.38140269848819	0.0176797737325094	0.890321445790145
ENST00000477474	ENSG00000109689	STIM2	transcript	0.275923277777778	0.0122925	4.4884169119617	0.0107386093272561	0.719999886178299
ENST00000477593	ENSG00000051382	PIK3CB	transcript	0.333842222222222	0.000504166666666667	9.37104997716045	0.0378401473333921	1
ENST00000477695	ENSG00000144824	PHLDB2	transcript	0.0435886111111111	0.001224	5.15427577186242	0.00612792855186617	0.575562679134689
ENST00000477726	ENSG00000147955	SIGMAR1	transcript	0.150251611111111	0.339846666666667	-1.17750351174963	0.0481652638509634	1
ENST00000477737	ENSG00000168658	VWA3B	transcript	0.0113020555555556	0.0640718333333333	-2.50310508603629	0.0241867854443061	0.99629344322651
ENST00000478263	ENSG00000114541	FRMD4B	transcript	0.384978611111111	0.00793666666666667	5.60010126885685	0.00262686365647596	0.368755628438067
ENST00000478286	ENSG00000122417	ODF2L	transcript	0.748830055555556	0.341708833333333	1.13187079848733	0.0391424378315583	1
ENST00000478323	ENSG00000187017	ESPN	transcript	0.0188311666666667	0.218331666666667	-3.53532710434201	0.0270547031075707	1
ENST00000478349	ENSG00000073584	SMARCE1	transcript	0.0179176666666667	0	Inf	0.049020460467481	1
ENST00000478859	ENSG00000066468	FGFR2	transcript	0.0384394444444444	0.0030145	3.67259685086796	0.00231225667638631	0.337095846922611
ENST00000478990	ENSG00000005483	KMT2E	transcript	0.117978611111111	1.91666666666667e-05	12.5876382546403	0.0173870206688344	0.881728728222714
ENST00000479073	ENSG00000172046	USP19	transcript	0.0206746111111111	0.116916833333333	-2.4995505619997	0.0463821537958969	1
ENST00000479134	ENSG00000168297	PXK	transcript	0.477380111111111	0	Inf	0.0100600668542582	0.706772151268902
ENST00000479230	ENSG00000163938	GNL3	transcript	0.0037965	0.068479	-4.17291972091031	0.0177431010105657	0.892312928729029
ENST00000479668	ENSG00000214022	REPIN1	transcript	0.0777799444444444	0	Inf	0.0164679996677368	0.862575588132755
ENST00000480003	ENSG00000117335	CD46	transcript	1.0536115	0	Inf	0.0116708652050411	0.751267388819743
ENST00000480036	ENSG00000181315	ZNF322	transcript	0	0.0634821666666667	-Inf	0.02056628244664	0.944707347354345
ENST00000480388	ENSG00000241978	AKAP2	transcript	0.0204641111111111	0.0688963333333333	-1.75133120211066	0.0310789635036307	1
ENST00000480683	ENSG00000156113	KCNMA1	transcript	0.002141	0.105486	-5.6226229325968	0.00633738768078396	0.587340036844085
ENST00000480744	ENSG00000256977	LIMS3	transcript	0.208180277777778	0.00589933333333333	5.14113766046919	0.04541321151369	1
ENST00000480994	ENSG00000125967	NECAB3	transcript	0.0350695	0.262634166666667	-2.90476584510222	0.00245084665324321	0.349447640943193
ENST00000481498	ENSG00000183607	GKN2	transcript	0	0.0194656666666667	-Inf	0.010724407395226	0.719999886178299
ENST00000481647	ENSG00000189159	HN1	transcript	0	0.103334833333333	-Inf	0.00845624069837389	0.663445347782135
ENST00000481953	ENSG00000144824	PHLDB2	transcript	0.0502146111111111	0	Inf	0.0124379063418914	0.774278850926861
ENST00000482125	ENSG00000114416	FXR1	transcript	0.0590954444444444	0.3316925	-2.48872756609667	0.00429084629987576	0.484345347166545
ENST00000482571	ENSG00000164896	FASTK	transcript	0.629697222222222	1.31870016666667	-1.06638636745279	0.0480013970140054	1
ENST00000482695	ENSG00000185621	LMLN	transcript	0	0.0200985	-Inf	0.0127690594750532	0.779532616894621
ENST00000482954	ENSG00000090266	NDUFB2	transcript	0.0159625	0.0589615	-1.88508660760936	0.0450771303773916	1
ENST00000483196	ENSG00000164880	INTS1	transcript	0.0708290555555555	0.198339333333333	-1.48555760116217	0.03941780466697	1
ENST00000483457	ENSG00000132394	EEFSEC	transcript	0.0405678888888889	0	Inf	0.0435383452937343	1
ENST00000484350	ENSG00000114861	FOXP1	transcript	0.0159673333333333	0.123704	-2.95369685409191	0.00136966343966727	0.244400160919016
ENST00000484558	ENSG00000250479	CHCHD10	transcript	3.64480594444444	5.54629666666667	-0.605682781862003	0.0328673136776275	1
ENST00000485222	ENSG00000176371	ZSCAN2	transcript	9.33333333333333e-06	0.0341935	-11.8390420608383	0.0222703317721995	0.96411004919448
ENST00000485614	ENSG00000185055	EFCAB10	transcript	0	0.0166915	-Inf	0.0229226653325776	0.977498619894467
ENST00000485649	ENSG00000173638	SLC19A1	transcript	1.71234172222222	4.80723016666667	-1.4892352394627	0.0429359218041963	1
ENST00000486257	ENSG00000181847	TIGIT	transcript	0.208402388888889	0	Inf	0.00299128764799323	0.397779942355762
ENST00000486311	ENSG00000072310	SREBF1	transcript	0	0.0336601666666667	-Inf	0.0417440828581142	1
ENST00000486856	ENSG00000068885	IFT80	transcript	0.000595555555555556	0.0810325	-7.08812074666714	0.0120464592909241	0.763356219830124
ENST00000487599	ENSG00000138107	ACTR1A	transcript	0.0198353333333333	0.1758805	-3.14845099168901	0.0465151342806043	1
ENST00000487799	ENSG00000144895	EIF2A	transcript	0.00959344444444444	0.094579	-3.30139908729072	0.0211870538272694	0.94777602168701
ENST00000488012	ENSG00000174776	WDR49	transcript	0	0.129878333333333	-Inf	0.0042325891092539	0.482945861618072
ENST00000488215	ENSG00000142599	RERE	transcript	0.0533161666666667	0.148442666666667	-1.47726086119362	0.0271826872969199	1
ENST00000488245	ENSG00000169764	UGP2	transcript	0.233398833333333	0	Inf	0.0117174063786663	0.752658534245337
ENST00000488328	ENSG00000095794	CREM	transcript	0	0.0206665	-Inf	0.0365370498105205	1
ENST00000488800	ENSG00000155465	SLC7A7	transcript	0.174044611111111	0.344773833333333	-0.986193139967355	0.0386065776597316	1
ENST00000489254	ENSG00000114107	CEP70	transcript	0	0.0267211666666667	-Inf	0.00852992838862477	0.663445347782135
ENST00000489400	ENSG00000173230	GOLGB1	transcript	0.136061388888889	0	Inf	0.0442552910665121	1
ENST00000489671	ENSG00000114126	TFDP2	transcript	0.19118	0.0196495	3.28236709857026	0.00822901637191529	0.663445347782135
ENST00000489746	ENSG00000175455	CCDC14	transcript	0.124487111111111	0.0019985	5.96093499626827	0.00676959552063152	0.608705999951007
ENST00000490388	ENSG00000134215	VAV3	transcript	0.309320777777778	0.0283411666666667	3.44813269251649	0.0102350122549506	0.712879592067396
ENST00000490734	ENSG00000136279	DBNL	transcript	0.154073611111111	0	Inf	0.0476091047427977	1
ENST00000491024	ENSG00000187583	PLEKHN1	transcript	0.0015575	0.0180965	-3.53840662779127	0.0430337518861663	1
ENST00000491063	ENSG00000121749	TBC1D15	transcript	0.0343822222222222	0.617452333333333	-4.1665930679807	0.000916856203755608	0.196863982756745
ENST00000491189	ENSG00000102786	INTS6	transcript	0.310266055555556	0.0765345	2.01932373501392	0.0332007376297246	1
ENST00000491340	ENSG00000184588	PDE4B	transcript	0.00473011111111111	0.0368606666666667	-2.96213618574287	0.0342625337755615	1
ENST00000491542	ENSG00000136758	YME1L1	transcript	0	0.0851711666666667	-Inf	0.0037102061059503	0.447261188344961
ENST00000491704	ENSG00000114098	ARMC8	transcript	0.181935277777778	0.573351333333333	-1.65599413943159	0.049926358064456	1
ENST00000491873	ENSG00000205981	DNAJC19	transcript	0.0975957777777778	0	Inf	0.0451613052434525	1
ENST00000492255	ENSG00000115364	MRPL19	transcript	0.0805191111111111	0	Inf	0.041300985386311	1
ENST00000492433	ENSG00000084754	HADHA	transcript	0.240683444444444	0.523619	-1.1213805391789	0.0158333682224736	0.859751303733941
ENST00000492509	ENSG00000188582	PAQR9	transcript	0.220409833333333	0.06494	1.76300929980207	0.045236142306827	1
ENST00000492758	ENSG00000128524	ATP6V1F	transcript	0.113268611111111	0.400614166666667	-1.82246532089169	0.00695827556933315	0.615970154565969
ENST00000492862	ENSG00000172889	EGFL7	transcript	0.00830944444444444	0.105158666666667	-3.66167192062113	0.0104169120329167	0.716773869007856
ENST00000493074	ENSG00000114796	KLHL24	transcript	0.284403944444444	0.0129365	4.45842222331311	0.0106200468675008	0.719999886178299
ENST00000493468	ENSG00000196504	PRPF40A	transcript	0.245333055555556	0	Inf	0.00126418070092097	0.232357624405324
ENST00000493568	ENSG00000051382	PIK3CB	transcript	0.178168888888889	0	Inf	0.0226700859441273	0.973067370451496
ENST00000493795	ENSG00000012048	BRCA1	transcript	0.000592944444444444	0.0110283333333333	-4.21717402990641	0.00601848151753137	0.572385951654227
ENST00000493866	ENSG00000136521	NDUFB5	transcript	0.0740968333333333	0.000204833333333333	8.49881756747741	0.00719151207720268	0.622065794678032
ENST00000493952	ENSG00000182568	SATB1	transcript	0.668629444444444	0.0408101666666667	4.03420638072185	0.0349046275039166	1
ENST00000493975	ENSG00000013810	TACC3	transcript	0.00673638888888889	0.0555161666666667	-3.04286062267204	0.0131201829799943	0.783458658223527
ENST00000494939	ENSG00000133606	MKRN1	transcript	0	0.385863833333333	-Inf	4.07042817482897e-05	0.0225136482215689
ENST00000494999	ENSG00000259332	ST20-MTHFS	transcript	1.89156744444444	0.150104	3.65554788926326	0.0103384340698429	0.716432970504004
ENST00000495090	ENSG00000131018	SYNE1	transcript	0.0973480555555555	0.00910516666666667	3.41839483208046	0.0167134787665215	0.867429547982467
ENST00000495380	ENSG00000186086	NBPF6	transcript	0	0.00476133333333333	-Inf	0.0403410664087929	1
ENST00000495585	ENSG00000117523	PRRC2C	transcript	0.119538611111111	0	Inf	0.0432406570825969	1
ENST00000495603	ENSG00000114650	SCAP	transcript	1.59955227777778	0.579171166666667	1.46560645797447	0.0252075408177407	1
[truncated: 1,193 more rows]
