# Supplementary material for: Analysis of lncRNA Expression in Patients With Eosinophilic and Neutrophilic Asthma Focusing on LNC_000127
Source: Front Genet. 2019 Mar 19;10:141. doi: 10.3389/fgene.2019.00141 (PMC6433975; doi:10.3389/fgene.2019.00141)
Supplement: Supplementary Text 1 — Text that presents detailed information on data analysis. [file Data_Sheet_1.zip › Supplementary Table 10.Eos_vs_Neu.DEG_KEGG_pathway_enrichment_result_ALL.xls]

##Databases: KEGG PATHWAY
##Statistical test method: hypergeometric test / Fisher's exact test
##FDR correction method: Benjamini and Hochberg
#Term	Database	ID	Input number	Background number	P-Value	Corrected P-Value	Input	KO	Entrez_ID	KO_name	Hyperlink
Chemokine signaling pathway	KEGG PATHWAY	hsa04062	19	189	0.00291653987441	0.610606603883	ENSG00000081041|ENSG00000137486|ENSG00000068831|ENSG00000072062|ENSG00000163736|ENSG00000169429|ENSG00000160691|ENSG00000141506|ENSG00000132155|ENSG00000124875|ENSG00000163734|ENSG00000163735|ENSG00000138031|ENSG00000163737|ENSG00000163739|ENSG00000109272|ENSG00000120899|ENSG00000137841|ENSG00000173039	hsa:2920|hsa:408|hsa:10235|hsa:5566|hsa:5473|hsa:3576|hsa:6464|hsa:23533|hsa:5894|hsa:6372|hsa:2921|hsa:6374|hsa:109|hsa:5196|hsa:2919|hsa:5197|hsa:2185|hsa:5330|hsa:5970|	2920|408|10235|5566|5473|3576|6464|23533|5894|6372|2921|6374|109|5196|2919|5197|2185|5330|5970|	CXCL2, CINC-2a, GRO2, GROb, MGSA-b, MIP-2a, MIP2, MIP2A, SCYB2|ARRB1, ARB1, ARR1|RASGRP2, CALDAG-GEFI, CDC25L|PRKACA, PKACA|PPBP, B-TG1, Beta-TG, CTAP-III, CTAP3, CTAPIII, CXCL7, LA-PF4, LDGF, MDGF, NAP-2, PBP, SCYB7, TC1, TC2, TGB, TGB1, THBGB, THBGB1|CXCL8, GCP-1, GCP1, IL8, LECT, LUCT, LYNAP, MDNCF, MONAP, NAF, NAP-1, NAP1|SHC1, SHC, SHCA|PIK3R5, F730038I15Rik, FOAP-2, P101-PI3K, p101|RAF1, CR…	http://www.genome.jp/kegg-bin/show_pathway?hsa04062/hsa:6374%09red/hsa:23533%09red/hsa:408%09red/hsa:2921%09red/hsa:5330%09red/hsa:6372%09red/hsa:2920%09red/hsa:3576%09red/hsa:2919%09red/hsa:5566%09red/hsa:2185%09red/hsa:5473%09red/hsa:5197%09red/hsa:5196%09red/hsa:10235%09red/hsa:109%09red/hsa:6464%09red/hsa:5894%09red/hsa:5970%09red
Legionellosis	KEGG PATHWAY	hsa05134	8	55	0.00723030115285	0.610606603883	ENSG00000081041|ENSG00000169429|ENSG00000173039|ENSG00000163734|ENSG00000143761|ENSG00000163739|ENSG00000136244|ENSG00000173110	hsa:2920|hsa:3576|hsa:5970|hsa:2921|hsa:375|hsa:2919|hsa:3569|hsa:3310|	2920|3576|5970|2921|375|2919|3569|3310|	CXCL2, CINC-2a, GRO2, GROb, MGSA-b, MIP-2a, MIP2, MIP2A, SCYB2|CXCL8, GCP-1, GCP1, IL8, LECT, LUCT, LYNAP, MDNCF, MONAP, NAF, NAP-1, NAP1|RELA, NFKB3, p65|CXCL3, CINC-2b, GRO3, GROg, MIP-2b, MIP2B, SCYB3|ARF1|CXCL1, FSP, GRO1, GROa, MGSA, MGSA-a, NAP-3, SCYB1|IL6, BSF2, HGF, HSF, IFNB2, IL-6|HSPA6|	http://www.genome.jp/kegg-bin/show_pathway?hsa05134/hsa:3569%09red/hsa:2921%09red/hsa:2920%09red/hsa:3576%09red/hsa:3310%09red/hsa:375%09red/hsa:2919%09red/hsa:5970%09red
Amoebiasis	KEGG PATHWAY	hsa05146	12	109	0.00866203062186	0.610606603883	ENSG00000072062|ENSG00000169429|ENSG00000021355|ENSG00000141506|ENSG00000170542|ENSG00000124570|ENSG00000163739|ENSG00000115590|ENSG00000136244|ENSG00000115594|ENSG00000137841|ENSG00000173039	hsa:5566|hsa:3576|hsa:1992|hsa:23533|hsa:5272|hsa:5269|hsa:2919|hsa:7850|hsa:3569|hsa:3554|hsa:5330|hsa:5970|	5566|3576|1992|23533|5272|5269|2919|7850|3569|3554|5330|5970|	PRKACA, PKACA|CXCL8, GCP-1, GCP1, IL8, LECT, LUCT, LYNAP, MDNCF, MONAP, NAF, NAP-1, NAP1|SERPINB1, EI, ELANH2, HEL57, LEI, M/NEI, MNEI, PI-2, PI2|PIK3R5, F730038I15Rik, FOAP-2, P101-PI3K, p101|SERPINB9, CAP-3, CAP3, PI-9, PI9|SERPINB6, CAP, DFNB91, MSTP057, PI-6, PI6, PTI, SPI3|CXCL1, FSP, GRO1, GROa, MGSA, MGSA-a, NAP-3, SCYB1|IL1R2, CD121b, CDw121b, IL-1R-2, IL-1RT-2, IL-1RT2, IL1R2c, IL1RB|IL6…	http://www.genome.jp/kegg-bin/show_pathway?hsa05146/hsa:5272%09red/hsa:3569%09red/hsa:23533%09red/hsa:3554%09red/hsa:5330%09red/hsa:5269%09red/hsa:3576%09red/hsa:5566%09red/hsa:2919%09red/hsa:5970%09red/hsa:7850%09red/hsa:1992%09red
Bladder cancer	KEGG PATHWAY	hsa05219	6	38	0.0136381164481	0.610606603883	ENSG00000169429|ENSG00000078061|ENSG00000137801|ENSG00000100985|ENSG00000132155|ENSG00000035664	hsa:3576|hsa:369|hsa:7057|hsa:4318|hsa:5894|hsa:23604|	3576|369|7057|4318|5894|23604|	CXCL8, GCP-1, GCP1, IL8, LECT, LUCT, LYNAP, MDNCF, MONAP, NAF, NAP-1, NAP1|ARAF, A-RAF, ARAF1, PKS2, RAFA1|THBS1, THBS, THBS-1, TSP, TSP-1, TSP1|MMP9, CLG4B, GELB, MANDP2, MMP-9|RAF1, CRAF, NS5, Raf-1, c-Raf|DAPK2, DRP-1, DRP1|	http://www.genome.jp/kegg-bin/show_pathway?hsa05219/hsa:4318%09red/hsa:3576%09red/hsa:7057%09red/hsa:23604%09red/hsa:5894%09red/hsa:369%09red
Osteoclast differentiation	KEGG PATHWAY	hsa04380	13	131	0.0136556564406	0.610606603883	ENSG00000239998|ENSG00000203747|ENSG00000197943|ENSG00000186818|ENSG00000141506|ENSG00000115594|ENSG00000188386|ENSG00000173039|ENSG00000072694|ENSG00000182866|ENSG00000162747|ENSG00000104972|ENSG00000104974	hsa:11027|hsa:2214|hsa:5336|hsa:11006|hsa:23533|hsa:3554|hsa:5535|hsa:5970|hsa:2213|hsa:3932|hsa:2215|hsa:10859|hsa:11024|	11027|2214|5336|11006|23533|3554|5535|5970|2213|3932|2215|10859|11024|	LILRA2, CD85H, ILT1, LIR-7, LIR7|FCGR3A, CD16, CD16A, FCG3, FCGR3, FCGRIII, FCR-10, FCRIII, FCRIIIA, IGFR3, IMD20|PLCG2, APLAID, FCAS3, PLC-IV, PLC-gamma-2|LILRB4, CD85K, ILT-3, ILT3, LIR-5, LIR5|PIK3R5, F730038I15Rik, FOAP-2, P101-PI3K, p101|IL1R1, CD121A, D2S1473, IL-1R-alpha, IL1R, IL1RA, P80|PPP3R2, PPP3RL|RELA, NFKB3, p65|FCGR2B, CD32, CD32B, FCG2, FCGR2, IGFR2|LCK, IMD22, LSK, YT16, p56lck,…	http://www.genome.jp/kegg-bin/show_pathway?hsa04380/hsa:5535%09red/hsa:5336%09red/hsa:23533%09red/hsa:3554%09red/hsa:10859%09red/hsa:3932%09red/hsa:2213%09red/hsa:11027%09red/hsa:2214%09red/hsa:11024%09red/hsa:2215%09red/hsa:11006%09red/hsa:5970%09red
Fc gamma R-mediated phagocytosis	KEGG PATHWAY	hsa04666	10	91	0.0159288679274	0.610606603883	ENSG00000132155|ENSG00000203747|ENSG00000197943|ENSG00000141506|ENSG00000283430|ENSG00000168918|ENSG00000072694|ENSG00000148180|ENSG00000283299|ENSG00000079805	hsa:5894|hsa:2214|hsa:5336|hsa:23533|hsa:2934|hsa:3635|hsa:2213|hsa:2934|hsa:2934|hsa:1785|	5894|2214|5336|23533|2934|3635|2213|2934|2934|1785|	RAF1, CRAF, NS5, Raf-1, c-Raf|FCGR3A, CD16, CD16A, FCG3, FCGR3, FCGRIII, FCR-10, FCRIII, FCRIIIA, IGFR3, IMD20|PLCG2, APLAID, FCAS3, PLC-IV, PLC-gamma-2|PIK3R5, F730038I15Rik, FOAP-2, P101-PI3K, p101|GSN, ADF, AGEL|INPP5D, SHIP, SHIP-1, SHIP1, SIP-145, hp51CN, p150Ship|FCGR2B, CD32, CD32B, FCG2, FCGR2, IGFR2|GSN, ADF, AGEL|GSN, ADF, AGEL|DNM2, CMT2M, CMTDI1, CMTDIB, DI-CMTB, DYN2, DYNII, LCCS5|	http://www.genome.jp/kegg-bin/show_pathway?hsa04666/hsa:2934%09red/hsa:5336%09red/hsa:23533%09red/hsa:3635%09red/hsa:1785%09red/hsa:2213%09red/hsa:2214%09red/hsa:5894%09red
B cell receptor signaling pathway	KEGG PATHWAY	hsa04662	8	72	0.0278398940119	0.767896396909	ENSG00000197943|ENSG00000141506|ENSG00000188386|ENSG00000173039|ENSG00000168918|ENSG00000072694|ENSG00000132155|ENSG00000152689	hsa:5336|hsa:23533|hsa:5535|hsa:5970|hsa:3635|hsa:2213|hsa:5894|hsa:25780|	5336|23533|5535|5970|3635|2213|5894|25780|	PLCG2, APLAID, FCAS3, PLC-IV, PLC-gamma-2|PIK3R5, F730038I15Rik, FOAP-2, P101-PI3K, p101|PPP3R2, PPP3RL|RELA, NFKB3, p65|INPP5D, SHIP, SHIP-1, SHIP1, SIP-145, hp51CN, p150Ship|FCGR2B, CD32, CD32B, FCG2, FCGR2, IGFR2|RAF1, CRAF, NS5, Raf-1, c-Raf|RASGRP3, GRP3|	http://www.genome.jp/kegg-bin/show_pathway?hsa04662/hsa:5535%09red/hsa:5336%09red/hsa:23533%09red/hsa:3635%09red/hsa:2213%09red/hsa:25780%09red/hsa:5894%09red/hsa:5970%09red
ErbB signaling pathway	KEGG PATHWAY	hsa04012	9	87	0.0295016549539	0.767896396909	ENSG00000160691|ENSG00000259288|ENSG00000197943|ENSG00000141506|ENSG00000078061|ENSG00000132155|ENSG00000143322|ENSG00000126767|ENSG00000137843	hsa:6464|hsa:56924|hsa:5336|hsa:23533|hsa:369|hsa:5894|hsa:27|hsa:2002|hsa:56924|	6464|56924|5336|23533|369|5894|27|2002|56924|	SHC1, SHC, SHCA|PAK6, PAK5|PLCG2, APLAID, FCAS3, PLC-IV, PLC-gamma-2|PIK3R5, F730038I15Rik, FOAP-2, P101-PI3K, p101|ARAF, A-RAF, ARAF1, PKS2, RAFA1|RAF1, CRAF, NS5, Raf-1, c-Raf|ABL2, ABLL, ARG|ELK1|PAK6, PAK5|	http://www.genome.jp/kegg-bin/show_pathway?hsa04012/hsa:5336%09red/hsa:23533%09red/hsa:27%09red/hsa:2002%09red/hsa:5894%09red/hsa:6464%09red/hsa:369%09red/hsa:56924%09red
SNARE interactions in vesicular transport	KEGG PATHWAY	hsa04130	5	34	0.030048119879	0.767896396909	ENSG00000162236|ENSG00000139190|ENSG00000220205|ENSG00000104915|ENSG00000263620	hsa:6811|hsa:6843|hsa:6844|hsa:8677|hsa:6844|	6811|6843|6844|8677|6844|	STX5, SED5, STX5A|VAMP1, SPAX1, SYB1, VAMP-1|VAMP2, SYB2, VAMP-2|STX10, SYN10, hsyn10|VAMP2, SYB2, VAMP-2|	http://www.genome.jp/kegg-bin/show_pathway?hsa04130/hsa:6844%09red/hsa:6811%09red/hsa:8677%09red/hsa:6843%09red
Inflammatory mediator regulation of TRP channels	KEGG PATHWAY	hsa04750	9	99	0.0556923785311	0.988674714631	ENSG00000072062|ENSG00000197943|ENSG00000141506|ENSG00000175591|ENSG00000213639|ENSG00000138031|ENSG00000111199|ENSG00000115594|ENSG00000137841	hsa:5566|hsa:5336|hsa:23533|hsa:5029|hsa:5500|hsa:109|hsa:59341|hsa:3554|hsa:5330|	5566|5336|23533|5029|5500|109|59341|3554|5330|	PRKACA, PKACA|PLCG2, APLAID, FCAS3, PLC-IV, PLC-gamma-2|PIK3R5, F730038I15Rik, FOAP-2, P101-PI3K, p101|P2RY2, HP2U, P2RU1, P2U, P2U1, P2UR, P2Y2, P2Y2R|PPP1CB, HEL-S-80p, PP-1B, PP1B, PP1beta, PPP1CD|ADCY3, AC3|TRPV4, CMT2C, HMSN2C, OTRPC4, SMAL, SPSMA, SSQTL1, TRP12, VRL2, VROAC|IL1R1, CD121A, D2S1473, IL-1R-alpha, IL1R, IL1RA, P80|PLCB2, PLC-beta-2|	http://www.genome.jp/kegg-bin/show_pathway?hsa04750/hsa:5336%09red/hsa:5029%09red/hsa:23533%09red/hsa:3554%09red/hsa:5330%09red/hsa:59341%09red/hsa:5500%09red/hsa:5566%09red/hsa:109%09red
Calcium signaling pathway	KEGG PATHWAY	hsa04020	14	180	0.0574171773429	0.988674714631	ENSG00000072062|ENSG00000184984|ENSG00000168539|ENSG00000197943|ENSG00000006283|ENSG00000120899|ENSG00000188386|ENSG00000144891|ENSG00000145949|ENSG00000138031|ENSG00000156873|ENSG00000005022|ENSG00000137841|ENSG00000196557	hsa:5566|hsa:1133|hsa:1128|hsa:5336|hsa:8913|hsa:2185|hsa:5535|hsa:185|hsa:340156|hsa:109|hsa:5261|hsa:292|hsa:5330|hsa:8912|	5566|1133|1128|5336|8913|2185|5535|185|340156|109|5261|292|5330|8912|	PRKACA, PKACA|CHRM5, HM5|CHRM1, HM1, M1, M1R|PLCG2, APLAID, FCAS3, PLC-IV, PLC-gamma-2|CACNA1G, Ca(V)T.1, Cav3.1, NBR13|PTK2B, CADTK, CAKB, FADK2, FAK2, PKB, PTK, PYK2, RAFTK|PPP3R2, PPP3RL|AGTR1, AG2S, AGTR1B, AT1, AT1AR, AT1B, AT1BR, AT1R, AT2R1, HAT1R|MYLK4, SgK085|ADCY3, AC3|PHKG2, GSD9C|SLC25A5, 2F1, AAC2, ANT2, T2, T3|PLCB2, PLC-beta-2|CACNA1H, CACNA1HB, Cav3.2, ECA6, EIG6|	http://www.genome.jp/kegg-bin/show_pathway?hsa04020/hsa:5535%09red/hsa:5336%09red/hsa:5261%09red/hsa:5330%09red/hsa:340156%09red/hsa:5566%09red/hsa:1128%09red/hsa:292%09red/hsa:2185%09red/hsa:109%09red/hsa:8912%09red/hsa:8913%09red/hsa:185%09red/hsa:1133%09red
Cytokine-cytokine receptor interaction	KEGG PATHWAY	hsa04060	19	265	0.0577710759216	0.988674714631	ENSG00000182393|ENSG00000081041|ENSG00000174697|ENSG00000169429|ENSG00000139193|ENSG00000113525|ENSG00000183709|ENSG00000197110|ENSG00000163739|ENSG00000124875|ENSG00000163734|ENSG00000163735|ENSG00000163736|ENSG00000163737|ENSG00000115590|ENSG00000136244|ENSG00000109272|ENSG00000115594|ENSG00000106952	hsa:282618|hsa:2920|hsa:3952|hsa:3576|hsa:939|hsa:3567|hsa:282616|hsa:282617|hsa:2919|hsa:6372|hsa:2921|hsa:6374|hsa:5473|hsa:5196|hsa:7850|hsa:3569|hsa:5197|hsa:3554|hsa:944|	282618|2920|3952|3576|939|3567|282616|282617|2919|6372|2921|6374|5473|5196|7850|3569|5197|3554|944|	IFNL1, IL-29, IL29|CXCL2, CINC-2a, GRO2, GROb, MGSA-b, MIP-2a, MIP2, MIP2A, SCYB2|LEP, LEPD, OB, OBS|CXCL8, GCP-1, GCP1, IL8, LECT, LUCT, LYNAP, MDNCF, MONAP, NAF, NAP-1, NAP1|CD27, S152, S152._LPFS2, T14, TNFRSF7, Tp55|IL5, EDF, IL-5, TRF|IFNL2, IL-28A, IL28A|IFNL3, IL-28B, IL28B, IL28C|CXCL1, FSP, GRO1, GROa, MGSA, MGSA-a, NAP-3, SCYB1|CXCL6, CKA-3, GCP-2, GCP2, SCYB6|CXCL3, CINC-2b, GRO3, GROg…	http://www.genome.jp/kegg-bin/show_pathway?hsa04060/hsa:944%09red/hsa:3569%09red/hsa:6374%09red/hsa:3554%09red/hsa:2921%09red/hsa:2920%09red/hsa:6372%09red/hsa:7850%09red/hsa:3952%09red/hsa:3576%09red/hsa:2919%09red/hsa:3567%09red/hsa:5473%09red/hsa:5197%09red/hsa:282618%09red/hsa:282617%09red/hsa:282616%09red/hsa:939%09red/hsa:5196%09red
Natural killer cell mediated cytotoxicity	KEGG PATHWAY	hsa04650	11	134	0.0645258122998	0.988674714631	ENSG00000160691|ENSG00000203747|ENSG00000197943|ENSG00000141506|ENSG00000078061|ENSG00000188386|ENSG00000182866|ENSG00000104970|ENSG00000132155|ENSG00000120899|ENSG00000162747	hsa:6464|hsa:2214|hsa:5336|hsa:23533|hsa:369|hsa:5535|hsa:3932|hsa:3811|hsa:5894|hsa:2185|hsa:2215|	6464|2214|5336|23533|369|5535|3932|3811|5894|2185|2215|	SHC1, SHC, SHCA|FCGR3A, CD16, CD16A, FCG3, FCGR3, FCGRIII, FCR-10, FCRIII, FCRIIIA, IGFR3, IMD20|PLCG2, APLAID, FCAS3, PLC-IV, PLC-gamma-2|PIK3R5, F730038I15Rik, FOAP-2, P101-PI3K, p101|ARAF, A-RAF, ARAF1, PKS2, RAFA1|PPP3R2, PPP3RL|LCK, IMD22, LSK, YT16, p56lck, pp58lck|KIR3DL1, CD158E1, KIR, KIR3DL1/S1, NKAT-3, NKAT3, NKB1, NKB1B|RAF1, CRAF, NS5, Raf-1, c-Raf|PTK2B, CADTK, CAKB, FADK2, FAK2, PK…	http://www.genome.jp/kegg-bin/show_pathway?hsa04650/hsa:5535%09red/hsa:5336%09red/hsa:23533%09red/hsa:5894%09red/hsa:3811%09red/hsa:3932%09red/hsa:2215%09red/hsa:2214%09red/hsa:2185%09red/hsa:6464%09red/hsa:369%09red
Insulin signaling pathway	KEGG PATHWAY	hsa04910	11	141	0.0837798989015	0.988674714631	ENSG00000072062|ENSG00000100504|ENSG00000160691|ENSG00000141506|ENSG00000078061|ENSG00000132155|ENSG00000213639|ENSG00000156873|ENSG00000068976|ENSG00000126767|ENSG00000099875	hsa:5566|hsa:5836|hsa:6464|hsa:23533|hsa:369|hsa:5894|hsa:5500|hsa:5261|hsa:5834|hsa:2002|hsa:2872|	5566|5836|6464|23533|369|5894|5500|5261|5834|2002|2872|	PRKACA, PKACA|PYGL, GSD6|SHC1, SHC, SHCA|PIK3R5, F730038I15Rik, FOAP-2, P101-PI3K, p101|ARAF, A-RAF, ARAF1, PKS2, RAFA1|RAF1, CRAF, NS5, Raf-1, c-Raf|PPP1CB, HEL-S-80p, PP-1B, PP1B, PP1beta, PPP1CD|PHKG2, GSD9C|PYGB, GPBB|ELK1|MKNK2, GPRK7, MNK2|	http://www.genome.jp/kegg-bin/show_pathway?hsa04910/hsa:2872%09red/hsa:5834%09red/hsa:5836%09red/hsa:5500%09red/hsa:2002%09red/hsa:5566%09red/hsa:23533%09red/hsa:5894%09red/hsa:5261%09red/hsa:6464%09red/hsa:369%09red
TNF signaling pathway	KEGG PATHWAY	hsa04668	9	110	0.0899761280394	0.988674714631	ENSG00000081041|ENSG00000137275|ENSG00000141506|ENSG00000173039|ENSG00000163734|ENSG00000163735|ENSG00000163739|ENSG00000100985|ENSG00000136244	hsa:2920|hsa:8737|hsa:23533|hsa:5970|hsa:2921|hsa:6374|hsa:2919|hsa:4318|hsa:3569|	2920|8737|23533|5970|2921|6374|2919|4318|3569|	CXCL2, CINC-2a, GRO2, GROb, MGSA-b, MIP-2a, MIP2, MIP2A, SCYB2|RIPK1, RIP, RIP1|PIK3R5, F730038I15Rik, FOAP-2, P101-PI3K, p101|RELA, NFKB3, p65|CXCL3, CINC-2b, GRO3, GROg, MIP-2b, MIP2B, SCYB3|CXCL5, ENA-78, SCYB5|CXCL1, FSP, GRO1, GROa, MGSA, MGSA-a, NAP-3, SCYB1|MMP9, CLG4B, GELB, MANDP2, MMP-9|IL6, BSF2, HGF, HSF, IFNB2, IL-6|	http://www.genome.jp/kegg-bin/show_pathway?hsa04668/hsa:3569%09red/hsa:4318%09red/hsa:23533%09red/hsa:2921%09red/hsa:2920%09red/hsa:6374%09red/hsa:2919%09red/hsa:5970%09red/hsa:8737%09red
Glioma	KEGG PATHWAY	hsa05214	6	65	0.10112724963	0.988674714631	ENSG00000160691|ENSG00000197943|ENSG00000141506|ENSG00000078061|ENSG00000171862|ENSG00000132155	hsa:6464|hsa:5336|hsa:23533|hsa:369|hsa:5728|hsa:5894|	6464|5336|23533|369|5728|5894|	SHC1, SHC, SHCA|PLCG2, APLAID, FCAS3, PLC-IV, PLC-gamma-2|PIK3R5, F730038I15Rik, FOAP-2, P101-PI3K, p101|ARAF, A-RAF, ARAF1, PKS2, RAFA1|PTEN, 10q23del, BZS, CWS1, DEC, GLM2, MHAM, MMAC1, PTEN1, TEP1|RAF1, CRAF, NS5, Raf-1, c-Raf|	http://www.genome.jp/kegg-bin/show_pathway?hsa05214/hsa:5336%09red/hsa:23533%09red/hsa:369%09red/hsa:5728%09red/hsa:6464%09red/hsa:5894%09red
Prion diseases	KEGG PATHWAY	hsa05020	4	36	0.105116061194	0.988674714631	ENSG00000171867|ENSG00000136244|ENSG00000072062|ENSG00000126767	hsa:5621|hsa:3569|hsa:5566|hsa:2002|	5621|3569|5566|2002|	PRNP, ASCR, AltPrP, CD230, CJD, GSS, KURU, PRIP, PrP, PrP27-30, PrP33-35C, PrPc, p27-30|IL6, BSF2, HGF, HSF, IFNB2, IL-6|PRKACA, PKACA|ELK1|	http://www.genome.jp/kegg-bin/show_pathway?hsa05020/hsa:5566%09red/hsa:3569%09red/hsa:5621%09red/hsa:2002%09red
DNA replication	KEGG PATHWAY	hsa03030	4	36	0.105116061194	0.988674714631	ENSG00000171865|ENSG00000255767|ENSG00000172922|ENSG00000073111	hsa:246243|hsa:246243|hsa:84153|hsa:4171|	246243|246243|84153|4171|	RNASEH1, H1RNA, RNH1|RNASEH1, H1RNA, RNH1|RNASEH2C, AGS3, AYP1|MCM2, BM28, CCNL1, CDCL1, D3S3194, MITOTIN, cdc19|	http://www.genome.jp/kegg-bin/show_pathway?hsa03030/hsa:246243%09red/hsa:84153%09red/hsa:4171%09red
Long-term potentiation	KEGG PATHWAY	hsa04720	6	67	0.111721660375	0.988674714631	ENSG00000072062|ENSG00000078061|ENSG00000188386|ENSG00000213639|ENSG00000132155|ENSG00000137841	hsa:5566|hsa:369|hsa:5535|hsa:5500|hsa:5894|hsa:5330|	5566|369|5535|5500|5894|5330|	PRKACA, PKACA|ARAF, A-RAF, ARAF1, PKS2, RAFA1|PPP3R2, PPP3RL|PPP1CB, HEL-S-80p, PP-1B, PP1B, PP1beta, PPP1CD|RAF1, CRAF, NS5, Raf-1, c-Raf|PLCB2, PLC-beta-2|	http://www.genome.jp/kegg-bin/show_pathway?hsa04720/hsa:5535%09red/hsa:5330%09red/hsa:5500%09red/hsa:5566%09red/hsa:5894%09red/hsa:369%09red
Endometrial cancer	KEGG PATHWAY	hsa05213	5	52	0.114125100941	0.988674714631	ENSG00000132155|ENSG00000126767|ENSG00000141506|ENSG00000078061|ENSG00000171862	hsa:5894|hsa:2002|hsa:23533|hsa:369|hsa:5728|	5894|2002|23533|369|5728|	RAF1, CRAF, NS5, Raf-1, c-Raf|ELK1|PIK3R5, F730038I15Rik, FOAP-2, P101-PI3K, p101|ARAF, A-RAF, ARAF1, PKS2, RAFA1|PTEN, 10q23del, BZS, CWS1, DEC, GLM2, MHAM, MMAC1, PTEN1, TEP1|	http://www.genome.jp/kegg-bin/show_pathway?hsa05213/hsa:5728%09red/hsa:5894%09red/hsa:23533%09red/hsa:369%09red/hsa:2002%09red
Estrogen signaling pathway	KEGG PATHWAY	hsa04915	8	100	0.115599307874	0.988674714631	ENSG00000072062|ENSG00000160691|ENSG00000141506|ENSG00000138031|ENSG00000100985|ENSG00000132155|ENSG00000173110|ENSG00000137841	hsa:5566|hsa:6464|hsa:23533|hsa:109|hsa:4318|hsa:5894|hsa:3310|hsa:5330|	5566|6464|23533|109|4318|5894|3310|5330|	PRKACA, PKACA|SHC1, SHC, SHCA|PIK3R5, F730038I15Rik, FOAP-2, P101-PI3K, p101|ADCY3, AC3|MMP9, CLG4B, GELB, MANDP2, MMP-9|RAF1, CRAF, NS5, Raf-1, c-Raf|HSPA6|PLCB2, PLC-beta-2|	http://www.genome.jp/kegg-bin/show_pathway?hsa04915/hsa:4318%09red/hsa:23533%09red/hsa:5330%09red/hsa:3310%09red/hsa:5566%09red/hsa:109%09red/hsa:6464%09red/hsa:5894%09red
MAPK signaling pathway	KEGG PATHWAY	hsa04010	17	257	0.116643445021	0.988674714631	ENSG00000068831|ENSG00000137486|ENSG00000115594|ENSG00000072062|ENSG00000173327|ENSG00000173110|ENSG00000006283|ENSG00000071054|ENSG00000188386|ENSG00000132155|ENSG00000173039|ENSG00000168067|ENSG00000115590|ENSG00000126767|ENSG00000099875|ENSG00000152689|ENSG00000196557	hsa:10235|hsa:408|hsa:3554|hsa:5566|hsa:4296|hsa:3310|hsa:8913|hsa:9448|hsa:5535|hsa:5894|hsa:5970|hsa:5871|hsa:7850|hsa:2002|hsa:2872|hsa:25780|hsa:8912|	10235|408|3554|5566|4296|3310|8913|9448|5535|5894|5970|5871|7850|2002|2872|25780|8912|	RASGRP2, CALDAG-GEFI, CDC25L|ARRB1, ARB1, ARR1|IL1R1, CD121A, D2S1473, IL-1R-alpha, IL1R, IL1RA, P80|PRKACA, PKACA|MAP3K11, MEKK11, MLK-3, MLK3, PTK1, SPRK|HSPA6|CACNA1G, Ca(V)T.1, Cav3.1, NBR13|MAP4K4, FLH21957, HEL-S-31, HGK, MEKKK4, NIK|PPP3R2, PPP3RL|RAF1, CRAF, NS5, Raf-1, c-Raf|RELA, NFKB3, p65|MAP4K2, BL44, GCK, RAB8IP|IL1R2, CD121b, CDw121b, IL-1R-2, IL-1RT-2, IL-1RT2, IL1R2c, IL1RB|ELK1|…	http://www.genome.jp/kegg-bin/show_pathway?hsa04010/hsa:5535%09red/hsa:2872%09red/hsa:5894%09red/hsa:3554%09red/hsa:408%09red/hsa:2002%09red/hsa:3310%09red/hsa:5566%09red/hsa:5970%09red/hsa:25780%09red/hsa:10235%09red/hsa:4296%09red/hsa:8912%09red/hsa:8913%09red/hsa:7850%09red/hsa:5871%09red/hsa:9448%09red
Regulation of autophagy	KEGG PATHWAY	hsa04140	4	39	0.128085215378	0.988674714631	ENSG00000140474|ENSG00000057663|ENSG00000283623|ENSG00000085978	hsa:25989|hsa:9474|hsa:9474|hsa:55054|	25989|9474|9474|55054|	ULK3|ATG5, APG5, APG5-LIKE, APG5L, ASP, hAPG5|ATG5, APG5, APG5-LIKE, APG5L, ASP, hAPG5|ATG16L1, APG16L, ATG16A, ATG16L, IBD10, WDR30|	http://www.genome.jp/kegg-bin/show_pathway?hsa04140/hsa:9474%09red/hsa:25989%09red/hsa:55054%09red
T cell receptor signaling pathway	KEGG PATHWAY	hsa04660	8	104	0.134277604737	0.988674714631	ENSG00000259288|ENSG00000113525|ENSG00000141506|ENSG00000188386|ENSG00000173039|ENSG00000182866|ENSG00000132155|ENSG00000137843	hsa:56924|hsa:3567|hsa:23533|hsa:5535|hsa:5970|hsa:3932|hsa:5894|hsa:56924|	56924|3567|23533|5535|5970|3932|5894|56924|	PAK6, PAK5|IL5, EDF, IL-5, TRF|PIK3R5, F730038I15Rik, FOAP-2, P101-PI3K, p101|PPP3R2, PPP3RL|RELA, NFKB3, p65|LCK, IMD22, LSK, YT16, p56lck, pp58lck|RAF1, CRAF, NS5, Raf-1, c-Raf|PAK6, PAK5|	http://www.genome.jp/kegg-bin/show_pathway?hsa04660/hsa:5535%09red/hsa:23533%09red/hsa:3567%09red/hsa:3932%09red/hsa:5970%09red/hsa:5894%09red/hsa:56924%09red
Ras signaling pathway	KEGG PATHWAY	hsa04014	15	228	0.138053436491	0.988674714631	ENSG00000068831|ENSG00000160691|ENSG00000072062|ENSG00000259288|ENSG00000251246|ENSG00000197943|ENSG00000141506|ENSG00000132155|ENSG00000143322|ENSG00000143590|ENSG00000243364|ENSG00000126767|ENSG00000137843|ENSG00000152689|ENSG00000173039	hsa:10235|hsa:6464|hsa:5566|hsa:56924|hsa:1944|hsa:5336|hsa:23533|hsa:5894|hsa:27|hsa:1944|hsa:1945|hsa:2002|hsa:56924|hsa:25780|hsa:5970|	10235|6464|5566|56924|1944|5336|23533|5894|27|1944|1945|2002|56924|25780|5970|	RASGRP2, CALDAG-GEFI, CDC25L|SHC1, SHC, SHCA|PRKACA, PKACA|PAK6, PAK5|EFNA3, EFL2, EPLG3, Ehk1-L, LERK3|PLCG2, APLAID, FCAS3, PLC-IV, PLC-gamma-2|PIK3R5, F730038I15Rik, FOAP-2, P101-PI3K, p101|RAF1, CRAF, NS5, Raf-1, c-Raf|ABL2, ABLL, ARG|EFNA3, EFL2, EPLG3, Ehk1-L, LERK3|EFNA4, EFL4, EPLG4, LERK4|ELK1|PAK6, PAK5|RASGRP3, GRP3|RELA, NFKB3, p65|	http://www.genome.jp/kegg-bin/show_pathway?hsa04014/hsa:5336%09red/hsa:23533%09red/hsa:27%09red/hsa:25780%09red/hsa:2002%09red/hsa:5566%09red/hsa:5970%09red/hsa:1944%09red/hsa:1945%09red/hsa:10235%09red/hsa:6464%09red/hsa:5894%09red/hsa:56924%09red
Chronic myeloid leukemia	KEGG PATHWAY	hsa05220	6	73	0.146667510378	0.988674714631	ENSG00000159216|ENSG00000160691|ENSG00000141506|ENSG00000078061|ENSG00000173039|ENSG00000132155	hsa:861|hsa:6464|hsa:23533|hsa:369|hsa:5970|hsa:5894|	861|6464|23533|369|5970|5894|	RUNX1, AML1, AML1-EVI-1, AMLCR1, CBFA2, EVI-1, PEBP2aB|SHC1, SHC, SHCA|PIK3R5, F730038I15Rik, FOAP-2, P101-PI3K, p101|ARAF, A-RAF, ARAF1, PKS2, RAFA1|RELA, NFKB3, p65|RAF1, CRAF, NS5, Raf-1, c-Raf|	http://www.genome.jp/kegg-bin/show_pathway?hsa05220/hsa:23533%09red/hsa:861%09red/hsa:5970%09red/hsa:6464%09red/hsa:5894%09red/hsa:369%09red
Staphylococcus aureus infection	KEGG PATHWAY	hsa05150	5	57	0.147764377395	0.988674714631	ENSG00000203747|ENSG00000171051|ENSG00000162747|ENSG00000072694|ENSG00000122194	hsa:2214|hsa:2357|hsa:2215|hsa:2213|hsa:5340|	2214|2357|2215|2213|5340|	FCGR3A, CD16, CD16A, FCG3, FCGR3, FCGRIII, FCR-10, FCRIII, FCRIIIA, IGFR3, IMD20|FPR1, FMLP, FPR|FCGR3B, CD16, CD16b, FCG3, FCGR3, FCR-10, FCRIII, FCRIIIb|FCGR2B, CD32, CD32B, FCG2, FCGR2, IGFR2|PLG|	http://www.genome.jp/kegg-bin/show_pathway?hsa05150/hsa:2213%09red/hsa:2215%09red/hsa:2214%09red/hsa:5340%09red/hsa:2357%09red
Acute myeloid leukemia	KEGG PATHWAY	hsa05221	5	57	0.147764377395	0.988674714631	ENSG00000159216|ENSG00000132155|ENSG00000173039|ENSG00000141506|ENSG00000078061	hsa:861|hsa:5894|hsa:5970|hsa:23533|hsa:369|	861|5894|5970|23533|369|	RUNX1, AML1, AML1-EVI-1, AMLCR1, CBFA2, EVI-1, PEBP2aB|RAF1, CRAF, NS5, Raf-1, c-Raf|RELA, NFKB3, p65|PIK3R5, F730038I15Rik, FOAP-2, P101-PI3K, p101|ARAF, A-RAF, ARAF1, PKS2, RAFA1|	http://www.genome.jp/kegg-bin/show_pathway?hsa05221/hsa:861%09red/hsa:23533%09red/hsa:5894%09red/hsa:369%09red/hsa:5970%09red
NOD-like receptor signaling pathway	KEGG PATHWAY	hsa04621	5	57	0.147764377395	0.988674714631	ENSG00000081041|ENSG00000163739|ENSG00000136244|ENSG00000173039|ENSG00000169429	hsa:2920|hsa:2919|hsa:3569|hsa:5970|hsa:3576|	2920|2919|3569|5970|3576|	CXCL2, CINC-2a, GRO2, GROb, MGSA-b, MIP-2a, MIP2, MIP2A, SCYB2|CXCL1, FSP, GRO1, GROa, MGSA, MGSA-a, NAP-3, SCYB1|IL6, BSF2, HGF, HSF, IFNB2, IL-6|RELA, NFKB3, p65|CXCL8, GCP-1, GCP1, IL8, LECT, LUCT, LYNAP, MDNCF, MONAP, NAF, NAP-1, NAP1|	http://www.genome.jp/kegg-bin/show_pathway?hsa04621/hsa:3569%09red/hsa:5970%09red/hsa:2919%09red/hsa:3576%09red/hsa:2920%09red
Salivary secretion	KEGG PATHWAY	hsa04970	7	90	0.149003612605	0.988674714631	ENSG00000127325|ENSG00000072062|ENSG00000220205|ENSG00000138031|ENSG00000090382|ENSG00000137841|ENSG00000263620	hsa:54831|hsa:5566|hsa:6844|hsa:109|hsa:4069|hsa:5330|hsa:6844|	54831|5566|6844|109|4069|5330|6844|	BEST2, VMD2L1|PRKACA, PKACA|VAMP2, SYB2, VAMP-2|ADCY3, AC3|LYZ, LZM|PLCB2, PLC-beta-2|VAMP2, SYB2, VAMP-2|	http://www.genome.jp/kegg-bin/show_pathway?hsa04970/hsa:5566%09red/hsa:5330%09red/hsa:6844%09red/hsa:4069%09red/hsa:109%09red/hsa:54831%09red
NF-kappa B signaling pathway	KEGG PATHWAY	hsa04064	7	91	0.154653005525	0.988674714631	ENSG00000081041|ENSG00000137275|ENSG00000169429|ENSG00000197943|ENSG00000173039|ENSG00000182866|ENSG00000115594	hsa:2920|hsa:8737|hsa:3576|hsa:5336|hsa:5970|hsa:3932|hsa:3554|	2920|8737|3576|5336|5970|3932|3554|	CXCL2, CINC-2a, GRO2, GROb, MGSA-b, MIP-2a, MIP2, MIP2A, SCYB2|RIPK1, RIP, RIP1|CXCL8, GCP-1, GCP1, IL8, LECT, LUCT, LYNAP, MDNCF, MONAP, NAF, NAP-1, NAP1|PLCG2, APLAID, FCAS3, PLC-IV, PLC-gamma-2|RELA, NFKB3, p65|LCK, IMD22, LSK, YT16, p56lck, pp58lck|IL1R1, CD121A, D2S1473, IL-1R-alpha, IL1R, IL1RA, P80|	http://www.genome.jp/kegg-bin/show_pathway?hsa04064/hsa:5336%09red/hsa:3554%09red/hsa:2920%09red/hsa:3576%09red/hsa:3932%09red/hsa:5970%09red/hsa:8737%09red
Pertussis	KEGG PATHWAY	hsa05133	6	75	0.159301183303	0.988674714631	ENSG00000125347|ENSG00000169429|ENSG00000124875|ENSG00000163735|ENSG00000136244|ENSG00000173039	hsa:3659|hsa:3576|hsa:6372|hsa:6374|hsa:3569|hsa:5970|	3659|3576|6372|6374|3569|5970|	IRF1, IRF-1, MAR|CXCL8, GCP-1, GCP1, IL8, LECT, LUCT, LYNAP, MDNCF, MONAP, NAF, NAP-1, NAP1|CXCL6, CKA-3, GCP-2, GCP2, SCYB6|CXCL5, ENA-78, SCYB5|IL6, BSF2, HGF, HSF, IFNB2, IL-6|RELA, NFKB3, p65|	http://www.genome.jp/kegg-bin/show_pathway?hsa05133/hsa:3569%09red/hsa:6372%09red/hsa:3576%09red/hsa:6374%09red/hsa:3659%09red/hsa:5970%09red
Vasopressin-regulated water reabsorption	KEGG PATHWAY	hsa04962	4	45	0.179423360375	0.988674714631	ENSG00000072062|ENSG00000220205|ENSG00000138031|ENSG00000263620	hsa:5566|hsa:6844|hsa:109|hsa:6844|	5566|6844|109|6844|	PRKACA, PKACA|VAMP2, SYB2, VAMP-2|ADCY3, AC3|VAMP2, SYB2, VAMP-2|	http://www.genome.jp/kegg-bin/show_pathway?hsa04962/hsa:6844%09red/hsa:109%09red/hsa:5566%09red
Platelet activation	KEGG PATHWAY	hsa04611	9	131	0.182891525713	0.988674714631	ENSG00000068831|ENSG00000072062|ENSG00000197943|ENSG00000141506|ENSG00000213639|ENSG00000145949|ENSG00000138031|ENSG00000171914|ENSG00000137841	hsa:10235|hsa:5566|hsa:5336|hsa:23533|hsa:5500|hsa:340156|hsa:109|hsa:83660|hsa:5330|	10235|5566|5336|23533|5500|340156|109|83660|5330|	RASGRP2, CALDAG-GEFI, CDC25L|PRKACA, PKACA|PLCG2, APLAID, FCAS3, PLC-IV, PLC-gamma-2|PIK3R5, F730038I15Rik, FOAP-2, P101-PI3K, p101|PPP1CB, HEL-S-80p, PP-1B, PP1B, PP1beta, PPP1CD|MYLK4, SgK085|ADCY3, AC3|TLN2, ILWEQ|PLCB2, PLC-beta-2|	http://www.genome.jp/kegg-bin/show_pathway?hsa04611/hsa:5336%09red/hsa:23533%09red/hsa:5330%09red/hsa:5500%09red/hsa:340156%09red/hsa:5566%09red/hsa:83660%09red/hsa:10235%09red/hsa:109%09red
Non-alcoholic fatty liver disease (NAFLD)	KEGG PATHWAY	hsa04932	10	151	0.193103158542	0.988674714631	ENSG00000178741|ENSG00000143252|ENSG00000174697|ENSG00000173327|ENSG00000169429|ENSG00000140990|ENSG00000141506|ENSG00000173039|ENSG00000073578|ENSG00000136244	hsa:9377|hsa:6391|hsa:3952|hsa:4296|hsa:3576|hsa:4716|hsa:23533|hsa:5970|hsa:6389|hsa:3569|	9377|6391|3952|4296|3576|4716|23533|5970|6389|3569|	COX5A, COX, COX-VA, VA|SDHC, CYB560, CYBL, PGL3, QPS1, SDH3|LEP, LEPD, OB, OBS|MAP3K11, MEKK11, MLK-3, MLK3, PTK1, SPRK|CXCL8, GCP-1, GCP1, IL8, LECT, LUCT, LYNAP, MDNCF, MONAP, NAF, NAP-1, NAP1|NDUFB10, PDSW|PIK3R5, F730038I15Rik, FOAP-2, P101-PI3K, p101|RELA, NFKB3, p65|SDHA, CMD1GG, FP, PGL5, SDH1, SDH2, SDHF|IL6, BSF2, HGF, HSF, IFNB2, IL-6|	http://www.genome.jp/kegg-bin/show_pathway?hsa04932/hsa:9377%09red/hsa:3569%09red/hsa:23533%09red/hsa:6391%09red/hsa:6389%09red/hsa:3952%09red/hsa:3576%09red/hsa:4716%09red/hsa:5970%09red/hsa:4296%09red
RNA polymerase	KEGG PATHWAY	hsa03020	3	32	0.20905500985	0.988674714631	ENSG00000171453|ENSG00000102978|ENSG00000168002	hsa:9533|hsa:5432|hsa:5436|	9533|5432|5436|	POLR1C, RPA39, RPA40, RPA5, RPAC1, TCS3|POLR2C, RPB3, RPB31, hRPB33, hsRPB3|POLR2G, RPB19, RPB7, hRPB19, hsRPB7|	http://www.genome.jp/kegg-bin/show_pathway?hsa03020/hsa:9533%09red/hsa:5436%09red/hsa:5432%09red
Renin-angiotensin system	KEGG PATHWAY	hsa04614	2	17	0.210955500023	0.988674714631	ENSG00000113441|ENSG00000144891	hsa:4012|hsa:185|	4012|185|	LNPEP, CAP, IRAP, P-LAP, PLAP|AGTR1, AG2S, AGTR1B, AT1, AT1AR, AT1B, AT1BR, AT1R, AT2R1, HAT1R|	http://www.genome.jp/kegg-bin/show_pathway?hsa04614/hsa:4012%09red/hsa:185%09red
Rap1 signaling pathway	KEGG PATHWAY	hsa04015	13	211	0.214611482702	0.988674714631	ENSG00000068831|ENSG00000132155|ENSG00000143590|ENSG00000213445|ENSG00000251246|ENSG00000141506|ENSG00000137801|ENSG00000138031|ENSG00000171051|ENSG00000243364|ENSG00000171914|ENSG00000152689|ENSG00000137841	hsa:10235|hsa:5894|hsa:1944|hsa:6494|hsa:1944|hsa:23533|hsa:7057|hsa:109|hsa:2357|hsa:1945|hsa:83660|hsa:25780|hsa:5330|	10235|5894|1944|6494|1944|23533|7057|109|2357|1945|83660|25780|5330|	RASGRP2, CALDAG-GEFI, CDC25L|RAF1, CRAF, NS5, Raf-1, c-Raf|EFNA3, EFL2, EPLG3, Ehk1-L, LERK3|SIPA1, SPA1|EFNA3, EFL2, EPLG3, Ehk1-L, LERK3|PIK3R5, F730038I15Rik, FOAP-2, P101-PI3K, p101|THBS1, THBS, THBS-1, TSP, TSP-1, TSP1|ADCY3, AC3|FPR1, FMLP, FPR|EFNA4, EFL4, EPLG4, LERK4|TLN2, ILWEQ|RASGRP3, GRP3|PLCB2, PLC-beta-2|	http://www.genome.jp/kegg-bin/show_pathway?hsa04015/hsa:23533%09red/hsa:5330%09red/hsa:83660%09red/hsa:7057%09red/hsa:1944%09red/hsa:1945%09red/hsa:10235%09red/hsa:109%09red/hsa:5894%09red/hsa:6494%09red/hsa:2357%09red/hsa:25780%09red
Renal cell carcinoma	KEGG PATHWAY	hsa05211	5	66	0.217070897106	0.988674714631	ENSG00000259288|ENSG00000132155|ENSG00000137843|ENSG00000141506|ENSG00000078061	hsa:56924|hsa:5894|hsa:56924|hsa:23533|hsa:369|	56924|5894|56924|23533|369|	PAK6, PAK5|RAF1, CRAF, NS5, Raf-1, c-Raf|PAK6, PAK5|PIK3R5, F730038I15Rik, FOAP-2, P101-PI3K, p101|ARAF, A-RAF, ARAF1, PKS2, RAFA1|	http://www.genome.jp/kegg-bin/show_pathway?hsa05211/hsa:5894%09red/hsa:23533%09red/hsa:369%09red/hsa:56924%09red
Ribosome biogenesis in eukaryotes	KEGG PATHWAY	hsa03008	6	84	0.221353231816	0.988674714631	ENSG00000106344|ENSG00000189306|ENSG00000058729|ENSG00000162231|ENSG00000183751|ENSG00000178718	hsa:55131|hsa:27341|hsa:55781|hsa:728343|hsa:10607|hsa:54913|	55131|27341|55781|728343|10607|54913|	RBM28|RRP7A, BK126B4.3, CGI-96|RIOK2, RIO2|NXF2B, TCP11X1, bA353J17.1|TBL3, SAZD, UTP13|RPP25|	http://www.genome.jp/kegg-bin/show_pathway?hsa03008/hsa:55781%09red/hsa:728343%09red/hsa:54913%09red/hsa:55131%09red/hsa:27341%09red/hsa:10607%09red
Vascular smooth muscle contraction	KEGG PATHWAY	hsa04270	8	121	0.228425770221	0.988674714631	ENSG00000072062|ENSG00000078061|ENSG00000213639|ENSG00000144891|ENSG00000137841|ENSG00000138031|ENSG00000132155|ENSG00000145949	hsa:5566|hsa:369|hsa:5500|hsa:185|hsa:5330|hsa:109|hsa:5894|hsa:340156|	5566|369|5500|185|5330|109|5894|340156|	PRKACA, PKACA|ARAF, A-RAF, ARAF1, PKS2, RAFA1|PPP1CB, HEL-S-80p, PP-1B, PP1B, PP1beta, PPP1CD|AGTR1, AG2S, AGTR1B, AT1, AT1AR, AT1B, AT1BR, AT1R, AT2R1, HAT1R|PLCB2, PLC-beta-2|ADCY3, AC3|RAF1, CRAF, NS5, Raf-1, c-Raf|MYLK4, SgK085|	http://www.genome.jp/kegg-bin/show_pathway?hsa04270/hsa:5330%09red/hsa:5500%09red/hsa:340156%09red/hsa:369%09red/hsa:5566%09red/hsa:109%09red/hsa:5894%09red/hsa:185%09red
Regulation of actin cytoskeleton	KEGG PATHWAY	hsa04810	13	215	0.232735383143	0.988674714631	ENSG00000147202|ENSG00000184984|ENSG00000168539|ENSG00000259288|ENSG00000141506|ENSG00000078061|ENSG00000213639|ENSG00000283430|ENSG00000283299|ENSG00000148180|ENSG00000132155|ENSG00000137843|ENSG00000145949	hsa:1730|hsa:1133|hsa:1128|hsa:56924|hsa:23533|hsa:369|hsa:5500|hsa:2934|hsa:2934|hsa:2934|hsa:5894|hsa:56924|hsa:340156|	1730|1133|1128|56924|23533|369|5500|2934|2934|2934|5894|56924|340156|	DIAPH2, DIA, DIA2, DRF2, POF, POF2|CHRM5, HM5|CHRM1, HM1, M1, M1R|PAK6, PAK5|PIK3R5, F730038I15Rik, FOAP-2, P101-PI3K, p101|ARAF, A-RAF, ARAF1, PKS2, RAFA1|PPP1CB, HEL-S-80p, PP-1B, PP1B, PP1beta, PPP1CD|GSN, ADF, AGEL|GSN, ADF, AGEL|GSN, ADF, AGEL|RAF1, CRAF, NS5, Raf-1, c-Raf|PAK6, PAK5|MYLK4, SgK085|	http://www.genome.jp/kegg-bin/show_pathway?hsa04810/hsa:2934%09red/hsa:23533%09red/hsa:5500%09red/hsa:340156%09red/hsa:1128%09red/hsa:5894%09red/hsa:56924%09red/hsa:369%09red/hsa:1133%09red/hsa:1730%09red
Epithelial cell signaling in Helicobacter pylori infection	KEGG PATHWAY	hsa05120	5	68	0.233686997189	0.988674714631	ENSG00000163739|ENSG00000197943|ENSG00000173039|ENSG00000103653|ENSG00000169429	hsa:2919|hsa:5336|hsa:5970|hsa:1445|hsa:3576|	2919|5336|5970|1445|3576|	CXCL1, FSP, GRO1, GROa, MGSA, MGSA-a, NAP-3, SCYB1|PLCG2, APLAID, FCAS3, PLC-IV, PLC-gamma-2|RELA, NFKB3, p65|CSK|CXCL8, GCP-1, GCP1, IL8, LECT, LUCT, LYNAP, MDNCF, MONAP, NAF, NAP-1, NAP1|	http://www.genome.jp/kegg-bin/show_pathway?hsa05120/hsa:1445%09red/hsa:5336%09red/hsa:2919%09red/hsa:3576%09red/hsa:5970%09red
Apoptosis	KEGG PATHWAY	hsa04210	6	86	0.236125306353	0.988674714631	ENSG00000072062|ENSG00000137275|ENSG00000141506|ENSG00000188386|ENSG00000173039|ENSG00000115594	hsa:5566|hsa:8737|hsa:23533|hsa:5535|hsa:5970|hsa:3554|	5566|8737|23533|5535|5970|3554|	PRKACA, PKACA|RIPK1, RIP, RIP1|PIK3R5, F730038I15Rik, FOAP-2, P101-PI3K, p101|PPP3R2, PPP3RL|RELA, NFKB3, p65|IL1R1, CD121A, D2S1473, IL-1R-alpha, IL1R, IL1RA, P80|	http://www.genome.jp/kegg-bin/show_pathway?hsa04210/hsa:5535%09red/hsa:23533%09red/hsa:3554%09red/hsa:5566%09red/hsa:5970%09red/hsa:8737%09red
Progesterone-mediated oocyte maturation	KEGG PATHWAY	hsa04914	6	86	0.236125306353	0.988674714631	ENSG00000072062|ENSG00000163806|ENSG00000141506|ENSG00000078061|ENSG00000138031|ENSG00000132155	hsa:5566|hsa:245711|hsa:23533|hsa:369|hsa:109|hsa:5894|	5566|245711|23533|369|109|5894|	PRKACA, PKACA|SPDYA, RINGO3, RINGOA, SPDY1, SPY1|PIK3R5, F730038I15Rik, FOAP-2, P101-PI3K, p101|ARAF, A-RAF, ARAF1, PKS2, RAFA1|ADCY3, AC3|RAF1, CRAF, NS5, Raf-1, c-Raf|	http://www.genome.jp/kegg-bin/show_pathway?hsa04914/hsa:245711%09red/hsa:23533%09red/hsa:5566%09red/hsa:109%09red/hsa:5894%09red/hsa:369%09red
Salmonella infection	KEGG PATHWAY	hsa05132	6	86	0.236125306353	0.988674714631	ENSG00000081041|ENSG00000169429|ENSG00000173039|ENSG00000163734|ENSG00000163739|ENSG00000136244	hsa:2920|hsa:3576|hsa:5970|hsa:2921|hsa:2919|hsa:3569|	2920|3576|5970|2921|2919|3569|	CXCL2, CINC-2a, GRO2, GROb, MGSA-b, MIP-2a, MIP2, MIP2A, SCYB2|CXCL8, GCP-1, GCP1, IL8, LECT, LUCT, LYNAP, MDNCF, MONAP, NAF, NAP-1, NAP1|RELA, NFKB3, p65|CXCL3, CINC-2b, GRO3, GROg, MIP-2b, MIP2B, SCYB3|CXCL1, FSP, GRO1, GROa, MGSA, MGSA-a, NAP-3, SCYB1|IL6, BSF2, HGF, HSF, IFNB2, IL-6|	http://www.genome.jp/kegg-bin/show_pathway?hsa05132/hsa:3569%09red/hsa:2921%09red/hsa:2920%09red/hsa:3576%09red/hsa:2919%09red/hsa:5970%09red
Ovarian steroidogenesis	KEGG PATHWAY	hsa04913	4	51	0.236318751942	0.988674714631	ENSG00000086696|ENSG00000072062|ENSG00000012779|ENSG00000138031	hsa:3294|hsa:5566|hsa:240|hsa:109|	3294|5566|240|109|	HSD17B2, EDH17B2, HSD17, SDR9C2|PRKACA, PKACA|ALOX5, 5-LO, 5-LOX, 5LPG, LOG5|ADCY3, AC3|	http://www.genome.jp/kegg-bin/show_pathway?hsa04913/hsa:5566%09red/hsa:109%09red/hsa:3294%09red/hsa:240%09red
Transcriptional misregulation in cancer	KEGG PATHWAY	hsa05202	11	179	0.24139688064	0.988674714631	ENSG00000250349|ENSG00000156298|ENSG00000159216|ENSG00000169429|ENSG00000133895|ENSG00000139083|ENSG00000104903|ENSG00000100985|ENSG00000115590|ENSG00000136244|ENSG00000173039	hsa:7102|hsa:7102|hsa:861|hsa:3576|hsa:4221|hsa:2120|hsa:4066|hsa:4318|hsa:7850|hsa:3569|hsa:5970|	7102|7102|861|3576|4221|2120|4066|4318|7850|3569|5970|	TSPAN7, A15, CCG-B7, CD231, DXS1692E, MRX58, MXS1, TALLA-1, TM4SF2, TM4SF2b|TSPAN7, A15, CCG-B7, CD231, DXS1692E, MRX58, MXS1, TALLA-1, TM4SF2, TM4SF2b|RUNX1, AML1, AML1-EVI-1, AMLCR1, CBFA2, EVI-1, PEBP2aB|CXCL8, GCP-1, GCP1, IL8, LECT, LUCT, LYNAP, MDNCF, MONAP, NAF, NAP-1, NAP1|MEN1, MEAI, SCG2|ETV6, TEL, TEL/ABL|LYL1, bHLHa18|MMP9, CLG4B, GELB, MANDP2, MMP-9|IL1R2, CD121b, CDw121b, IL-1R-2, I…	http://www.genome.jp/kegg-bin/show_pathway?hsa05202/hsa:7102%09red/hsa:3569%09red/hsa:4318%09red/hsa:861%09red/hsa:4221%09red/hsa:3576%09red/hsa:2120%09red/hsa:5970%09red/hsa:4066%09red/hsa:7850%09red
Caffeine metabolism	KEGG PATHWAY	hsa00232	1	5	0.242211184974	0.988674714631	ENSG00000140505	hsa:1544|	1544|	CYP1A2, CP12, P3-450, P450(PA)|	http://www.genome.jp/kegg-bin/show_pathway?hsa00232/hsa:1544%09red
Hedgehog signaling pathway	KEGG PATHWAY	hsa04340	4	52	0.246198205053	0.988674714631	ENSG00000133275|ENSG00000117425|ENSG00000072062|ENSG00000154342	hsa:1455|hsa:8643|hsa:5566|hsa:89780|	1455|8643|5566|89780|	CSNK1G2, CK1g2|PTCH2, PTC2|PRKACA, PKACA|WNT3A|	http://www.genome.jp/kegg-bin/show_pathway?hsa04340/hsa:5566%09red/hsa:8643%09red/hsa:89780%09red/hsa:1455%09red
HIF-1 signaling pathway	KEGG PATHWAY	hsa04066	7	106	0.249709275073	0.988674714631	ENSG00000102265|ENSG00000197943|ENSG00000111640|ENSG00000141506|ENSG00000173039|ENSG00000136244|ENSG00000099875	hsa:7076|hsa:5336|hsa:2597|hsa:23533|hsa:5970|hsa:3569|hsa:2872|	7076|5336|2597|23533|5970|3569|2872|	TIMP1, CLGI, EPA, EPO, HCI, TIMP|PLCG2, APLAID, FCAS3, PLC-IV, PLC-gamma-2|GAPDH, G3PD, GAPD, HEL-S-162eP|PIK3R5, F730038I15Rik, FOAP-2, P101-PI3K, p101|RELA, NFKB3, p65|IL6, BSF2, HGF, HSF, IFNB2, IL-6|MKNK2, GPRK7, MNK2|	http://www.genome.jp/kegg-bin/show_pathway?hsa04066/hsa:3569%09red/hsa:23533%09red/hsa:5336%09red/hsa:7076%09red/hsa:2597%09red/hsa:2872%09red/hsa:5970%09red
Fc epsilon RI signaling pathway	KEGG PATHWAY	hsa04664	5	70	0.250645796313	0.988674714631	ENSG00000132155|ENSG00000113525|ENSG00000197943|ENSG00000168918|ENSG00000141506	hsa:5894|hsa:3567|hsa:5336|hsa:3635|hsa:23533|	5894|3567|5336|3635|23533|	RAF1, CRAF, NS5, Raf-1, c-Raf|IL5, EDF, IL-5, TRF|PLCG2, APLAID, FCAS3, PLC-IV, PLC-gamma-2|INPP5D, SHIP, SHIP-1, SHIP1, SIP-145, hp51CN, p150Ship|PIK3R5, F730038I15Rik, FOAP-2, P101-PI3K, p101|	http://www.genome.jp/kegg-bin/show_pathway?hsa04664/hsa:5336%09red/hsa:5894%09red/hsa:23533%09red/hsa:3635%09red/hsa:3567%09red
RIG-I-like receptor signaling pathway	KEGG PATHWAY	hsa04622	5	70	0.250645796313	0.988674714631	ENSG00000057663|ENSG00000173039|ENSG00000137275|ENSG00000283623|ENSG00000169429	hsa:9474|hsa:5970|hsa:8737|hsa:9474|hsa:3576|	9474|5970|8737|9474|3576|	ATG5, APG5, APG5-LIKE, APG5L, ASP, hAPG5|RELA, NFKB3, p65|RIPK1, RIP, RIP1|ATG5, APG5, APG5-LIKE, APG5L, ASP, hAPG5|CXCL8, GCP-1, GCP1, IL8, LECT, LUCT, LYNAP, MDNCF, MONAP, NAF, NAP-1, NAP1|	http://www.genome.jp/kegg-bin/show_pathway?hsa04622/hsa:9474%09red/hsa:8737%09red/hsa:3576%09red/hsa:5970%09red
Hematopoietic cell lineage	KEGG PATHWAY	hsa04640	6	88	0.251187939979	0.988674714631	ENSG00000104921|ENSG00000113525|ENSG00000105383|ENSG00000115590|ENSG00000136244|ENSG00000115594	hsa:2208|hsa:3567|hsa:945|hsa:7850|hsa:3569|hsa:3554|	2208|3567|945|7850|3569|3554|	FCER2, BLAST-2, CD23, CD23A, CLEC4J, FCE2, IGEBF|IL5, EDF, IL-5, TRF|CD33, SIGLEC-3, SIGLEC3, p67|IL1R2, CD121b, CDw121b, IL-1R-2, IL-1RT-2, IL-1RT2, IL1R2c, IL1RB|IL6, BSF2, HGF, HSF, IFNB2, IL-6|IL1R1, CD121A, D2S1473, IL-1R-alpha, IL1R, IL1RA, P80|	http://www.genome.jp/kegg-bin/show_pathway?hsa04640/hsa:945%09red/hsa:3554%09red/hsa:3569%09red/hsa:3567%09red/hsa:2208%09red/hsa:7850%09red
Epstein-Barr virus infection	KEGG PATHWAY	hsa05169	12	202	0.261863429608	0.988674714631	ENSG00000072062|ENSG00000137275|ENSG00000197471|ENSG00000168002|ENSG00000197943|ENSG00000104921|ENSG00000141506|ENSG00000068024|ENSG00000173039|ENSG00000102978|ENSG00000171453|ENSG00000173110	hsa:5566|hsa:8737|hsa:6693|hsa:5436|hsa:5336|hsa:2208|hsa:23533|hsa:9759|hsa:5970|hsa:5432|hsa:9533|hsa:3310|	5566|8737|6693|5436|5336|2208|23533|9759|5970|5432|9533|3310|	PRKACA, PKACA|RIPK1, RIP, RIP1|SPN, CD43, GALGP, GPL115, LSN|POLR2G, RPB19, RPB7, hRPB19, hsRPB7|PLCG2, APLAID, FCAS3, PLC-IV, PLC-gamma-2|FCER2, BLAST-2, CD23, CD23A, CLEC4J, FCE2, IGEBF|PIK3R5, F730038I15Rik, FOAP-2, P101-PI3K, p101|HDAC4, AHO3, BDMR, HA6116, HD4, HDAC-4, HDAC-A, HDACA|RELA, NFKB3, p65|POLR2C, RPB3, RPB31, hRPB33, hsRPB3|POLR1C, RPA39, RPA40, RPA5, RPAC1, TCS3|HSPA6|	http://www.genome.jp/kegg-bin/show_pathway?hsa05169/hsa:5336%09red/hsa:23533%09red/hsa:5436%09red/hsa:6693%09red/hsa:5432%09red/hsa:3310%09red/hsa:5566%09red/hsa:9533%09red/hsa:5970%09red/hsa:2208%09red/hsa:9759%09red/hsa:8737%09red
Vibrio cholerae infection	KEGG PATHWAY	hsa05110	4	54	0.266212889947	0.988674714631	ENSG00000143761|ENSG00000197943|ENSG00000072062|ENSG00000138031	hsa:375|hsa:5336|hsa:5566|hsa:109|	375|5336|5566|109|	ARF1|PLCG2, APLAID, FCAS3, PLC-IV, PLC-gamma-2|PRKACA, PKACA|ADCY3, AC3|	http://www.genome.jp/kegg-bin/show_pathway?hsa05110/hsa:5566%09red/hsa:5336%09red/hsa:375%09red/hsa:109%09red
HTLV-I infection	KEGG PATHWAY	hsa05166	15	261	0.267373963481	0.988674714631	ENSG00000072062|ENSG00000154342|ENSG00000172977|ENSG00000171914|ENSG00000141506|ENSG00000005022|ENSG00000115594|ENSG00000188386|ENSG00000173039|ENSG00000138031|ENSG00000182866|ENSG00000115590|ENSG00000136244|ENSG00000126767|ENSG00000128016	hsa:5566|hsa:89780|hsa:10524|hsa:83660|hsa:23533|hsa:292|hsa:3554|hsa:5535|hsa:5970|hsa:109|hsa:3932|hsa:7850|hsa:3569|hsa:2002|hsa:7538|	5566|89780|10524|83660|23533|292|3554|5535|5970|109|3932|7850|3569|2002|7538|	PRKACA, PKACA|WNT3A|KAT5, ESA1, HTATIP, HTATIP1, PLIP, TIP, TIP60, ZC2HC5, cPLA2|TLN2, ILWEQ|PIK3R5, F730038I15Rik, FOAP-2, P101-PI3K, p101|SLC25A5, 2F1, AAC2, ANT2, T2, T3|IL1R1, CD121A, D2S1473, IL-1R-alpha, IL1R, IL1RA, P80|PPP3R2, PPP3RL|RELA, NFKB3, p65|ADCY3, AC3|LCK, IMD22, LSK, YT16, p56lck, pp58lck|IL1R2, CD121b, CDw121b, IL-1R-2, IL-1RT-2, IL-1RT2, IL1R2c, IL1RB|IL6, BSF2, HGF, HSF, IFN…	http://www.genome.jp/kegg-bin/show_pathway?hsa05166/hsa:5535%09red/hsa:3569%09red/hsa:23533%09red/hsa:3554%09red/hsa:89780%09red/hsa:7538%09red/hsa:83660%09red/hsa:2002%09red/hsa:5566%09red/hsa:3932%09red/hsa:292%09red/hsa:10524%09red/hsa:5970%09red/hsa:109%09red/hsa:7850%09red
Hepatitis B	KEGG PATHWAY	hsa05161	9	146	0.267556266456	0.988674714631	ENSG00000132155|ENSG00000169429|ENSG00000141506|ENSG00000173039|ENSG00000171862|ENSG00000100985|ENSG00000136244|ENSG00000126767|ENSG00000120899	hsa:5894|hsa:3576|hsa:23533|hsa:5970|hsa:5728|hsa:4318|hsa:3569|hsa:2002|hsa:2185|	5894|3576|23533|5970|5728|4318|3569|2002|2185|	RAF1, CRAF, NS5, Raf-1, c-Raf|CXCL8, GCP-1, GCP1, IL8, LECT, LUCT, LYNAP, MDNCF, MONAP, NAF, NAP-1, NAP1|PIK3R5, F730038I15Rik, FOAP-2, P101-PI3K, p101|RELA, NFKB3, p65|PTEN, 10q23del, BZS, CWS1, DEC, GLM2, MHAM, MMAC1, PTEN1, TEP1|MMP9, CLG4B, GELB, MANDP2, MMP-9|IL6, BSF2, HGF, HSF, IFNB2, IL-6|ELK1|PTK2B, CADTK, CAKB, FADK2, FAK2, PKB, PTK, PYK2, RAFTK|	http://www.genome.jp/kegg-bin/show_pathway?hsa05161/hsa:3569%09red/hsa:4318%09red/hsa:23533%09red/hsa:3576%09red/hsa:2002%09red/hsa:5728%09red/hsa:5970%09red/hsa:2185%09red/hsa:5894%09red
Prolactin signaling pathway	KEGG PATHWAY	hsa04917	5	72	0.267900840064	0.988674714631	ENSG00000125347|ENSG00000132155|ENSG00000160691|ENSG00000141506|ENSG00000173039	hsa:3659|hsa:5894|hsa:6464|hsa:23533|hsa:5970|	3659|5894|6464|23533|5970|	IRF1, IRF-1, MAR|RAF1, CRAF, NS5, Raf-1, c-Raf|SHC1, SHC, SHCA|PIK3R5, F730038I15Rik, FOAP-2, P101-PI3K, p101|RELA, NFKB3, p65|	http://www.genome.jp/kegg-bin/show_pathway?hsa04917/hsa:6464%09red/hsa:3659%09red/hsa:5894%09red/hsa:5970%09red/hsa:23533%09red
GnRH signaling pathway	KEGG PATHWAY	hsa04912	6	92	0.282057115598	0.988674714631	ENSG00000126767|ENSG00000072062|ENSG00000138031|ENSG00000132155|ENSG00000120899|ENSG00000137841	hsa:2002|hsa:5566|hsa:109|hsa:5894|hsa:2185|hsa:5330|	2002|5566|109|5894|2185|5330|	ELK1|PRKACA, PKACA|ADCY3, AC3|RAF1, CRAF, NS5, Raf-1, c-Raf|PTK2B, CADTK, CAKB, FADK2, FAK2, PKB, PTK, PYK2, RAFTK|PLCB2, PLC-beta-2|	http://www.genome.jp/kegg-bin/show_pathway?hsa04912/hsa:5330%09red/hsa:2002%09red/hsa:5566%09red/hsa:2185%09red/hsa:109%09red/hsa:5894%09red
Non-small cell lung cancer	KEGG PATHWAY	hsa05223	4	56	0.286507877525	0.988674714631	ENSG00000132155|ENSG00000197943|ENSG00000141506|ENSG00000078061	hsa:5894|hsa:5336|hsa:23533|hsa:369|	5894|5336|23533|369|	RAF1, CRAF, NS5, Raf-1, c-Raf|PLCG2, APLAID, FCAS3, PLC-IV, PLC-gamma-2|PIK3R5, F730038I15Rik, FOAP-2, P101-PI3K, p101|ARAF, A-RAF, ARAF1, PKS2, RAFA1|	http://www.genome.jp/kegg-bin/show_pathway?hsa05223/hsa:5336%09red/hsa:5894%09red/hsa:23533%09red/hsa:369%09red
Focal adhesion	KEGG PATHWAY	hsa04510	12	207	0.287485401111	0.988674714631	ENSG00000171914|ENSG00000259288|ENSG00000160691|ENSG00000213639|ENSG00000141506|ENSG00000132155|ENSG00000137801|ENSG00000171862|ENSG00000041982|ENSG00000126767|ENSG00000137843|ENSG00000145949	hsa:83660|hsa:56924|hsa:6464|hsa:5500|hsa:23533|hsa:5894|hsa:7057|hsa:5728|hsa:3371|hsa:2002|hsa:56924|hsa:340156|	83660|56924|6464|5500|23533|5894|7057|5728|3371|2002|56924|340156|	TLN2, ILWEQ|PAK6, PAK5|SHC1, SHC, SHCA|PPP1CB, HEL-S-80p, PP-1B, PP1B, PP1beta, PPP1CD|PIK3R5, F730038I15Rik, FOAP-2, P101-PI3K, p101|RAF1, CRAF, NS5, Raf-1, c-Raf|THBS1, THBS, THBS-1, TSP, TSP-1, TSP1|PTEN, 10q23del, BZS, CWS1, DEC, GLM2, MHAM, MMAC1, PTEN1, TEP1|TNC, 150-225, DFNA56, GMEM, GP, HXB, JI, TN, TN-C|ELK1|PAK6, PAK5|MYLK4, SgK085|	http://www.genome.jp/kegg-bin/show_pathway?hsa04510/hsa:23533%09red/hsa:3371%09red/hsa:5500%09red/hsa:340156%09red/hsa:2002%09red/hsa:5728%09red/hsa:83660%09red/hsa:7057%09red/hsa:6464%09red/hsa:5894%09red/hsa:56924%09red
Gastric acid secretion	KEGG PATHWAY	hsa04971	5	75	0.294237881849	0.988674714631	ENSG00000115474|ENSG00000072062|ENSG00000138031|ENSG00000137841|ENSG00000145949	hsa:3766|hsa:5566|hsa:109|hsa:5330|hsa:340156|	3766|5566|109|5330|340156|	KCNJ10, BIRK-10, KCNJ13-PEN, KIR1.2, KIR4.1, SESAME|PRKACA, PKACA|ADCY3, AC3|PLCB2, PLC-beta-2|MYLK4, SgK085|	http://www.genome.jp/kegg-bin/show_pathway?hsa04971/hsa:5566%09red/hsa:109%09red/hsa:3766%09red/hsa:340156%09red/hsa:5330%09red
Aldosterone-regulated sodium reabsorption	KEGG PATHWAY	hsa04960	3	39	0.294755804315	0.988674714631	ENSG00000065054|ENSG00000168447|ENSG00000141506	hsa:9351|hsa:6338|hsa:23533|	9351|6338|23533|	SLC9A3R2, E3KARP, NHE3RF2, NHERF-2, NHERF2, OCTS2, SIP-1, SIP1, TKA-1|SCNN1B, BESC1, ENaCb, ENaCbeta, SCNEB|PIK3R5, F730038I15Rik, FOAP-2, P101-PI3K, p101|	http://www.genome.jp/kegg-bin/show_pathway?hsa04960/hsa:23533%09red/hsa:9351%09red/hsa:6338%09red
Steroid hormone biosynthesis	KEGG PATHWAY	hsa00140	4	57	0.296738236557	0.988674714631	ENSG00000140505|ENSG00000173610|ENSG00000109193|ENSG00000086696	hsa:1544|hsa:10941|hsa:6783|hsa:3294|	1544|10941|6783|3294|	CYP1A2, CP12, P3-450, P450(PA)|UGT2A1|SULT1E1, EST, EST-1, ST1E1, STE|HSD17B2, EDH17B2, HSD17, SDR9C2|	http://www.genome.jp/kegg-bin/show_pathway?hsa00140/hsa:1544%09red/hsa:10941%09red/hsa:6783%09red/hsa:3294%09red
Cholinergic synapse	KEGG PATHWAY	hsa04725	7	113	0.299095394895	0.988674714631	ENSG00000072062|ENSG00000184984|ENSG00000168539|ENSG00000117013|ENSG00000141506|ENSG00000138031|ENSG00000137841	hsa:5566|hsa:1133|hsa:1128|hsa:9132|hsa:23533|hsa:109|hsa:5330|	5566|1133|1128|9132|23533|109|5330|	PRKACA, PKACA|CHRM5, HM5|CHRM1, HM1, M1, M1R|KCNQ4, DFNA2, DFNA2A, KV7.4|PIK3R5, F730038I15Rik, FOAP-2, P101-PI3K, p101|ADCY3, AC3|PLCB2, PLC-beta-2|	http://www.genome.jp/kegg-bin/show_pathway?hsa04725/hsa:23533%09red/hsa:5330%09red/hsa:5566%09red/hsa:1128%09red/hsa:9132%09red/hsa:109%09red/hsa:1133%09red
Porphyrin and chlorophyll metabolism	KEGG PATHWAY	hsa00860	3	41	0.319774554633	0.988674714631	ENSG00000103356|ENSG00000066926|ENSG00000173610	hsa:124454|hsa:2235|hsa:10941|	124454|2235|10941|	EARS2, COXPD12, MSE1|FECH, EPP, FCE|UGT2A1|	http://www.genome.jp/kegg-bin/show_pathway?hsa00860/hsa:10941%09red/hsa:124454%09red/hsa:2235%09red
Circadian entrainment	KEGG PATHWAY	hsa04713	6	97	0.321707953849	0.988674714631	ENSG00000072062|ENSG00000006283|ENSG00000179094|ENSG00000138031|ENSG00000137841|ENSG00000196557	hsa:5566|hsa:8913|hsa:5187|hsa:109|hsa:5330|hsa:8912|	5566|8913|5187|109|5330|8912|	PRKACA, PKACA|CACNA1G, Ca(V)T.1, Cav3.1, NBR13|PER1, PER, RIGUI, hPER|ADCY3, AC3|PLCB2, PLC-beta-2|CACNA1H, CACNA1HB, Cav3.2, ECA6, EIG6|	http://www.genome.jp/kegg-bin/show_pathway?hsa04713/hsa:5330%09red/hsa:5566%09red/hsa:5187%09red/hsa:109%09red/hsa:8912%09red/hsa:8913%09red
Shigellosis	KEGG PATHWAY	hsa05131	4	61	0.338013312458	0.988674714631	ENSG00000057663|ENSG00000173039|ENSG00000283623|ENSG00000169429	hsa:9474|hsa:5970|hsa:9474|hsa:3576|	9474|5970|9474|3576|	ATG5, APG5, APG5-LIKE, APG5L, ASP, hAPG5|RELA, NFKB3, p65|ATG5, APG5, APG5-LIKE, APG5L, ASP, hAPG5|CXCL8, GCP-1, GCP1, IL8, LECT, LUCT, LYNAP, MDNCF, MONAP, NAF, NAP-1, NAP1|	http://www.genome.jp/kegg-bin/show_pathway?hsa05131/hsa:9474%09red/hsa:3576%09red/hsa:5970%09red
Inositol phosphate metabolism	KEGG PATHWAY	hsa00562	4	61	0.338013312458	0.988674714631	ENSG00000197943|ENSG00000168918|ENSG00000137841|ENSG00000171862	hsa:5336|hsa:3635|hsa:5330|hsa:5728|	5336|3635|5330|5728|	PLCG2, APLAID, FCAS3, PLC-IV, PLC-gamma-2|INPP5D, SHIP, SHIP-1, SHIP1, SIP-145, hp51CN, p150Ship|PLCB2, PLC-beta-2|PTEN, 10q23del, BZS, CWS1, DEC, GLM2, MHAM, MMAC1, PTEN1, TEP1|	http://www.genome.jp/kegg-bin/show_pathway?hsa00562/hsa:5728%09red/hsa:5336%09red/hsa:3635%09red/hsa:5330%09red
VEGF signaling pathway	KEGG PATHWAY	hsa04370	4	61	0.338013312458	0.988674714631	ENSG00000188386|ENSG00000132155|ENSG00000197943|ENSG00000141506	hsa:5535|hsa:5894|hsa:5336|hsa:23533|	5535|5894|5336|23533|	PPP3R2, PPP3RL|RAF1, CRAF, NS5, Raf-1, c-Raf|PLCG2, APLAID, FCAS3, PLC-IV, PLC-gamma-2|PIK3R5, F730038I15Rik, FOAP-2, P101-PI3K, p101|	http://www.genome.jp/kegg-bin/show_pathway?hsa04370/hsa:5535%09red/hsa:5336%09red/hsa:5894%09red/hsa:23533%09red
Phosphatidylinositol signaling system	KEGG PATHWAY	hsa04070	5	81	0.34799119506	0.988674714631	ENSG00000171862|ENSG00000197943|ENSG00000168918|ENSG00000137841|ENSG00000141506	hsa:5728|hsa:5336|hsa:3635|hsa:5330|hsa:23533|	5728|5336|3635|5330|23533|	PTEN, 10q23del, BZS, CWS1, DEC, GLM2, MHAM, MMAC1, PTEN1, TEP1|PLCG2, APLAID, FCAS3, PLC-IV, PLC-gamma-2|INPP5D, SHIP, SHIP-1, SHIP1, SIP-145, hp51CN, p150Ship|PLCB2, PLC-beta-2|PIK3R5, F730038I15Rik, FOAP-2, P101-PI3K, p101|	http://www.genome.jp/kegg-bin/show_pathway?hsa04070/hsa:5728%09red/hsa:5336%09red/hsa:23533%09red/hsa:3635%09red/hsa:5330%09red
Oxytocin signaling pathway	KEGG PATHWAY	hsa04921	9	159	0.348621374064	0.988674714631	ENSG00000072062|ENSG00000141506|ENSG00000188386|ENSG00000132155|ENSG00000213639|ENSG00000145949|ENSG00000138031|ENSG00000126767|ENSG00000137841	hsa:5566|hsa:23533|hsa:5535|hsa:5894|hsa:5500|hsa:340156|hsa:109|hsa:2002|hsa:5330|	5566|23533|5535|5894|5500|340156|109|2002|5330|	PRKACA, PKACA|PIK3R5, F730038I15Rik, FOAP-2, P101-PI3K, p101|PPP3R2, PPP3RL|RAF1, CRAF, NS5, Raf-1, c-Raf|PPP1CB, HEL-S-80p, PP-1B, PP1B, PP1beta, PPP1CD|MYLK4, SgK085|ADCY3, AC3|ELK1|PLCB2, PLC-beta-2|	http://www.genome.jp/kegg-bin/show_pathway?hsa04921/hsa:5535%09red/hsa:23533%09red/hsa:5330%09red/hsa:5500%09red/hsa:340156%09red/hsa:2002%09red/hsa:5566%09red/hsa:109%09red/hsa:5894%09red
Tuberculosis	KEGG PATHWAY	hsa05152	10	179	0.350126350078	0.988674714631	ENSG00000102189|ENSG00000203747|ENSG00000188386|ENSG00000173846|ENSG00000173039|ENSG00000066136|ENSG00000072694|ENSG00000162747|ENSG00000136244|ENSG00000132155	hsa:8411|hsa:2214|hsa:5535|hsa:1263|hsa:5970|hsa:4802|hsa:2213|hsa:2215|hsa:3569|hsa:5894|	8411|2214|5535|1263|5970|4802|2213|2215|3569|5894|	EEA1, MST105, MSTP105, ZFYVE2|FCGR3A, CD16, CD16A, FCG3, FCGR3, FCGRIII, FCR-10, FCRIII, FCRIIIA, IGFR3, IMD20|PPP3R2, PPP3RL|PLK3, CNK, FNK, PRK|RELA, NFKB3, p65|NFYC, CBF-C, CBFC, H1TF2A, HAP5, HSM, NF-YC|FCGR2B, CD32, CD32B, FCG2, FCGR2, IGFR2|FCGR3B, CD16, CD16b, FCG3, FCGR3, FCR-10, FCRIII, FCRIIIb|IL6, BSF2, HGF, HSF, IFNB2, IL-6|RAF1, CRAF, NS5, Raf-1, c-Raf|	http://www.genome.jp/kegg-bin/show_pathway?hsa05152/hsa:5535%09red/hsa:3569%09red/hsa:1263%09red/hsa:4802%09red/hsa:2213%09red/hsa:8411%09red/hsa:2214%09red/hsa:2215%09red/hsa:5894%09red/hsa:5970%09red
Neurotrophin signaling pathway	KEGG PATHWAY	hsa04722	7	120	0.350297954015	0.988674714631	ENSG00000166225|ENSG00000160691|ENSG00000197943|ENSG00000141506|ENSG00000173039|ENSG00000132155|ENSG00000134313	hsa:10818|hsa:6464|hsa:5336|hsa:23533|hsa:5970|hsa:5894|hsa:57498|	10818|6464|5336|23533|5970|5894|57498|	FRS2, FRS2A, FRS2alpha, SNT, SNT-1, SNT1|SHC1, SHC, SHCA|PLCG2, APLAID, FCAS3, PLC-IV, PLC-gamma-2|PIK3R5, F730038I15Rik, FOAP-2, P101-PI3K, p101|RELA, NFKB3, p65|RAF1, CRAF, NS5, Raf-1, c-Raf|KIDINS220, ARMS|	http://www.genome.jp/kegg-bin/show_pathway?hsa04722/hsa:5336%09red/hsa:23533%09red/hsa:57498%09red/hsa:10818%09red/hsa:6464%09red/hsa:5894%09red/hsa:5970%09red
ABC transporters	KEGG PATHWAY	hsa02010	3	44	0.357303170731	0.988674714631	ENSG00000108846|ENSG00000150967|ENSG00000124574	hsa:4363|hsa:23457|hsa:89845|	4363|23457|89845|	ABCC1, ABC29, ABCC, GS-X, MRP, MRP1|ABCB9, EST122234, TAPL|ABCC10, EST182763, MRP7, SIMRP7|	http://www.genome.jp/kegg-bin/show_pathway?hsa02010/hsa:4363%09red/hsa:89845%09red/hsa:23457%09red
Synaptic vesicle cycle	KEGG PATHWAY	hsa04721	4	63	0.3587498562	0.988674714631	ENSG00000213578|ENSG00000263620|ENSG00000220205|ENSG00000079805	hsa:594855|hsa:6844|hsa:6844|hsa:1785|	594855|6844|6844|1785|	CPLX3, CPX-III, CPXIII|VAMP2, SYB2, VAMP-2|VAMP2, SYB2, VAMP-2|DNM2, CMT2M, CMTDI1, CMTDIB, DI-CMTB, DYN2, DYNII, LCCS5|	http://www.genome.jp/kegg-bin/show_pathway?hsa04721/hsa:6844%09red/hsa:594855%09red/hsa:1785%09red
Cytosolic DNA-sensing pathway	KEGG PATHWAY	hsa04623	4	64	0.369116064933	0.988674714631	ENSG00000171453|ENSG00000136244|ENSG00000173039|ENSG00000137275	hsa:9533|hsa:3569|hsa:5970|hsa:8737|	9533|3569|5970|8737|	POLR1C, RPA39, RPA40, RPA5, RPAC1, TCS3|IL6, BSF2, HGF, HSF, IFNB2, IL-6|RELA, NFKB3, p65|RIPK1, RIP, RIP1|	http://www.genome.jp/kegg-bin/show_pathway?hsa04623/hsa:3569%09red/hsa:9533%09red/hsa:8737%09red/hsa:5970%09red
Proteoglycans in cancer	KEGG PATHWAY	hsa05205	11	204	0.379834424583	0.988674714631	ENSG00000166225|ENSG00000072062|ENSG00000154342|ENSG00000197943|ENSG00000213639|ENSG00000078061|ENSG00000141506|ENSG00000132155|ENSG00000137801|ENSG00000100985|ENSG00000126767	hsa:10818|hsa:5566|hsa:89780|hsa:5336|hsa:5500|hsa:369|hsa:23533|hsa:5894|hsa:7057|hsa:4318|hsa:2002|	10818|5566|89780|5336|5500|369|23533|5894|7057|4318|2002|	FRS2, FRS2A, FRS2alpha, SNT, SNT-1, SNT1|PRKACA, PKACA|WNT3A|PLCG2, APLAID, FCAS3, PLC-IV, PLC-gamma-2|PPP1CB, HEL-S-80p, PP-1B, PP1B, PP1beta, PPP1CD|ARAF, A-RAF, ARAF1, PKS2, RAFA1|PIK3R5, F730038I15Rik, FOAP-2, P101-PI3K, p101|RAF1, CRAF, NS5, Raf-1, c-Raf|THBS1, THBS, THBS-1, TSP, TSP-1, TSP1|MMP9, CLG4B, GELB, MANDP2, MMP-9|ELK1|	http://www.genome.jp/kegg-bin/show_pathway?hsa05205/hsa:5336%09red/hsa:4318%09red/hsa:23533%09red/hsa:89780%09red/hsa:5500%09red/hsa:2002%09red/hsa:5566%09red/hsa:7057%09red/hsa:10818%09red/hsa:5894%09red/hsa:369%09red
Pancreatic cancer	KEGG PATHWAY	hsa05212	4	66	0.389808578557	0.988674714631	ENSG00000132155|ENSG00000173039|ENSG00000141506|ENSG00000078061	hsa:5894|hsa:5970|hsa:23533|hsa:369|	5894|5970|23533|369|	RAF1, CRAF, NS5, Raf-1, c-Raf|RELA, NFKB3, p65|PIK3R5, F730038I15Rik, FOAP-2, P101-PI3K, p101|ARAF, A-RAF, ARAF1, PKS2, RAFA1|	http://www.genome.jp/kegg-bin/show_pathway?hsa05212/hsa:5894%09red/hsa:23533%09red/hsa:369%09red/hsa:5970%09red
Insulin secretion	KEGG PATHWAY	hsa04911	5	86	0.39320034077	0.988674714631	ENSG00000138031|ENSG00000072062|ENSG00000220205|ENSG00000137841|ENSG00000263620	hsa:109|hsa:5566|hsa:6844|hsa:5330|hsa:6844|	109|5566|6844|5330|6844|	ADCY3, AC3|PRKACA, PKACA|VAMP2, SYB2, VAMP-2|PLCB2, PLC-beta-2|VAMP2, SYB2, VAMP-2|	http://www.genome.jp/kegg-bin/show_pathway?hsa04911/hsa:6844%09red/hsa:109%09red/hsa:5566%09red/hsa:5330%09red
Amino sugar and nucleotide sugar metabolism	KEGG PATHWAY	hsa00520	3	47	0.39453244165	0.988674714631	ENSG00000100243|ENSG00000178802|ENSG00000170191	hsa:1727|hsa:4351|hsa:140838|	1727|4351|140838|	CYB5R3, B5R, DIA1|MPI, CDG1B, PMI, PMI1|NANP, C20orf147, HDHD4, dJ694B14.3|	http://www.genome.jp/kegg-bin/show_pathway?hsa00520/hsa:140838%09red/hsa:1727%09red/hsa:4351%09red
Nicotinate and nicotinamide metabolism	KEGG PATHWAY	hsa00760	2	28	0.39546927706	0.988674714631	ENSG00000103485|ENSG00000277669	hsa:23475|hsa:23475|	23475|23475|	QPRT, HEL-S-90n, QPRTase|QPRT, HEL-S-90n, QPRTase|	http://www.genome.jp/kegg-bin/show_pathway?hsa00760/hsa:23475%09red
Sulfur relay system	KEGG PATHWAY	hsa04122	1	10	0.398619737611	0.988674714631	ENSG00000142544	hsa:90353|	90353|	CTU1, ATPBD3, NCS6|	http://www.genome.jp/kegg-bin/show_pathway?hsa04122/hsa:90353%09red
Ubiquinone and other terpenoid-quinone biosynthesis	KEGG PATHWAY	hsa00130	1	10	0.398619737611	0.988674714631	ENSG00000158104	hsa:3242|	3242|	HPD, 4-HPPD, 4HPPD, GLOD3, HPPDASE, PPD|	http://www.genome.jp/kegg-bin/show_pathway?hsa00130/hsa:3242%09red
cGMP-PKG signaling pathway	KEGG PATHWAY	hsa04022	9	167	0.400187444567	0.988674714631	ENSG00000144891|ENSG00000141506|ENSG00000188386|ENSG00000213639|ENSG00000145949|ENSG00000138031|ENSG00000132155|ENSG00000005022|ENSG00000137841	hsa:185|hsa:23533|hsa:5535|hsa:5500|hsa:340156|hsa:109|hsa:5894|hsa:292|hsa:5330|	185|23533|5535|5500|340156|109|5894|292|5330|	AGTR1, AG2S, AGTR1B, AT1, AT1AR, AT1B, AT1BR, AT1R, AT2R1, HAT1R|PIK3R5, F730038I15Rik, FOAP-2, P101-PI3K, p101|PPP3R2, PPP3RL|PPP1CB, HEL-S-80p, PP-1B, PP1B, PP1beta, PPP1CD|MYLK4, SgK085|ADCY3, AC3|RAF1, CRAF, NS5, Raf-1, c-Raf|SLC25A5, 2F1, AAC2, ANT2, T2, T3|PLCB2, PLC-beta-2|	http://www.genome.jp/kegg-bin/show_pathway?hsa04022/hsa:5535%09red/hsa:23533%09red/hsa:5330%09red/hsa:5500%09red/hsa:340156%09red/hsa:292%09red/hsa:109%09red/hsa:5894%09red/hsa:185%09red
Axon guidance	KEGG PATHWAY	hsa04360	7	127	0.402313627488	0.988674714631	ENSG00000066248|ENSG00000259288|ENSG00000251246|ENSG00000188386|ENSG00000143590|ENSG00000243364|ENSG00000137843	hsa:25791|hsa:56924|hsa:1944|hsa:5535|hsa:1944|hsa:1945|hsa:56924|	25791|56924|1944|5535|1944|1945|56924|	NGEF, ARHGEF27, EPHEXIN|PAK6, PAK5|EFNA3, EFL2, EPLG3, Ehk1-L, LERK3|PPP3R2, PPP3RL|EFNA3, EFL2, EPLG3, Ehk1-L, LERK3|EFNA4, EFL4, EPLG4, LERK4|PAK6, PAK5|	http://www.genome.jp/kegg-bin/show_pathway?hsa04360/hsa:5535%09red/hsa:56924%09red/hsa:1944%09red/hsa:1945%09red/hsa:25791%09red
Endocrine and other factor-regulated calcium reabsorption	KEGG PATHWAY	hsa04961	3	48	0.406823739902	0.988674714631	ENSG00000072062|ENSG00000137841|ENSG00000079805	hsa:5566|hsa:5330|hsa:1785|	5566|5330|1785|	PRKACA, PKACA|PLCB2, PLC-beta-2|DNM2, CMT2M, CMTDI1, CMTDIB, DI-CMTB, DYN2, DYNII, LCCS5|	http://www.genome.jp/kegg-bin/show_pathway?hsa04961/hsa:5566%09red/hsa:1785%09red/hsa:5330%09red
Amphetamine addiction	KEGG PATHWAY	hsa05031	4	68	0.410402927073	0.988674714631	ENSG00000188386|ENSG00000213639|ENSG00000072062|ENSG00000198785	hsa:5535|hsa:5500|hsa:5566|hsa:116443|	5535|5500|5566|116443|	PPP3R2, PPP3RL|PPP1CB, HEL-S-80p, PP-1B, PP1B, PP1beta, PPP1CD|PRKACA, PKACA|GRIN3A, GluN3A, NMDAR-L, NR3A|	http://www.genome.jp/kegg-bin/show_pathway?hsa05031/hsa:5566%09red/hsa:5535%09red/hsa:5500%09red/hsa:116443%09red
Phototransduction	KEGG PATHWAY	hsa04744	2	29	0.411500751976	0.988674714631	ENSG00000137486|ENSG00000163914	hsa:408|hsa:6010|	408|6010|	ARRB1, ARB1, ARR1|RHO, CSNBAD1, OPN2, RP4|	http://www.genome.jp/kegg-bin/show_pathway?hsa04744/hsa:6010%09red/hsa:408%09red
Malaria	KEGG PATHWAY	hsa05144	3	49	0.41903923967	0.988674714631	ENSG00000136244|ENSG00000137801|ENSG00000169429	hsa:3569|hsa:7057|hsa:3576|	3569|7057|3576|	IL6, BSF2, HGF, HSF, IFNB2, IL-6|THBS1, THBS, THBS-1, TSP, TSP-1, TSP1|CXCL8, GCP-1, GCP1, IL8, LECT, LUCT, LYNAP, MDNCF, MONAP, NAF, NAP-1, NAP1|	http://www.genome.jp/kegg-bin/show_pathway?hsa05144/hsa:3569%09red/hsa:7057%09red/hsa:3576%09red
Prostate cancer	KEGG PATHWAY	hsa05215	5	89	0.420230959295	0.988674714631	ENSG00000132155|ENSG00000173039|ENSG00000141506|ENSG00000078061|ENSG00000171862	hsa:5894|hsa:5970|hsa:23533|hsa:369|hsa:5728|	5894|5970|23533|369|5728|	RAF1, CRAF, NS5, Raf-1, c-Raf|RELA, NFKB3, p65|PIK3R5, F730038I15Rik, FOAP-2, P101-PI3K, p101|ARAF, A-RAF, ARAF1, PKS2, RAFA1|PTEN, 10q23del, BZS, CWS1, DEC, GLM2, MHAM, MMAC1, PTEN1, TEP1|	http://www.genome.jp/kegg-bin/show_pathway?hsa05215/hsa:5728%09red/hsa:5894%09red/hsa:23533%09red/hsa:369%09red/hsa:5970%09red
Oocyte meiosis	KEGG PATHWAY	hsa04114	6	110	0.427020740912	0.988674714631	ENSG00000072062|ENSG00000163806|ENSG00000188386|ENSG00000213639|ENSG00000138031|ENSG00000068971	hsa:5566|hsa:245711|hsa:5535|hsa:5500|hsa:109|hsa:5526|	5566|245711|5535|5500|109|5526|	PRKACA, PKACA|SPDYA, RINGO3, RINGOA, SPDY1, SPY1|PPP3R2, PPP3RL|PPP1CB, HEL-S-80p, PP-1B, PP1B, PP1beta, PPP1CD|ADCY3, AC3|PPP2R5B, B56B, PR61B|	http://www.genome.jp/kegg-bin/show_pathway?hsa04114/hsa:245711%09red/hsa:5535%09red/hsa:5526%09red/hsa:5500%09red/hsa:5566%09red/hsa:109%09red
Citrate cycle (TCA cycle)	KEGG PATHWAY	hsa00020	2	30	0.427318750941	0.988674714631	ENSG00000073578|ENSG00000143252	hsa:6389|hsa:6391|	6389|6391|	SDHA, CMD1GG, FP, PGL5, SDH1, SDH2, SDHF|SDHC, CYB560, CYBL, PGL3, QPS1, SDH3|	http://www.genome.jp/kegg-bin/show_pathway?hsa00020/hsa:6391%09red/hsa:6389%09red
Cocaine addiction	KEGG PATHWAY	hsa05030	3	50	0.431169863801	0.988674714631	ENSG00000072062|ENSG00000198785|ENSG00000173039	hsa:5566|hsa:116443|hsa:5970|	5566|116443|5970|	PRKACA, PKACA|GRIN3A, GluN3A, NMDAR-L, NR3A|RELA, NFKB3, p65|	http://www.genome.jp/kegg-bin/show_pathway?hsa05030/hsa:5566%09red/hsa:5970%09red/hsa:116443%09red
mRNA surveillance pathway	KEGG PATHWAY	hsa03015	5	91	0.438137292529	0.988674714631	ENSG00000100941|ENSG00000213639|ENSG00000111605|ENSG00000068971|ENSG00000162231	hsa:5411|hsa:5500|hsa:11052|hsa:5526|hsa:728343|	5411|5500|11052|5526|728343|	PNN, DRS, DRSP, SDK3, memA|PPP1CB, HEL-S-80p, PP-1B, PP1B, PP1beta, PPP1CD|CPSF6, CFIM, CFIM68, HPBRII-4, HPBRII-7|PPP2R5B, B56B, PR61B|NXF2B, TCP11X1, bA353J17.1|	http://www.genome.jp/kegg-bin/show_pathway?hsa03015/hsa:11052%09red/hsa:5526%09red/hsa:5411%09red/hsa:5500%09red/hsa:728343%09red
Rheumatoid arthritis	KEGG PATHWAY	hsa05323	5	91	0.438137292529	0.988674714631	ENSG00000163739|ENSG00000136244|ENSG00000124875|ENSG00000163735|ENSG00000169429	hsa:2919|hsa:3569|hsa:6372|hsa:6374|hsa:3576|	2919|3569|6372|6374|3576|	CXCL1, FSP, GRO1, GROa, MGSA, MGSA-a, NAP-3, SCYB1|IL6, BSF2, HGF, HSF, IFNB2, IL-6|CXCL6, CKA-3, GCP-2, GCP2, SCYB6|CXCL5, ENA-78, SCYB5|CXCL8, GCP-1, GCP1, IL8, LECT, LUCT, LYNAP, MDNCF, MONAP, NAF, NAP-1, NAP1|	http://www.genome.jp/kegg-bin/show_pathway?hsa05323/hsa:6372%09red/hsa:3569%09red/hsa:2919%09red/hsa:3576%09red/hsa:6374%09red
Melanoma	KEGG PATHWAY	hsa05218	4	71	0.441000787259	0.988674714631	ENSG00000132155|ENSG00000141506|ENSG00000078061|ENSG00000171862	hsa:5894|hsa:23533|hsa:369|hsa:5728|	5894|23533|369|5728|	RAF1, CRAF, NS5, Raf-1, c-Raf|PIK3R5, F730038I15Rik, FOAP-2, P101-PI3K, p101|ARAF, A-RAF, ARAF1, PKS2, RAFA1|PTEN, 10q23del, BZS, CWS1, DEC, GLM2, MHAM, MMAC1, PTEN1, TEP1|	http://www.genome.jp/kegg-bin/show_pathway?hsa05218/hsa:5728%09red/hsa:5894%09red/hsa:23533%09red/hsa:369%09red
Hepatitis C	KEGG PATHWAY	hsa05160	7	133	0.446830493443	0.988674714631	ENSG00000125347|ENSG00000137275|ENSG00000169429|ENSG00000141506|ENSG00000078061|ENSG00000173039|ENSG00000132155	hsa:3659|hsa:8737|hsa:3576|hsa:23533|hsa:369|hsa:5970|hsa:5894|	3659|8737|3576|23533|369|5970|5894|	IRF1, IRF-1, MAR|RIPK1, RIP, RIP1|CXCL8, GCP-1, GCP1, IL8, LECT, LUCT, LYNAP, MDNCF, MONAP, NAF, NAP-1, NAP1|PIK3R5, F730038I15Rik, FOAP-2, P101-PI3K, p101|ARAF, A-RAF, ARAF1, PKS2, RAFA1|RELA, NFKB3, p65|RAF1, CRAF, NS5, Raf-1, c-Raf|	http://www.genome.jp/kegg-bin/show_pathway?hsa05160/hsa:23533%09red/hsa:3576%09red/hsa:3659%09red/hsa:5970%09red/hsa:5894%09red/hsa:8737%09red/hsa:369%09red
Riboflavin metabolism	KEGG PATHWAY	hsa00740	1	12	0.451743449313	0.988674714631	ENSG00000160688	hsa:80308|	80308|	FLAD1, FAD1, FADS|	http://www.genome.jp/kegg-bin/show_pathway?hsa00740/hsa:80308%09red
Serotonergic synapse	KEGG PATHWAY	hsa04726	6	114	0.459183937028	0.988674714631	ENSG00000072062|ENSG00000012779|ENSG00000179477|ENSG00000078061|ENSG00000132155|ENSG00000137841	hsa:5566|hsa:240|hsa:242|hsa:369|hsa:5894|hsa:5330|	5566|240|242|369|5894|5330|	PRKACA, PKACA|ALOX5, 5-LO, 5-LOX, 5LPG, LOG5|ALOX12B, 12R-LOX, ARCI2|ARAF, A-RAF, ARAF1, PKS2, RAFA1|RAF1, CRAF, NS5, Raf-1, c-Raf|PLCB2, PLC-beta-2|	http://www.genome.jp/kegg-bin/show_pathway?hsa04726/hsa:5330%09red/hsa:5566%09red/hsa:242%09red/hsa:240%09red/hsa:5894%09red/hsa:369%09red
Influenza A	KEGG PATHWAY	hsa05164	9	177	0.464751545646	0.988674714631	ENSG00000122194|ENSG00000169429|ENSG00000141506|ENSG00000173039|ENSG00000162231|ENSG00000136244|ENSG00000132155|ENSG00000116679|ENSG00000173110	hsa:5340|hsa:3576|hsa:23533|hsa:5970|hsa:728343|hsa:3569|hsa:5894|hsa:10625|hsa:3310|	5340|3576|23533|5970|728343|3569|5894|10625|3310|	PLG|CXCL8, GCP-1, GCP1, IL8, LECT, LUCT, LYNAP, MDNCF, MONAP, NAF, NAP-1, NAP1|PIK3R5, F730038I15Rik, FOAP-2, P101-PI3K, p101|RELA, NFKB3, p65|NXF2B, TCP11X1, bA353J17.1|IL6, BSF2, HGF, HSF, IFNB2, IL-6|RAF1, CRAF, NS5, Raf-1, c-Raf|IVNS1ABP, FLARA3, HSPC068, KLHL39, ND1, NS-1, NS1-BP, NS1BP|HSPA6|	http://www.genome.jp/kegg-bin/show_pathway?hsa05164/hsa:3569%09red/hsa:23533%09red/hsa:728343%09red/hsa:3576%09red/hsa:5340%09red/hsa:3310%09red/hsa:5970%09red/hsa:5894%09red/hsa:10625%09red
Taste transduction	KEGG PATHWAY	hsa04742	3	53	0.466970022146	0.988674714631	ENSG00000072062|ENSG00000168447|ENSG00000137841	hsa:5566|hsa:6338|hsa:5330|	5566|6338|5330|	PRKACA, PKACA|SCNN1B, BESC1, ENaCb, ENaCbeta, SCNEB|PLCB2, PLC-beta-2|	http://www.genome.jp/kegg-bin/show_pathway?hsa04742/hsa:5566%09red/hsa:6338%09red/hsa:5330%09red
Leishmaniasis	KEGG PATHWAY	hsa05140	4	74	0.471110506631	0.988674714631	ENSG00000203747|ENSG00000126767|ENSG00000173039|ENSG00000162747	hsa:2214|hsa:2002|hsa:5970|hsa:2215|	2214|2002|5970|2215|	FCGR3A, CD16, CD16A, FCG3, FCGR3, FCGRIII, FCR-10, FCRIII, FCRIIIA, IGFR3, IMD20|ELK1|RELA, NFKB3, p65|FCGR3B, CD16, CD16b, FCG3, FCGR3, FCR-10, FCRIII, FCRIIIb|	http://www.genome.jp/kegg-bin/show_pathway?hsa05140/hsa:2215%09red/hsa:2214%09red/hsa:2002%09red/hsa:5970%09red
Non-homologous end-joining	KEGG PATHWAY	hsa03450	1	13	0.476520196951	0.988674714631	ENSG00000113522	hsa:10111|	10111|	RAD50, NBSLD, RAD502, hRad50|	http://www.genome.jp/kegg-bin/show_pathway?hsa03450/hsa:10111%09red
Alcoholism	KEGG PATHWAY	hsa05034	9	180	0.483914606374	0.988674714631	ENSG00000072062|ENSG00000198785|ENSG00000160691|ENSG00000068024|ENSG00000078061|ENSG00000277858|ENSG00000213639|ENSG00000132155|ENSG00000277745	hsa:5566|hsa:116443|hsa:6464|hsa:9759|hsa:369|hsa:474381|hsa:5500|hsa:5894|hsa:474381|	5566|116443|6464|9759|369|474381|5500|5894|474381|	PRKACA, PKACA|GRIN3A, GluN3A, NMDAR-L, NR3A|SHC1, SHC, SHCA|HDAC4, AHO3, BDMR, HA6116, HD4, HDAC-4, HDAC-A, HDACA|ARAF, A-RAF, ARAF1, PKS2, RAFA1|H2AFB2, H2A.Bbd|PPP1CB, HEL-S-80p, PP-1B, PP1B, PP1beta, PPP1CD|RAF1, CRAF, NS5, Raf-1, c-Raf|H2AFB2, H2A.Bbd|	http://www.genome.jp/kegg-bin/show_pathway?hsa05034/hsa:5500%09red/hsa:474381%09red/hsa:116443%09red/hsa:5566%09red/hsa:5894%09red/hsa:9759%09red/hsa:6464%09red/hsa:369%09red
African trypanosomiasis	KEGG PATHWAY	hsa05143	2	34	0.488211410241	0.988674714631	ENSG00000136244|ENSG00000137841	hsa:3569|hsa:5330|	3569|5330|	IL6, BSF2, HGF, HSF, IFNB2, IL-6|PLCB2, PLC-beta-2|	http://www.genome.jp/kegg-bin/show_pathway?hsa05143/hsa:3569%09red/hsa:5330%09red
Glycerolipid metabolism	KEGG PATHWAY	hsa00561	3	55	0.490270546597	0.988674714631	ENSG00000134324|ENSG00000074416|ENSG00000143797	hsa:23175|hsa:11343|hsa:129642|	23175|11343|129642|	LPIN1, PAP1|MGLL, HU-K5, HUK5, MAGL, MGL|MBOAT2, LPCAT4, OACT2|	http://www.genome.jp/kegg-bin/show_pathway?hsa00561/hsa:11343%09red/hsa:23175%09red/hsa:129642%09red
Thyroid hormone signaling pathway	KEGG PATHWAY	hsa04919	6	119	0.498716198033	0.988674714631	ENSG00000151090|ENSG00000072062|ENSG00000197943|ENSG00000141506|ENSG00000132155|ENSG00000137841	hsa:7068|hsa:5566|hsa:5336|hsa:23533|hsa:5894|hsa:5330|	7068|5566|5336|23533|5894|5330|	THRB, C-ERBA-2, C-ERBA-BETA, ERBA2, GRTH, NR1A2, PRTH, THR1, THRB1, THRB2|PRKACA, PKACA|PLCG2, APLAID, FCAS3, PLC-IV, PLC-gamma-2|PIK3R5, F730038I15Rik, FOAP-2, P101-PI3K, p101|RAF1, CRAF, NS5, Raf-1, c-Raf|PLCB2, PLC-beta-2|	http://www.genome.jp/kegg-bin/show_pathway?hsa04919/hsa:5336%09red/hsa:23533%09red/hsa:7068%09red/hsa:5330%09red/hsa:5566%09red/hsa:5894%09red
Starch and sucrose metabolism	KEGG PATHWAY	hsa00500	3	56	0.501731656211	0.988674714631	ENSG00000068976|ENSG00000100504|ENSG00000173610	hsa:5834|hsa:5836|hsa:10941|	5834|5836|10941|	PYGB, GPBB|PYGL, GSD6|UGT2A1|	http://www.genome.jp/kegg-bin/show_pathway?hsa00500/hsa:10941%09red/hsa:5834%09red/hsa:5836%09red
Tyrosine metabolism	KEGG PATHWAY	hsa00350	2	35	0.502791768124	0.988674714631	ENSG00000180185|ENSG00000158104	hsa:81889|hsa:3242|	81889|3242|	FAHD1, C16orf36, YISKL|HPD, 4-HPPD, 4HPPD, GLOD3, HPPDASE, PPD|	http://www.genome.jp/kegg-bin/show_pathway?hsa00350/hsa:81889%09red/hsa:3242%09red
Lysosome	KEGG PATHWAY	hsa04142	6	122	0.521951563099	0.988674714631	ENSG00000065000|ENSG00000103365|ENSG00000090674|ENSG00000150967|ENSG00000110911|ENSG00000134262	hsa:8943|hsa:23062|hsa:57192|hsa:23457|hsa:4891|hsa:10717|	8943|23062|57192|23457|4891|10717|	AP3D1, ADTD, hBLVR|GGA2, VEAR|MCOLN1, MG-2, ML4, MLIV, MST080, TRP-ML1, TRPM-L1, TRPML1|ABCB9, EST122234, TAPL|SLC11A2, DCT1, DMT1, NRAMP2|AP4B1, BETA-4, CPSQ5, SPG47|	http://www.genome.jp/kegg-bin/show_pathway?hsa04142/hsa:4891%09red/hsa:57192%09red/hsa:23062%09red/hsa:8943%09red/hsa:23457%09red/hsa:10717%09red
Melanogenesis	KEGG PATHWAY	hsa04916	5	101	0.525148036588	0.988674714631	ENSG00000154342|ENSG00000132155|ENSG00000072062|ENSG00000138031|ENSG00000137841	hsa:89780|hsa:5894|hsa:5566|hsa:109|hsa:5330|	89780|5894|5566|109|5330|	WNT3A|RAF1, CRAF, NS5, Raf-1, c-Raf|PRKACA, PKACA|ADCY3, AC3|PLCB2, PLC-beta-2|	http://www.genome.jp/kegg-bin/show_pathway?hsa04916/hsa:5566%09red/hsa:109%09red/hsa:5894%09red/hsa:89780%09red/hsa:5330%09red
mTOR signaling pathway	KEGG PATHWAY	hsa04150	3	60	0.546192761234	0.988674714631	ENSG00000140474|ENSG00000141506|ENSG00000171862	hsa:25989|hsa:23533|hsa:5728|	25989|23533|5728|	ULK3|PIK3R5, F730038I15Rik, FOAP-2, P101-PI3K, p101|PTEN, 10q23del, BZS, CWS1, DEC, GLM2, MHAM, MMAC1, PTEN1, TEP1|	http://www.genome.jp/kegg-bin/show_pathway?hsa04150/hsa:5728%09red/hsa:25989%09red/hsa:23533%09red
Long-term depression	KEGG PATHWAY	hsa04730	3	60	0.546192761234	0.988674714631	ENSG00000132155|ENSG00000078061|ENSG00000137841	hsa:5894|hsa:369|hsa:5330|	5894|369|5330|	RAF1, CRAF, NS5, Raf-1, c-Raf|ARAF, A-RAF, ARAF1, PKS2, RAFA1|PLCB2, PLC-beta-2|	http://www.genome.jp/kegg-bin/show_pathway?hsa04730/hsa:5894%09red/hsa:369%09red/hsa:5330%09red
Chagas disease (American trypanosomiasis)	KEGG PATHWAY	hsa05142	5	104	0.55011510726	0.988674714631	ENSG00000136244|ENSG00000173039|ENSG00000141506|ENSG00000137841|ENSG00000169429	hsa:3569|hsa:5970|hsa:23533|hsa:5330|hsa:3576|	3569|5970|23533|5330|3576|	IL6, BSF2, HGF, HSF, IFNB2, IL-6|RELA, NFKB3, p65|PIK3R5, F730038I15Rik, FOAP-2, P101-PI3K, p101|PLCB2, PLC-beta-2|CXCL8, GCP-1, GCP1, IL8, LECT, LUCT, LYNAP, MDNCF, MONAP, NAF, NAP-1, NAP1|	http://www.genome.jp/kegg-bin/show_pathway?hsa05142/hsa:3569%09red/hsa:5970%09red/hsa:23533%09red/hsa:3576%09red/hsa:5330%09red
Adrenergic signaling in cardiomyocytes	KEGG PATHWAY	hsa04261	7	149	0.56122428717	0.988674714631	ENSG00000072062|ENSG00000141506|ENSG00000213639|ENSG00000144891|ENSG00000138031|ENSG00000068971|ENSG00000137841	hsa:5566|hsa:23533|hsa:5500|hsa:185|hsa:109|hsa:5526|hsa:5330|	5566|23533|5500|185|109|5526|5330|	PRKACA, PKACA|PIK3R5, F730038I15Rik, FOAP-2, P101-PI3K, p101|PPP1CB, HEL-S-80p, PP-1B, PP1B, PP1beta, PPP1CD|AGTR1, AG2S, AGTR1B, AT1, AT1AR, AT1B, AT1BR, AT1R, AT2R1, HAT1R|ADCY3, AC3|PPP2R5B, B56B, PR61B|PLCB2, PLC-beta-2|	http://www.genome.jp/kegg-bin/show_pathway?hsa04261/hsa:23533%09red/hsa:5526%09red/hsa:5330%09red/hsa:5500%09red/hsa:5566%09red/hsa:109%09red/hsa:185%09red
Nitrogen metabolism	KEGG PATHWAY	hsa00910	1	17	0.564933001859	0.988674714631	ENSG00000122376	hsa:2746|	2746|	GLUD1, GDH, GDH1, GLUD|	http://www.genome.jp/kegg-bin/show_pathway?hsa00910/hsa:2746%09red
Toll-like receptor signaling pathway	KEGG PATHWAY	hsa04620	5	106	0.566401130381	0.988674714631	ENSG00000141506|ENSG00000136244|ENSG00000173039|ENSG00000137275|ENSG00000169429	hsa:23533|hsa:3569|hsa:5970|hsa:8737|hsa:3576|	23533|3569|5970|8737|3576|	PIK3R5, F730038I15Rik, FOAP-2, P101-PI3K, p101|IL6, BSF2, HGF, HSF, IFNB2, IL-6|RELA, NFKB3, p65|RIPK1, RIP, RIP1|CXCL8, GCP-1, GCP1, IL8, LECT, LUCT, LYNAP, MDNCF, MONAP, NAF, NAP-1, NAP1|	http://www.genome.jp/kegg-bin/show_pathway?hsa04620/hsa:3569%09red/hsa:5970%09red/hsa:8737%09red/hsa:3576%09red/hsa:23533%09red
Colorectal cancer	KEGG PATHWAY	hsa05210	3	62	0.567533618639	0.988674714631	ENSG00000132155|ENSG00000141506|ENSG00000078061	hsa:5894|hsa:23533|hsa:369|	5894|23533|369|	RAF1, CRAF, NS5, Raf-1, c-Raf|PIK3R5, F730038I15Rik, FOAP-2, P101-PI3K, p101|ARAF, A-RAF, ARAF1, PKS2, RAFA1|	http://www.genome.jp/kegg-bin/show_pathway?hsa05210/hsa:5894%09red/hsa:23533%09red/hsa:369%09red
Arachidonic acid metabolism	KEGG PATHWAY	hsa00590	3	62	0.567533618639	0.988674714631	ENSG00000120915|ENSG00000012779|ENSG00000179477	hsa:2053|hsa:240|hsa:242|	2053|240|242|	EPHX2, CEH, SEH|ALOX5, 5-LO, 5-LOX, 5LPG, LOG5|ALOX12B, 12R-LOX, ARCI2|	http://www.genome.jp/kegg-bin/show_pathway?hsa00590/hsa:2053%09red/hsa:242%09red/hsa:240%09red
Tryptophan metabolism	KEGG PATHWAY	hsa00380	2	40	0.571529102093	0.988674714631	ENSG00000140505|ENSG00000002726	hsa:1544|hsa:26|	1544|26|	CYP1A2, CP12, P3-450, P450(PA)|AOC1, ABP, ABP1, DAO, DAO1, KAO|	http://www.genome.jp/kegg-bin/show_pathway?hsa00380/hsa:1544%09red/hsa:26%09red
Small cell lung cancer	KEGG PATHWAY	hsa05222	4	86	0.584255090646	0.988674714631	ENSG00000173039|ENSG00000141506|ENSG00000173207|ENSG00000171862	hsa:5970|hsa:23533|hsa:1163|hsa:5728|	5970|23533|1163|5728|	RELA, NFKB3, p65|PIK3R5, F730038I15Rik, FOAP-2, P101-PI3K, p101|CKS1B, CKS1, PNAS-16, PNAS-18, ckshs1|PTEN, 10q23del, BZS, CWS1, DEC, GLM2, MHAM, MMAC1, PTEN1, TEP1|	http://www.genome.jp/kegg-bin/show_pathway?hsa05222/hsa:5728%09red/hsa:23533%09red/hsa:1163%09red/hsa:5970%09red
Phenylalanine metabolism	KEGG PATHWAY	hsa00360	1	18	0.584598418627	0.988674714631	ENSG00000158104	hsa:3242|	3242|	HPD, 4-HPPD, 4HPPD, GLOD3, HPPDASE, PPD|	http://www.genome.jp/kegg-bin/show_pathway?hsa00360/hsa:3242%09red
Jak-STAT signaling pathway	KEGG PATHWAY	hsa04630	7	156	0.607837875622	0.988674714631	ENSG00000182393|ENSG00000174697|ENSG00000113525|ENSG00000141506|ENSG00000183709|ENSG00000197110|ENSG00000136244	hsa:282618|hsa:3952|hsa:3567|hsa:23533|hsa:282616|hsa:282617|hsa:3569|	282618|3952|3567|23533|282616|282617|3569|	IFNL1, IL-29, IL29|LEP, LEPD, OB, OBS|IL5, EDF, IL-5, TRF|PIK3R5, F730038I15Rik, FOAP-2, P101-PI3K, p101|IFNL2, IL-28A, IL28A|IFNL3, IL-28B, IL28B, IL28C|IL6, BSF2, HGF, HSF, IFNB2, IL-6|	http://www.genome.jp/kegg-bin/show_pathway?hsa04630/hsa:3569%09red/hsa:23533%09red/hsa:3952%09red/hsa:3567%09red/hsa:282618%09red/hsa:282617%09red/hsa:282616%09red
Graft-versus-host disease	KEGG PATHWAY	hsa05332	2	43	0.609335462027	0.988674714631	ENSG00000104970|ENSG00000136244	hsa:3811|hsa:3569|	3811|3569|	KIR3DL1, CD158E1, KIR, KIR3DL1/S1, NKAT-3, NKAT3, NKB1, NKB1B|IL6, BSF2, HGF, HSF, IFNB2, IL-6|	http://www.genome.jp/kegg-bin/show_pathway?hsa05332/hsa:3569%09red/hsa:3811%09red
FoxO signaling pathway	KEGG PATHWAY	hsa04068	6	134	0.609990328714	0.988674714631	ENSG00000141506|ENSG00000078061|ENSG00000173846|ENSG00000171862|ENSG00000136244|ENSG00000132155	hsa:23533|hsa:369|hsa:1263|hsa:5728|hsa:3569|hsa:5894|	23533|369|1263|5728|3569|5894|	PIK3R5, F730038I15Rik, FOAP-2, P101-PI3K, p101|ARAF, A-RAF, ARAF1, PKS2, RAFA1|PLK3, CNK, FNK, PRK|PTEN, 10q23del, BZS, CWS1, DEC, GLM2, MHAM, MMAC1, PTEN1, TEP1|IL6, BSF2, HGF, HSF, IFNB2, IL-6|RAF1, CRAF, NS5, Raf-1, c-Raf|	http://www.genome.jp/kegg-bin/show_pathway?hsa04068/hsa:3569%09red/hsa:23533%09red/hsa:1263%09red/hsa:5728%09red/hsa:5894%09red/hsa:369%09red
Gap junction	KEGG PATHWAY	hsa04540	4	89	0.610273062022	0.988674714631	ENSG00000132155|ENSG00000072062|ENSG00000138031|ENSG00000137841	hsa:5894|hsa:5566|hsa:109|hsa:5330|	5894|5566|109|5330|	RAF1, CRAF, NS5, Raf-1, c-Raf|PRKACA, PKACA|ADCY3, AC3|PLCB2, PLC-beta-2|	http://www.genome.jp/kegg-bin/show_pathway?hsa04540/hsa:5566%09red/hsa:109%09red/hsa:5894%09red/hsa:5330%09red
Inflammatory bowel disease (IBD)	KEGG PATHWAY	hsa05321	3	67	0.618092125956	0.988674714631	ENSG00000136244|ENSG00000113525|ENSG00000173039	hsa:3569|hsa:3567|hsa:5970|	3569|3567|5970|	IL6, BSF2, HGF, HSF, IFNB2, IL-6|IL5, EDF, IL-5, TRF|RELA, NFKB3, p65|	http://www.genome.jp/kegg-bin/show_pathway?hsa05321/hsa:3569%09red/hsa:5970%09red/hsa:3567%09red
One carbon pool by folate	KEGG PATHWAY	hsa00670	1	20	0.621304891726	0.988674714631	ENSG00000163738	hsa:441024|	441024|	MTHFD2L|	http://www.genome.jp/kegg-bin/show_pathway?hsa00670/hsa:441024%09red
Glycosaminoglycan biosynthesis - chondroitin sulfate / dermatan sulfate	KEGG PATHWAY	hsa00532	1	20	0.621304891726	0.988674714631	ENSG00000169105	hsa:113189|	113189|	CHST14, ATCS, D4ST1, EDSMC1, HNK1ST|	http://www.genome.jp/kegg-bin/show_pathway?hsa00532/hsa:113189%09red
Carbohydrate digestion and absorption	KEGG PATHWAY	hsa04973	2	45	0.633095127001	0.988674714631	ENSG00000141506|ENSG00000137841	hsa:23533|hsa:5330|	23533|5330|	PIK3R5, F730038I15Rik, FOAP-2, P101-PI3K, p101|PLCB2, PLC-beta-2|	http://www.genome.jp/kegg-bin/show_pathway?hsa04973/hsa:23533%09red/hsa:5330%09red
Basal transcription factors	KEGG PATHWAY	hsa03022	2	45	0.633095127001	0.988674714631	ENSG00000120656|ENSG00000162227	hsa:6883|hsa:10629|	6883|10629|	TAF12, TAF2J, TAFII20|TAF6L, PAF65A|	http://www.genome.jp/kegg-bin/show_pathway?hsa03022/hsa:6883%09red/hsa:10629%09red
Glycerophospholipid metabolism	KEGG PATHWAY	hsa00564	4	92	0.635263567946	0.988674714631	ENSG00000087157|ENSG00000134324|ENSG00000032444|ENSG00000143797	hsa:9489|hsa:23175|hsa:10908|hsa:129642|	9489|23175|10908|129642|	PGS1|LPIN1, PAP1|PNPLA6, BNHS, NTE, NTEMND, SPG39, iPLA2delta, sws|MBOAT2, LPCAT4, OACT2|	http://www.genome.jp/kegg-bin/show_pathway?hsa00564/hsa:9489%09red/hsa:23175%09red/hsa:129642%09red/hsa:10908%09red
Huntington's disease	KEGG PATHWAY	hsa05016	8	183	0.636226446372	0.988674714631	ENSG00000178741|ENSG00000143252|ENSG00000168002|ENSG00000140990|ENSG00000073578|ENSG00000102978|ENSG00000005022|ENSG00000137841	hsa:9377|hsa:6391|hsa:5436|hsa:4716|hsa:6389|hsa:5432|hsa:292|hsa:5330|	9377|6391|5436|4716|6389|5432|292|5330|	COX5A, COX, COX-VA, VA|SDHC, CYB560, CYBL, PGL3, QPS1, SDH3|POLR2G, RPB19, RPB7, hRPB19, hsRPB7|NDUFB10, PDSW|SDHA, CMD1GG, FP, PGL5, SDH1, SDH2, SDHF|POLR2C, RPB3, RPB31, hRPB33, hsRPB3|SLC25A5, 2F1, AAC2, ANT2, T2, T3|PLCB2, PLC-beta-2|	http://www.genome.jp/kegg-bin/show_pathway?hsa05016/hsa:9377%09red/hsa:6391%09red/hsa:5330%09red/hsa:5436%09red/hsa:5432%09red/hsa:4716%09red/hsa:292%09red/hsa:6389%09red
Terpenoid backbone biosynthesis	KEGG PATHWAY	hsa00900	1	21	0.638424295864	0.988674714631	ENSG00000163344	hsa:10654|	10654|	PMVK, HUMPMKI, PMK, PMKA, PMKASE|	http://www.genome.jp/kegg-bin/show_pathway?hsa00900/hsa:10654%09red
Viral carcinogenesis	KEGG PATHWAY	hsa05203	9	206	0.639334182809	0.988674714631	ENSG00000072062|ENSG00000141506|ENSG00000111642|ENSG00000068024|ENSG00000173039|ENSG00000283430|ENSG00000283299|ENSG00000148180|ENSG00000067066	hsa:5566|hsa:23533|hsa:1108|hsa:9759|hsa:5970|hsa:2934|hsa:2934|hsa:2934|hsa:6672|	5566|23533|1108|9759|5970|2934|2934|2934|6672|	PRKACA, PKACA|PIK3R5, F730038I15Rik, FOAP-2, P101-PI3K, p101|CHD4, CHD-4, Mi-2b, Mi2-BETA|HDAC4, AHO3, BDMR, HA6116, HD4, HDAC-4, HDAC-A, HDACA|RELA, NFKB3, p65|GSN, ADF, AGEL|GSN, ADF, AGEL|GSN, ADF, AGEL|SP100, lysp100b|	http://www.genome.jp/kegg-bin/show_pathway?hsa05203/hsa:2934%09red/hsa:23533%09red/hsa:1108%09red/hsa:5566%09red/hsa:5970%09red/hsa:9759%09red/hsa:6672%09red
Glutamatergic synapse	KEGG PATHWAY	hsa04724	5	116	0.642951762897	0.988674714631	ENSG00000188386|ENSG00000198785|ENSG00000072062|ENSG00000138031|ENSG00000137841	hsa:5535|hsa:116443|hsa:5566|hsa:109|hsa:5330|	5535|116443|5566|109|5330|	PPP3R2, PPP3RL|GRIN3A, GluN3A, NMDAR-L, NR3A|PRKACA, PKACA|ADCY3, AC3|PLCB2, PLC-beta-2|	http://www.genome.jp/kegg-bin/show_pathway?hsa04724/hsa:5566%09red/hsa:109%09red/hsa:5535%09red/hsa:116443%09red/hsa:5330%09red
Neuroactive ligand-receptor interaction	KEGG PATHWAY	hsa04080	12	275	0.648904723579	0.988674714631	ENSG00000151090|ENSG00000144891|ENSG00000184984|ENSG00000168539|ENSG00000198785|ENSG00000122194|ENSG00000113580|ENSG00000175591|ENSG00000171631|ENSG00000169006|ENSG00000171051|ENSG00000174697	hsa:7068|hsa:185|hsa:1133|hsa:1128|hsa:116443|hsa:5340|hsa:2908|hsa:5029|hsa:5031|hsa:23620|hsa:2357|hsa:3952|	7068|185|1133|1128|116443|5340|2908|5029|5031|23620|2357|3952|	THRB, C-ERBA-2, C-ERBA-BETA, ERBA2, GRTH, NR1A2, PRTH, THR1, THRB1, THRB2|AGTR1, AG2S, AGTR1B, AT1, AT1AR, AT1B, AT1BR, AT1R, AT2R1, HAT1R|CHRM5, HM5|CHRM1, HM1, M1, M1R|GRIN3A, GluN3A, NMDAR-L, NR3A|PLG|NR3C1, GCCR, GCR, GR, GRL|P2RY2, HP2U, P2RU1, P2U, P2U1, P2UR, P2Y2, P2Y2R|P2RY6, P2Y6|NTSR2, NTR2|FPR1, FMLP, FPR|LEP, LEPD, OB, OBS|	http://www.genome.jp/kegg-bin/show_pathway?hsa04080/hsa:5029%09red/hsa:7068%09red/hsa:3952%09red/hsa:23620%09red/hsa:5031%09red/hsa:5340%09red/hsa:116443%09red/hsa:1128%09red/hsa:2908%09red/hsa:185%09red/hsa:1133%09red/hsa:2357%09red
RNA transport	KEGG PATHWAY	hsa03013	7	163	0.651693960473	0.988674714631	ENSG00000084623|ENSG00000070785|ENSG00000092208|ENSG00000124571|ENSG00000162231|ENSG00000100941|ENSG00000178718	hsa:8668|hsa:8891|hsa:8487|hsa:57510|hsa:728343|hsa:5411|hsa:54913|	8668|8891|8487|57510|728343|5411|54913|	EIF3I, EIF3S2, PRO2242, TRIP-1, TRIP1, eIF3-beta, eIF3-p36|EIF2B3, EIF-2B, EIF2Bgamma|GEMIN2, SIP1, SIP1-delta|XPO5, exp5|NXF2B, TCP11X1, bA353J17.1|PNN, DRS, DRSP, SDK3, memA|RPP25|	http://www.genome.jp/kegg-bin/show_pathway?hsa03013/hsa:5411%09red/hsa:728343%09red/hsa:8668%09red/hsa:8487%09red/hsa:54913%09red/hsa:57510%09red/hsa:8891%09red
Herpes simplex infection	KEGG PATHWAY	hsa05168	8	186	0.653457361693	0.988674714631	ENSG00000179094|ENSG00000126759|ENSG00000213639|ENSG00000173039|ENSG00000162231|ENSG00000067066|ENSG00000136244|ENSG00000162227	hsa:5187|hsa:5199|hsa:5500|hsa:5970|hsa:728343|hsa:6672|hsa:3569|hsa:10629|	5187|5199|5500|5970|728343|6672|3569|10629|	PER1, PER, RIGUI, hPER|CFP, BFD, PFC, PFD, PROPERDIN|PPP1CB, HEL-S-80p, PP-1B, PP1B, PP1beta, PPP1CD|RELA, NFKB3, p65|NXF2B, TCP11X1, bA353J17.1|SP100, lysp100b|IL6, BSF2, HGF, HSF, IFNB2, IL-6|TAF6L, PAF65A|	http://www.genome.jp/kegg-bin/show_pathway?hsa05168/hsa:3569%09red/hsa:728343%09red/hsa:5500%09red/hsa:10629%09red/hsa:5970%09red/hsa:5187%09red/hsa:5199%09red/hsa:6672%09red
Leukocyte transendothelial migration	KEGG PATHWAY	hsa04670	5	118	0.657205846985	0.988674714631	ENSG00000100985|ENSG00000197943|ENSG00000120899|ENSG00000141506|ENSG00000213445	hsa:4318|hsa:5336|hsa:2185|hsa:23533|hsa:6494|	4318|5336|2185|23533|6494|	MMP9, CLG4B, GELB, MANDP2, MMP-9|PLCG2, APLAID, FCAS3, PLC-IV, PLC-gamma-2|PTK2B, CADTK, CAKB, FADK2, FAK2, PKB, PTK, PYK2, RAFTK|PIK3R5, F730038I15Rik, FOAP-2, P101-PI3K, p101|SIPA1, SPA1|	http://www.genome.jp/kegg-bin/show_pathway?hsa04670/hsa:2185%09red/hsa:5336%09red/hsa:4318%09red/hsa:23533%09red/hsa:6494%09red
Thyroid hormone synthesis	KEGG PATHWAY	hsa04918	3	72	0.664484166697	0.988674714631	ENSG00000072062|ENSG00000138031|ENSG00000137841	hsa:5566|hsa:109|hsa:5330|	5566|109|5330|	PRKACA, PKACA|ADCY3, AC3|PLCB2, PLC-beta-2|	http://www.genome.jp/kegg-bin/show_pathway?hsa04918/hsa:5566%09red/hsa:109%09red/hsa:5330%09red
Notch signaling pathway	KEGG PATHWAY	hsa04330	2	48	0.666591424857	0.988674714631	ENSG00000110042|ENSG00000184916	hsa:23220|hsa:3714|	23220|3714|	DTX4, RNF155|JAG2, HJ2, SER2|	http://www.genome.jp/kegg-bin/show_pathway?hsa04330/hsa:23220%09red/hsa:3714%09red
Type II diabetes mellitus	KEGG PATHWAY	hsa04930	2	48	0.666591424857	0.988674714631	ENSG00000006283|ENSG00000141506	hsa:8913|hsa:23533|	8913|23533|	CACNA1G, Ca(V)T.1, Cav3.1, NBR13|PIK3R5, F730038I15Rik, FOAP-2, P101-PI3K, p101|	http://www.genome.jp/kegg-bin/show_pathway?hsa04930/hsa:8913%09red/hsa:23533%09red
Parkinson's disease	KEGG PATHWAY	hsa05012	6	143	0.669712526476	0.988674714631	ENSG00000178741|ENSG00000072062|ENSG00000143252|ENSG00000140990|ENSG00000073578|ENSG00000005022	hsa:9377|hsa:5566|hsa:6391|hsa:4716|hsa:6389|hsa:292|	9377|5566|6391|4716|6389|292|	COX5A, COX, COX-VA, VA|PRKACA, PKACA|SDHC, CYB560, CYBL, PGL3, QPS1, SDH3|NDUFB10, PDSW|SDHA, CMD1GG, FP, PGL5, SDH1, SDH2, SDHF|SLC25A5, 2F1, AAC2, ANT2, T2, T3|	http://www.genome.jp/kegg-bin/show_pathway?hsa05012/hsa:9377%09red/hsa:6391%09red/hsa:6389%09red/hsa:5566%09red/hsa:292%09red/hsa:4716%09red
Histidine metabolism	KEGG PATHWAY	hsa00340	1	23	0.670378241394	0.988674714631	ENSG00000002726	hsa:26|	26|	AOC1, ABP, ABP1, DAO, DAO1, KAO|	http://www.genome.jp/kegg-bin/show_pathway?hsa00340/hsa:26%09red
Proximal tubule bicarbonate reclamation	KEGG PATHWAY	hsa04964	1	23	0.670378241394	0.988674714631	ENSG00000122376	hsa:2746|	2746|	GLUD1, GDH, GDH1, GLUD|	http://www.genome.jp/kegg-bin/show_pathway?hsa04964/hsa:2746%09red
Endocytosis	KEGG PATHWAY	hsa04144	9	213	0.676524334207	0.988674714631	ENSG00000137486|ENSG00000102189|ENSG00000124198|ENSG00000110047|ENSG00000139436|ENSG00000143761|ENSG00000173110|ENSG00000139722|ENSG00000079805	hsa:408|hsa:8411|hsa:10564|hsa:10938|hsa:9815|hsa:375|hsa:3310|hsa:79720|hsa:1785|	408|8411|10564|10938|9815|375|3310|79720|1785|	ARRB1, ARB1, ARR1|EEA1, MST105, MSTP105, ZFYVE2|ARFGEF2, BIG2, PVNH2, dJ1164I10.1|EHD1, H-PAST, HPAST1, PAST, PAST1|GIT2, CAT-2, CAT2|ARF1|HSPA6|VPS37B|DNM2, CMT2M, CMTDI1, CMTDIB, DI-CMTB, DYN2, DYNII, LCCS5|	http://www.genome.jp/kegg-bin/show_pathway?hsa04144/hsa:8411%09red/hsa:408%09red/hsa:9815%09red/hsa:10938%09red/hsa:10564%09red/hsa:1785%09red/hsa:375%09red/hsa:3310%09red/hsa:79720%09red
Intestinal immune network for IgA production	KEGG PATHWAY	hsa04672	2	49	0.677194187508	0.988674714631	ENSG00000136244|ENSG00000113525	hsa:3569|hsa:3567|	3569|3567|	IL6, BSF2, HGF, HSF, IFNB2, IL-6|IL5, EDF, IL-5, TRF|	http://www.genome.jp/kegg-bin/show_pathway?hsa04672/hsa:3569%09red/hsa:3567%09red
Pathways in cancer	KEGG PATHWAY	hsa05200	14	327	0.680697768269	0.988674714631	ENSG00000169429|ENSG00000159216|ENSG00000154342|ENSG00000117425|ENSG00000197943|ENSG00000141506|ENSG00000078061|ENSG00000173039|ENSG00000171862|ENSG00000173207|ENSG00000100985|ENSG00000136244|ENSG00000132155|ENSG00000035664	hsa:3576|hsa:861|hsa:89780|hsa:8643|hsa:5336|hsa:23533|hsa:369|hsa:5970|hsa:5728|hsa:1163|hsa:4318|hsa:3569|hsa:5894|hsa:23604|	3576|861|89780|8643|5336|23533|369|5970|5728|1163|4318|3569|5894|23604|	CXCL8, GCP-1, GCP1, IL8, LECT, LUCT, LYNAP, MDNCF, MONAP, NAF, NAP-1, NAP1|RUNX1, AML1, AML1-EVI-1, AMLCR1, CBFA2, EVI-1, PEBP2aB|WNT3A|PTCH2, PTC2|PLCG2, APLAID, FCAS3, PLC-IV, PLC-gamma-2|PIK3R5, F730038I15Rik, FOAP-2, P101-PI3K, p101|ARAF, A-RAF, ARAF1, PKS2, RAFA1|RELA, NFKB3, p65|PTEN, 10q23del, BZS, CWS1, DEC, GLM2, MHAM, MMAC1, PTEN1, TEP1|CKS1B, CKS1, PNAS-16, PNAS-18, ckshs1|MMP9, CLG4B,…	http://www.genome.jp/kegg-bin/show_pathway?hsa05200/hsa:3569%09red/hsa:4318%09red/hsa:8643%09red/hsa:5336%09red/hsa:861%09red/hsa:89780%09red/hsa:1163%09red/hsa:3576%09red/hsa:5728%09red/hsa:23533%09red/hsa:5970%09red/hsa:23604%09red/hsa:5894%09red/hsa:369%09red
Alzheimer's disease	KEGG PATHWAY	hsa05010	7	168	0.681164582045	0.988674714631	ENSG00000178741|ENSG00000143252|ENSG00000140990|ENSG00000111640|ENSG00000188386|ENSG00000073578|ENSG00000137841	hsa:9377|hsa:6391|hsa:4716|hsa:2597|hsa:5535|hsa:6389|hsa:5330|	9377|6391|4716|2597|5535|6389|5330|	COX5A, COX, COX-VA, VA|SDHC, CYB560, CYBL, PGL3, QPS1, SDH3|NDUFB10, PDSW|GAPDH, G3PD, GAPD, HEL-S-162eP|PPP3R2, PPP3RL|SDHA, CMD1GG, FP, PGL5, SDH1, SDH2, SDHF|PLCB2, PLC-beta-2|	http://www.genome.jp/kegg-bin/show_pathway?hsa05010/hsa:5535%09red/hsa:9377%09red/hsa:6391%09red/hsa:6389%09red/hsa:5330%09red/hsa:4716%09red/hsa:2597%09red
Vitamin digestion and absorption	KEGG PATHWAY	hsa04977	1	24	0.685281003305	0.988674714631	ENSG00000108846	hsa:4363|	4363|	ABCC1, ABC29, ABCC, GS-X, MRP, MRP1|	http://www.genome.jp/kegg-bin/show_pathway?hsa04977/hsa:4363%09red
Dorso-ventral axis formation	KEGG PATHWAY	hsa04320	1	24	0.685281003305	0.988674714631	ENSG00000139083	hsa:2120|	2120|	ETV6, TEL, TEL/ABL|	http://www.genome.jp/kegg-bin/show_pathway?hsa04320/hsa:2120%09red
Lysine degradation	KEGG PATHWAY	hsa00310	2	51	0.697573347054	0.988674714631	ENSG00000185973|ENSG00000139718	hsa:55217|hsa:23067|	55217|23067|	TMLHE, AUTSX6, BBOX2, TMLD, TMLH, TMLHED, XAP130|SETD1B, KMT2G, Set1B|	http://www.genome.jp/kegg-bin/show_pathway?hsa00310/hsa:23067%09red/hsa:55217%09red
Bacterial invasion of epithelial cells	KEGG PATHWAY	hsa05100	3	76	0.698543010336	0.988674714631	ENSG00000160691|ENSG00000141506|ENSG00000079805	hsa:6464|hsa:23533|hsa:1785|	6464|23533|1785|	SHC1, SHC, SHCA|PIK3R5, F730038I15Rik, FOAP-2, P101-PI3K, p101|DNM2, CMT2M, CMTDI1, CMTDIB, DI-CMTB, DYN2, DYNII, LCCS5|	http://www.genome.jp/kegg-bin/show_pathway?hsa05100/hsa:6464%09red/hsa:23533%09red/hsa:1785%09red
Retrograde endocannabinoid signaling	KEGG PATHWAY	hsa04723	4	103	0.717672544293	0.988674714631	ENSG00000072062|ENSG00000074416|ENSG00000138031|ENSG00000137841	hsa:5566|hsa:11343|hsa:109|hsa:5330|	5566|11343|109|5330|	PRKACA, PKACA|MGLL, HU-K5, HUK5, MAGL, MGL|ADCY3, AC3|PLCB2, PLC-beta-2|	http://www.genome.jp/kegg-bin/show_pathway?hsa04723/hsa:5566%09red/hsa:11343%09red/hsa:109%09red/hsa:5330%09red
Antigen processing and presentation	KEGG PATHWAY	hsa04612	3	79	0.722317605911	0.988674714631	ENSG00000104970|ENSG00000066136|ENSG00000173110	hsa:3811|hsa:4802|hsa:3310|	3811|4802|3310|	KIR3DL1, CD158E1, KIR, KIR3DL1/S1, NKAT-3, NKAT3, NKB1, NKB1B|NFYC, CBF-C, CBFC, H1TF2A, HAP5, HSM, NF-YC|HSPA6|	http://www.genome.jp/kegg-bin/show_pathway?hsa04612/hsa:4802%09red/hsa:3811%09red/hsa:3310%09red
Ascorbate and aldarate metabolism	KEGG PATHWAY	hsa00053	1	27	0.72607019015	0.988674714631	ENSG00000173610	hsa:10941|	10941|	UGT2A1|	http://www.genome.jp/kegg-bin/show_pathway?hsa00053/hsa:10941%09red
cAMP signaling pathway	KEGG PATHWAY	hsa04024	8	200	0.727263822554	0.988674714631	ENSG00000072062|ENSG00000198785|ENSG00000168539|ENSG00000141506|ENSG00000213639|ENSG00000173039|ENSG00000138031|ENSG00000132155	hsa:5566|hsa:116443|hsa:1128|hsa:23533|hsa:5500|hsa:5970|hsa:109|hsa:5894|	5566|116443|1128|23533|5500|5970|109|5894|	PRKACA, PKACA|GRIN3A, GluN3A, NMDAR-L, NR3A|CHRM1, HM1, M1, M1R|PIK3R5, F730038I15Rik, FOAP-2, P101-PI3K, p101|PPP1CB, HEL-S-80p, PP-1B, PP1B, PP1beta, PPP1CD|RELA, NFKB3, p65|ADCY3, AC3|RAF1, CRAF, NS5, Raf-1, c-Raf|	http://www.genome.jp/kegg-bin/show_pathway?hsa04024/hsa:23533%09red/hsa:5500%09red/hsa:116443%09red/hsa:5566%09red/hsa:1128%09red/hsa:5970%09red/hsa:109%09red/hsa:5894%09red
Basal cell carcinoma	KEGG PATHWAY	hsa05217	2	55	0.735127999416	0.988674714631	ENSG00000154342|ENSG00000117425	hsa:89780|hsa:8643|	89780|8643|	WNT3A|PTCH2, PTC2|	http://www.genome.jp/kegg-bin/show_pathway?hsa05217/hsa:8643%09red/hsa:89780%09red
Carbon metabolism	KEGG PATHWAY	hsa01200	4	106	0.737595209428	0.988674714631	ENSG00000073578|ENSG00000170950|ENSG00000111640|ENSG00000143252	hsa:6389|hsa:5232|hsa:2597|hsa:6391|	6389|5232|2597|6391|	SDHA, CMD1GG, FP, PGL5, SDH1, SDH2, SDHF|PGK2, HEL-S-272, PGKB, PGKPS, dJ417L20.2|GAPDH, G3PD, GAPD, HEL-S-162eP|SDHC, CYB560, CYBL, PGL3, QPS1, SDH3|	http://www.genome.jp/kegg-bin/show_pathway?hsa01200/hsa:2597%09red/hsa:6389%09red/hsa:5232%09red/hsa:6391%09red
Homologous recombination	KEGG PATHWAY	hsa03440	1	28	0.73845699948	0.988674714631	ENSG00000113522	hsa:10111|	10111|	RAD50, NBSLD, RAD502, hRad50|	http://www.genome.jp/kegg-bin/show_pathway?hsa03440/hsa:10111%09red
Phagosome	KEGG PATHWAY	hsa04145	6	155	0.739724789172	0.988674714631	ENSG00000102189|ENSG00000203747|ENSG00000137801|ENSG00000072694|ENSG00000118004|ENSG00000162747	hsa:8411|hsa:2214|hsa:7057|hsa:2213|hsa:78989|hsa:2215|	8411|2214|7057|2213|78989|2215|	EEA1, MST105, MSTP105, ZFYVE2|FCGR3A, CD16, CD16A, FCG3, FCGR3, FCGRIII, FCR-10, FCRIII, FCRIIIA, IGFR3, IMD20|THBS1, THBS, THBS-1, TSP, TSP-1, TSP1|FCGR2B, CD32, CD32B, FCG2, FCGR2, IGFR2|COLEC11, 3MC2, CL-K1-I, CL-K1-II, CL-K1-IIa, CL-K1-IIb, CLK1|FCGR3B, CD16, CD16b, FCG3, FCGR3, FCR-10, FCRIII, FCRIIIb|	http://www.genome.jp/kegg-bin/show_pathway?hsa04145/hsa:8411%09red/hsa:2213%09red/hsa:7057%09red/hsa:2215%09red/hsa:2214%09red/hsa:78989%09red
MicroRNAs in cancer	KEGG PATHWAY	hsa05206	12	297	0.74370336919	0.988674714631	ENSG00000160691|ENSG00000108846|ENSG00000154342|ENSG00000251246|ENSG00000197943|ENSG00000068024|ENSG00000137801|ENSG00000171862|ENSG00000143590|ENSG00000100985|ENSG00000041982|ENSG00000132155	hsa:6464|hsa:4363|hsa:89780|hsa:1944|hsa:5336|hsa:9759|hsa:7057|hsa:5728|hsa:1944|hsa:4318|hsa:3371|hsa:5894|	6464|4363|89780|1944|5336|9759|7057|5728|1944|4318|3371|5894|	SHC1, SHC, SHCA|ABCC1, ABC29, ABCC, GS-X, MRP, MRP1|WNT3A|EFNA3, EFL2, EPLG3, Ehk1-L, LERK3|PLCG2, APLAID, FCAS3, PLC-IV, PLC-gamma-2|HDAC4, AHO3, BDMR, HA6116, HD4, HDAC-4, HDAC-A, HDACA|THBS1, THBS, THBS-1, TSP, TSP-1, TSP1|PTEN, 10q23del, BZS, CWS1, DEC, GLM2, MHAM, MMAC1, PTEN1, TEP1|EFNA3, EFL2, EPLG3, Ehk1-L, LERK3|MMP9, CLG4B, GELB, MANDP2, MMP-9|TNC, 150-225, DFNA56, GMEM, GP, HXB, JI, TN…	http://www.genome.jp/kegg-bin/show_pathway?hsa05206/hsa:5336%09red/hsa:4318%09red/hsa:89780%09red/hsa:3371%09red/hsa:5728%09red/hsa:4363%09red/hsa:7057%09red/hsa:1944%09red/hsa:9759%09red/hsa:6464%09red/hsa:5894%09red
Linoleic acid metabolism	KEGG PATHWAY	hsa00591	1	29	0.750284162322	0.988674714631	ENSG00000140505	hsa:1544|	1544|	CYP1A2, CP12, P3-450, P450(PA)|	http://www.genome.jp/kegg-bin/show_pathway?hsa00591/hsa:1544%09red
PI3K-Akt signaling pathway	KEGG PATHWAY	hsa04151	14	347	0.757358196647	0.988674714631	ENSG00000168539|ENSG00000251246|ENSG00000141506|ENSG00000068971|ENSG00000100721|ENSG00000137801|ENSG00000173039|ENSG00000171862|ENSG00000143590|ENSG00000243364|ENSG00000041982|ENSG00000132155|ENSG00000136244|ENSG00000213231	hsa:1128|hsa:1944|hsa:23533|hsa:5526|hsa:8115|hsa:7057|hsa:5970|hsa:5728|hsa:1944|hsa:1945|hsa:3371|hsa:5894|hsa:3569|hsa:9623|	1128|1944|23533|5526|8115|7057|5970|5728|1944|1945|3371|5894|3569|9623|	CHRM1, HM1, M1, M1R|EFNA3, EFL2, EPLG3, Ehk1-L, LERK3|PIK3R5, F730038I15Rik, FOAP-2, P101-PI3K, p101|PPP2R5B, B56B, PR61B|TCL1A, TCL1|THBS1, THBS, THBS-1, TSP, TSP-1, TSP1|RELA, NFKB3, p65|PTEN, 10q23del, BZS, CWS1, DEC, GLM2, MHAM, MMAC1, PTEN1, TEP1|EFNA3, EFL2, EPLG3, Ehk1-L, LERK3|EFNA4, EFL4, EPLG4, LERK4|TNC, 150-225, DFNA56, GMEM, GP, HXB, JI, TN, TN-C|RAF1, CRAF, NS5, Raf-1, c-Raf|IL6, BS…	http://www.genome.jp/kegg-bin/show_pathway?hsa04151/hsa:3569%09red/hsa:23533%09red/hsa:5526%09red/hsa:8115%09red/hsa:3371%09red/hsa:5728%09red/hsa:1128%09red/hsa:7057%09red/hsa:1944%09red/hsa:1945%09red/hsa:9623%09red/hsa:5894%09red/hsa:5970%09red
Ribosome	KEGG PATHWAY	hsa03010	5	134	0.757633153712	0.988674714631	ENSG00000142937|ENSG00000140988|ENSG00000171863|ENSG00000149273|ENSG00000140986	hsa:6202|hsa:6187|hsa:6201|hsa:6188|hsa:6123|	6202|6187|6201|6188|6123|	RPS8, S8|RPS2, LLREP3, S2|RPS7, DBA8, S7|RPS3, S3|RPL3L|	http://www.genome.jp/kegg-bin/show_pathway?hsa03010/hsa:6202%09red/hsa:6123%09red/hsa:6201%09red/hsa:6187%09red/hsa:6188%09red
Measles	KEGG PATHWAY	hsa05162	5	134	0.757633153712	0.988674714631	ENSG00000136244|ENSG00000173039|ENSG00000173110|ENSG00000072694|ENSG00000141506	hsa:3569|hsa:5970|hsa:3310|hsa:2213|hsa:23533|	3569|5970|3310|2213|23533|	IL6, BSF2, HGF, HSF, IFNB2, IL-6|RELA, NFKB3, p65|HSPA6|FCGR2B, CD32, CD32B, FCG2, FCGR2, IGFR2|PIK3R5, F730038I15Rik, FOAP-2, P101-PI3K, p101|	http://www.genome.jp/kegg-bin/show_pathway?hsa05162/hsa:3569%09red/hsa:2213%09red/hsa:23533%09red/hsa:5970%09red/hsa:3310%09red
Mucin type O-Glycan biosynthesis	KEGG PATHWAY	hsa00512	1	31	0.77235946498	0.988674714631	ENSG00000143641	hsa:2590|	2590|	GALNT2, GalNAc-T2|	http://www.genome.jp/kegg-bin/show_pathway?hsa00512/hsa:2590%09red
Circadian rhythm	KEGG PATHWAY	hsa04710	1	31	0.77235946498	0.988674714631	ENSG00000179094	hsa:5187|	5187|	PER1, PER, RIGUI, hPER|	http://www.genome.jp/kegg-bin/show_pathway?hsa04710/hsa:5187%09red
Asthma	KEGG PATHWAY	hsa05310	1	32	0.782654765559	0.988674714631	ENSG00000113525	hsa:3567|	3567|	IL5, EDF, IL-5, TRF|	http://www.genome.jp/kegg-bin/show_pathway?hsa05310/hsa:3567%09red
Fructose and mannose metabolism	KEGG PATHWAY	hsa00051	1	32	0.782654765559	0.988674714631	ENSG00000178802	hsa:4351|	4351|	MPI, CDG1B, PMI, PMI1|	http://www.genome.jp/kegg-bin/show_pathway?hsa00051/hsa:4351%09red
Arginine and proline metabolism	KEGG PATHWAY	hsa00330	2	61	0.783959951998	0.988674714631	ENSG00000122376|ENSG00000002726	hsa:2746|hsa:26|	2746|26|	GLUD1, GDH, GDH1, GLUD|AOC1, ABP, ABP1, DAO, DAO1, KAO|	http://www.genome.jp/kegg-bin/show_pathway?hsa00330/hsa:2746%09red/hsa:26%09red
Wnt signaling pathway	KEGG PATHWAY	hsa04310	5	140	0.789047368661	0.988674714631	ENSG00000188386|ENSG00000154342|ENSG00000072062|ENSG00000137841|ENSG00000101849	hsa:5535|hsa:89780|hsa:5566|hsa:5330|hsa:6907|	5535|89780|5566|5330|6907|	PPP3R2, PPP3RL|WNT3A|PRKACA, PKACA|PLCB2, PLC-beta-2|TBL1X, EBI, SMAP55, TBL1|	http://www.genome.jp/kegg-bin/show_pathway?hsa04310/hsa:5566%09red/hsa:5535%09red/hsa:89780%09red/hsa:6907%09red/hsa:5330%09red
Base excision repair	KEGG PATHWAY	hsa03410	1	33	0.792484841571	0.988674714631	ENSG00000065057	hsa:4913|	4913|	NTHL1, NTH1, OCTS3, hNTH1|	http://www.genome.jp/kegg-bin/show_pathway?hsa03410/hsa:4913%09red
GABAergic synapse	KEGG PATHWAY	hsa04727	3	90	0.7970703158	0.988674714631	ENSG00000072062|ENSG00000124140|ENSG00000138031	hsa:5566|hsa:57468|hsa:109|	5566|57468|109|	PRKACA, PKACA|SLC12A5, KCC2|ADCY3, AC3|	http://www.genome.jp/kegg-bin/show_pathway?hsa04727/hsa:5566%09red/hsa:109%09red/hsa:57468%09red
Retinol metabolism	KEGG PATHWAY	hsa00830	2	64	0.805274349692	0.988674714631	ENSG00000140505|ENSG00000173610	hsa:1544|hsa:10941|	1544|10941|	CYP1A2, CP12, P3-450, P450(PA)|UGT2A1|	http://www.genome.jp/kegg-bin/show_pathway?hsa00830/hsa:1544%09red/hsa:10941%09red
Alanine, aspartate and glutamate metabolism	KEGG PATHWAY	hsa00250	1	35	0.810832391824	0.988674714631	ENSG00000122376	hsa:2746|	2746|	GLUD1, GDH, GDH1, GLUD|	http://www.genome.jp/kegg-bin/show_pathway?hsa00250/hsa:2746%09red
Morphine addiction	KEGG PATHWAY	hsa05032	3	93	0.814280156443	0.988674714631	ENSG00000137486|ENSG00000072062|ENSG00000138031	hsa:408|hsa:5566|hsa:109|	408|5566|109|	ARRB1, ARB1, ARR1|PRKACA, PKACA|ADCY3, AC3|	http://www.genome.jp/kegg-bin/show_pathway?hsa05032/hsa:5566%09red/hsa:109%09red/hsa:408%09red
Toxoplasmosis	KEGG PATHWAY	hsa05145	4	120	0.816626709188	0.988674714631	ENSG00000173039|ENSG00000173110|ENSG00000012779|ENSG00000141506	hsa:5970|hsa:3310|hsa:240|hsa:23533|	5970|3310|240|23533|	RELA, NFKB3, p65|HSPA6|ALOX5, 5-LO, 5-LOX, 5LPG, LOG5|PIK3R5, F730038I15Rik, FOAP-2, P101-PI3K, p101|	http://www.genome.jp/kegg-bin/show_pathway?hsa05145/hsa:23533%09red/hsa:240%09red/hsa:5970%09red/hsa:3310%09red
Glycolysis / Gluconeogenesis	KEGG PATHWAY	hsa00010	2	66	0.818424679501	0.988674714631	ENSG00000170950|ENSG00000111640	hsa:5232|hsa:2597|	5232|2597|	PGK2, HEL-S-272, PGKB, PGKPS, dJ417L20.2|GAPDH, G3PD, GAPD, HEL-S-162eP|	http://www.genome.jp/kegg-bin/show_pathway?hsa00010/hsa:2597%09red/hsa:5232%09red
Aminoacyl-tRNA biosynthesis	KEGG PATHWAY	hsa00970	2	66	0.818424679501	0.988674714631	ENSG00000103356|ENSG00000134440	hsa:124454|hsa:4677|	124454|4677|	EARS2, COXPD12, MSE1|NARS, ASNRS, NARS1|	http://www.genome.jp/kegg-bin/show_pathway?hsa00970/hsa:4677%09red/hsa:124454%09red
Primary immunodeficiency	KEGG PATHWAY	hsa05340	1	36	0.819389075816	0.988674714631	ENSG00000182866	hsa:3932|	3932|	LCK, IMD22, LSK, YT16, p56lck, pp58lck|	http://www.genome.jp/kegg-bin/show_pathway?hsa05340/hsa:3932%09red
Pentose and glucuronate interconversions	KEGG PATHWAY	hsa00040	1	36	0.819389075816	0.988674714631	ENSG00000173610	hsa:10941|	10941|	UGT2A1|	http://www.genome.jp/kegg-bin/show_pathway?hsa00040/hsa:10941%09red
Pancreatic secretion	KEGG PATHWAY	hsa04972	3	96	0.830236128612	0.988674714631	ENSG00000162341|ENSG00000138031|ENSG00000137841	hsa:219931|hsa:109|hsa:5330|	219931|109|5330|	TPCN2, SHEP10, TPC2|ADCY3, AC3|PLCB2, PLC-beta-2|	http://www.genome.jp/kegg-bin/show_pathway?hsa04972/hsa:109%09red/hsa:219931%09red/hsa:5330%09red
Drug metabolism - cytochrome P450	KEGG PATHWAY	hsa00982	2	68	0.830773411054	0.988674714631	ENSG00000140505|ENSG00000173610	hsa:1544|hsa:10941|	1544|10941|	CYP1A2, CP12, P3-450, P450(PA)|UGT2A1|	http://www.genome.jp/kegg-bin/show_pathway?hsa00982/hsa:1544%09red/hsa:10941%09red
p53 signaling pathway	KEGG PATHWAY	hsa04115	2	68	0.830773411054	0.988674714631	ENSG00000137801|ENSG00000171862	hsa:7057|hsa:5728|	7057|5728|	THBS1, THBS, THBS-1, TSP, TSP-1, TSP1|PTEN, 10q23del, BZS, CWS1, DEC, GLM2, MHAM, MMAC1, PTEN1, TEP1|	http://www.genome.jp/kegg-bin/show_pathway?hsa04115/hsa:5728%09red/hsa:7057%09red
AMPK signaling pathway	KEGG PATHWAY	hsa04152	4	124	0.835248814283	0.988674714631	ENSG00000119396|ENSG00000174697|ENSG00000068971|ENSG00000141506	hsa:51552|hsa:3952|hsa:5526|hsa:23533|	51552|3952|5526|23533|	RAB14, FBP, RAB-14|LEP, LEPD, OB, OBS|PPP2R5B, B56B, PR61B|PIK3R5, F730038I15Rik, FOAP-2, P101-PI3K, p101|	http://www.genome.jp/kegg-bin/show_pathway?hsa04152/hsa:23533%09red/hsa:5526%09red/hsa:51552%09red/hsa:3952%09red
Purine metabolism	KEGG PATHWAY	hsa00230	6	176	0.83535248125	0.988674714631	ENSG00000178921|ENSG00000168002|ENSG00000143774|ENSG00000138031|ENSG00000102978|ENSG00000171453	hsa:5198|hsa:5436|hsa:2987|hsa:109|hsa:5432|hsa:9533|	5198|5436|2987|109|5432|9533|	PFAS, FGAMS, FGARAT, PURL|POLR2G, RPB19, RPB7, hRPB19, hsRPB7|GUK1, GMK|ADCY3, AC3|POLR2C, RPB3, RPB31, hRPB33, hsRPB3|POLR1C, RPA39, RPA40, RPA5, RPAC1, TCS3|	http://www.genome.jp/kegg-bin/show_pathway?hsa00230/hsa:2987%09red/hsa:5436%09red/hsa:5432%09red/hsa:9533%09red/hsa:109%09red/hsa:5198%09red
Cysteine and methionine metabolism	KEGG PATHWAY	hsa00270	1	38	0.835359742351	0.988674714631	ENSG00000182551	hsa:55256|	55256|	ADI1, APL1, ARD, Fe-ARD, MTCBP1, Ni-ARD, SIPL, mtnD|	http://www.genome.jp/kegg-bin/show_pathway?hsa00270/hsa:55256%09red
Complement and coagulation cascades	KEGG PATHWAY	hsa04610	2	69	0.836659350882	0.988674714631	ENSG00000122194|ENSG00000175899	hsa:5340|hsa:2|	5340|2|	PLG|A2M, A2MD, CPAMD5, FWP007, S863-7|	http://www.genome.jp/kegg-bin/show_pathway?hsa04610/hsa:2%09red/hsa:5340%09red
Adipocytokine signaling pathway	KEGG PATHWAY	hsa04920	2	70	0.84235943077	0.988674714631	ENSG00000173039|ENSG00000174697	hsa:5970|hsa:3952|	5970|3952|	RELA, NFKB3, p65|LEP, LEPD, OB, OBS|	http://www.genome.jp/kegg-bin/show_pathway?hsa04920/hsa:5970%09red/hsa:3952%09red
Allograft rejection	KEGG PATHWAY	hsa05330	1	39	0.842807863473	0.988674714631	ENSG00000113525	hsa:3567|	3567|	IL5, EDF, IL-5, TRF|	http://www.genome.jp/kegg-bin/show_pathway?hsa05330/hsa:3567%09red
Nicotine addiction	KEGG PATHWAY	hsa05033	1	40	0.849919324529	0.988674714631	ENSG00000198785	hsa:116443|	116443|	GRIN3A, GluN3A, NMDAR-L, NR3A|	http://www.genome.jp/kegg-bin/show_pathway?hsa05033/hsa:116443%09red
Bile secretion	KEGG PATHWAY	hsa04976	2	72	0.853221013642	0.988674714631	ENSG00000072062|ENSG00000138031	hsa:5566|hsa:109|	5566|109|	PRKACA, PKACA|ADCY3, AC3|	http://www.genome.jp/kegg-bin/show_pathway?hsa04976/hsa:5566%09red/hsa:109%09red
Spliceosome	KEGG PATHWAY	hsa03040	4	130	0.86019685742	0.988674714631	ENSG00000124380|ENSG00000076924|ENSG00000169564|ENSG00000173110	hsa:11017|hsa:56949|hsa:5093|hsa:3310|	11017|56949|5093|3310|	SNRNP27, 27K, RY1|XAB2, HCNP, HCRN, NTC90, SYF1|PCBP1, HEL-S-85, HNRPE1, HNRPX, hnRNP-E1, hnRNP-X|HSPA6|	http://www.genome.jp/kegg-bin/show_pathway?hsa03040/hsa:56949%09red/hsa:11017%09red/hsa:5093%09red/hsa:3310%09red
Biosynthesis of amino acids	KEGG PATHWAY	hsa01230	2	74	0.863395628103	0.988674714631	ENSG00000170950|ENSG00000111640	hsa:5232|hsa:2597|	5232|2597|	PGK2, HEL-S-272, PGKB, PGKPS, dJ417L20.2|GAPDH, G3PD, GAPD, HEL-S-162eP|	http://www.genome.jp/kegg-bin/show_pathway?hsa01230/hsa:2597%09red/hsa:5232%09red
Metabolism of xenobiotics by cytochrome P450	KEGG PATHWAY	hsa00980	2	74	0.863395628103	0.988674714631	ENSG00000140505|ENSG00000173610	hsa:1544|hsa:10941|	1544|10941|	CYP1A2, CP12, P3-450, P450(PA)|UGT2A1|	http://www.genome.jp/kegg-bin/show_pathway?hsa00980/hsa:1544%09red/hsa:10941%09red
Dopaminergic synapse	KEGG PATHWAY	hsa04728	4	131	0.864025319182	0.988674714631	ENSG00000213639|ENSG00000072062|ENSG00000068971|ENSG00000137841	hsa:5500|hsa:5566|hsa:5526|hsa:5330|	5500|5566|5526|5330|	PPP1CB, HEL-S-80p, PP-1B, PP1B, PP1beta, PPP1CD|PRKACA, PKACA|PPP2R5B, B56B, PR61B|PLCB2, PLC-beta-2|	http://www.genome.jp/kegg-bin/show_pathway?hsa04728/hsa:5566%09red/hsa:5526%09red/hsa:5500%09red/hsa:5330%09red
Pyrimidine metabolism	KEGG PATHWAY	hsa00240	3	105	0.871211820154	0.988674714631	ENSG00000171453|ENSG00000102978|ENSG00000168002	hsa:9533|hsa:5432|hsa:5436|	9533|5432|5436|	POLR1C, RPA39, RPA40, RPA5, RPAC1, TCS3|POLR2C, RPB3, RPB31, hRPB33, hsRPB3|POLR2G, RPB19, RPB7, hRPB19, hsRPB7|	http://www.genome.jp/kegg-bin/show_pathway?hsa00240/hsa:9533%09red/hsa:5436%09red/hsa:5432%09red
Oxidative phosphorylation	KEGG PATHWAY	hsa00190	4	133	0.871413226663	0.988674714631	ENSG00000178741|ENSG00000140990|ENSG00000073578|ENSG00000143252	hsa:9377|hsa:4716|hsa:6389|hsa:6391|	9377|4716|6389|6391|	COX5A, COX, COX-VA, VA|NDUFB10, PDSW|SDHA, CMD1GG, FP, PGL5, SDH1, SDH2, SDHF|SDHC, CYB560, CYBL, PGL3, QPS1, SDH3|	http://www.genome.jp/kegg-bin/show_pathway?hsa00190/hsa:9377%09red/hsa:6391%09red/hsa:6389%09red/hsa:4716%09red
Valine, leucine and isoleucine degradation	KEGG PATHWAY	hsa00280	1	44	0.875292549633	0.988674714631	ENSG00000128928	hsa:3712|	3712|	IVD, ACAD2|	http://www.genome.jp/kegg-bin/show_pathway?hsa00280/hsa:3712%09red
Systemic lupus erythematosus	KEGG PATHWAY	hsa05322	4	136	0.881845184501	0.988674714631	ENSG00000203747|ENSG00000277745|ENSG00000277858|ENSG00000162747	hsa:2214|hsa:474381|hsa:474381|hsa:2215|	2214|474381|474381|2215|	FCGR3A, CD16, CD16A, FCG3, FCGR3, FCGRIII, FCR-10, FCRIII, FCRIIIA, IGFR3, IMD20|H2AFB2, H2A.Bbd|H2AFB2, H2A.Bbd|FCGR3B, CD16, CD16b, FCG3, FCGR3, FCR-10, FCRIII, FCRIIIb|	http://www.genome.jp/kegg-bin/show_pathway?hsa05322/hsa:2215%09red/hsa:474381%09red/hsa:2214%09red
Drug metabolism - other enzymes	KEGG PATHWAY	hsa00983	1	46	0.886323345186	0.988674714631	ENSG00000173610	hsa:10941|	10941|	UGT2A1|	http://www.genome.jp/kegg-bin/show_pathway?hsa00983/hsa:10941%09red
TGF-beta signaling pathway	KEGG PATHWAY	hsa04350	2	80	0.890157203239	0.988674714631	ENSG00000137801|ENSG00000049323	hsa:7057|hsa:4052|	7057|4052|	THBS1, THBS, THBS-1, TSP, TSP-1, TSP1|LTBP1|	http://www.genome.jp/kegg-bin/show_pathway?hsa04350/hsa:7057%09red/hsa:4052%09red
Chemical carcinogenesis	KEGG PATHWAY	hsa05204	2	80	0.890157203239	0.988674714631	ENSG00000140505|ENSG00000173610	hsa:1544|hsa:10941|	1544|10941|	CYP1A2, CP12, P3-450, P450(PA)|UGT2A1|	http://www.genome.jp/kegg-bin/show_pathway?hsa05204/hsa:1544%09red/hsa:10941%09red
Peroxisome	KEGG PATHWAY	hsa04146	2	81	0.894113921984	0.988674714631	ENSG00000163344|ENSG00000120915	hsa:10654|hsa:2053|	10654|2053|	PMVK, HUMPMKI, PMK, PMKA, PMKASE|EPHX2, CEH, SEH|	http://www.genome.jp/kegg-bin/show_pathway?hsa04146/hsa:2053%09red/hsa:10654%09red
N-Glycan biosynthesis	KEGG PATHWAY	hsa00510	1	49	0.90106876024	0.988674714631	ENSG00000111885	hsa:4121|	4121|	MAN1A1, HUMM3, HUMM9, MAN9|	http://www.genome.jp/kegg-bin/show_pathway?hsa00510/hsa:4121%09red
Mineral absorption	KEGG PATHWAY	hsa04978	1	51	0.909821268681	0.988674714631	ENSG00000110911	hsa:4891|	4891|	SLC11A2, DCT1, DMT1, NRAMP2|	http://www.genome.jp/kegg-bin/show_pathway?hsa04978/hsa:4891%09red
Amyotrophic lateral sclerosis (ALS)	KEGG PATHWAY	hsa05014	1	51	0.909821268681	0.988674714631	ENSG00000188386	hsa:5535|	5535|	PPP3R2, PPP3RL|	http://www.genome.jp/kegg-bin/show_pathway?hsa05014/hsa:5535%09red
ECM-receptor interaction	KEGG PATHWAY	hsa04512	2	87	0.915197165315	0.988674714631	ENSG00000137801|ENSG00000041982	hsa:7057|hsa:3371|	7057|3371|	THBS1, THBS, THBS-1, TSP, TSP-1, TSP1|TNC, 150-225, DFNA56, GMEM, GP, HXB, JI, TN, TN-C|	http://www.genome.jp/kegg-bin/show_pathway?hsa04512/hsa:3371%09red/hsa:7057%09red
Fanconi anemia pathway	KEGG PATHWAY	hsa03460	1	53	0.917800059387	0.988674714631	ENSG00000170734	hsa:5429|	5429|	POLH, RAD30, RAD30A, XP-V, XPV|	http://www.genome.jp/kegg-bin/show_pathway?hsa03460/hsa:5429%09red
Autoimmune thyroid disease	KEGG PATHWAY	hsa05320	1	54	0.921520909326	0.988674714631	ENSG00000113525	hsa:3567|	3567|	IL5, EDF, IL-5, TRF|	http://www.genome.jp/kegg-bin/show_pathway?hsa05320/hsa:3567%09red
Dilated cardiomyopathy	KEGG PATHWAY	hsa05414	2	90	0.924195928894	0.988674714631	ENSG00000072062|ENSG00000138031	hsa:5566|hsa:109|	5566|109|	PRKACA, PKACA|ADCY3, AC3|	http://www.genome.jp/kegg-bin/show_pathway?hsa05414/hsa:5566%09red/hsa:109%09red
Viral myocarditis	KEGG PATHWAY	hsa05416	1	60	0.940566480335	0.998332267975	ENSG00000143322	hsa:27|	27|	ABL2, ABLL, ARG|	http://www.genome.jp/kegg-bin/show_pathway?hsa05416/hsa:27%09red
Protein processing in endoplasmic reticulum	KEGG PATHWAY	hsa04141	4	168	0.95457516425	0.998332267975	ENSG00000111885|ENSG00000140506|ENSG00000173110|ENSG00000100934	hsa:4121|hsa:79748|hsa:3310|hsa:10484|	4121|79748|3310|10484|	MAN1A1, HUMM3, HUMM9, MAN9|LMAN1L, ERGIC-53L, ERGL|HSPA6|SEC23A, CLSD|	http://www.genome.jp/kegg-bin/show_pathway?hsa04141/hsa:79748%09red/hsa:4121%09red/hsa:10484%09red/hsa:3310%09red
PPAR signaling pathway	KEGG PATHWAY	hsa03320	1	69	0.96083553774	0.998332267975	ENSG00000100979	hsa:5360|	5360|	PLTP, BPIFE, HDLCQ9|	http://www.genome.jp/kegg-bin/show_pathway?hsa03320/hsa:5360%09red
Signaling pathways regulating pluripotency of stem cells	KEGG PATHWAY	hsa04550	3	142	0.96202920931	0.998332267975	ENSG00000154342|ENSG00000132155|ENSG00000141506	hsa:89780|hsa:5894|hsa:23533|	89780|5894|23533|	WNT3A|RAF1, CRAF, NS5, Raf-1, c-Raf|PIK3R5, F730038I15Rik, FOAP-2, P101-PI3K, p101|	http://www.genome.jp/kegg-bin/show_pathway?hsa04550/hsa:5894%09red/hsa:23533%09red/hsa:89780%09red
Cell adhesion molecules (CAMs)	KEGG PATHWAY	hsa04514	3	145	0.96577763258	0.998332267975	ENSG00000197471|ENSG00000110076|ENSG00000158887	hsa:6693|hsa:9379|hsa:4359|	6693|9379|4359|	SPN, CD43, GALGP, GPL115, LSN|NRXN2|MPZ, CHM, CMT1, CMT1B, CMT2I, CMT2J, CMT4E, CMTDI3, CMTDID, DSS, HMSNIB, MPP, P0|	http://www.genome.jp/kegg-bin/show_pathway?hsa04514/hsa:6693%09red/hsa:9379%09red/hsa:4359%09red
RNA degradation	KEGG PATHWAY	hsa03018	1	74	0.968937927227	0.998332267975	ENSG00000111596	hsa:4848|	4848|	CNOT2, CDC36, NOT2, NOT2H|	http://www.genome.jp/kegg-bin/show_pathway?hsa03018/hsa:4848%09red
Cardiac muscle contraction	KEGG PATHWAY	hsa04260	1	78	0.974196047974	0.998332267975	ENSG00000178741	hsa:9377|	9377|	COX5A, COX, COX-VA, VA|	http://www.genome.jp/kegg-bin/show_pathway?hsa04260/hsa:9377%09red
Hypertrophic cardiomyopathy (HCM)	KEGG PATHWAY	hsa05410	1	83	0.979536145646	0.998332267975	ENSG00000136244	hsa:3569|	3569|	IL6, BSF2, HGF, HSF, IFNB2, IL-6|	http://www.genome.jp/kegg-bin/show_pathway?hsa05410/hsa:3569%09red
Protein digestion and absorption	KEGG PATHWAY	hsa04974	1	89	0.984507493074	0.998332267975	ENSG00000168003	hsa:6520|	6520|	SLC3A2, 4F2, 4F2HC, 4T2HC, CD98, CD98HC, MDU1, NACAE|	http://www.genome.jp/kegg-bin/show_pathway?hsa04974/hsa:6520%09red
Tight junction	KEGG PATHWAY	hsa04530	2	134	0.986328548102	0.998332267975	ENSG00000171862|ENSG00000137221	hsa:5728|hsa:93643|	5728|93643|	PTEN, 10q23del, BZS, CWS1, DEC, GLM2, MHAM, MMAC1, PTEN1, TEP1|TJAP1, PILT, TJP4|	http://www.genome.jp/kegg-bin/show_pathway?hsa04530/hsa:5728%09red/hsa:93643%09red
Metabolic pathways	KEGG PATHWAY	hsa01100	41	1213	0.990410754329	0.998332267975	ENSG00000087157|ENSG00000122376|ENSG00000111640|ENSG00000012779|ENSG00000073578|ENSG00000163738|ENSG00000103485|ENSG00000068976|ENSG00000277669|ENSG00000128928|ENSG00000111885|ENSG00000178741|ENSG00000134324|ENSG00000143252|ENSG00000100504|ENSG00000066926|ENSG00000120915|ENSG00000173610|ENSG00000143641|ENSG00000171453|ENSG00000170950|ENSG00000103356|ENSG00000160688|ENSG00000197943|ENSG00000179477…	hsa:9489|hsa:2746|hsa:2597|hsa:240|hsa:6389|hsa:441024|hsa:23475|hsa:5834|hsa:23475|hsa:3712|hsa:4121|hsa:9377|hsa:23175|hsa:6391|hsa:5836|hsa:2235|hsa:2053|hsa:10941|hsa:2590|hsa:9533|hsa:5232|hsa:124454|hsa:80308|hsa:5336|hsa:242|hsa:140838|hsa:81889|hsa:129642|hsa:4351|hsa:5198|hsa:5436|hsa:4716|hsa:55256|hsa:2987|hsa:3294|hsa:11343|hsa:3242|hsa:5432|hsa:10654|hsa:5330|hsa:1544|	9489|2746|2597|240|6389|441024|23475|5834|23475|3712|4121|9377|23175|6391|5836|2235|2053|10941|2590|9533|5232|124454|80308|5336|242|140838|81889|129642|4351|5198|5436|4716|55256|2987|3294|11343|3242|5432|10654|5330|1544|	PGS1|GLUD1, GDH, GDH1, GLUD|GAPDH, G3PD, GAPD, HEL-S-162eP|ALOX5, 5-LO, 5-LOX, 5LPG, LOG5|SDHA, CMD1GG, FP, PGL5, SDH1, SDH2, SDHF|MTHFD2L|QPRT, HEL-S-90n, QPRTase|PYGB, GPBB|QPRT, HEL-S-90n, QPRTase|IVD, ACAD2|MAN1A1, HUMM3, HUMM9, MAN9|COX5A, COX, COX-VA, VA|LPIN1, PAP1|SDHC, CYB560, CYBL, PGL3, QPS1, SDH3|PYGL, GSD6|FECH, EPP, FCE|EPHX2, CEH, SEH|UGT2A1|GALNT2, GalNAc-T2|POLR1C, RPA39, RPA40, …	http://www.genome.jp/kegg-bin/show_pathway?hsa01100/hsa:9377%09red/hsa:2987%09red/hsa:124454%09red/hsa:81889%09red/hsa:10654%09red/hsa:10941%09red/hsa:4121%09red/hsa:1544%09red/hsa:140838%09red/hsa:2053%09red/hsa:2746%09red/hsa:5436%09red/hsa:80308%09red/hsa:5432%09red/hsa:4716%09red/hsa:55256%09red/hsa:5232%09red/hsa:441024%09red/hsa:3712%09red/hsa:5198%09red/hsa:2235%09red/hsa:5336%09red/hsa:53…
Hippo signaling pathway	KEGG PATHWAY	hsa04390	2	154	0.993913851149	0.998332267975	ENSG00000154342|ENSG00000213639	hsa:89780|hsa:5500|	89780|5500|	WNT3A|PPP1CB, HEL-S-80p, PP-1B, PP1B, PP1beta, PPP1CD|	http://www.genome.jp/kegg-bin/show_pathway?hsa04390/hsa:5500%09red/hsa:89780%09red
Olfactory transduction	KEGG PATHWAY	hsa04740	9	405	0.996223297268	0.998332267975	ENSG00000198967|ENSG00000072062|ENSG00000186092|ENSG00000196171|ENSG00000138031|ENSG00000197403|ENSG00000180433|ENSG00000188340|ENSG00000203757	hsa:128368|hsa:5566|hsa:79501|hsa:81448|hsa:109|hsa:128372|hsa:128371|hsa:81442|hsa:391114|	128368|5566|79501|81448|109|128372|128371|81442|391114|	OR10Z1, OR1-15|PRKACA, PKACA|OR4F5|OR6K2, OR1-17|ADCY3, AC3|OR6N1, OR1-22|OR6K6, OR1-21|OR6N2, OR1-23|OR6K3, OR1-18|	http://www.genome.jp/kegg-bin/show_pathway?hsa04740/hsa:128372%09red/hsa:128371%09red/hsa:128368%09red/hsa:81448%09red/hsa:81442%09red/hsa:391114%09red/hsa:5566%09red/hsa:79501%09red/hsa:109%09red
Cell cycle	KEGG PATHWAY	hsa04110	1	124	0.996948736923	0.998332267975	ENSG00000073111	hsa:4171|	4171|	MCM2, BM28, CCNL1, CDCL1, D3S3194, MITOTIN, cdc19|	http://www.genome.jp/kegg-bin/show_pathway?hsa04110/hsa:4171%09red
Ubiquitin mediated proteolysis	KEGG PATHWAY	hsa04120	1	137	0.998332267975	0.998332267975	ENSG00000103657	hsa:8925|	8925|	HERC1, p532, p619|	http://www.genome.jp/kegg-bin/show_pathway?hsa04120/hsa:8925%09red
--------------------
#Term	Database	ID	Input number	Background number	P-Value	Corrected P-Value	Input	KO	Entrez_ID	KO_name	Hyperlink
--------------------
#Term	Database	ID	Input number	Background number	P-Value	Corrected P-Value	Input	KO	Entrez_ID	KO_name	Hyperlink
--------------------
