# Supplementary material for: Analysis of lncRNA Expression in Patients With Eosinophilic and Neutrophilic Asthma Focusing on LNC_000127
Source: Front Genet. 2019 Mar 19;10:141. doi: 10.3389/fgene.2019.00141 (PMC6433975; doi:10.3389/fgene.2019.00141)
Supplement: Supplementary Text 1 — Text that presents detailed information on data analysis. [file Data_Sheet_1.zip › Supplementary Table 11 KD Vs.NC(CV) .xls]

## Sheet: Instructions
Instructions for Analyzing PCR Array Results with this Template:
Generally, only change data in yellow cells. Gray and white cells contain formulas for calculation or results. Please do not change them.
1. Type the catalog number of PCR array in cell C1. Select the version of the PCR Array that you used in Cell E1. Click on cell F1 to have your web browser open the web page of your PCR Array. Click on the 'Gene Table' link in the 'Functional Gene Grouping' tab, enter your Log-In information, and scroll to the section labelled 'Gene Table'. Highlight and copy the Gene Table, from the term 'A01' t…
	A	B	C	D	E		F
1	PCR Array Catalog:		PAHS-011		Old Version		Open Gene Table in Web Browser
2	Position	UniGene	RefSeq	Symbol	Description		Gene Name
3	A01	Hs.525622	NM_005163	AKT1	V-akt murine thymoma viral oncogene homolog 1		PKB/PRKBA
4	A02	Hs.369675	NM_001146	ANGPT1	Angiopoietin 1		AGP1/AGPT
5	A03	Hs.553484	NM_001147	ANGPT2	Angiopoietin 2		AGPT2/ANG2
6	…
…	…
98	H12	Hs.520640	NM_001101	ACTB	Actin, beta		b-Actin
2. Copy the Ct values of your test sample from your real-time PCR results; use the Paste Special function and select "Values" to paste the Ct values to the yellow part of the "Test Sample Data" worksheet. This template accommodates a maximum number of 10 replicates.
	A	B	C	D	E	F	G	H	I	J	K	L
1	Gene	Well	Control Sample
2			exp 1	exp 2	exp 3	exp 4	exp 5	exp 6	exp 7	exp 8	exp 9	exp 10
3	AKT1	A01	25.4
4	ANGPT1	A02	34.6
…..	…	…
98	ACTB	H12	36.4
The template automatically displays the Ct value distribution on the right-hand side of this worksheet.
3. Likewise, Copy and use the Paste Special function to paste the "Values" of Ct for control sample from your real-time PCR results to the yellow part of the "Control Sample Data" worksheet. This template also accommodates a maximum number of 10 replicates.
The template also automatically displays the Ct value distribution on the right-hand side of this worksheet.
4. Type the Symbol of the housekeeping genes that you wish to use for normalization into the yellow cells of column A of the "Choose Housekeeping Genes" worksheet. This template accommodates a maximum number of 20 control genes.
	A		…	C	D	E	F	…	Q	R	S	T
1	Housekeeping Gene Symbol			Well	Test Sample				Well	Control Sample
2					exp1	exp2	exp3			exp1	exp2	exp3
3	B2M			H01	6.92				H01	6.92
4	HPRT1			H02	20.15				H02	20.15
5	RPL13A			H03	20.84				H03	20.84
6	GAPDH			H04	16.35				H04	16.35
7	ACTB			H05	15.82				H05	15.82
…
22
The template automatically displays the replicate Ct values for the chosen housekeeping genes in both samples in the Gray cells to the left.
5. The template automatically displays the fold difference in the expression of each gene between the test and control samples in the "Results" worksheet. Statistical p values calculated by the t-test are also displayed, if replicates for each sample were included.
If you wish to change the name of samples, please enter the new names into the yellow cells E2 and F2 of the "Results" worksheet. The names of the samples automatically changes in all other worksheets.
6. The results are also displayed as a "3D Profile", a "Scatter Plot", and a "Volcano Plot" in the respective worksheets.
The 3D Profile graphs the fold difference in expression of each gene between the two samples in the 96-well format of the PCR Array. Columns pointing up (with z-axis values > 1) indicate an up-regulation of gene expression, and columns pointing down (with z-axis values < 1) indicate a down-regulation of gene expression in the test sample relative to the control sample. The title of each axis can …
The Scatter Plot graphs the expression level ((2 ^ (-DCt)) of each gene in the control sample versus the test sample. The black line indicates fold changes ((2 ^ (-DDCt)) of 1. The pink lines indicates the desired fold-change in gene expression threshold, defined by the user with the entry in the yellow cell A1. The scale of each axis can be adjusted to fit all of the data by double clicking on t…
The Volcano Plot graphs the log2 of the fold change in each gene's expression between the samples versus its p value from the t-test. The black line indicates fold changes of 1. The pink lines indicate the desired fold-change in gene expression threshold, defined by the user with the entry in the yellow cell D1. The blue line indicates the desired p value of the t-test threshold, defined by the u…
7. The overall performance of the PCR Array is shown in the "QC Report" worksheet.
The worksheet includes an analysis of the positive PCR, the reverse transcription, and genomic DNA controls. Be sure to select the SABiosciences cDNA Synthesis Kit that you used for the experiment for accurate QC results.
NOTE: A set of sample data is included in this template for demonstration purposes only. Simply replace the existing data with your own through the Copy and Paste operations described above.
NOTE: The formula used to calculate the relative gene expression level (2 ^ (-Δ Ct)) in the "Results" worksheet is: Δ Ct = Ct (GOI) – avg. (Ct (HKG)), where GOI is each gene of interest, and HKG are the housekeeping genes chosen for the “Sample1-ControlGene” worksheet. Calculations of averages are performed and shown in the Calculations worksheet.
Version 4.0, 6/30/2012

## Sheet: Gene Table
PCR Array Catalog #:		PAHS-067Z		Z Version	Open Gene Table in Web Browser
Position	UniGene	RefSeq	Symbol	Description
A01	Hs.173716	NM_025220	ADAM33	ADAM metallopeptidase domain 33			Old Version
A02	Hs.591251	NM_000024	ADRB2	Adrenergic,beta-2-,receptor,surface			Z Version
A03	Hs.89499	NM_000698	ALOX5	Arachidonate 5-lipoxygenase			Don't know.
A04	Hs.270833	NM_001657	AREG	Amphiregulin
A05	Hs.440934	NM_000045	ARG1	Arginase, liver
A06	Hs.478588	NM_001706	BCL6	B-cell CLL/lymphoma 6
A07	Hs.54460	NM_002986	CCL11	Chemokine (C-C motif) ligand 11
A08	Hs.546294	NM_002987	CCL17	Chemokine (C-C motif) ligand 17
A09	Hs.303649	NM_002982	CCL2	Chemokine (C-C motif) ligand 2
A10	Hs.534347	NM_002990	CCL22	Chemokine (C-C motif) ligand 22
A11	Hs.247838	NM_002991	CCL24	Chemokine (C-C motif) ligand 24
A12	Hs.131342	NM_006072	CCL26	Chemokine (C-C motif) ligand 26
B01	Hs.514821	NM_002985	CCL5	Chemokine (C-C motif) ligand 5
B02	Hs.271387	NM_005623	CCL8	Chemokine (C-C motif) ligand 8
B03	Hs.506190	NM_001837	CCR3	Chemokine (C-C motif) receptor 3
B04	Hs.184926	NM_005508	CCR4	Chemokine (C-C motif) receptor 4
B05	Hs.113222	NM_005201	CCR8	Chemokine (C-C motif) receptor 8
B06	Hs.592244	NM_000074	CD40LG	CD40 ligand
B07	Hs.382202	NM_001276	CHI3L1	Chitinase 3-like 1 (cartilage glycoprotein-39)
B08	Hs.128814	NM_201653	CHIA	Chitinase, acidic
B09	Hs.889	NM_001828	CLC	Charcot-Leyden crystal protein
B10	Hs.194659	NM_001285	CLCA1	Chloride channel accessory 1
B11	Hs.135626	NM_001836	CMA1	Chymase 1, mast cell
B12	Hs.646	NM_001870	CPA3	Carboxypeptidase A3 (mast cell)
C01	Hs.287729	NM_001012288	CRLF2	Cytokine receptor-like factor 2
C02	Hs.1349	NM_000758	CSF2	Colony stimulating factor 2 (granulocyte-macrophage)
C03	Hs.524517	NM_000760	CSF3R	Colony stimulating factor 3 receptor (granulocyte)
C04	Hs.201300	NM_006639	CYSLTR1	Cysteinyl leukotriene receptor 1
C05	Hs.279259	NM_000502	EPX	Eosinophil peroxidase
C06	Hs.897	NM_002001	FCER1A	Fc fragment of IgE, high affinity I, receptor for; alpha polypeptide
C07	Hs.247700	NM_014009	FOXP3	Forkhead box P3
C08	Hs.524134	NM_002051	GATA3	GATA binding protein 3
C09	Hs.299567	NM_004778	PTGDR2	Prostaglandin D2 receptor 2
C10	Hs.56247	NM_012092	ICOS	Inducible T-cell co-stimulator
C11	Hs.856	NM_000619	IFNG	Interferon, gamma
C12	Hs.634632	NM_005534	IFNGR2	Interferon gamma receptor 2 (interferon gamma transducer 1)
D01	Hs.193717	NM_000572	IL10	Interleukin 10
D02	Hs.673	NM_000882	IL12A	Interleukin 12A (natural killer cell stimulatory factor 1, cytotoxic lymphocyte maturation factor 1, p35)
D03	Hs.674	NM_002187	IL12B	Interleukin 12B (natural killer cell stimulatory factor 2, cytotoxic lymphocyte maturation factor 2, p40)
D04	Hs.845	NM_002188	IL13	Interleukin 13
D05	Hs.496646	NM_001560	IL13RA1	Interleukin 13 receptor, alpha 1
D06	Hs.336046	NM_000640	IL13RA2	Interleukin 13 receptor, alpha 2
D07	Hs.41724	NM_002190	IL17A	Interleukin 17A
D08	Hs.654970	NM_018725	IL17RB	Interleukin 17 receptor B
D09	Hs.83077	NM_001562	IL18	Interleukin 18 (interferon-gamma-inducing factor)
D10	Hs.66	NM_016232	IL1RL1	Interleukin 1 receptor-like 1
D11	Hs.567559	NM_021803	IL21	Interleukin 21
D12	Hs.302036	NM_022789	IL25	Interleukin 25
E01	Hs.231367	NM_000417	IL2RA	Interleukin 2 receptor, alpha
E02	Hs.694	NM_000588	IL3	Interleukin 3 (colony-stimulating factor, multiple)
E03	Hs.569071	NM_001014336	IL31	Interleukin 31
E04	Hs.348390	NM_033439	IL33	Interleukin 33
E05	Hs.632790	NM_002183	IL3RA	Interleukin 3 receptor, alpha (low affinity)
E06	Hs.73917	NM_000589	IL4	Interleukin 4
E07	Hs.513457	NM_000418	IL4R	Interleukin 4 receptor
E08	Hs.2247	NM_000879	IL5	Interleukin 5 (colony-stimulating factor, eosinophil)
E09	Hs.68876	NM_000564	IL5RA	Interleukin 5 receptor, alpha
E10	Hs.960	NM_000590	IL9	Interleukin 9
E11	Hs.479754	NM_000222	KIT	V-kit Hardy-Zuckerman 4 feline sarcoma viral oncogene homolog
E12	Hs.1048	NM_003994	KITLG	KIT ligand
F01	Hs.655431	NM_181657	LTB4R	Leukotriene B4 receptor
F02	Hs.134859	NM_005360	MAF	V-maf musculoaponeurotic fibrosarcoma oncogene homolog (avian)
F03	Hs.297413	NM_004994	MMP9	Matrix metallopeptidase 9 (gelatinase B, 92kDa gelatinase, 92kDa type IV collagenase)
F04	Hs.75182	NM_002438	MRC1	Mannose receptor, C type 1
F05	Hs.386748	NM_000139	MS4A2	Membrane-spanning 4-domains, subfamily A, member 2 (Fc fragment of IgE, high affinity I, receptor for; beta polypeptide)
F06	Hs.158297	NM_005018	PDCD1	Programmed cell death 1
F07	Hs.707990	NM_002674	PMCH	Pro-melanin-concentrating hormone
F08	Hs.136348	NM_006475	POSTN	Periostin, osteoblast specific factor
F09	Hs.162646	NM_015869	PPARG	Peroxisome proliferator-activated receptor gamma
F10	Hs.512633	NM_002728	PRG2	Proteoglycan 2, bone marrow (natural killer cell activator, eosinophil granule major basic protein)
F11	Hs.307047	NM_032579	RETNLB	Resistin like beta
F12	Hs.728	NM_002934	RNASE2	Ribonuclease, RNase A family, 2 (liver, eosinophil-derived neurotoxin)
G01	Hs.73839	NM_002935	RNASE3	Ribonuclease, RNase A family, 3
G02	Hs.256022	NM_005060	RORC	RAR-related orphan receptor C
G03	Hs.517717	NM_002971	SATB1	SATB homeobox 1
G04	Hs.447899	NM_014442	SIGLEC8	Sialic acid binding Ig-like lectin 8
G05	Hs.437058	NM_003152	STAT5A	Signal transducer and activator of transcription 5A
G06	Hs.524518	NM_003153	STAT6	Signal transducer and activator of transcription 6, interleukin-4 induced
G07	Hs.272409	NM_013351	TBX21	T-box 21
G08	Hs.645227	NM_000660	TGFB1	Transforming growth factor, beta 1
G09	Hs.129780	NM_003327	TNFRSF4	Tumor necrosis factor receptor superfamily, member 4
G10	Hs.181097	NM_003326	TNFSF4	Tumor necrosis factor (ligand) superfamily, member 4
G11	Hs.405479	NM_003294	TPSAB1	Tryptase alpha/beta 1
G12	Hs.389874	NM_033035	TSLP	Thymic stromal lymphopoietin
H01	Hs.520640	NM_001101	ACTB	Actin, beta
H02	Hs.534255	NM_004048	B2M	Beta-2-microglobulin
H03	Hs.592355	NM_002046	GAPDH	Glyceraldehyde-3-phosphate dehydrogenase
H04	Hs.412707	NM_000194	HPRT1	Hypoxanthine phosphoribosyltransferase 1
H05	Hs.546285	NM_001002	RPLP0	Ribosomal protein, large, P0
H06	N/A	SA_00105	HGDC	Human Genomic DNA Contamination
H07	N/A	SA_00104	RTC	Reverse Transcription Control
H08	N/A	SA_00104	RTC	Reverse Transcription Control
H09	N/A	SA_00104	RTC	Reverse Transcription Control
H10	N/A	SA_00103	PPC	Positive PCR Control
H11	N/A	SA_00103	PPC	Positive PCR Control
H12	N/A	SA_00103	PPC	Positive PCR Control

## Sheet: Test Sample Data
Symbol	Well	Y6472(KD)													Ct Range	Distribution of Ct Values										AVG	STD
		Y6472(KD)	exp2	exp3	exp4	exp5	exp6	exp7	exp8	exp9	exp10	AVG	SD			exp1	exp2	exp3	exp4	exp5	exp6	exp7	exp8	exp9	exp10
ADAM33	A01	27.966										27.966			<25	27										27	#DIV/0!
ADRB2	A02	25.4783										25.4783			25-30	32										32	#DIV/0!
ALOX5	A03	28.8148										28.8148			30-35	29										29	#DIV/0!
AREG	A04	27.2769										27.2769			Absent Calls	8										8	#DIV/0!
ARG1	A05	25.4734										25.4734			Percent Distribution of Ct Values
BCL6	A06	21.9495										21.9495			<25	0.28125										0.28125	#DIV/0!
CCL11	A07	30.3789										30.3789			25-30	0.333333										0.333333	#DIV/0!
CCL17	A08	29.5203										29.5203			30-35	0.302083										0.302083	#DIV/0!
CCL2	A09	36.145										35			Absent Calls	0.0833333										0.0833333	#DIV/0!
CCL22	A10	31.452										31.452
CCL24	A11	34.1115										34.1115
CCL26	A12	31.9483										31.9483
CCL5	B01	28.8682										28.8682
CCL8	B02	Undetermined										35
CCR3	B03	30.7486										30.7486
CCR4	B04	20.636										20.636
CCR8	B05	27.2614										27.2614
CD40LG	B06	26.191										26.191
CHI3L1	B07	Undetermined										35
CHIA	B08	32.3677										32.3677
CLC	B09	30.4683										30.4683
CLCA1	B10	30.7431										30.7431
CMA1	B11	27.9887										27.9887
CPA3	B12	30.944										30.944
CRLF2	C01	32.9143										32.9143
CSF2	C02	29.598										29.598
CSF3R	C03	30.7854										30.7854
CYSLTR1	C04	29.4427										29.4427
EPX	C05	26.6609										26.6609
FCER1A	C06	32.6748										32.6748
FOXP3	C07	27.1586										27.1586
GATA3	C08	19.1624										19.1624
PTGDR2	C09	33.7443										33.7443
ICOS	C10	27.9026										27.9026
IFNG	C11	30.8008										30.8008
IFNGR2	C12	20.5833										20.5833
IL10	D01	28.7454										28.7454
IL12A	D02	30.6056										30.6056
IL12B	D03	37.9053										35
IL13	D04	27.8633										27.8633
IL13RA1	D05	33.8006										33.8006
IL13RA2	D06	31.7548										31.7548
IL17A	D07	Undetermined										35
IL17RB	D08	23.931										23.931
IL18	D09	27.8809										27.8809
IL1RL1	D10	31.4466										31.4466
IL21	D11	33.1008										33.1008
IL25	D12	39.1992										35
IL2RA	E01	20.9044										20.9044
IL3	E02	29.3908										29.3908
IL31	E03	29.6871										29.6871
IL33	E04	32.2007										32.2007
IL3RA	E05	25.4494										25.4494
IL4	E06	33.118										33.118
IL4R	E07	24.1113										24.1113
IL5	E08	25.7147										25.7147
IL5RA	E09	31.3388										31.3388
IL9	E10	31.9524										31.9524
KIT	E11	28.3909										28.3909
KITLG	E12	31.5846										31.5846
LTB4R	F01	23.5473										23.5473
MAF	F02	29.9158										29.9158
MMP9	F03	22.3238										22.3238
MRC1	F04	31.7094										31.7094
MS4A2	F05	34.3953										34.3953
PDCD1	F06	29.3783										29.3783
PMCH	F07	25.2843										25.2843
POSTN	F08	32.7808										32.7808
PPARG	F09	28.2392										28.2392
PRG2	F10	21.7799										21.7799
RETNLB	F11	31.1869										31.1869
RNASE2	F12	29.9642										29.9642
RNASE3	G01	30.4141										30.4141
RORC	G02	27.5064										27.5064
SATB1	G03	18.2513										18.2513
SIGLEC8	G04	35.8292										35
STAT5A	G05	26.291										26.291
STAT6	G06	18.3846										18.3846
TBX21	G07	26.9196										26.9196
TGFB1	G08	20.6838										20.6838
TNFRSF4	G09	23.9209										23.9209
TNFSF4	G10	24.4216										24.4216
TPSAB1	G11	26.0982										26.0982
TSLP	G12	21.3746										21.3746
ACTB	H01	12.7269										12.7269
B2M	H02	16.59										16.59
GAPDH	H03	15.5786										15.5786
HPRT1	H04	20.841										20.841
RPLP0	H05	13.5298										13.5298
HGDC	H06	Undetermined										35
RTC	H07	13.7455										13.7455
RTC	H08	13.737										13.737
RTC	H09	13.5825										13.5825
PPC	H10	19.1751										19.1751
PPC	H11	19.4101										19.4101
PPC	H12	19.3709										19.3709
Note: If there are fewer than 3 data points, the standard deviation (SD) will appear as "N/A".

## Sheet: Control Sample Data
Symbol	Well	Y007NC2(CV)													Ct Range	Distribution of Ct Values										AVG	STD
		Y007NC2(CV)	exp2	exp3	exp4	exp5	exp6	exp7	exp8	exp9	exp10	AVG	SD			exp1	exp2	exp3	exp4	exp5	exp6	exp7	exp8	exp9	exp10
ADAM33	A01	25.6524										25.6524			<25	28										28	#DIV/0!
ADRB2	A02	27.2338										27.2338			25-30	29										29	#DIV/0!
ALOX5	A03	30.6243										30.6243			30-35	25										25	#DIV/0!
AREG	A04	27.4461										27.4461			Absent Calls	14										14	#DIV/0!
ARG1	A05	25.4262										25.4262			Percent Distribution of Ct Values
BCL6	A06	22.316										22.316			<25	0.291667										0.291667	#DIV/0!
CCL11	A07	39.8094										35			25-30	0.302083										0.302083	#DIV/0!
CCL17	A08	30.5447										30.5447			30-35	0.260417										0.260417	#DIV/0!
CCL2	A09	35.5557										35			Absent Calls	0.145833										0.145833	#DIV/0!
CCL22	A10	31.7242										31.7242
CCL24	A11	33.8118										33.8118
CCL26	A12	31.1412										31.1412
CCL5	B01	28.5698										28.5698
CCL8	B02	Undetermined										35
CCR3	B03	31.1463										31.1463
CCR4	B04	20.1226										20.1226
CCR8	B05	25.1621										25.1621
CD40LG	B06	22.7799										22.7799
CHI3L1	B07	36.4051										35
CHIA	B08	34.4017										34.4017
CLC	B09	31.9607										31.9607
CLCA1	B10	Undetermined										35
CMA1	B11	28.4245										28.4245
CPA3	B12	27.6712										27.6712
CRLF2	C01	30.8127										30.8127
CSF2	C02	28.1393										28.1393
CSF3R	C03	31.6905										31.6905
CYSLTR1	C04	29.9723										29.9723
EPX	C05	26.6798										26.6798
FCER1A	C06	Undetermined										35
FOXP3	C07	28.1002										28.1002
GATA3	C08	19.1241										19.1241
PTGDR2	C09	31.2386										31.2386
ICOS	C10	28.511										28.511
IFNG	C11	32.7682										32.7682
IFNGR2	C12	21.1961										21.1961
IL10	D01	29.6313										29.6313
IL12A	D02	32.4059										32.4059
IL12B	D03	30.9792										30.9792
IL13	D04	26.9484										26.9484
IL13RA1	D05	34.8244										34.8244
IL13RA2	D06	Undetermined										35
IL17A	D07	Undetermined										35
IL17RB	D08	24.3481										24.3481
IL18	D09	28.448										28.448
IL1RL1	D10	30.8384										30.8384
IL21	D11	36.9769										35
IL25	D12	38.5486										35
IL2RA	E01	22.5628										22.5628
IL3	E02	27.1185										27.1185
IL31	E03	29.7309										29.7309
IL33	E04	Undetermined										35
IL3RA	E05	25.8629										25.8629
IL4	E06	32.7418										32.7418
IL4R	E07	24.0237										24.0237
IL5	E08	26.2369										26.2369
IL5RA	E09	32.7717										32.7717
IL9	E10	37.1842										35
KIT	E11	27.6839										27.6839
KITLG	E12	Undetermined										35
LTB4R	F01	23.2052										23.2052
MAF	F02	33.9113										33.9113
MMP9	F03	22.4756										22.4756
MRC1	F04	32.7515										32.7515
MS4A2	F05	31.4187										31.4187
PDCD1	F06	30.6438										30.6438
PMCH	F07	25.7751										25.7751
POSTN	F08	34.3323										34.3323
PPARG	F09	29.556										29.556
PRG2	F10	20.2013										20.2013
RETNLB	F11	31.3256										31.3256
RNASE2	F12	29.5045										29.5045
RNASE3	G01	29.4558										29.4558
RORC	G02	27.517										27.517
SATB1	G03	18.7319										18.7319
SIGLEC8	G04	34.786										34.786
STAT5A	G05	25.6799										25.6799
STAT6	G06	18.4712										18.4712
TBX21	G07	26.5135										26.5135
TGFB1	G08	20.9048										20.9048
TNFRSF4	G09	23.1065										23.1065
TNFSF4	G10	23.4694										23.4694
TPSAB1	G11	25.561										25.561
TSLP	G12	21.4598										21.4598
ACTB	H01	12.8159										12.8159
B2M	H02	16.4028										16.4028
GAPDH	H03	14.9152										14.9152
HPRT1	H04	21.3731										21.3731
RPLP0	H05	14.2839										14.2839
HGDC	H06	Undetermined										35
RTC	H07	13.7801										13.7801
RTC	H08	14.0282										14.0282
RTC	H09	13.5254										13.5254
PPC	H10	19.0188										19.0188
PPC	H11	19.6776										19.6776
PPC	H12	19.7593										19.7593
Note: If there are fewer than 3 data points, the standard deviation (SD) will appear as "N/A".

## Sheet: Choose Housekeeping Genes
Housekeeping Gene Symbol		Well	Y6472(KD)											Housekeeping Gene Symbol		Well	Y007NC2(CV)
			exp1	exp2	exp3	exp4	exp5	exp6	exp7	exp8	exp9	exp10					exp1	exp2	exp3	exp4	exp5	exp6	exp7	exp8	exp9	exp10
ACTB		H01	12.7269											ACTB		H01	12.8159
B2M		H02	16.59											B2M		H02	16.4028
GAPDH		H03	15.5786											GAPDH		H03	14.9152
HPRT1		H04	20.841											HPRT1		H04	21.3731
RPLP0		H05	13.5298											RPLP0		H05	14.2839
		AVG	15.8533													AVG	15.9581

## Sheet: Results
Symbol	Well	AVG ΔCt (Ct(GOI) - Ave Ct (HKG))		2^-ΔCt		Fold Change	T-TEST	Fold Up- or Down-Regulation	Comments
		Y6472(KD)	Y007NC2(CV)	Y6472(KD)	Y007NC2(CV)	Y6472(KD) /Y007NC2(CV)	p value	Y6472(KD) /Y007NC2(CV)
ADAM33	A01	12.1127	9.69424	0.00022579	0.0012071	0.187052	N/A	-5.3461	OKAY
ADRB2	A02	9.62508	11.2757	0.00126638	0.000403353	3.13962	N/A	3.13962	OKAY
ALOX5	A03	12.9616	14.6662	0.000125367	3.84629e-05	3.25943	N/A	3.25943	A
AREG	A04	11.4237	11.4879	0.000364031	0.000348165	1.04557	N/A	1.04557	OKAY
ARG1	A05	9.62013	9.46807	0.00127073	0.00141198	0.899963	N/A	-1.11116	OKAY
BCL6	A06	6.09624	6.35787	0.0146167	0.0121924	1.19883	N/A	1.19883	OKAY
CCL11	A07	14.5256	19.0419	4.23986e-05	1.85281e-06	22.8834	N/A	22.8834	B
CCL17	A08	13.667	14.5865	7.68821e-05	4.06467e-05	1.89147	N/A	1.89147	A
CCL2	A09	19.1467	19.0419	1.7229e-06	1.85281e-06	0.929881	N/A	-1.07541	C
CCL22	A10	15.5987	15.7661	2.01521e-05	1.79448e-05	1.12301	N/A	1.12301	B
CCL24	A11	18.2583	17.8537	3.18946e-06	4.22196e-06	0.755446	N/A	-1.32372	B
CCL26	A12	16.095	15.1831	1.42861e-05	2.68808e-05	0.531462	N/A	-1.8816	B
CCL5	B01	13.0149	12.6116	0.000120815	0.000159783	0.756122	N/A	-1.32254	OKAY
CCL8	B02	19.1467	19.0419	1.7229e-06	1.85281e-06	0.929881	N/A	-1.07541	C
CCR3	B03	14.8953	15.1882	3.28145e-05	2.6786e-05	1.22506	N/A	1.22506	B
CCR4	B04	4.78277	4.16449	0.0363281	0.0557651	0.651448	N/A	-1.53504	OKAY
CCR8	B05	11.4081	9.20393	0.000367979	0.00169567	0.217011	N/A	-4.60806	OKAY
CD40LG	B06	10.3377	6.82173	0.000772758	0.00884005	0.0874156	N/A	-11.4396	OKAY
CHI3L1	B07	19.1467	19.0419	1.7229e-06	1.85281e-06	0.929881	N/A	-1.07541	C
CHIA	B08	16.5145	18.4436	1.06819e-05	2.805e-06	3.80818	N/A	3.80818	B
CLC	B09	14.615	16.0025	3.98509e-05	1.5232e-05	2.61627	N/A	2.61627	B
CLCA1	B10	14.8898	19.0419	3.29399e-05	1.85281e-06	17.7783	N/A	17.7783	B
CMA1	B11	12.1354	12.4664	0.000222266	0.000176706	1.25783	N/A	1.25783	OKAY
CPA3	B12	15.0907	11.713	2.86583e-05	0.000297869	0.096211	N/A	-10.3938	A
CRLF2	C01	17.061	14.8546	7.3133e-06	3.37546e-05	0.216661	N/A	-4.6155	B
CSF2	C02	13.7447	12.1811	7.2851e-05	0.000215335	0.338314	N/A	-2.95583	OKAY
CSF3R	C03	14.9322	15.7324	3.19866e-05	1.8369e-05	1.74133	N/A	1.74133	B
CYSLTR1	C04	13.5894	14.0141	8.11284e-05	6.04414e-05	1.34227	N/A	1.34227	OKAY
EPX	C05	10.8077	10.7216	0.000557921	0.000592192	0.942127	N/A	-1.06143	OKAY
FCER1A	C06	16.8215	19.0419	8.63424e-06	1.85281e-06	4.66007	N/A	4.66007	B
FOXP3	C07	11.3053	12.1421	0.000395149	0.00022124	1.78606	N/A	1.78606	OKAY
GATA3	C08	3.30918	3.16596	0.100887	0.111417	0.905497	N/A	-1.10437	OKAY
PTGDR2	C09	17.891	15.2805	4.11404e-06	2.51258e-05	0.163738	N/A	-6.10732	B
ICOS	C10	12.0493	12.5528	0.000235932	0.000166427	1.41763	N/A	1.41763	OKAY
IFNG	C11	14.9475	16.8101	3.16487e-05	8.70283e-06	3.6366	N/A	3.6366	B
IFNGR2	C12	4.73002	5.23791	0.0376809	0.0264991	1.42197	N/A	1.42197	OKAY
IL10	D01	12.8921	13.6732	0.000131551	7.65526e-05	1.71843	N/A	1.71843	OKAY
IL12A	D02	14.7523	16.4478	3.62335e-05	1.11875e-05	3.23876	N/A	3.23876	B
IL12B	D03	19.1467	15.021	1.7229e-06	3.00761e-05	0.0572846	N/A	-17.4567	B
IL13	D04	12.01	10.9903	0.00024245	0.000491585	0.493202	N/A	-2.02757	OKAY
IL13RA1	D05	17.9473	18.8663	3.9565e-06	2.09262e-06	1.89069	N/A	1.89069	B
IL13RA2	D06	15.9015	19.0419	1.6337e-05	1.85281e-06	8.81739	N/A	8.81739	B
IL17A	D07	19.1467	19.0419	1.7229e-06	1.85281e-06	0.929881	N/A	-1.07541	C
IL17RB	D08	8.07772	8.38999	0.00370139	0.00298099	1.24167	N/A	1.24167	OKAY
IL18	D09	12.0277	12.4899	0.000239503	0.000173847	1.37767	N/A	1.37767	OKAY
IL1RL1	D10	15.5933	14.8803	2.02275e-05	3.31578e-05	0.610038	N/A	-1.63924	B
IL21	D11	17.2475	19.0419	6.42648e-06	1.85281e-06	3.4685	N/A	3.4685	B
IL25	D12	19.1467	19.0419	1.7229e-06	1.85281e-06	0.929881	N/A	-1.07541	C
IL2RA	E01	5.05111	6.6046	0.0301623	0.0102758	2.93527	N/A	2.93527	OKAY
IL3	E02	13.5375	11.1603	8.41006e-05	0.000436931	0.19248	N/A	-5.19534	OKAY
IL31	E03	13.8338	13.7728	6.84874e-05	7.14465e-05	0.958583	N/A	-1.04321	OKAY
IL33	E04	16.3474	19.0419	1.19935e-05	1.85281e-06	6.47311	N/A	6.47311	B
IL3RA	E05	9.59614	9.90479	0.00129203	0.00104318	1.23855	N/A	1.23855	OKAY
IL4	E06	17.2647	16.7836	6.35039e-06	8.8639e-06	0.716432	N/A	-1.39581	B
IL4R	E07	8.25807	8.06553	0.00326642	0.00373279	0.875063	N/A	-1.14278	OKAY
IL5	E08	9.86147	10.2788	0.00107499	0.000804966	1.33544	N/A	1.33544	OKAY
IL5RA	E09	15.4856	16.8136	2.17964e-05	8.68168e-06	2.51062	N/A	2.51062	B
IL9	E10	16.0991	19.0419	1.42458e-05	1.85281e-06	7.68872	N/A	7.68872	B
KIT	E11	12.5376	11.7257	0.000168191	0.000295263	0.569632	N/A	-1.75552	OKAY
KITLG	E12	15.7313	19.0419	1.83821e-05	1.85281e-06	9.92116	N/A	9.92116	B
LTB4R	F01	7.69406	7.24703	0.004829	0.00658303	0.733552	N/A	-1.36323	OKAY
MAF	F02	14.0625	17.9532	5.84477e-05	3.94047e-06	14.8327	N/A	14.8327	A
MMP9	F03	6.47049	6.51742	0.0112768	0.0109159	1.03307	N/A	1.03307	OKAY
MRC1	F04	15.8561	16.7933	1.68595e-05	8.80453e-06	1.91486	N/A	1.91486	B
MS4A2	F05	18.542	15.4605	2.61999e-06	2.21776e-05	0.118137	N/A	-8.46478	B
PDCD1	F06	13.525	14.6856	8.48312e-05	3.79479e-05	2.23547	N/A	2.23547	A
PMCH	F07	9.43104	9.81695	0.00144869	0.00110867	1.30669	N/A	1.30669	OKAY
POSTN	F08	16.9275	18.3742	8.02236e-06	2.94317e-06	2.72576	N/A	2.72576	B
PPARG	F09	12.386	13.5978	0.000186831	8.06567e-05	2.31638	N/A	2.31638	OKAY
PRG2	F10	5.92664	4.24315	0.0164401	0.0528061	0.31133	N/A	-3.21203	OKAY
RETNLB	F11	15.3336	15.3675	2.42172e-05	2.36555e-05	1.02375	N/A	1.02375	B
RNASE2	F12	14.111	13.5464	5.65163e-05	8.35853e-05	0.676151	N/A	-1.47896	OKAY
RNASE3	G01	14.5608	13.4977	4.13762e-05	8.64564e-05	0.478579	N/A	-2.08952	A
RORC	G02	11.6531	11.5589	0.000310498	0.000331464	0.936747	N/A	-1.06752	OKAY
SATB1	G03	2.39805	2.77375	0.189721	0.146224	1.29747	N/A	1.29747	OKAY
SIGLEC8	G04	19.1467	18.8278	1.7229e-06	2.14911e-06	0.80168	N/A	-1.24738	B
STAT5A	G05	10.4378	9.72172	0.000720976	0.00118432	0.608767	N/A	-1.64266	OKAY
STAT6	G06	2.53129	2.51303	0.172984	0.175187	0.987427	N/A	-1.01273	OKAY
TBX21	G07	11.0663	10.5553	0.000466335	0.000664562	0.701718	N/A	-1.42507	OKAY
TGFB1	G08	4.83055	4.94663	0.0351446	0.0324277	1.08378	N/A	1.08378	OKAY
TNFRSF4	G09	8.0676	7.14833	0.00372744	0.00704918	0.528776	N/A	-1.89116	OKAY
TNFSF4	G10	8.56829	7.51128	0.00263445	0.00548127	0.480627	N/A	-2.08061	OKAY
TPSAB1	G11	10.2449	9.60283	0.000824095	0.00128606	0.640792	N/A	-1.56057	OKAY
TSLP	G12	5.52138	5.50162	0.021772	0.0220723	0.986398	N/A	-1.01379	OKAY
ACTB	H01	-3.12632	-3.14229	8.73206	8.82924	0.988993	N/A	-1.01113	OKAY
B2M	H02	0.736736	0.444608	0.600095	0.734784	0.816697	N/A	-1.22444	OKAY
GAPDH	H03	-0.274664	-1.04293	1.20971	2.06041	0.587121	N/A	-1.70323	OKAY
HPRT1	H04	4.98776	5.41491	0.0315163	0.0234396	1.34458	N/A	1.34458	OKAY
RPLP0	H05	-2.32351	-1.6743	5.00548	3.19163	1.56831	N/A	1.56831	OKAY

## Sheet: Data for 3D Profile
3D Profile	A	B	C	D	E	F	G	H
1	0.187052	0.756122	0.216661	1.71843	2.93527	0.733552	0.478579	0.988993
2	3.13962	0.929881	0.338314	3.23876	0.19248	14.8327	0.936747	0.816697
3	3.25943	1.22506	1.74133	0.0572846	0.958583	1.03307	1.29747	0.587121
4	1.04557	0.651448	1.34227	0.493202	6.47311	1.91486	0.80168	1.34458
5	0.899963	0.217011	0.942127	1.89069	1.23855	0.118137	0.608767	1.56831
6	1.19883	0.0874156	4.66007	8.81739	0.716432	2.23547	0.987427
7	22.8834	0.929881	1.78606	0.929881	0.875063	1.30669	0.701718
8	1.89147	3.80818	0.905497	1.24167	1.33544	2.72576	1.08378
9	0.929881	2.61627	0.163738	1.37767	2.51062	2.31638	0.528776
10	1.12301	17.7783	1.41763	0.610038	7.68872	0.31133	0.480627
11	0.755446	1.25783	3.6366	3.4685	0.569632	1.02375	0.640792
12	0.531462	0.096211	1.42197	0.929881	9.92116	0.676151	0.986398

## Sheet: Scatter Plot
2
The black line indicates fold changes ((2 ^ (-DCt)) of 1. The pink lines indicate the desired fold-change in gene expression threshold, defined by the user with the entry in cell A1.
The scale of the X and Y axes can be adjusted by double clicking on them and then re-formating using the standard functions of Microsoft Excel.									Scatter Plot
									Well	Symbol	2-ΔCt
											Y6472(KD)	Y007NC2(CV)
									A01	ADAM33	0.00022579	0.0012071
									A02	ADRB2	0.00126638	0.000403353
									A03	ALOX5	0.000125367	3.84629e-05
									A04	AREG	0.000364031	0.000348165
									A05	ARG1	0.00127073	0.00141198
	1e-06	2e-06	2e-06	1e-06	1e-06				A06	BCL6	0.0146167	0.0121924
	100	200	200	100	100				A07	CCL11	4.23986e-05	1.85281e-06
									A08	CCL17	7.68821e-05	4.06467e-05
									A09	CCL2	1.7229e-06	1.85281e-06
									A10	CCL22	2.01521e-05	1.79448e-05
									A11	CCL24	3.18946e-06	4.22196e-06
									A12	CCL26	1.42861e-05	2.68808e-05
									B01	CCL5	0.000120815	0.000159783
									B02	CCL8	1.7229e-06	1.85281e-06
									B03	CCR3	3.28145e-05	2.6786e-05
									B04	CCR4	0.0363281	0.0557651
									B05	CCR8	0.000367979	0.00169567
									B06	CD40LG	0.000772758	0.00884005
									B07	CHI3L1	1.7229e-06	1.85281e-06
									B08	CHIA	1.06819e-05	2.805e-06
									B09	CLC	3.98509e-05	1.5232e-05
									B10	CLCA1	3.29399e-05	1.85281e-06
									B11	CMA1	0.000222266	0.000176706
									B12	CPA3	2.86583e-05	0.000297869
									C01	CRLF2	7.3133e-06	3.37546e-05
									C02	CSF2	7.2851e-05	0.000215335
									C03	CSF3R	3.19866e-05	1.8369e-05
									C04	CYSLTR1	8.11284e-05	6.04414e-05
									C05	EPX	0.000557921	0.000592192
									C06	FCER1A	8.63424e-06	1.85281e-06
									C07	FOXP3	0.000395149	0.00022124
									C08	GATA3	0.100887	0.111417
									C09	PTGDR2	4.11404e-06	2.51258e-05
									C10	ICOS	0.000235932	0.000166427
									C11	IFNG	3.16487e-05	8.70283e-06
									C12	IFNGR2	0.0376809	0.0264991
									D01	IL10	0.000131551	7.65526e-05
									D02	IL12A	3.62335e-05	1.11875e-05
									D03	IL12B	1.7229e-06	3.00761e-05
									D04	IL13	0.00024245	0.000491585
									D05	IL13RA1	3.9565e-06	2.09262e-06
									D06	IL13RA2	1.6337e-05	1.85281e-06
									D07	IL17A	1.7229e-06	1.85281e-06
									D08	IL17RB	0.00370139	0.00298099
									D09	IL18	0.000239503	0.000173847
									D10	IL1RL1	2.02275e-05	3.31578e-05
									D11	IL21	6.42648e-06	1.85281e-06
									D12	IL25	1.7229e-06	1.85281e-06
									E01	IL2RA	0.0301623	0.0102758
									E02	IL3	8.41006e-05	0.000436931
									E03	IL31	6.84874e-05	7.14465e-05
									E04	IL33	1.19935e-05	1.85281e-06
									E05	IL3RA	0.00129203	0.00104318
									E06	IL4	6.35039e-06	8.8639e-06
									E07	IL4R	0.00326642	0.00373279
									E08	IL5	0.00107499	0.000804966
									E09	IL5RA	2.17964e-05	8.68168e-06
									E10	IL9	1.42458e-05	1.85281e-06
									E11	KIT	0.000168191	0.000295263
									E12	KITLG	1.83821e-05	1.85281e-06
									F01	LTB4R	0.004829	0.00658303
									F02	MAF	5.84477e-05	3.94047e-06
									F03	MMP9	0.0112768	0.0109159
									F04	MRC1	1.68595e-05	8.80453e-06
									F05	MS4A2	2.61999e-06	2.21776e-05
									F06	PDCD1	8.48312e-05	3.79479e-05
									F07	PMCH	0.00144869	0.00110867
									F08	POSTN	8.02236e-06	2.94317e-06
									F09	PPARG	0.000186831	8.06567e-05
									F10	PRG2	0.0164401	0.0528061
									F11	RETNLB	2.42172e-05	2.36555e-05
									F12	RNASE2	5.65163e-05	8.35853e-05
									G01	RNASE3	4.13762e-05	8.64564e-05
									G02	RORC	0.000310498	0.000331464
									G03	SATB1	0.189721	0.146224
									G04	SIGLEC8	1.7229e-06	2.14911e-06
									G05	STAT5A	0.000720976	0.00118432
									G06	STAT6	0.172984	0.175187
									G07	TBX21	0.000466335	0.000664562
									G08	TGFB1	0.0351446	0.0324277
									G09	TNFRSF4	0.00372744	0.00704918
									G10	TNFSF4	0.00263445	0.00548127
									G11	TPSAB1	0.000824095	0.00128606
									G12	TSLP	0.021772	0.0220723
									H01	ACTB	8.73206	8.82924
									H02	B2M	0.600095	0.734784
									H03	GAPDH	1.20971	2.06041
									H04	HPRT1	0.0315163	0.0234396
									H05	RPLP0	5.00548	3.19163

## Sheet: Volcano Plot
Threshold for Fold Difference			2		Threshold for p Value of t-test			0.05
The black line indicates a fold-change in gene expression of 1. The pink lines indicate the desired fold-change in gene expression threshold, as defined by the user in the yellow D1 cell.
The blue line indicates the desired threshold for the p value of the t-test, as defined by user in the yellow I1 cell.
The scale of the X and Y axes can be adjusted by double clicking on them and then re-formating using the standard functions of Microsoft Excel.
												Volcano Plot
										Well	Symbol	Log2(FC)	p Value	Comments
										A01	ADAM33	-2.41849	#N/A	OKAY
										A02	ADRB2	1.65059	#N/A	OKAY
	-15	0.05								A03	ALOX5	1.70462	#N/A	A
	15	0.05								A04	AREG	0.0642881	#N/A	OKAY
										A05	ARG1	-0.152062	#N/A	OKAY
	1	1	-1	0						A06	BCL6	0.26163	#N/A	OKAY
	#NUM!	1	-1	0						A07	CCL11	4.51623	#N/A	B
										A08	CCL17	0.919511	#N/A	A
										A09	CCL2	-0.104882	#N/A	C
										A10	CCL22	0.167371	#N/A	B
										A11	CCL24	-0.404599	#N/A	B
										A12	CCL26	-0.911962	#N/A	B
										B01	CCL5	-0.40331	#N/A	OKAY
										B02	CCL8	-0.104882	#N/A	C
										B03	CCR3	0.292856	#N/A	B
										B04	CCR4	-0.618279	#N/A	OKAY
										B05	CCR8	-2.20416	#N/A	OKAY
										B06	CD40LG	-3.51597	#N/A	OKAY
										B07	CHI3L1	-0.104882	#N/A	C
										B08	CHIA	1.9291	#N/A	B
										B09	CLC	1.38751	#N/A	B
										B10	CLCA1	4.15205	#N/A	B
										B11	CMA1	0.330938	#N/A	OKAY
										B12	CPA3	-3.37765	#N/A	A
										C01	CRLF2	-2.20649	#N/A	B
										C02	CSF2	-1.56356	#N/A	OKAY
										C03	CSF3R	0.80019	#N/A	B
										C04	CYSLTR1	0.424671	#N/A	OKAY
										C05	EPX	-0.0860059	#N/A	OKAY
										C06	FCER1A	2.22035	#N/A	B
										C07	FOXP3	0.836783	#N/A	OKAY
										C08	GATA3	-0.143218	#N/A	OKAY
										C09	PTGDR2	-2.61054	#N/A	B
										C10	ICOS	0.503481	#N/A	OKAY
										C11	IFNG	1.86259	#N/A	B
										C12	IFNGR2	0.50789	#N/A	OKAY
										D01	IL10	0.781095	#N/A	OKAY
										D02	IL12A	1.69544	#N/A	B
										D03	IL12B	-4.12571	#N/A	B
										D04	IL13	-1.01975	#N/A	OKAY
										D05	IL13RA1	0.918911	#N/A	B
										D06	IL13RA2	3.14035	#N/A	B
										D07	IL17A	-0.104882	#N/A	C
										D08	IL17RB	0.312277	#N/A	OKAY
										D09	IL18	0.462228	#N/A	OKAY
										D10	IL1RL1	-0.71303	#N/A	B
										D11	IL21	1.79431	#N/A	B
										D12	IL25	-0.104882	#N/A	C
										E01	IL2RA	1.55349	#N/A	OKAY
										E02	IL3	-2.37722	#N/A	OKAY
										E03	IL31	-0.0610249	#N/A	OKAY
										E04	IL33	2.69446	#N/A	B
										E05	IL3RA	0.308652	#N/A	OKAY
										E06	IL4	-0.481098	#N/A	B
										E07	IL4R	-0.192542	#N/A	OKAY
										E08	IL5	0.417318	#N/A	OKAY
										E09	IL5RA	1.32804	#N/A	B
										E10	IL9	2.94274	#N/A	B
										E11	KIT	-0.811899	#N/A	OKAY
										E12	KITLG	3.31051	#N/A	B
										F01	LTB4R	-0.447028	#N/A	OKAY
										F02	MAF	3.89071	#N/A	A
										F03	MMP9	0.0469311	#N/A	OKAY
										F04	MRC1	0.93724	#N/A	B
										F05	MS4A2	-3.08147	#N/A	B
										F06	PDCD1	1.16058	#N/A	A
										F07	PMCH	0.385914	#N/A	OKAY
										F08	POSTN	1.44666	#N/A	B
										F09	PPARG	1.21187	#N/A	OKAY
										F10	PRG2	-1.68348	#N/A	OKAY
										F11	RETNLB	0.0338571	#N/A	B
										F12	RNASE2	-0.564582	#N/A	OKAY
										G01	RNASE3	-1.06317	#N/A	A
										G02	RORC	-0.0942689	#N/A	OKAY
										G03	SATB1	0.375699	#N/A	OKAY
										G04	SIGLEC8	-0.318902	#N/A	B
										G05	STAT5A	-0.716037	#N/A	OKAY
										G06	STAT6	-0.0182539	#N/A	OKAY
										G07	TBX21	-0.511037	#N/A	OKAY
										G08	TGFB1	0.116078	#N/A	OKAY
										G09	TNFRSF4	-0.919272	#N/A	OKAY
										G10	TNFSF4	-1.05701	#N/A	OKAY
										G11	TPSAB1	-0.642072	#N/A	OKAY
										G12	TSLP	-0.0197589	#N/A	OKAY

## Sheet: Calculations
		>35 and (N/A or blank) to 35												>35 and (N/A or blank) to 35										Housekeeping Genes																						Normalized ΔCt (Ct(GOI) - Ave Ct (HKG))
Symbol	Well	Y6472(KD)										Symbol	Well	Y007NC2(CV)										Y6472(KD)										Y007NC2(CV)										Symbol	Well	Y6472(KD)
		exp1	exp2	exp3	exp4	exp5	exp6	exp7	exp8	exp9	exp10			exp1	exp2	exp3	exp4	exp5	exp6	exp7	exp8	exp9	exp10	exp1	exp2	exp3	exp4	exp5	exp6	exp7	exp8	exp9	exp10	exp1	exp2	exp3	exp4	exp5	exp6	exp7	exp8	exp9	exp10			exp1	exp2	exp3	exp4
ADAM33	A01	27.966										ADAM33	A01	25.6524										12.7269										12.8159										ADAM33	A01	12.1127
ADRB2	A02	25.4783										ADRB2	A02	27.2338										16.59										16.4028										ADRB2	A02	9.62508
ALOX5	A03	28.8148										ALOX5	A03	30.6243										15.5786										14.9152										ALOX5	A03	12.9616
AREG	A04	27.2769										AREG	A04	27.4461										20.841										21.3731										AREG	A04	11.4237
ARG1	A05	25.4734										ARG1	A05	25.4262										13.5298										14.2839										ARG1	A05	9.62013
BCL6	A06	21.9495										BCL6	A06	22.316																														BCL6	A06	6.09624
CCL11	A07	30.3789										CCL11	A07	35																														CCL11	A07	14.5256
CCL17	A08	29.5203										CCL17	A08	30.5447																														CCL17	A08	13.667
CCL2	A09	35										CCL2	A09	35																														CCL2	A09	19.1467
CCL22	A10	31.452										CCL22	A10	31.7242																														CCL22	A10	15.5987
CCL24	A11	34.1115										CCL24	A11	33.8118																														CCL24	A11	18.2583
CCL26	A12	31.9483										CCL26	A12	31.1412																														CCL26	A12	16.095
CCL5	B01	28.8682										CCL5	B01	28.5698																														CCL5	B01	13.0149
CCL8	B02	35										CCL8	B02	35																														CCL8	B02	19.1467
CCR3	B03	30.7486										CCR3	B03	31.1463																														CCR3	B03	14.8953
CCR4	B04	20.636										CCR4	B04	20.1226																														CCR4	B04	4.78277
CCR8	B05	27.2614										CCR8	B05	25.1621																														CCR8	B05	11.4081
CD40LG	B06	26.191										CD40LG	B06	22.7799																														CD40LG	B06	10.3377
CHI3L1	B07	35										CHI3L1	B07	35																														CHI3L1	B07	19.1467
CHIA	B08	32.3677										CHIA	B08	34.4017																														CHIA	B08	16.5145
CLC	B09	30.4683										CLC	B09	31.9607										If no housekeeping gene is chosen, the normalization factor is zero (0).																				CLC	B09	14.615
CLCA1	B10	30.7431										CLCA1	B10	35										Average										Average										CLCA1	B10	14.8898
CMA1	B11	27.9887										CMA1	B11	28.4245										15.8533	0	0	0	0	0	0	0	0	0	15.9581	0	0	0	0	0	0	0	0	0	CMA1	B11	12.1354
CPA3	B12	30.944										CPA3	B12	27.6712																														CPA3	B12	15.0907
CRLF2	C01	32.9143										CRLF2	C01	30.8127																														CRLF2	C01	17.061
CSF2	C02	29.598										CSF2	C02	28.1393																														CSF2	C02	13.7447
CSF3R	C03	30.7854										CSF3R	C03	31.6905																														CSF3R	C03	14.9322
CYSLTR1	C04	29.4427										CYSLTR1	C04	29.9723																														CYSLTR1	C04	13.5894
EPX	C05	26.6609										EPX	C05	26.6798																														EPX	C05	10.8077
FCER1A	C06	32.6748										FCER1A	C06	35																														FCER1A	C06	16.8215
FOXP3	C07	27.1586										FOXP3	C07	28.1002																														FOXP3	C07	11.3053
GATA3	C08	19.1624										GATA3	C08	19.1241																														GATA3	C08	3.30918
PTGDR2	C09	33.7443										PTGDR2	C09	31.2386																														PTGDR2	C09	17.891
ICOS	C10	27.9026										ICOS	C10	28.511																														ICOS	C10	12.0493
IFNG	C11	30.8008										IFNG	C11	32.7682																														IFNG	C11	14.9475
IFNGR2	C12	20.5833										IFNGR2	C12	21.1961																														IFNGR2	C12	4.73002
IL10	D01	28.7454										IL10	D01	29.6313																														IL10	D01	12.8921
IL12A	D02	30.6056										IL12A	D02	32.4059																														IL12A	D02	14.7523
IL12B	D03	35										IL12B	D03	30.9792																														IL12B	D03	19.1467
IL13	D04	27.8633										IL13	D04	26.9484																														IL13	D04	12.01
IL13RA1	D05	33.8006										IL13RA1	D05	34.8244																														IL13RA1	D05	17.9473
IL13RA2	D06	31.7548										IL13RA2	D06	35																														IL13RA2	D06	15.9015
IL17A	D07	35										IL17A	D07	35																														IL17A	D07	19.1467
IL17RB	D08	23.931										IL17RB	D08	24.3481																														IL17RB	D08	8.07772
IL18	D09	27.8809										IL18	D09	28.448																														IL18	D09	12.0277
IL1RL1	D10	31.4466										IL1RL1	D10	30.8384																														IL1RL1	D10	15.5933
IL21	D11	33.1008										IL21	D11	35																														IL21	D11	17.2475
IL25	D12	35										IL25	D12	35																														IL25	D12	19.1467
IL2RA	E01	20.9044										IL2RA	E01	22.5628																														IL2RA	E01	5.05111
IL3	E02	29.3908										IL3	E02	27.1185																														IL3	E02	13.5375
IL31	E03	29.6871										IL31	E03	29.7309																														IL31	E03	13.8338
IL33	E04	32.2007										IL33	E04	35																														IL33	E04	16.3474
IL3RA	E05	25.4494										IL3RA	E05	25.8629																														IL3RA	E05	9.59614
IL4	E06	33.118										IL4	E06	32.7418																														IL4	E06	17.2647
IL4R	E07	24.1113										IL4R	E07	24.0237																														IL4R	E07	8.25807
IL5	E08	25.7147										IL5	E08	26.2369																														IL5	E08	9.86147
IL5RA	E09	31.3388										IL5RA	E09	32.7717																														IL5RA	E09	15.4856
IL9	E10	31.9524										IL9	E10	35																														IL9	E10	16.0991
KIT	E11	28.3909										KIT	E11	27.6839																														KIT	E11	12.5376
KITLG	E12	31.5846										KITLG	E12	35																														KITLG	E12	15.7313
LTB4R	F01	23.5473										LTB4R	F01	23.2052																														LTB4R	F01	7.69406
MAF	F02	29.9158										MAF	F02	33.9113																														MAF	F02	14.0625
MMP9	F03	22.3238										MMP9	F03	22.4756																														MMP9	F03	6.47049
MRC1	F04	31.7094										MRC1	F04	32.7515																														MRC1	F04	15.8561
MS4A2	F05	34.3953										MS4A2	F05	31.4187																														MS4A2	F05	18.542
PDCD1	F06	29.3783										PDCD1	F06	30.6438																														PDCD1	F06	13.525
PMCH	F07	25.2843										PMCH	F07	25.7751																														PMCH	F07	9.43104
POSTN	F08	32.7808										POSTN	F08	34.3323																														POSTN	F08	16.9275
PPARG	F09	28.2392										PPARG	F09	29.556																														PPARG	F09	12.386
PRG2	F10	21.7799										PRG2	F10	20.2013																														PRG2	F10	5.92664
RETNLB	F11	31.1869										RETNLB	F11	31.3256																														RETNLB	F11	15.3336
RNASE2	F12	29.9642										RNASE2	F12	29.5045																														RNASE2	F12	14.111
RNASE3	G01	30.4141										RNASE3	G01	29.4558																														RNASE3	G01	14.5608
RORC	G02	27.5064										RORC	G02	27.517																														RORC	G02	11.6531
SATB1	G03	18.2513										SATB1	G03	18.7319																														SATB1	G03	2.39805
SIGLEC8	G04	35										SIGLEC8	G04	34.786																														SIGLEC8	G04	19.1467
STAT5A	G05	26.291										STAT5A	G05	25.6799																														STAT5A	G05	10.4378
STAT6	G06	18.3846										STAT6	G06	18.4712																														STAT6	G06	2.53129
TBX21	G07	26.9196										TBX21	G07	26.5135																														TBX21	G07	11.0663
TGFB1	G08	20.6838										TGFB1	G08	20.9048																														TGFB1	G08	4.83055
TNFRSF4	G09	23.9209										TNFRSF4	G09	23.1065																														TNFRSF4	G09	8.0676
TNFSF4	G10	24.4216										TNFSF4	G10	23.4694																														TNFSF4	G10	8.56829
TPSAB1	G11	26.0982										TPSAB1	G11	25.561																														TPSAB1	G11	10.2449
TSLP	G12	21.3746										TSLP	G12	21.4598																														TSLP	G12	5.52138
ACTB	H01	12.7269										ACTB	H01	12.8159																														ACTB	H01	-3.12632
B2M	H02	16.59										B2M	H02	16.4028																														B2M	H02	0.736736
GAPDH	H03	15.5786										GAPDH	H03	14.9152																														GAPDH	H03	-0.274664
HPRT1	H04	20.841										HPRT1	H04	21.3731																														HPRT1	H04	4.98776
RPLP0	H05	13.5298										RPLP0	H05	14.2839																														RPLP0	H05	-2.32351
HGDC	H06	35										HGDC	H06	35																														HGDC	H06	19.1467
RTC	H07	13.7455										RTC	H07	13.7801																														RTC	H07	-2.10773
RTC	H08	13.737										RTC	H08	14.0282																														RTC	H08	-2.11632
RTC	H09	13.5825										RTC	H09	13.5254																														RTC	H09	-2.27075
PPC	H10	19.1751										PPC	H10	19.0188																														PPC	H10	3.32179
PPC	H11	19.4101										PPC	H11	19.6776																														PPC	H11	3.55679
PPC	H12	19.3709										PPC	H12	19.7593																														PPC	H12	3.51759
[truncated: 36 more columns]
