# Supplementary material for: Analysis of lncRNA Expression in Patients With Eosinophilic and Neutrophilic Asthma Focusing on LNC_000127
Source: Front Genet. 2019 Mar 19;10:141. doi: 10.3389/fgene.2019.00141 (PMC6433975; doi:10.3389/fgene.2019.00141)
Supplement: Supplementary Text 1 — Text that presents detailed information on data analysis. [file Data_Sheet_1.zip › Supplementary Table 2.mRNA_Eos_vs_Control.DE_ALL.xls]

transcript_id	gene_id	gene_name	feature_id	Eos_FPKM	Control_FPKM	log2(foldchange)	pvalue	qvalue
ENST00000006750	ENSG00000007312	CD79B	transcript	1.8010135	4.23363383333333	-1.23308750074884	0.0093377654954394	0.667397522604598
ENST00000009530	ENSG00000019582	CD74	transcript	11.5169190833333	21.84791	-0.923740446378568	0.0155798043088313	0.844293392810025
ENST00000011700	ENSG00000048707	VPS13D	transcript	0.374116	0.00536416666666667	6.12398779440596	0.0322848062216976	1
ENST00000012134	ENSG00000010818	HIVEP2	transcript	0	0.0732196666666667	-Inf	6.58699218211551e-05	0.0376266393044429
ENST00000014914	ENSG00000013588	GPRC5A	transcript	0.00139275	0.0170385	-3.61279011106371	0.00975356518086312	0.680285307707607
ENST00000023939	ENSG00000022277	RTFDC1	transcript	0.0404779166666667	0.148368833333333	-1.87398112439444	0.0328344706561459	1
ENST00000074304	ENSG00000040933	INPP4A	transcript	0.019985	0	Inf	0.0364816011320966	1
ENST00000085068	ENSG00000063241	ISOC2	transcript	0.0990274166666667	0.337129	-1.76740082476172	0.0385117050550167	1
ENST00000156825	ENSG00000071655	MBD3	transcript	0.59386675	1.31987983333333	-1.15219542239124	0.033129813463851	1
ENST00000170630	ENSG00000077238	IL4R	transcript	0.841567	3.96936883333333	-2.23775958455725	0.0151281027924381	0.829215411058053
ENST00000202831	ENSG00000089060	SLC8B1	transcript	0.0330816666666667	0.344569666666667	-3.38069187811884	0.00815079260709031	0.634278577233476
ENST00000203629	ENSG00000089692	LAG3	transcript	0.8840225	2.502844	-1.50141337751183	0.00182428370243762	0.30379329083503
ENST00000206513	ENSG00000092067	CEBPE	transcript	3.35026416666667	1.094234	1.61435356694467	0.0146662053671449	0.817165317990704
ENST00000215906	ENSG00000128203	ASPHD2	transcript	0.65063325	1.25248066666667	-0.944871877155471	0.0419675552665111	1
ENST00000215957	ENSG00000100139	MICALL1	transcript	1.546261	2.85903166666667	-0.886742740887224	0.024486320959653	1
ENST00000216513	ENSG00000100625	SIX4	transcript	0	0.004716	-Inf	0.0013315301109137	0.249641684421233
ENST00000216802	ENSG00000100911	PSME2	transcript	5.16226558333333	9.974336	-0.950216437355692	0.0277078598907781	1
ENST00000217188	ENSG00000125508	SRMS	transcript	0	0.008348	-Inf	0.0363314054366425	1
ENST00000217233	ENSG00000101255	TRIB3	transcript	0.515847	1.27360816666667	-1.30390636044099	0.00824438304646498	0.635650331235298
ENST00000218652	ENSG00000102471	NDFIP2	transcript	0.03846875	0	Inf	0.0422410792383091	1
ENST00000218789	ENSG00000102606	ARHGEF7	transcript	0.3715615	0.0964691666666667	1.94546121297611	0.00289462145548361	0.38891123327559
ENST00000219255	ENSG00000102981	PARD6A	transcript	0.0158471666666667	0.174733	-3.46285527334673	0.00730056436504473	0.602794325868352
ENST00000219334	ENSG00000103056	SMPD3	transcript	4.7166685	0.945309166666667	2.31891005791161	0.00109727270289707	0.22384307124078
ENST00000221355	ENSG00000128000	ZNF780B	transcript	0.111687	0.0099345	3.49087010145118	0.0448475679817764	1
ENST00000221504	ENSG00000104907	TRMT1	transcript	0.463563	0.0116223333333333	5.31779377742456	0.0102226303681695	0.692965606950282
ENST00000221515	ENSG00000104918	RETN	transcript	1.65237725	4.74688866666667	-1.5224391108965	0.0397449541093906	1
ENST00000221801	ENSG00000105202	FBL	transcript	8.40004758333333	14.7875966666667	-0.815918194117444	0.0331174800391562	1
ENST00000221804	ENSG00000105205	CLC	transcript	70.1539680833333	15.1676576666667	2.20952640042554	0.00278321841281882	0.379147365686162
ENST00000221972	ENSG00000105369	CD79A	transcript	6.75798758333333	14.325079	-1.08387749027714	0.0149596482496873	0.823960007445632
ENST00000222308	ENSG00000105701	FKBP8	transcript	61.6810593333333	171.353216	-1.47407382101567	0.00993286636828779	0.684264908985294
ENST00000223271	ENSG00000106538	RARRES2	transcript	0	0.0432886666666667	-Inf	0.0348217628340018	1
ENST00000223361	ENSG00000106628	POLD2	transcript	0	0.2458005	-Inf	5.74920290519779e-05	0.0350450573063482
ENST00000223398	ENSG00000106665	CLIP2	transcript	0.198450083333333	0.00262883333333333	6.23820967919065	7.86255511480597e-05	0.0443550663541772
ENST00000223791	ENSG00000106948	AKNA	transcript	0.862596333333333	2.4527685	-1.50765358554198	0.00949594717804837	0.674170535128675
ENST00000223865	ENSG00000107021	TBC1D13	transcript	0.07095575	0	Inf	0.0401754378615997	1
ENST00000225171	ENSG00000108176	DNAJC12	transcript	0	0.0374506666666667	-Inf	0.0118809346534644	0.74121716767575
ENST00000225696	ENSG00000108559	NUP88	transcript	0.01601	0.148020166666667	-3.20874853294117	0.00987655488525869	0.683197332409459
ENST00000228434	ENSG00000110848	CD69	transcript	1.00085058333333	0.2800775	1.83732861635565	0.0124102946313822	0.752054792851692
ENST00000229268	ENSG00000111667	USP5	transcript	0.05773775	0.1302515	-1.17371319397972	0.0408455346400582	1
ENST00000229955	ENSG00000112218	GPR63	transcript	0.0166121666666667	0.00102033333333333	4.02512780197289	0.0160234699060951	0.852249259645519
ENST00000231338	ENSG00000082196	C1QTNF3	transcript	0	0.0888556666666667	-Inf	0.00317704657868904	0.404139013318532
ENST00000233609	ENSG00000115268	RPS15	transcript	0.969379	6.66666666666667e-06	17.1497357095007	0.00191962128413761	0.307597252471796
ENST00000233813	ENSG00000115461	IGFBP5	transcript	0.00409308333333333	0.0342266666666667	-3.06386085037822	0.0309919056358064	1
ENST00000233954	ENSG00000115602	IL1RL1	transcript	0.56967875	0.0954708333333333	2.57701663490404	0.00534405316912401	0.518561569535992
ENST00000234091	ENSG00000115738	ID2	transcript	0.539833333333333	0.0280185	4.26806243555382	0.00384849895426876	0.439120499398819
ENST00000234626	ENSG00000097046	CDC7	transcript	0.211588833333333	0	Inf	0.00392864731632703	0.44233268503059
ENST00000238044	ENSG00000119147	C2orf40	transcript	0	0.0734816666666667	-Inf	0.00808789382346336	0.631085014189054
ENST00000238091	ENSG00000119185	ITGB1BP1	transcript	0	0.048367	-Inf	0.00401003483166861	0.445817501657498
ENST00000238341	ENSG00000119397	CNTRL	transcript	0.3769095	0	Inf	0.00234896500781933	0.343982484219552
ENST00000238856	ENSG00000119844	AFTPH	transcript	3.02077566666667	0.67812	2.15530654834495	0.000298505322781946	0.104945791636888
ENST00000238983	ENSG00000182333	LIPF	transcript	0	2.57359766666667	-Inf	1.07155692897082e-06	0.00243310395184436
ENST00000238994	ENSG00000119938	PPP1R3C	transcript	0.0013325	0.030081	-4.49664509005744	0.0491748153961382	1
ENST00000239374	ENSG00000120262	CCDC170	transcript	0.275483416666667	0.0776651666666667	1.82662588451225	0.021102226486035	0.953032390068896
ENST00000240423	ENSG00000121152	NCAPH	transcript	0	0.2731655	-Inf	6.55821866033892e-05	0.0376266393044429
ENST00000241356	ENSG00000282608	ADORA3	transcript	1.4879095	0.484359333333333	1.61913713224055	0.0221566760465878	0.973513102020951
ENST00000242210	ENSG00000122643	NT5C3A	transcript	0.00705283333333333	0.0944646666666667	-3.74349995543322	0.0263974143731847	1
ENST00000242819	ENSG00000123171	CCDC70	transcript	0	0.0121713333333333	-Inf	0.0477774587971471	1
ENST00000244174	ENSG00000124334	IL9R	transcript	0.169114416666667	0.0231883333333333	2.86652861707192	0.0183837605021355	0.902543268976465
ENST00000244534	ENSG00000124575	HIST1H1D	transcript	40.1847330833333	83.950093	-1.06288442417659	0.0117466982913444	0.737824254710482
ENST00000244769	ENSG00000124788	ATXN1	transcript	0.718444666666667	0.0530858333333333	3.75847823216742	0.00859375811759015	0.640827652734093
ENST00000245323	ENSG00000125266	EFNB2	transcript	0.0752805833333333	0.0168131666666667	2.16268633347542	0.0238014862742859	1
ENST00000246314	ENSG00000126070	AGO3	transcript	0.001105	0.0414703333333333	-5.22996136876276	0.0301091990677666	1
ENST00000246802	ENSG00000105373	GLTSCR2	transcript	38.5604306666667	63.1936796666667	-0.71265910950876	0.0353042371022798	1
ENST00000248980	ENSG00000128253	RFPL2	transcript	0.002938	0.045644	-3.95751892636244	0.0378608224766817	1
ENST00000249736	ENSG00000137776	SLTM	transcript	0.98284125	0	Inf	0.00235449083562772	0.343982484219552
ENST00000249887	ENSG00000129048	ACKR4	transcript	0.00192241666666667	0.0188666666666667	-3.29484658593741	0.0109213448600444	0.713330708169201
ENST00000251081	ENSG00000134755	DSC2	transcript	0.386145166666667	0.0066275	5.86453473813043	0.000463199937963435	0.137934866772226
ENST00000251091	ENSG00000020577	SAMD4A	transcript	0	0.0090995	-Inf	0.0191817773241614	0.912138704432964
ENST00000252136	ENSG00000099899	TRMT2A	transcript	0.215035166666667	0.015363	3.8070407461853	0.0207246550268272	0.945887835583707
ENST00000252229	ENSG00000204516	MICB	transcript	0.425630333333333	0.00747783333333333	5.83083684398055	0.0119340860940109	0.74121716767575
ENST00000252440	ENSG00000130159	ECSIT	transcript	0.0708183333333333	0.833280333333333	-3.55660713444574	0.0304538623163948	1
ENST00000252458	ENSG00000130177	CDC16	transcript	0.451309083333333	0	Inf	0.000721526810608565	0.184080540936862
ENST00000252512	ENSG00000130227	XPO7	transcript	2.40856775	5.96953816666667	-1.30944381599865	0.0192380950341173	0.913238152785904
ENST00000252729	ENSG00000130433	CACNG6	transcript	0.7360455	0.158211166666667	2.21794352193625	0.0170588684912023	0.871692358372427
ENST00000253144	ENSG00000130844	ZNF331	transcript	0.157402583333333	0.0675511666666667	1.22040662747569	0.0416953465589439	1
ENST00000253354	ENSG00000125999	BPIFB1	transcript	0	0.0150793333333333	-Inf	0.0455836307422157	1
ENST00000253363	ENSG00000131051	RBM39	transcript	6.20919741666667	1.99633366666667	1.6370539293215	0.0404456566419718	1
ENST00000253382	ENSG00000131069	ACSS2	transcript	0.0145019166666667	0.395667166666667	-4.76997185844536	5.02984354796174e-05	0.0326311100174018
ENST00000253458	ENSG00000131149	GSE1	transcript	4.92239875	2.44990283333333	1.00663700028768	0.0400439272944695	1
ENST00000253461	ENSG00000260456	C16orf95	transcript	0	0.0572846666666667	-Inf	0.0362905898207779	1
ENST00000254043	ENSG00000171346	KRT15	transcript	0	0.00728716666666667	-Inf	0.0218242900169879	0.964151490297468
ENST00000254442	ENSG00000091157	WDR7	transcript	0.296013583333333	0.0872765	1.76199822673787	0.0414460261818802	1
ENST00000254901	ENSG00000132563	REEP2	transcript	0	0.0242755	-Inf	0.00952396998506288	0.674212450423489
ENST00000255409	ENSG00000133048	CHI3L1	transcript	8.07974783333333	19.9843	-1.30648486696356	0.0466863002279281	1
ENST00000255688	ENSG00000133321	RARRES3	transcript	10.0139266666667	21.1310961666667	-1.0773598128855	0.0126446701488982	0.75905628967196
ENST00000256452	ENSG00000091181	IL5RA	transcript	0.120254333333333	0	Inf	0.0399322283053943	1
ENST00000256678	ENSG00000134283	PPHLN1	transcript	0.114639916666667	0.0015795	6.18149771868814	0.00183296144649156	0.30379329083503
ENST00000256707	ENSG00000134313	KIDINS220	transcript	1.253669	0.375268666666667	1.74016074932625	0.0478401057779977	1
ENST00000256858	ENSG00000134444	KIAA1468	transcript	0.709177916666667	0.0706201666666667	3.32799548132523	0.00602235397007992	0.546433865467041
ENST00000256906	ENSG00000134489	HRH4	transcript	1.86503091666667	0.624115	1.57931575527197	0.0161582518591752	0.852249259645519
ENST00000257248	ENSG00000134812	GIF	transcript	0.00228608333333333	0.164599	-6.16993376637663	0.00273548401463694	0.375302621796677
ENST00000257572	ENSG00000135116	HRK	transcript	0.174741583333333	0.0255508333333333	2.77378071775909	0.00289159978060791	0.38891123327559
ENST00000257604	ENSG00000135148	TRAFD1	transcript	3.61728516666667	9.22434366666667	-1.35053892720508	0.0443438661976038	1
ENST00000257895	ENSG00000135437	RDH5	transcript	0	0.0366891666666667	-Inf	0.0317838356127531	1
ENST00000258281	ENSG00000135801	TAF5L	transcript	0.536923583333333	0.143273333333333	1.90594666008628	0.033242530853695	1
ENST00000258390	ENSG00000135905	DOCK10	transcript	0.690634333333333	0.146246	2.23952489048431	0.00608816136009807	0.547789193234963
ENST00000258459	ENSG00000196912	ANKRD36B	transcript	0.0376688333333333	0	Inf	0.00489901961373399	0.499783789375398
ENST00000259030	ENSG00000136514	RTP4	transcript	0.902005833333333	2.7173665	-1.59100049099381	0.0122546838891161	0.75119961856175
ENST00000259038	ENSG00000136522	MRPL47	transcript	0	0.201509833333333	-Inf	0.00129071922809176	0.245764305852064
ENST00000259324	ENSG00000136802	LRRC8A	transcript	0.0455029166666667	0.2142565	-2.23530804480694	0.011630962266399	0.732762233384872
ENST00000259605	ENSG00000137075	RNF38	transcript	0.0721741666666667	0.802584333333333	-3.47509854448411	0.020645354340809	0.944166318229594
ENST00000259953	ENSG00000137404	NRM	transcript	0.000276666666666667	0.166514166666667	-9.23328037282865	0.00206932835159139	0.320181852697254
ENST00000261172	ENSG00000083782	EPYC	transcript	0	0.0126003333333333	-Inf	0.0472586897104281	1
ENST00000261560	ENSG00000118620	ZNF430	transcript	1.49750641666667	0.722394666666667	1.05170303806675	0.0449472926702614	1
ENST00000261847	ENSG00000138593	SECISBP2L	transcript	0.393666916666667	0	Inf	0.00365704818080528	0.430535398541903
ENST00000261891	ENSG00000035664	DAPK2	transcript	1.35384566666667	0.5787415	1.22607228173689	0.0472852210036469	1
ENST00000261963	ENSG00000126217	MCF2L	transcript	0	0.0241946666666667	-Inf	0.024051916124092	1
ENST00000262051	ENSG00000110911	SLC11A2	transcript	1.06215358333333	0.408445	1.37877866189395	0.0430437026628849	1
ENST00000262094	ENSG00000041353	RAB27B	transcript	1.63046833333333	0.667178833333333	1.28914099737456	0.0450139320239766	1
ENST00000262197	ENSG00000101546	RBFA	transcript	0.000175083333333333	0.0833565	-8.89510913613421	0.00569634821720513	0.532781757777369
ENST00000262327	ENSG00000005156	LIG3	transcript	0.0718703333333333	0.00439233333333333	4.03233692780876	0.0490509865369882	1
ENST00000262346	ENSG00000118454	ANKRD13C	transcript	0.133384	0	Inf	0.0310738448950203	1
ENST00000262776	ENSG00000108679	LGALS3BP	transcript	1.92729625	4.6940655	-1.28425962376761	0.00291129031057657	0.389422595667329
ENST00000262850	ENSG00000083750	RRAGB	transcript	0.0259454166666667	0.164872333333333	-2.66779771539968	0.0478718521227294	1
ENST00000262861	ENSG00000116991	SIPA1L2	transcript	0.262453583333333	0	Inf	0.0147366060763648	0.817530516870349
ENST00000262966	ENSG00000008382	MPND	transcript	0.026973	0.183555166666667	-2.76662582812281	0.0427785736883147	1
ENST00000262970	ENSG00000089847	ANKRD24	transcript	0	0.0137496666666667	-Inf	0.00712518898716282	0.598101007171038
ENST00000262992	ENSG00000109452	INPP4B	transcript	0.117259916666667	0	Inf	0.00384666537086374	0.439120499398819
ENST00000263033	ENSG00000102362	SYTL4	transcript	0.174114166666667	0	Inf	0.0132899887336692	0.777246121529622
ENST00000263094	ENSG00000064687	ABCA7	transcript	2.04951258333333	4.2350355	-1.04709321526325	0.0449854117703132	1
ENST00000263281	ENSG00000010310	GIPR	transcript	0.04288375	0	Inf	0.0364885348563361	1
ENST00000263367	ENSG00000105323	HNRNPUL1	transcript	0.00176908333333333	0.157753166666667	-6.47852314697009	0.00255358134638881	0.362857098844145
ENST00000263409	ENSG00000113594	LIFR	transcript	0.00308541666666667	0.0268396666666667	-3.12082951940783	0.0113958424094	0.727355858632296
ENST00000263552	ENSG00000059377	TBXAS1	transcript	0	0.04408	-Inf	0.0100378088116435	0.686963567426428
ENST00000263925	ENSG00000072201	LNX1	transcript	0	0.00734683333333333	-Inf	0.0283508418965251	1
ENST00000263934	ENSG00000054523	KIF1B	transcript	0	0.8576375	-Inf	8.81076513559712e-11	2.00059435860152e-06
ENST00000264157	ENSG00000082258	CCNT2	transcript	0.77701525	0.350828833333333	1.14717559133614	0.0376793119143778	1
ENST00000264205	ENSG00000117298	ECE1	transcript	4.37545891666667	9.46746733333333	-1.11354419737709	0.0393183385658064	1
ENST00000264233	ENSG00000051341	POLQ	transcript	0.00696766666666667	0	Inf	0.0160444653968444	0.852249259645519
ENST00000264263	ENSG00000168827	GFM1	transcript	0.0087975	0.165169833333333	-4.23071279737234	0.000671003656028465	0.177162520519725
ENST00000264555	ENSG00000070047	PHRF1	transcript	0.32940725	1.078748	-1.71141367151487	0.00394970335876475	0.44233268503059
ENST00000264644	ENSG00000108352	RAPGEFL1	transcript	0	0.0533575	-Inf	0.00278848260431579	0.379147365686162
ENST00000264811	ENSG00000138741	TRPC3	transcript	0.01447775	0	Inf	0.0229953434435267	0.989366209501807
ENST00000265087	ENSG00000113739	STC2	transcript	0.000646333333333333	0.00850466666666667	-3.71790438904153	0.0445515985405489	1
ENST00000265094	ENSG00000072803	FBXW11	transcript	0.00713591666666667	0.217080666666667	-4.92698866662631	8.67900920836806e-05	0.0472018569670676
ENST00000265277	ENSG00000108061	SHOC2	transcript	0.233584833333333	0	Inf	0.0239137118240138	1
ENST00000265379	ENSG00000172752	COL6A5	transcript	0.000849416666666667	0.00557133333333333	-2.71347831349968	0.02604505455589	1
ENST00000265384	ENSG00000283143	AL358113.1	transcript	0.4775775	0.000399666666666667	10.2227219005846	0.000338002124975283	0.113203229432218
ENST00000265498	ENSG00000085871	MGST2	transcript	3.39387825	1.6290965	1.05886274656164	0.0381861069049826	1
ENST00000265594	ENSG00000078070	MCCC1	transcript	1.03159275	0.1613625	2.67649629294197	0.000170894541604399	0.0728708767193405
ENST00000265598	ENSG00000078081	LAMP3	transcript	0.12988625	0.671757666666667	-2.37069216909956	0.00393245450911175	0.44233268503059
ENST00000265854	ENSG00000002822	MAD1L1	transcript	0.834902916666667	1.9372105	-1.21430037326609	0.0481566783175999	1
ENST00000265968	ENSG00000129170	CSRP3	transcript	0	0.0220223333333333	-Inf	0.0396118477927911	1
ENST00000266027	ENSG00000114353	GNAI2	transcript	1.74174758333333	0.188610333333333	3.20705493780308	0.0239266521102789	1
ENST00000267169	ENSG00000184047	DIABLO	transcript	0	0.2712755	-Inf	0.000347031163368707	0.11461492877441
ENST00000267229	ENSG00000139746	RBM26	transcript	0.38864675	0	Inf	0.000231378886755113	0.0882982663425763
ENST00000267814	ENSG00000140263	SORD	transcript	1.41291691666667	0.598507833333333	1.2392345992494	0.0344970102798625	1
ENST00000268058	ENSG00000140464	PML	transcript	0.186579333333333	0.0123405	3.91831643886934	0.00592988896448753	0.54020277352014
ENST00000268661	ENSG00000140986	RPL3L	transcript	0.380450916666667	1.15373083333333	-1.60052443730683	0.0242540295690552	1
ENST00000268763	ENSG00000141068	KSR1	transcript	0.0637430833333333	0	Inf	0.0374569515837723	1
ENST00000270176	ENSG00000142186	SCYL1	transcript	0.101452916666667	0.291606333333333	-1.52321171189449	0.0462757059851427	1
ENST00000270310	ENSG00000221946	FXYD7	transcript	0.183392166666667	0.549436666666667	-1.58302117430838	0.031574820814784	1
ENST00000270458	ENSG00000142408	CACNG8	transcript	0.37825725	0.074413	2.3457411463906	0.00625532807813693	0.553742858378934
ENST00000270632	ENSG00000269404	SPIB	transcript	0	0.180562333333333	-Inf	0.000178719634870252	0.0751491242457898
ENST00000272203	ENSG00000143850	PLEKHA6	transcript	0.01559025	0.0375836666666667	-1.26946176031842	0.0496808903559825	1
ENST00000272793	ENSG00000144357	UBR3	transcript	0.464784583333333	0.079338	2.55047828134987	0.00992480421167812	0.684264908985294
ENST00000273183	ENSG00000144681	STAC	transcript	0.347436916666667	0.0144921666666667	4.58340584696896	0.00592970615969699	0.54020277352014
ENST00000273223	ENSG00000144713	RPL32	transcript	0.1103065	0.315096833333333	-1.51427744888412	0.0385807883474959	1
ENST00000273920	ENSG00000145293	ENOPH1	transcript	0.829957166666667	0.299307166666667	1.47141005879501	0.00808159429631644	0.631085014189054
ENST00000274341	ENSG00000145681	HAPLN1	transcript	0	0.0148103333333333	-Inf	0.0040751031984723	0.448684274641832
ENST00000275233	ENSG00000146414	SHPRH	transcript	0.1471765	0	Inf	0.0110620778696367	0.71765230179268
ENST00000277082	ENSG00000148019	CEP78	transcript	0.0420590833333333	0	Inf	0.0483674672011774	1
ENST00000277415	ENSG00000130558	OLFM1	transcript	0.00286075	0.0495388333333333	-4.11409456108771	0.0107195337248251	0.706999716803095
ENST00000277575	ENSG00000148429	USP6NL	transcript	0.14807225	0.00109883333333333	7.07418490176437	0.0334719594257761	1
ENST00000278302	ENSG00000121236	TRIM6	transcript	0.00189116666666667	0.107040166666667	-5.82273194502187	0.00140903001351833	0.259584484741992
ENST00000278407	ENSG00000149131	SERPING1	transcript	1.07955491666667	7.70200766666667	-2.83479792447707	0.0399097204434807	1
ENST00000278893	ENSG00000168000	BSCL2	transcript	0	0.1258545	-Inf	0.00215083155022773	0.327218217000727
ENST00000279968	ENSG00000150433	TMEM218	transcript	0.0669030833333333	0	Inf	0.0265696038896541	1
ENST00000280330	ENSG00000150756	FAM173B	transcript	0.289422333333333	0.0997601666666667	1.53664047146733	0.0393179705926057	1
ENST00000280904	ENSG00000134755	DSC2	transcript	1.00539466666667	0.406338333333333	1.30700856334569	0.0189736477667603	0.911897031566692
ENST00000281129	ENSG00000100629	CEP128	transcript	0.156392333333333	0	Inf	0.0106394362702198	0.70637923921251
ENST00000281474	ENSG00000151746	BICD1	transcript	0.06976675	0.000604333333333333	6.85105129952347	0.0320884386311294	1
ENST00000281496	ENSG00000102763	VWA8	transcript	0.651300166666667	0.0314953333333333	4.37011261056467	0.0385158300401606	1
ENST00000281830	ENSG00000152049	KCNE4	transcript	0	0.0043455	-Inf	0.0486473647003949	1
ENST00000282561	ENSG00000152661	GJA1	transcript	0.00229383333333333	0.0307665	-3.74552785577415	0.0287898320114919	1
ENST00000283243	ENSG00000153246	PLA2R1	transcript	0	0.0018935	-Inf	0.0427646011592242	1
ENST00000284483	ENSG00000154310	TNIK	transcript	0.11506575	0	Inf	0.0182835749125199	0.899082669967308
ENST00000285681	ENSG00000155313	USP25	transcript	0.324544	0.000148	11.0986011934377	0.00297306670692688	0.390215005284153
ENST00000285735	ENSG00000155366	RHOC	transcript	0.276072333333333	0.00879333333333333	4.97249234609913	0.0020174179040295	0.316462834427425
ENST00000286437	ENSG00000155966	AFF2	transcript	0	0.00164316666666667	-Inf	0.0293929524590403	1
ENST00000286621	ENSG00000156110	ADK	transcript	0.462496333333333	0	Inf	0.00225874547550217	0.337137843324281
ENST00000287025	ENSG00000156469	MTERF3	transcript	0.125794	0	Inf	0.0300159845866512	1
ENST00000287156	ENSG00000156587	UBE2L6	transcript	17.57146075	37.9462146666667	-1.11072184604385	0.017166485400737	0.872213020008251
ENST00000288381	ENSG00000157600	TMEM164	transcript	0	0.197751666666667	-Inf	2.32006678762581e-05	0.0193321161455151
ENST00000288398	ENSG00000140416	TPM1	transcript	0.096203	0.247992833333333	-1.36614464032934	0.0404064777958319	1
ENST00000289707	ENSG00000158714	SLAMF8	transcript	0.246576666666667	0.601721166666667	-1.28705882191933	0.0292250529014334	1
ENST00000290037	ENSG00000148396	SEC16A	transcript	0.404946333333333	2.56095383333333	-2.66087861700085	0.0230734360130279	0.99039340259132
ENST00000290101	ENSG00000076864	RAP1GAP	transcript	0.35385525	0.0638678333333333	2.46999790996586	0.0229862992841464	0.989366209501807
ENST00000290208	ENSG00000159111	MRPL10	transcript	0.0268246666666667	0	Inf	0.0216867017348501	0.961295600325894
ENST00000290216	ENSG00000141295	SCRN2	transcript	0.22729325	0.0509288333333333	2.15800026683648	0.0405914097343796	1
ENST00000290810	ENSG00000159593	NAE1	transcript	0.412376333333333	0	Inf	0.00672714627464575	0.575181572314531
ENST00000290894	ENSG00000138606	SHF	transcript	0.166111166666667	0.0574605	1.53150660853918	0.0172154481314951	0.872213020008251
ENST00000290913	ENSG00000159685	CHCHD6	transcript	0.119943416666667	0.3679655	-1.6172165326684	0.0443948190952454	1
ENST00000291232	ENSG00000159958	TNFRSF13C	transcript	1.312476	2.63035666666667	-1.00296739508225	0.0306366638931756	1
ENST00000291526	ENSG00000160181	TFF2	transcript	0	0.0776465	-Inf	0.0147439029632109	0.817530516870349
ENST00000291527	ENSG00000160182	TFF1	transcript	0	0.1825005	-Inf	0.00417626075225751	0.456998654004565
ENST00000292174	ENSG00000160683	CXCR5	transcript	1.0139815	1.88395183333333	-0.893730749548778	0.0423567828037945	1
ENST00000292641	ENSG00000161055	SCGB3A1	transcript	0.240817083333333	0.0124815	4.27007450939365	0.0146962834856789	0.817165317990704
ENST00000292807	ENSG00000161203	AP2M1	transcript	7.31586658333333	0	Inf	0.00125673279763848	0.241827873613379
ENST00000292808	ENSG00000161204	ABCF3	transcript	0	0.0750548333333333	-Inf	0.00278770321514179	0.379147365686162
ENST00000293308	ENSG00000170421	KRT8	transcript	0.002272	0.107850666666667	-5.56892844931387	0.0368567998746052	1
ENST00000293362	ENSG00000131467	PSME3	transcript	1.221011	3.91318616666667	-1.68026754940163	0.0303557187368224	1
ENST00000293761	ENSG00000161905	ALOX15	transcript	6.42119208333333	1.64898166666667	1.96126579705987	0.0034630798631704	0.419938889949868
ENST00000293851	ENSG00000103355	PRSS33	transcript	6.74821158333333	0.884236333333333	2.93200128751153	0.000743708341681136	0.186594779373451
ENST00000294702	ENSG00000162676	GFI1	transcript	0.0123509166666667	0.175518833333333	-3.82893581577276	0.00148796696175017	0.267084188341817
ENST00000294742	ENSG00000162704	ARPC5	transcript	2.87046266666667	0.0329898333333333	6.44311799242884	0.0234636383961657	1
ENST00000295190	ENSG00000163053	SLC16A14	transcript	0.0950681666666667	0.0125486666666667	2.9214282575296	0.0110795895895541	0.717762998909596
ENST00000295269	ENSG00000180251	SLC9A4	transcript	0	0.00703866666666667	-Inf	0.0396060589635537	1
ENST00000295448	ENSG00000163281	GNPDA2	transcript	0.058979	0	Inf	0.0293463636192796	1
ENST00000295453	ENSG00000163286	ALPPL2	transcript	0.00126291666666667	0.0342516666666667	-4.76134283910224	0.0271231873359558	1
ENST00000295566	ENSG00000163374	YY1AP1	transcript	1.71628875	0	Inf	0.00206812186455366	0.320181852697254
ENST00000295756	ENSG00000163519	TRAT1	transcript	0.98910675	0.3012005	1.71540206828348	0.0200228256980381	0.929740871178075
ENST00000295897	ENSG00000163631	ALB	transcript	0.0078095	0.061396	-2.97484257740149	0.0494373980252867	1
ENST00000296210	ENSG00000163870	TPRA1	transcript	0.0535365833333333	0	Inf	0.0177764924064481	0.88939724907979
ENST00000296273	ENSG00000163918	RFC4	transcript	0.442908416666667	0.0535651666666667	3.04764138459771	0.0097632500635075	0.680285307707607
ENST00000296333	ENSG00000163964	PIGX	transcript	0.0411841666666667	0.244958666666667	-2.57237663306091	0.028210563220073	1
ENST00000296446	ENSG00000114302	PRKAR2A	transcript	0.1165585	0	Inf	0.0184561407173021	0.903654437007527
ENST00000296695	ENSG00000164266	SPINK1	transcript	0	0.0496946666666667	-Inf	0.0455757105023185	1
ENST00000296946	ENSG00000164458	T	transcript	0.000930666666666667	0.0431638333333333	-5.53541464876203	0.011313613164462	0.724653678182133
ENST00000297261	ENSG00000164690	SHH	transcript	0	0.0124453333333333	-Inf	0.0103563474535343	0.697031876081893
ENST00000297447	ENSG00000164830	OXR1	transcript	0	0.0563325	-Inf	0.00910050925289464	0.659917624749414
ENST00000297504	ENSG00000197150	ABCB8	transcript	0.00653316666666667	0.0809836666666667	-3.63177661514271	0.00783091125245592	0.620089376202536
ENST00000297579	ENSG00000164934	DCAF13	transcript	0.42199875	0.172974166666667	1.28668213510506	0.0433814032630573	1
ENST00000297581	ENSG00000164935	DCSTAMP	transcript	0.0920504166666667	0.00487533333333333	4.23885148553891	0.00278336689176301	0.379147365686162
ENST00000297679	ENSG00000099377	HSD3B7	transcript	0.409409	0.105339333333333	1.95849858316872	0.0252975490701813	1
ENST00000297737	ENSG00000165061	ZMAT4	transcript	0.0489426666666667	0	Inf	0.00187259727310359	0.305651107433996
ENST00000297784	ENSG00000165091	TMC1	transcript	0.03376275	0	Inf	0.0196389054657736	0.923593351056936
ENST00000298049	ENSG00000101210	EEF1A2	transcript	0	0.0486563333333333	-Inf	0.0123438419881085	0.752054792851692
ENST00000298282	ENSG00000165495	PKNOX2	transcript	0	0.00591516666666667	-Inf	0.0275068281862979	1
ENST00000298571	ENSG00000165714	BORCS5	transcript	0	0.080648	-Inf	0.0423090812201668	1
ENST00000298852	ENSG00000165916	PSMC3	transcript	0.542843916666667	1.6543075	-1.60761807905624	0.00711537317287566	0.597829573012425
ENST00000299092	ENSG00000166073	GPR176	transcript	0.0264446666666667	0.00169733333333333	3.96163496678432	0.0123209194515058	0.752054792851692
ENST00000299202	ENSG00000166166	TRMT61A	transcript	0	0.236817666666667	-Inf	6.67253874473791e-06	0.00918232320440637
ENST00000299367	ENSG00000166278	C2	transcript	0.16172	0.6569395	-2.02226240479498	0.0119381628405137	0.74121716767575
ENST00000299502	ENSG00000197632	SERPINB2	transcript	0.105035833333333	0	Inf	0.0434802059696065	1
ENST00000300005	ENSG00000196678	ERI2	transcript	0.00344708333333333	0.0382915	-3.47357609482301	0.00542484784256511	0.520837003489404
ENST00000300851	ENSG00000167397	VKORC1	transcript	0	0.232901166666667	-Inf	0.00142226512960704	0.260964101811231
ENST00000301258	ENSG00000167653	PSCA	transcript	0	0.0206275	-Inf	0.0271314864731995	1
ENST00000301821	ENSG00000168028	RPSA	transcript	50.7738063333333	88.6692518333333	-0.804349484632959	0.028166231247723	1
ENST00000301887	ENSG00000168062	BATF2	transcript	1.04297116666667	6.1233545	-2.55362293304627	0.000110049805406743	0.0561532223374575
ENST00000301894	ENSG00000110076	NRXN2	transcript	0.0125873333333333	0	Inf	0.0254969866894907	1
ENST00000302345	ENSG00000171302	CANT1	transcript	2.28175383333333	5.65883266666667	-1.31036132205214	0.0426919718615405	1
ENST00000302548	ENSG00000171657	GPR82	transcript	0.131129666666667	0.0212535	2.62522176945625	0.0248083203318946	1
ENST00000302779	ENSG00000168297	PXK	transcript	0.11818725	0	Inf	0.0321181889920417	1
ENST00000302926	ENSG00000169992	NLGN2	transcript	0.0242496666666667	0	Inf	0.0125655271649444	0.756304840792628
ENST00000303343	ENSG00000169241	SLC50A1	transcript	0	0.13411	-Inf	0.00120018415645799	0.233920012897633
ENST00000303586	ENSG00000168661	ZNF30	transcript	0.0220456666666667	0	Inf	0.0336733787552922	1
ENST00000303688	ENSG00000154781	CCDC174	transcript	0.062124	0	Inf	0.0498119612258708	1
ENST00000303721	ENSG00000172456	FGGY	transcript	0.0116559166666667	0.523691833333333	-5.48958373378461	0.00387302503267327	0.439709373240688
ENST00000304189	ENSG00000125898	FAM110A	transcript	0.500511833333333	0.137980833333333	1.85893629955497	0.0271918274187923	1
ENST00000304239	ENSG00000197050	ZNF420	transcript	0.174891333333333	0.0115093333333333	3.92558262455322	0.00148584533123889	0.267084188341817
ENST00000304625	ENSG00000169385	RNASE2	transcript	4.29783425	1.55638466666667	1.46541117273617	0.0388030893180898	1
ENST00000304733	ENSG00000003249	DBNDD1	transcript	0.00225175	0.0879325	-5.28727791989499	0.000885226936989794	0.203032163010349
ENST00000304905	ENSG00000172123	SLFN12	transcript	0.108597416666667	0.0166536666666667	2.70507802643112	0.0107397526043058	0.706999716803095
ENST00000305454	ENSG00000169085	C8orf46	transcript	0.0229005833333333	0	Inf	0.00147634495757608	0.266049664229856
ENST00000305762	ENSG00000148660	CAMK2G	transcript	0	0.0738048333333333	-Inf	0.00447426757401033	0.476792606927783
ENST00000305866	ENSG00000004766	VPS50	transcript	1.11247516666667	0	Inf	1.83744827035989e-05	0.0172047669232409
ENST00000306247	ENSG00000168404	MLKL	transcript	0.304091916666667	0.105208166666667	1.53126077076775	0.0175201097748934	0.880123877380913
ENST00000306384	ENSG00000168899	VAMP5	transcript	3.26562125	11.3326056666667	-1.79505023265068	0.001076701069327	0.222716736549523
ENST00000306503	ENSG00000171150	SOCS5	transcript	0.1495175	0.0183716666666667	3.02475993395146	0.0475845216865152	1
ENST00000306602	ENSG00000169245	CXCL10	transcript	0.1779605	0.713434666666667	-2.00322426278617	0.0260740465050167	1
ENST00000307305	ENSG00000006576	PHTF2	transcript	0.0695941666666667	0.00520416666666667	3.7412273143619	0.044981976800845	1
ENST00000307659	ENSG00000170871	KIAA0232	transcript	0.03455775	0.463890666666667	-3.7467036258143	8.57336045059259e-07	0.00210795588895696
ENST00000307671	ENSG00000166377	ATP9B	transcript	0.967654	0	Inf	0.000487315082624106	0.143702572660177
ENST00000307738	ENSG00000171503	ETFDH	transcript	0	0.113723666666667	-Inf	0.00235571744489926	0.343982484219552
ENST00000307896	ENSG00000041988	THAP3	transcript	0.07607475	0.636219333333333	-3.06403462011822	0.00290778222806427	0.389422595667329
ENST00000307972	ENSG00000137166	FOXP4	transcript	0.33378575	1.02577616666667	-1.6197216870979	0.032453331845746	1
ENST00000308342	ENSG00000172803	SNX32	transcript	0.00385625	0.0219401666666667	-2.50830399572194	0.0378185842051072	1
ENST00000308448	ENSG00000138138	ATAD1	transcript	0.55958625	0.237470166666667	1.23661423411588	0.0379206237523803	1
ENST00000308508	ENSG00000173546	CSPG4	transcript	0.00549475	0.0237713333333333	-2.11309707819203	0.027958919442723	1
ENST00000308611	ENSG00000163606	CD200R1	transcript	0.469861083333333	0.1448805	1.69737084985033	0.0480378032176626	1
ENST00000308874	ENSG00000172889	EGFL7	transcript	0.26489775	0.0232853333333333	3.50794214990103	0.00613749554112328	0.548479183457534
ENST00000308979	ENSG00000174125	TLR1	transcript	0.715386833333333	0.253885	1.49454840544607	0.0370557538284572	1
ENST00000309041	ENSG00000198707	CEP290	transcript	0.01217475	0	Inf	0.028714471102085	1
ENST00000309065	ENSG00000109667	SLC2A9	transcript	0	0.125766333333333	-Inf	0.00188472527676541	0.305651107433996
ENST00000309334	ENSG00000150347	ARID5B	transcript	0.1345515	0.0264476666666667	2.34694612249138	0.0289740402973674	1
ENST00000309558	ENSG00000173705	SUSD5	transcript	0.0013245	0.00942566666666667	-2.83114681845942	0.0375232929900678	1
ENST00000309585	ENSG00000013563	DNASE1L1	transcript	0.000153166666666667	0.0351626666666667	-7.84279831473281	0.0128914999376345	0.766276493347939
ENST00000310325	ENSG00000174080	CTSF	transcript	0.403067166666667	0.780747666666667	-0.953836084739268	0.0396145785276363	1
ENST00000310546	ENSG00000175093	SPSB4	transcript	0.01641975	0	Inf	0.0388668823033357	1
ENST00000310594	ENSG00000111186	WNT5B	transcript	0.118517166666667	0.0123996666666667	3.25672279892361	0.0384861777847355	1
ENST00000310786	ENSG00000135535	CD164	transcript	7.70736258333333	3.10207816666667	1.31300222226425	0.0414266093921679	1
ENST00000310931	ENSG00000115677	HDLBP	transcript	1.8948175	4.26798233333333	-1.17149530293905	0.0364263768845629	1
ENST00000311161	ENSG00000174669	SLC29A2	transcript	0.0591545833333333	0	Inf	0.0129858545793313	0.767864740994638
ENST00000311278	ENSG00000105221	AKT2	transcript	0.530478416666667	0.0129988333333333	5.35084000413468	0.0394532396693971	1
ENST00000311380	ENSG00000165322	ARHGAP12	transcript	0.0790974166666667	0	Inf	0.0323385834863867	1
ENST00000311461	ENSG00000173085	COQ2	transcript	0.19414275	0.733199	-1.91708698546175	0.00643690466711854	0.566466300985067
ENST00000311521	ENSG00000155368	DBI	transcript	0	0.0645498333333333	-Inf	0.0427140922194601	1
ENST00000311528	ENSG00000167526	RPL13	transcript	21.4759760833333	37.5807465	-0.807270021227028	0.0309866922269918	1
ENST00000311585	ENSG00000124205	EDN3	transcript	0.0295910833333333	0	Inf	0.0212867213619842	0.954386850969754
ENST00000311652	ENSG00000188234	AGAP4	transcript	0.065368	0	Inf	0.0467947302121293	1
ENST00000312055	ENSG00000175216	CKAP5	transcript	0.03926175	0	Inf	0.012666391758703	0.759356456425215
ENST00000312090	ENSG00000175221	MED16	transcript	0.254286	0.00268083333333333	6.56762669464405	0.0127483611331995	0.762230190871056
ENST00000312377	ENSG00000161800	RACGAP1	transcript	0.114505583333333	0.0014675	6.28591363280462	0.0484424024166817	1
ENST00000312403	ENSG00000256713	PGA5	transcript	0.0113438333333333	0.801618	-6.14293475752336	0.000273235689366653	0.0992805743691064
ENST00000312777	ENSG00000139437	TCHP	transcript	0	0.0129291666666667	-Inf	0.00593595733093229	0.540213752086098
ENST00000312783	ENSG00000087586	AURKA	transcript	0.00397516666666667	0.583214833333333	-7.19686825354705	2.01714137370279e-05	0.0179614573790741
ENST00000313028	ENSG00000178685	PARP10	transcript	2.20674775	4.99403233333333	-1.17828343511995	0.042756664383685	1
ENST00000313581	ENSG00000151687	ANKAR	transcript	0	0.127933333333333	-Inf	2.1076856662335e-05	0.0184067837149671
ENST00000313663	ENSG00000168014	C2CD3	transcript	0.00787283333333333	0.241933833333333	-4.94158579054741	0.00286380600025232	0.386669581862449
ENST00000313778	ENSG00000178149	DALRD3	transcript	0.291554916666667	0	Inf	0.00176556408403973	0.299733379313848
ENST00000313949	ENSG00000087460	GNAS	transcript	0.0761623333333333	0	Inf	0.0179020728594496	0.891329453122803
ENST00000314222	ENSG00000181649	PHLDA2	transcript	0.023518	0.148498666666667	-2.65861269555609	0.0190851055742222	0.912138704432964
ENST00000314261	ENSG00000138468	SENP7	transcript	0.20074875	0.0022255	6.495117693542	0.0447932394693832	1
ENST00000314446	ENSG00000131042	LILRB2	transcript	0.348524083333333	1.39893266666667	-2.00499626827334	0.00192503599628855	0.307597252471796
ENST00000314520	ENSG00000179455	MKRN3	transcript	0.0409628333333333	0.128664833333333	-1.65123037729153	0.0211774453175123	0.953985782621729
ENST00000314674	ENSG00000112339	HBS1L	transcript	0.207833416666667	0.0160933333333333	3.6908925573156	0.0470457268228274	1
ENST00000315170	ENSG00000206549	PRSS50	transcript	0.0166711666666667	0.888091833333333	-5.73528189212713	0.00332594802484166	0.410290559607646
ENST00000315713	ENSG00000117528	ABCD3	transcript	0.113299	0.00182116666666667	5.95912835881744	0.0274077650409952	1
ENST00000315913	ENSG00000178028	DMAP1	transcript	0.160224583333333	0.572318833333333	-1.83672356441864	0.0443599080760698	1
ENST00000316356	ENSG00000137501	SYTL2	transcript	0.0363051666666667	0	Inf	0.0339384413193372	1
ENST00000316615	ENSG00000177885	GRB2	transcript	0.0709168333333333	0.876565166666667	-3.62766132777586	0.0164935509274386	0.860934921255525
ENST00000316902	ENSG00000092068	SLC7A8	transcript	0.539613666666667	0.170666166666667	1.66074980468989	0.0347499433891445	1
ENST00000316911	ENSG00000067221	STOML1	transcript	0.00650808333333333	0.0747691666666667	-3.52213882433969	0.0197205671048489	0.924602851932451
ENST00000316924	ENSG00000174996	KLC2	transcript	0.0128174166666667	0.1813515	-3.82261125512495	0.0137329599342921	0.787931829458042
ENST00000317118	ENSG00000113448	PDE4D	transcript	0.0268518333333333	0	Inf	0.00693026709385018	0.58625106278227
ENST00000317716	ENSG00000128536	CDHR3	transcript	0.0110615833333333	0	Inf	0.0352110886294204	1
ENST00000317829	ENSG00000166025	AMOTL1	transcript	0.00580441666666667	0.0476281666666667	-3.03659202538918	0.038085740941114	1
ENST00000317995	ENSG00000178538	CA8	transcript	0.396548333333333	0.201427	0.9772396393338	0.0457082728647398	1
ENST00000318312	ENSG00000174483	BBS1	transcript	0.366020333333333	0.1224225	1.5800550610548	0.0495952329025431	1
ENST00000318561	ENSG00000168484	SFTPC	transcript	0.0966654166666667	0	Inf	0.0487437116198216	1
ENST00000318842	ENSG00000156313	RPGR	transcript	0.113365583333333	0.00300466666666667	5.23763395928885	0.0230341728422226	0.99039340259132
ENST00000319136	ENSG00000100342	APOL1	transcript	0.105871833333333	0.359480166666667	-1.76359335746665	0.00831424746631307	0.637585650139344
ENST00000319688	ENSG00000134313	KIDINS220	transcript	0.0672936666666667	0.619748833333333	-3.2031410131555	0.00357208097609686	0.426996003306206
ENST00000319863	ENSG00000177225	PDDC1	transcript	0.61855275	1.28542183333333	-1.05527334419092	0.0442977871300762	1
ENST00000320063	ENSG00000139436	GIT2	transcript	0.242156	0	Inf	0.00924655945434404	0.664939637720346
ENST00000320065	ENSG00000177489	OR2G2	transcript	0.04419275	0	Inf	0.0255218932040771	1
ENST00000320216	ENSG00000160255	ITGB2	transcript	12.63162325	41.919257	-1.73057309875945	0.0139283799027559	0.793131727064456
ENST00000320254	ENSG00000176681	LRRC37A	transcript	0.396633083333333	0.010329	5.26303252653531	0.00420041682828122	0.458537089457502
ENST00000320280	ENSG00000085365	SCAMP1	transcript	0.204288333333333	0	Inf	0.000162687511003771	0.0717773859986806
ENST00000320354	ENSG00000176692	FOXC2	transcript	0	0.00840666666666667	-Inf	0.0321987226672078	1
ENST00000321424	ENSG00000105366	SIGLEC8	transcript	2.58773566666667	0.402019833333333	2.68635167321158	0.000716088455358816	0.183207701290041
ENST00000321562	ENSG00000141756	FKBP10	transcript	0.00784783333333333	0.051276	-2.70791741478225	0.0161315747488652	0.852249259645519
ENST00000321599	ENSG00000176095	IP6K1	transcript	0.601305583333333	0.0508331666666667	3.56425634272692	0.00938968989131143	0.668877321081067
ENST00000321680	ENSG00000164506	STXBP5	transcript	0.375313333333333	0.0433495	3.11400828575169	0.000568166168671044	0.159763753156494
ENST00000322635	ENSG00000148660	CAMK2G	transcript	0	0.0163656666666667	-Inf	0.0275935138868257	1
ENST00000322810	ENSG00000178209	PLEC	transcript	0.244822333333333	0.451759666666667	-0.883820301484615	0.0439324530938758	1
ENST00000323144	ENSG00000143549	TPM3	transcript	0.208361333333333	0	Inf	0.0374747926208291	1
ENST00000323374	ENSG00000176170	SPHK1	transcript	0.250991916666667	0.737465666666667	-1.55493498291285	0.049009537557159	1
ENST00000323584	ENSG00000102893	PHKB	transcript	0.0186228333333333	0.00404916666666667	2.20137565378247	0.0307599887496418	1
ENST00000324170	ENSG00000155329	ZCCHC10	transcript	0.294522083333333	0.0704988333333333	2.06270452367581	0.031464864802229	1
ENST00000324461	ENSG00000167637	ZNF283	transcript	0	0.037349	-Inf	0.0112098169329448	0.720041530755556
ENST00000324723	ENSG00000112249	ASCC3	transcript	0.08821	0	Inf	0.0373560356904743	1
ENST00000324822	ENSG00000187838	TMEM256-PLSCR3	transcript	0.176081833333333	0.0120058333333333	3.87443862087575	0.0254649139547048	1
ENST00000324932	ENSG00000110713	NUP98	transcript	0.489207666666667	0.000724333333333333	9.39957752935816	0.000205732587445334	0.0810705041961632
ENST00000324938	ENSG00000072163	LIMS2	transcript	0.00128058333333333	0.178543666666667	-7.12333201040262	9.69282292427356e-05	0.0508873203524362
ENST00000325558	ENSG00000229859	PGA3	transcript	0.0439858333333333	3.32485716666667	-6.24010960976821	1.01897848473496e-05	0.0117745069255633
ENST00000326407	ENSG00000135916	ITM2C	transcript	0.298437	0	Inf	0.00360669045238484	0.429160735462394
ENST00000326542	ENSG00000167633	KIR3DL1	transcript	0	0.0415978333333333	-Inf	0.00826549490024075	0.635659250054501
ENST00000326621	ENSG00000019102	VSIG2	transcript	0	0.065679	-Inf	0.00826381786594738	0.635659250054501
ENST00000327098	ENSG00000156787	TBC1D31	transcript	1.79351566666667	0.0210633333333333	6.41191277222576	0.0138816327806716	0.790965682123275
ENST00000327238	ENSG00000155229	MMS19	transcript	0.265553833333333	0	Inf	0.02605921869262	1
ENST00000327271	ENSG00000186399	GOLGA8R	transcript	0.114191666666667	0.0195021666666667	2.54975105175787	0.0328281994552963	1
ENST00000327858	ENSG00000077942	FBLN1	transcript	0.00970425	0.0412286666666667	-2.08695918265654	0.0398526689713634	1
ENST00000328895	ENSG00000183607	GKN2	transcript	0	0.1350915	-Inf	0.00328607986448331	0.408161599266062
ENST00000328908	ENSG00000153046	CDYL	transcript	0.754468666666667	0.0367221666666667	4.36073789869935	0.0191084599520821	0.912138704432964
ENST00000329043	ENSG00000170448	NFXL1	transcript	0.07046225	0.00101566666666667	6.11635163927897	0.00111871315490223	0.224241056806471
ENST00000329267	ENSG00000185198	PRSS57	transcript	0.1139645	0	Inf	0.0200098454183326	0.929613406711025
ENST00000329291	ENSG00000185220	PGBD2	transcript	1.744014	0.955996	0.867335134410776	0.0496294595581545	1
ENST00000329331	ENSG00000183576	SETD3	transcript	0.0157334166666667	3.6948255	-7.87553041960966	0.00032215550886748	0.10917826154063
ENST00000329363	ENSG00000177989	ODF3B	transcript	0.134833666666667	0.761681666666667	-2.49800740256424	0.0270616800127546	1
ENST00000329797	ENSG00000183484	GPR132	transcript	0.5602045	1.4320075	-1.35401357117216	0.0314088516007755	1
ENST00000329805	ENSG00000185156	MFSD6L	transcript	0.93335175	0.227108333333333	2.03904024439486	0.0102872873008873	0.696231646127486
ENST00000330072	ENSG00000053371	AKR7A2	transcript	0	0.0990896666666667	-Inf	0.00614755638601453	0.548479183457534
ENST00000330280	ENSG00000145736	GTF2H2	transcript	0.0456778333333333	0.388806	-3.08948435744927	0.00318800227377087	0.404965463657677
ENST00000330494	ENSG00000170004	CHD3	transcript	0.05114625	0	Inf	0.0263472431660775	1
ENST00000330553	ENSG00000185640	KRT79	transcript	0.165602083333333	0.602234333333333	-1.86260413577111	0.0292844764266389	1
ENST00000331001	ENSG00000163126	ANKRD23	transcript	0	0.019093	-Inf	0.0180903730955768	0.892966378481394
ENST00000331505	ENSG00000183246	RIMBP3C	transcript	0.0599523333333333	0	Inf	0.0222885895977139	0.976526706675001
ENST00000331768	ENSG00000183576	SETD3	transcript	3.9829055	7.6025995	-0.932671542684934	0.0339235969103047	1
ENST00000331837	ENSG00000182636	NDN	transcript	0.02389175	0.103432166666667	-2.11410048738863	0.017821444166808	0.88939724907979
ENST00000331889	ENSG00000182973	CNOT10	transcript	0.317182666666667	0	Inf	0.00509734288133479	0.508754029887069
ENST00000332029	ENSG00000185338	SOCS1	transcript	3.45845566666667	12.3763801666667	-1.8393895500065	0.0116267575234773	0.732762233384872
ENST00000332127	ENSG00000058673	ZC3H11A	transcript	0.243580083333333	0.0423588333333333	2.52366141447308	0.00887970464009318	0.651453290740277
ENST00000332231	ENSG00000183020	AP2A2	transcript	0.394057166666667	0.158605666666667	1.31296062293707	0.0452676895660147	1
ENST00000332539	ENSG00000183134	PTGDR2	transcript	6.09515366666667	2.14117066666667	1.50926280004856	0.0284921840117694	1
ENST00000332680	ENSG00000182718	ANXA2	transcript	0.126804	0.6270955	-2.30608491128254	0.026177144746785	1
ENST00000332710	ENSG00000184058	TBX1	transcript	0.0884775833333333	0.00792416666666667	3.48098085106262	0.00528342913239594	0.514879239216589
ENST00000333175	ENSG00000182087	TMEM259	transcript	0.950714333333333	0	Inf	0.00585960093797966	0.537573995143438
ENST00000333337	ENSG00000205927	OLIG2	transcript	0.36516425	0.110656	1.72246385152652	0.04729396916253	1
ENST00000333511	ENSG00000172270	BSG	transcript	2.36766775	11.523537	-2.28304505143383	0.00178512453814392	0.300248029957263
ENST00000333634	ENSG00000185437	SH3BGR	transcript	0.00952841666666667	0.0754615	-2.98543237078843	0.0171798555491882	0.872213020008251
ENST00000333813	ENSG00000184811	TUSC5	transcript	0.000923833333333333	0.0102895	-3.47739646671246	0.0279175135000244	1
ENST00000334816	ENSG00000186132	C2orf76	transcript	0.0388485	0.333225833333333	-3.10056944981571	0.0223274764080451	0.976526706675001
ENST00000335183	ENSG00000100526	CDKN3	transcript	0.621207	0	Inf	0.0211225345577615	0.953032390068896
ENST00000335288	ENSG00000186009	ATP4B	transcript	0	0.069849	-Inf	0.00391985852862291	0.44233268503059
ENST00000335475	ENSG00000053918	KCNQ1	transcript	0.1800755	0.0385671666666667	2.22315684258655	0.0260673938546442	1
ENST00000335605	ENSG00000186113	OR5D14	transcript	0	0.0186148333333333	-Inf	0.0457219685338926	1
ENST00000335670	ENSG00000069667	RORA	transcript	0.759085833333333	0.267939166666667	1.50235754095	0.0348115431722271	1
ENST00000335698	ENSG00000165629	ATP5C1	transcript	0.131460666666667	1.94683916666667	-3.88843059275088	0.0257305879037687	1
ENST00000335715	ENSG00000197165	SULT1A2	transcript	0	0.131123333333333	-Inf	0.00604797875506537	0.547201674148547
ENST00000335858	ENSG00000185379	RAD51D	transcript	0.0908256666666667	0	Inf	0.0242017649054491	1
ENST00000335866	ENSG00000106070	GRB10	transcript	0.321644416666667	0.117384333333333	1.45422677315908	0.018038791517945	0.892966378481394
ENST00000336097	ENSG00000239672	NME1	transcript	0.1241735	0	Inf	0.0187654661779211	0.908524895674263
ENST00000336378	ENSG00000172661	FAM21C	transcript	0.41115275	0.0482215	3.09192604451801	0.0119884174986587	0.74121716767575
ENST00000336553	ENSG00000066468	FGFR2	transcript	0.115856916666667	0	Inf	0.0473839663616332	1
ENST00000336654	ENSG00000156345	CDK20	transcript	0	0.0189803333333333	-Inf	0.00369048277262319	0.431745019984056
ENST00000336798	ENSG00000162512	SDC3	transcript	0.106395083333333	0.2108285	-0.986638421655932	0.0444986044345437	1
ENST00000337000	ENSG00000225697	SLC26A6	transcript	0.0233846666666667	0	Inf	0.0406184179320183	1
ENST00000337090	ENSG00000182923	CEP63	transcript	0.531053416666667	0.051695	3.36076033032557	0.0365022185635159	1
ENST00000337225	ENSG00000145824	CXCL14	transcript	0	0.0194321666666667	-Inf	0.00509083343419115	0.508663307657218
ENST00000338372	ENSG00000189068	VSTM1	transcript	5.17129083333333	1.69514933333333	1.60911207179578	0.0217020686829184	0.961391396864772
ENST00000338382	ENSG00000188352	FOCAD	transcript	0.13353825	0	Inf	0.0067003700391231	0.574278301276459
ENST00000338581	ENSG00000115155	OTOF	transcript	0.0005325	0.0114341666666667	-4.42442588898105	0.0199436689419033	0.928914734178652
ENST00000338733	ENSG00000113838	TBCCD1	transcript	0.328178333333333	0	Inf	0.00506937231225438	0.508581805634206
ENST00000338835	ENSG00000189430	NCR1	transcript	0.314009	0	Inf	0.0413899201255337	1
ENST00000338895	ENSG00000169598	DFFB	transcript	0.1469585	0.0283526666666667	2.37385246896637	0.00993151796809909	0.684264908985294
ENST00000338972	ENSG00000172239	PAIP1	transcript	0.1220955	0.000605	7.65685917104144	0.0165239059164068	0.861181605854626
ENST00000339024	ENSG00000156265	MAP3K7CL	transcript	4.53348733333333	0.0233515	7.60096221834279	5.9456996587052e-05	0.0355989981442575
ENST00000339437	ENSG00000072756	TRNT1	transcript	0	0.141839	-Inf	0.000967315042981161	0.210182748274555
ENST00000339471	ENSG00000105193	RPS16	transcript	2.28943433333333	0.690591	1.72908774775647	0.0167306414354378	0.864860847110779
ENST00000339497	ENSG00000108100	CCNY	transcript	0.0480725	0	Inf	0.0357769607776923	1
ENST00000339642	ENSG00000213096	ZNF254	transcript	0.53530975	0.0141351666666667	5.24301313069586	0.00371953351467224	0.43213234013934
ENST00000339788	ENSG00000153071	DAB2	transcript	0.0296500833333333	0	Inf	0.0268422430958637	1
ENST00000340019	ENSG00000165091	TMC1	transcript	0	0.0131268333333333	-Inf	0.0245031456276546	1
ENST00000340595	ENSG00000080493	SLC4A4	transcript	0.0474185	0.003751	3.6601028583353	0.027950969226072	1
ENST00000340660	ENSG00000066427	ATXN3	transcript	0	0.0203846666666667	-Inf	0.0426055311319489	1
ENST00000340729	ENSG00000162129	CLPB	transcript	0.158120333333333	0	Inf	0.0123981085107382	0.752054792851692
ENST00000340800	ENSG00000068366	ACSL4	transcript	0.9412485	0.0691341666666667	3.76710487709315	0.0444559988416788	1
ENST00000340913	ENSG00000135486	HNRNPA1	transcript	7.01078475	0.329260833333333	4.41227312699452	0.000935025073589352	0.20829696033616
ENST00000340930	ENSG00000169398	PTK2	transcript	0.200542833333333	0	Inf	0.00538898168915508	0.519590511589713
ENST00000340932	ENSG00000063176	SPHK2	transcript	0.002885	0.0588373333333333	-4.35008863725998	0.00473428590897227	0.490857896897724
ENST00000341179	ENSG00000106976	DNM1	transcript	0.0709359166666667	0.000808166666666667	6.45571962768303	0.0354549365219674	1
ENST00000341211	ENSG00000063761	ADCK1	transcript	0	0.112859666666667	-Inf	0.00134884632893664	0.251042966855882
ENST00000341355	ENSG00000127314	RAP1B	transcript	0.124177083333333	0.87434	-2.81579545083033	0.0356744514350224	1
ENST00000341491	ENSG00000162772	ATF3	transcript	0.202887166666667	0.693075	-1.77233386734198	0.00634821731058724	0.559783337120472
ENST00000341511	ENSG00000107331	ABCA2	transcript	0.278840333333333	0.0147741666666667	4.23829059443142	0.035113493517628	1
ENST00000341517	ENSG00000184588	PDE4B	transcript	0.0200810833333333	0.798368	-5.31314488912324	0.00338566172094367	0.414640094016085
ENST00000341594	ENSG00000131018	SYNE1	transcript	0.297906	0.0209025	3.83310977232124	0.000193749676002804	0.0799877923770665
ENST00000341681	ENSG00000011566	MAP4K3	transcript	0.153277916666667	0.0124035	3.62733067682223	0.0328288066521832	1
ENST00000341744	ENSG00000124225	PMEPA1	transcript	0.07786775	0.180602	-1.21371602432063	0.0460361337982664	1
ENST00000341753	ENSG00000130726	TRIM28	transcript	0	0.4705095	-Inf	1.89034839893077e-05	0.0173425144780694
ENST00000341846	ENSG00000137699	TRIM29	transcript	0	0.010292	-Inf	0.0202875450838604	0.935360712163419
ENST00000341863	ENSG00000108219	TSPAN14	transcript	0	0.0448906666666667	-Inf	0.0420174300521393	1
ENST00000341872	ENSG00000116977	LGALS8	transcript	0	0.0172558333333333	-Inf	0.0104906430260467	0.7011130631646
ENST00000342002	ENSG00000030419	IKZF2	transcript	0.487999166666667	0.0630445	2.95243626367711	0.021315210747199	0.954386850969754
ENST00000342045	ENSG00000158019	BRE	transcript	0.484866333333333	0.00296816666666667	7.35187116998069	0.00775880005731608	0.617205220845962
ENST00000342111	ENSG00000015475	BID	transcript	0.316935166666667	0	Inf	0.0204304795093805	0.937614949145903
ENST00000342203	ENSG00000117155	SSX2IP	transcript	0.1759875	0.0175441666666667	3.3264096334224	0.0102237700337284	0.692965606950282
ENST00000342382	ENSG00000168724	DNAJC21	transcript	0.255987333333333	0	Inf	0.00261033750436256	0.365306477401741
ENST00000342444	ENSG00000138303	ASCC1	transcript	0.0666755	0.004493	3.8914057716221	0.0433546628129838	1
ENST00000342579	ENSG00000171634	BPTF	transcript	1.31287941666667	3.7006875	-1.49505889829893	0.0333551456157736	1
ENST00000342784	ENSG00000105137	SYDE1	transcript	0	0.0066115	-Inf	0.0268192470505135	1
ENST00000342935	ENSG00000085117	CD82	transcript	0.044193	0.395466833333333	-3.16166692956505	0.0404876524051763	1
ENST00000342981	ENSG00000114867	EIF4G1	transcript	0.766290416666667	1.7447765	-1.18707907550398	0.0291324002024154	1
ENST00000343098	ENSG00000188738	FSIP2	transcript	0.00097175	0.00929633333333333	-3.25800469188775	0.0187673540659655	0.908524895674263
ENST00000343110	ENSG00000188783	PRELP	transcript	0.00204783333333333	0.0196998333333333	-3.26601321523821	0.0397785958642016	1
ENST00000343210	ENSG00000007341	ST7L	transcript	0.342235583333333	0	Inf	0.00371515802765446	0.43213234013934
ENST00000343231	ENSG00000120992	LYPLA1	transcript	0.380860833333333	0	Inf	0.0190994403581311	0.912138704432964
ENST00000343267	ENSG00000189058	APOD	transcript	0	0.0687966666666667	-Inf	0.00104350286738093	0.218378221036573
ENST00000343597	ENSG00000189057	FAM111B	transcript	0.0261790833333333	0.001971	3.73141490037249	0.0366131154346997	1
ENST00000343599	ENSG00000171817	ZNF540	transcript	0.0413198333333333	0	Inf	0.0117980477915937	0.739005303911379
ENST00000343687	ENSG00000160179	ABCG1	transcript	0.038084	0.3416295	-3.1651756388936	0.000565135937035618	0.15940519093559
ENST00000343735	ENSG00000066405	CLDN18	transcript	0	0.0498186666666667	-Inf	0.00113002778562994	0.224241056806471
ENST00000343762	ENSG00000153046	CDYL	transcript	0.05150275	0.00423633333333333	3.60376145085462	0.0479535146331073	1
ENST00000343817	ENSG00000138835	RGS3	transcript	0	0.0667548333333333	-Inf	0.00054644334642397	0.155582184761621
ENST00000343827	ENSG00000140262	TCF12	transcript	0	0.0290453333333333	-Inf	0.00614639901616752	0.548479183457534
ENST00000343854	ENSG00000182732	RGS6	transcript	0.0618241666666667	0.000605833333333333	6.67310611999767	0.0295484128365468	1
ENST00000343936	ENSG00000188177	ZC3H6	transcript	0.00218658333333333	0.0304361666666667	-3.79903643023964	0.0181422592896713	0.895041118948615
ENST00000344022	ENSG00000101417	PXMP4	transcript	0.0762054166666667	0	Inf	0.029976369169041	1
ENST00000344041	ENSG00000136237	RAPGEF5	transcript	0.0100964166666667	0.0398178333333333	-1.97957136478767	0.034644290566855	1
ENST00000344079	ENSG00000148814	LRRC27	transcript	0.102901166666667	0.321811666666667	-1.6449572899339	0.044922843918993	1
ENST00000344135	ENSG00000038382	TRIO	transcript	0.15453275	0.0247045	2.6450668575591	0.036019623281115	1
ENST00000344256	ENSG00000101224	CDC25B	transcript	0.138766333333333	0.00216933333333333	5.9992620317205	0.00362519787228367	0.429280639756273
ENST00000344722	ENSG00000113810	SMC4	transcript	0.0469579166666667	0	Inf	0.0191741765903367	0.912138704432964
ENST00000344730	ENSG00000143322	ABL2	transcript	0.00178008333333333	0.0379593333333333	-4.41443796840059	0.000326536360554748	0.110251542555335
ENST00000344754	ENSG00000088827	SIGLEC1	transcript	0.563548	1.49539783333333	-1.40791894607116	0.0357794429474509	1
ENST00000344762	ENSG00000149548	CCDC15	transcript	0.0546853333333333	0	Inf	0.0119698166121297	0.74121716767575
ENST00000344949	ENSG00000036054	TBC1D23	transcript	1.00510966666667	0.183101833333333	2.45663477971859	0.00869775671696737	0.644845384099294
ENST00000344954	ENSG00000151702	FLI1	transcript	0.067368	0	Inf	0.0125423554786734	0.755410766810685
ENST00000345005	ENSG00000179335	CLK3	transcript	0.1285435	0.451612333333333	-1.81282822609333	0.0136610794257155	0.784799202302728
ENST00000345249	ENSG00000138032	PPM1B	transcript	0.305680666666667	0	Inf	0.0256602995603007	1
ENST00000345306	ENSG00000152942	RAD17	transcript	0	0.0332005	-Inf	0.00934811451671249	0.667397522604598
ENST00000345415	ENSG00000141562	NARF	transcript	0	0.703153333333333	-Inf	2.49075668841077e-05	0.0205657251113553
ENST00000345865	ENSG00000125351	UPF3B	transcript	0.129165083333333	0	Inf	0.0277106667260344	1
ENST00000345990	ENSG00000151292	CSNK1G3	transcript	2.05331725	5.039994	-1.29546546640578	0.00569043600203097	0.532781757777369
ENST00000346299	ENSG00000087053	MTMR2	transcript	0.0293115833333333	0	Inf	0.0278638649929537	1
ENST00000346333	ENSG00000158483	FAM86C1	transcript	0.1075845	0	Inf	0.0153010616703854	0.835669829352228
ENST00000346348	ENSG00000135317	SNX14	transcript	0.08614525	0.318070166666667	-1.88450190653113	0.046274119558804	1
ENST00000346403	ENSG00000128739	SNRPN	transcript	0.0512035833333333	0.5169025	-3.33557549822585	0.0181968847419399	0.897248673554119
ENST00000346617	ENSG00000020256	ZFP64	transcript	0.0993539166666667	0	Inf	0.0160421319878531	0.852249259645519
ENST00000346832	ENSG00000136754	ABI1	transcript	0.245855916666667	0.036307	2.75949344270951	0.0095520788624626	0.674236541235914
ENST00000346997	ENSG00000066468	FGFR2	transcript	0.112030583333333	0	Inf	0.0359937411638224	1
ENST00000347458	ENSG00000124214	STAU1	transcript	0.88085975	0.0638291666666667	3.78662461466673	0.0356929803314915	1
ENST00000347613	ENSG00000109572	CLCN3	transcript	0.3966795	0.00732566666666667	5.75886997528386	0.000938439520907682	0.20829696033616
ENST00000347631	ENSG00000126091	ST3GAL3	transcript	0.153324583333333	0	Inf	0.0260604637044332	1
ENST00000347667	ENSG00000182240	BACE2	transcript	0.418379	0.0517875	3.01413461884853	0.0074356489478439	0.609498746276424
ENST00000347992	ENSG00000141503	MINK1	transcript	1.15317866666667	0.0686928333333333	4.06931265098907	0.00500045554858961	0.505190628699278
ENST00000348069	ENSG00000162711	NLRP3	transcript	0	0.0323943333333333	-Inf	0.00656281303595598	0.568795849851527
ENST00000348208	ENSG00000119139	TJP2	transcript	0.380234	0.000366333333333333	10.0195148457645	0.00160792096769453	0.281386169346543
ENST00000348231	ENSG00000167613	LAIR1	transcript	0.397081583333333	2.50644966666667	-2.65813790764593	0.0269115282849448	1
ENST00000348459	ENSG00000119969	HELLS	transcript	0.1551155	0	Inf	0.0103829184656872	0.697031876081893
ENST00000348476	ENSG00000032219	ARID4A	transcript	0.111936583333333	0	Inf	0.0156986220876793	0.847193910346687
ENST00000348544	ENSG00000166887	VPS39	transcript	0.00377208333333333	0.0522715	-3.79259110626324	0.00778892281667309	0.617841847008151
ENST00000348824	ENSG00000085511	MAP3K4	transcript	0.399396583333333	0	Inf	0.00125288701369538	0.241827873613379
ENST00000348990	ENSG00000142192	APP	transcript	0.478359333333333	0	Inf	5.026872579218e-06	0.00743586588153096
ENST00000349213	ENSG00000054267	ARID4B	transcript	0.238970333333333	0	Inf	0.006290484141087	0.555771616842633
ENST00000349527	ENSG00000132185	FCRLA	transcript	0.02686425	0.3038395	-3.49954997014289	0.0346987553807261	1
ENST00000349820	ENSG00000173226	IQCB1	transcript	0.115404583333333	0	Inf	0.0235784253742569	1
ENST00000349841	ENSG00000085274	MYNN	transcript	0.49112775	0.207707333333333	1.24154618787288	0.0429624332365153	1
ENST00000349893	ENSG00000105669	COPE	transcript	0	2.66765366666667	-Inf	5.48827913852595e-06	0.00778863988682218
ENST00000350057	ENSG00000135679	MDM2	transcript	0	0.06217	-Inf	0.00949112946193661	0.674170535128675
ENST00000350437	ENSG00000013573	DDX11	transcript	0.0549089166666667	0	Inf	0.00975889698633063	0.680285307707607
ENST00000350773	ENSG00000103197	TSC2	transcript	0.0974115833333333	0	Inf	0.0336966577670789	1
ENST00000351218	ENSG00000120784	ZFP30	transcript	0.127497916666667	0.0429423333333333	1.57000118409772	0.0423758441498561	1
ENST00000351393	ENSG00000134759	ELP2	transcript	0.15463375	0	Inf	0.00387050321309376	0.439709373240688
ENST00000351429	ENSG00000156239	N6AMT1	transcript	0	0.044081	-Inf	2.93705333612653e-05	0.0227998178849309
ENST00000351439	ENSG00000115252	PDE1A	transcript	0	0.0146185	-Inf	0.0213522056831328	0.954386850969754
ENST00000351546	ENSG00000139737	SLAIN1	transcript	0.00311841666666667	0.0606666666666667	-4.28201843313124	0.0174082605053205	0.877606440332575
ENST00000351660	ENSG00000095059	DHPS	transcript	0	0.630537666666667	-Inf	8.29121664020325e-05	0.0453644428521964
ENST00000351808	ENSG00000032742	IFT88	transcript	0.404506666666667	0	Inf	0.000263057922980395	0.0970765997272669
ENST00000351937	ENSG00000146063	TRIM41	transcript	0.08163375	0.810778	-3.31206930576982	0.00523808873339867	0.51376826048697
ENST00000351948	ENSG00000163029	SMC6	transcript	0.216617083333333	0.00334833333333333	6.01556005596283	0.00721820728179511	0.599811231810651
ENST00000352077	ENSG00000062598	ELMO2	transcript	0.119487416666667	0	Inf	0.00899760912517508	0.655395326411672
ENST00000352767	ENSG00000114867	EIF4G1	transcript	0.00142416666666667	0.0132746666666667	-3.22048573841753	0.0233517714153253	0.99855208982906
ENST00000352957	ENSG00000154719	MRPL39	transcript	0.401746416666667	0	Inf	0.00546916590314438	0.523432026504835
ENST00000353047	ENSG00000164733	CTSB	transcript	15.9104054166667	7.553319	1.07478797502637	0.0443457695719085	1
ENST00000353334	ENSG00000019582	CD74	transcript	216.797393833333	382.927012333333	-0.820722020121444	0.0158776838678194	0.85161907529184
ENST00000353788	ENSG00000104497	SNX16	transcript	0.0755411666666667	0	Inf	0.00317381301090696	0.404139013318532
ENST00000353909	ENSG00000141644	MBD1	transcript	0.00292491666666667	0.0246256666666667	-3.07369535497374	0.00838977208488031	0.638867557418198
ENST00000354115	ENSG00000136689	IL1RN	transcript	0	1.038179	-Inf	7.12402920205979e-06	0.00965731272055343
ENST00000354193	ENSG00000198168	SVIP	transcript	0.643667083333333	0.267302666666667	1.26784046208177	0.0466077563202036	1
ENST00000354258	ENSG00000168394	TAP1	transcript	28.5750445	57.8357253333333	-1.0172051807806	0.0390377830419905	1
ENST00000354268	ENSG00000163104	SMARCAD1	transcript	0.0782814166666667	0	Inf	0.0129853224260238	0.767864740994638
ENST00000354383	ENSG00000132781	MUTYH	transcript	0.08403225	0	Inf	0.0188884524144348	0.911069405491789
ENST00000354416	ENSG00000125354	SEPT6	transcript	0.1970615	0.0162646666666667	3.59883278315121	0.0119254564802125	0.74121716767575
ENST00000354434	ENSG00000159840	ZYX	transcript	9.43251808333333	25.7011235	-1.44611656084966	0.0476336363688827	1
ENST00000354452	ENSG00000196628	TCF4	transcript	0.0419791666666667	0	Inf	0.042315135914466	1
ENST00000354462	ENSG00000148735	PLEKHS1	transcript	0	0.007927	-Inf	0.0427628265222865	1
ENST00000354536	ENSG00000112562	SMOC2	transcript	0	0.0085195	-Inf	0.0427615646499835	1
ENST00000354558	ENSG00000175216	CKAP5	transcript	0.189396333333333	0	Inf	0.020358569630685	0.935762695701907
ENST00000354675	ENSG00000131016	AKAP12	transcript	0.00691566666666667	0	Inf	0.0455077598137856	1
ENST00000354719	ENSG00000134602	STK26	transcript	0.132485416666667	0	Inf	0.0124440399740027	0.752054792851692
ENST00000354753	ENSG00000160360	GPSM1	transcript	0	0.0240235	-Inf	0.0166833025272844	0.863888798198747
ENST00000354807	ENSG00000162813	BPNT1	transcript	0.00781516666666667	0.124171	-3.98990782229307	0.000276578926682273	0.0992896482842588
ENST00000354870	ENSG00000168487	BMP1	transcript	0.00203358333333333	0.0411508333333333	-4.33882562983137	0.00910406588286283	0.659917624749414
ENST00000354955	ENSG00000122176	FMOD	transcript	0	0.0788581666666667	-Inf	4.79873291642916e-05	0.0315246655254409
ENST00000355040	ENSG00000110011	DNAJC4	transcript	0.256806333333333	0	Inf	0.0340200477638115	1
ENST00000355053	ENSG00000135951	TSGA10	transcript	0.010342	0	Inf	0.0233488308813205	0.99855208982906
ENST00000355070	ENSG00000122507	BBS9	transcript	0.104501583333333	0	Inf	0.0440629014034396	1
ENST00000355221	ENSG00000047249	ATP6V1H	transcript	0.0756084166666667	0.2564495	-1.76205601037095	0.0487187903201097	1
ENST00000355338	ENSG00000140105	WARS	transcript	2.25651516666667	10.8611035	-2.26700230953321	0.000255487323476339	0.0962847973225663
ENST00000355423	ENSG00000161526	SAP30BP	transcript	0	0.255991166666667	-Inf	5.35869608490268e-05	0.0335657635800887
ENST00000355426	ENSG00000115380	EFEMP1	transcript	0	0.067872	-Inf	0.00561136506384632	0.526500239590746
ENST00000355477	ENSG00000188603	CLN3	transcript	0	0.042262	-Inf	0.0423602931603774	1
ENST00000355478	ENSG00000111785	RIC8B	transcript	0.171465333333333	0.000671333333333333	7.99667193058383	0.00964054424489092	0.677662436148546
ENST00000355480	ENSG00000182871	COL18A1	transcript	0.518670333333333	0	Inf	0.00217096524529992	0.328629864007275
ENST00000355484	ENSG00000134824	FADS2	transcript	0.065661	0.0130875	2.32684718479342	0.0242579953352531	1
ENST00000355530	ENSG00000182557	SPNS3	transcript	3.11053183333333	1.0346885	1.58796477098873	0.0223207829177478	0.976526706675001
ENST00000355574	ENSG00000112053	SLC26A8	transcript	0.00648491666666667	0.0827986666666667	-3.67444759513513	0.047680042989628	1
ENST00000355666	ENSG00000182670	TTC3	transcript	0.146655083333333	0	Inf	0.0052265415226298	0.513189874370651
ENST00000355754	ENSG00000162654	GBP4	transcript	2.42624366666667	6.0077425	-1.30809853129731	0.0149266223403662	0.823139328514732
ENST00000355819	ENSG00000197992	CLEC9A	transcript	0.168137583333333	0.556839833333333	-1.72762017524802	0.00414881998899764	0.454543516888674
ENST00000356005	ENSG00000115414	FN1	transcript	0	0.0433465	-Inf	0.000646058131187898	0.172583028721003
ENST00000356090	ENSG00000020129	NCDN	transcript	0.197851416666667	0.4952835	-1.32383716405229	0.0115840952099177	0.732762233384872
ENST00000356093	ENSG00000159023	EPB41	transcript	0.309578833333333	1.929385	-2.63976231598961	0.0106245844072916	0.706293534352063
ENST00000356124	ENSG00000139531	SUOX	transcript	0.00313841666666667	0.345026833333333	-6.78052785488809	9.50526176976015e-09	7.84832182034969e-05
ENST00000356150	ENSG00000035115	SH3YL1	transcript	0.0819054166666667	0	Inf	0.0165203811253554	0.861181605854626
ENST00000356195	ENSG00000164649	CDCA7L	transcript	0.0739609166666667	0	Inf	0.0089078112481943	0.652065929567022
ENST00000356226	ENSG00000066468	FGFR2	transcript	0.0571863333333333	0	Inf	0.0329479924697167	1
ENST00000356271	ENSG00000008838	MED24	transcript	0.03608825	0	Inf	0.0261769635561421	1
ENST00000356331	ENSG00000087266	SH3BP2	transcript	0.305835583333333	0.0556425	2.45849712474558	0.00838980620518882	0.638867557418198
ENST00000356427	ENSG00000166669	ATF7IP2	transcript	0.208004583333333	0	Inf	0.00405642764303663	0.44859076995235
ENST00000356462	ENSG00000049759	NEDD4L	transcript	0.344143333333333	0.00131866666666667	8.02778582706076	0.000402058061569649	0.128580716345293
ENST00000356464	ENSG00000197728	RPS26	transcript	11.0521226666667	28.1721031666667	-1.34994379130641	0.016156806004378	0.852249259645519
ENST00000356495	ENSG00000162896	PIGR	transcript	0.0139725	0.1023215	-2.8724472388152	0.0120004665661524	0.741457398551561
ENST00000356509	ENSG00000112312	GMNN	transcript	0.1645665	0.00452233333333333	5.18545953847316	0.0120711991806304	0.74430866638205
ENST00000356638	ENSG00000089597	GANAB	transcript	0.457794916666667	2.53857383333333	-2.47124487236852	0.00647945273811601	0.566466300985067
ENST00000356654	ENSG00000111676	ATN1	transcript	0.0829965	0.00836183333333333	3.31115930541451	0.0338815973114812	1
ENST00000356742	ENSG00000122986	HVCN1	transcript	2.01446408333333	0.384131833333333	2.39072265203578	0.0133504080975178	0.778118513491776
ENST00000356800	ENSG00000082014	SMARCD3	transcript	0.2798325	0	Inf	0.0309151244416792	1
ENST00000356860	ENSG00000153956	CACNA2D1	transcript	0	0.00360666666666667	-Inf	0.0230846444622717	0.99039340259132
ENST00000356861	ENSG00000105576	TNPO2	transcript	0.0912675	0.0175163333333333	2.38140040414708	0.0373092639556531	1
ENST00000356887	ENSG00000136732	GYPC	transcript	3.01316766666667	99.2147096666667	-5.04120117325844	3.16228695595361e-07	0.00102576683133745
ENST00000357122	ENSG00000008294	SPAG9	transcript	0.394893166666667	2.1822215	-2.46626323726788	0.0227483497371702	0.985273659932516
ENST00000357332	ENSG00000198356	ASNA1	transcript	0.172616833333333	0.461511	-1.41879187373617	0.0410065706447356	1
ENST00000357388	ENSG00000113810	SMC4	transcript	0.483830833333333	0.103378333333333	2.22656886316908	0.0155708581312334	0.844293392810025
ENST00000357394	ENSG00000125991	ERGIC3	transcript	0.435168833333333	0.00103833333333333	8.71116176213092	0.034401066176878	1
ENST00000357395	ENSG00000054654	SYNE2	transcript	0.1788885	0.0244118333333333	2.87340809451525	0.0106766690743376	0.706460900374963
ENST00000357558	ENSG00000148337	CIZ1	transcript	0.440576166666667	2.85e-05	13.9161419136363	0.00677655701633044	0.576832981263554
ENST00000357573	ENSG00000177548	RABEP2	transcript	0	0.1982665	-Inf	0.000263896717358393	0.0970765997272669
ENST00000357590	ENSG00000137700	SLC37A4	transcript	0.102768583333333	0.00425483333333333	4.59415286445908	0.0401273467769421	1
ENST00000357632	ENSG00000173585	CCR9	transcript	0.00271166666666667	0.02977	-3.45660747128666	0.0363878891457879	1
ENST00000357674	ENSG00000075711	DLG1	transcript	0.0065545	0.0665931666666667	-3.34481650946209	0.0463162514971067	1
ENST00000357717	ENSG00000152457	DCLRE1C	transcript	0	0.0261075	-Inf	0.0240499275525398	1
ENST00000357867	ENSG00000115414	FN1	transcript	0	0.329585833333333	-Inf	2.37992182649347e-07	0.000900651666213622
ENST00000357869	ENSG00000174233	ADCY6	transcript	0.01974125	0.0003585	5.78309641381845	0.000867224719810278	0.200932870348899
ENST00000357887	ENSG00000100678	SLC8A3	transcript	0	0.012091	-Inf	0.0213198429912148	0.954386850969754
ENST00000357970	ENSG00000136717	BIN1	transcript	0.158427416666667	0	Inf	0.0182373948475963	0.897783949611347
ENST00000357985	ENSG00000183844	FAM3B	transcript	0	0.0660625	-Inf	0.0187856840525876	0.908524895674263
ENST00000357988	ENSG00000172943	PHF8	transcript	0.0531409166666667	0.00141366666666667	5.23230922682265	0.0115384941188859	0.7308115260445
ENST00000357998	ENSG00000106692	FKTN	transcript	0.0594160833333333	0	Inf	0.0179290760904644	0.891499485251312
ENST00000358030	ENSG00000152942	RAD17	transcript	0.168002666666667	0	Inf	0.00580103744238835	0.53599107396228
ENST00000358043	ENSG00000155463	OXA1L	transcript	0.00655616666666667	0.2369125	-5.17535797980274	0.000206827774859811	0.0810705041961632
ENST00000358100	ENSG00000127914	AKAP9	transcript	0.138104333333333	0	Inf	0.00295186057841477	0.389498305506439
ENST00000358212	ENSG00000197535	MYO5A	transcript	0.0127671666666667	2.48333333333333e-05	9.00594475254785	0.0496303737326041	1
ENST00000358355	ENSG00000136878	USP20	transcript	0.682084	0.0798908333333333	3.0938475378825	0.00238494485090958	0.346026543264957
ENST00000358385	ENSG00000198513	ATL1	transcript	0.0556903333333333	0	Inf	0.0097428404676795	0.680285307707607
ENST00000358487	ENSG00000066468	FGFR2	transcript	0.0238533333333333	0	Inf	0.0397316269750172	1
ENST00000358550	ENSG00000197555	SIPA1L1	transcript	0.171032833333333	0.569872166666667	-1.73636502399048	0.0113732004346626	0.726421188100019
ENST00000358552	ENSG00000008441	NFIX	transcript	0	0.295455333333333	-Inf	5.52701780975129e-08	0.000313744620356663
ENST00000358572	ENSG00000198498	TMA16	transcript	0.332557583333333	0.123283166666667	1.43162834449069	0.0410487701556685	1
ENST00000358677	ENSG00000196141	SPATS2L	transcript	0.0128391666666667	5.93333333333333e-05	7.75749301587013	0.0277995679026699	1
ENST00000358871	ENSG00000112561	TFEB	transcript	0	0.0235975	-Inf	0.0423574173969123	1
ENST00000358883	ENSG00000198121	LPAR1	transcript	0.103414	0.00107766666666667	6.58437669134763	0.0183370387330636	0.901223778642044
ENST00000358932	ENSG00000100814	CCNB1IP1	transcript	0.197703083333333	0	Inf	0.017598315511211	0.883075694091569
ENST00000359031	ENSG00000104064	GABPB1	transcript	0.043525	0.253746833333333	-2.54347361512041	0.0202983315571054	0.935360712163419
ENST00000359210	ENSG00000058600	POLR3E	transcript	0	0.380191166666667	-Inf	3.9558261555688e-05	0.0277674752466519
ENST00000359353	ENSG00000198231	DDX42	transcript	0.203618	0	Inf	0.00971846853122155	0.680285307707607
ENST00000359354	ENSG00000066468	FGFR2	transcript	0.19855975	0.00405033333333333	5.61538875046359	0.0111398597957613	0.718592163316777
ENST00000359388	ENSG00000158560	DYNC1I1	transcript	0	0.0131416666666667	-Inf	0.0349762356523857	1
ENST00000359415	ENSG00000095139	ARCN1	transcript	0.0740266666666667	0.254096	-1.77925669223912	0.0245437412480091	1
ENST00000359422	ENSG00000105983	LMBR1	transcript	0.326577666666667	0	Inf	0.000617196877764974	0.169356212758319
ENST00000359486	ENSG00000100207	TCF20	transcript	0.84656575	0.349553666666667	1.2761081535848	0.0178392650016024	0.889759057534618
ENST00000359500	ENSG00000184058	TBX1	transcript	0.0302100833333333	0	Inf	0.0174821192203764	0.879277105932403
ENST00000359540	ENSG00000186716	BCR	transcript	0.5161305	0	Inf	0.00100356832090107	0.214105306022925
ENST00000359606	ENSG00000078699	CBFA2T2	transcript	0.00100416666666667	0.0966951666666667	-6.58937313227928	8.25674117164317e-05	0.0453644428521964
ENST00000359674	ENSG00000111181	SLC6A12	transcript	0.0114481666666667	0.410976	-5.16586566074773	0.000258398498988088	0.0965804266279552
ENST00000359678	ENSG00000198130	HIBCH	transcript	0.280762083333333	0	Inf	0.000224649800758016	0.0860920597208727
ENST00000359782	ENSG00000124523	SIRT5	transcript	0	0.2587795	-Inf	4.748065320273e-05	0.0314775936287442
ENST00000359783	ENSG00000196704	AMZ2	transcript	0	0.0604773333333333	-Inf	0.00670228460614419	0.574278301276459
ENST00000359843	ENSG00000111206	FOXM1	transcript	0.000806416666666667	0.0499226666666667	-5.95202573282379	0.0206351969280184	0.944166318229594
ENST00000359858	ENSG00000197056	ZMYM1	transcript	0.142625	0	Inf	0.00847636991937538	0.638867557418198
ENST00000359942	ENSG00000197429	IPP	transcript	0.175542666666667	0.0112618333333333	3.9623081181051	0.0475503257222881	1
ENST00000359949	ENSG00000135124	P2RX4	transcript	0.0943770833333333	0.4960715	-2.39403958310903	0.0220599191961726	0.970732636139719
ENST00000359983	ENSG00000074370	ATP2A3	transcript	0.871772	0.00600266666666667	7.18220350095404	0.00186597870608863	0.305651107433996
ENST00000360127	ENSG00000187624	C17orf97	transcript	0.245265833333333	0.6911975	-1.49475172562023	0.0497701518265487	1
ENST00000360132	ENSG00000003400	CASP10	transcript	0	0.228802166666667	-Inf	7.68685268325907e-07	0.00205340704399119
ENST00000360194	ENSG00000197798	FAM118B	transcript	0.0921179166666667	0	Inf	0.00579065183079542	0.53599107396228
ENST00000360214	ENSG00000157557	ETS2	transcript	0.00057625	0.0311063333333333	-5.75436969109548	0.014629743514079	0.815682292612783
ENST00000360228	ENSG00000141837	CACNA1A	transcript	0.0142028333333333	0	Inf	0.0415309935134256	1
ENST00000360238	ENSG00000180891	CUEDC1	transcript	0.148675666666667	0.034488	2.1080021720798	0.0497346601927127	1
ENST00000360375	ENSG00000133739	LRRCC1	transcript	0.00171708333333333	0.0318838333333333	-4.2147931293711	0.0290617720745552	1
ENST00000360403	ENSG00000070785	EIF2B3	transcript	0.32198575	0.01653	4.28383821120806	0.0263992043906111	1
ENST00000360439	ENSG00000169375	SIN3A	transcript	0.703625916666667	0	Inf	0.00146817226924277	0.265299219978808
ENST00000360442	ENSG00000130669	PAK4	transcript	0	0.0602166666666667	-Inf	0.00215063738960687	0.327218217000727
ENST00000360521	ENSG00000170525	PFKFB3	transcript	0	0.0083715	-Inf	0.0345233377939743	1
ENST00000360743	ENSG00000007341	ST7L	transcript	0	0.236229166666667	-Inf	5.07595579031015e-06	0.00743586588153096
ENST00000360760	ENSG00000196141	SPATS2L	transcript	0.00321	0.0745338333333333	-4.5372502580414	0.0248079415444427	1
ENST00000360790	ENSG00000101773	RBBP8	transcript	0.0144881666666667	0	Inf	0.0435742826132574	1
ENST00000360814	ENSG00000120820	GLT8D2	transcript	0	0.0168741666666667	-Inf	0.00671504820501411	0.57482964488257
ENST00000360844	ENSG00000254415	SIGLEC14	transcript	4.15626875	13.3792341666667	-1.68663468883708	0.00536443036280153	0.518875812248615
ENST00000360862	ENSG00000122390	NAA60	transcript	0.11196925	2.76666666666667e-05	11.9826661246331	0.0122507576467648	0.75119961856175
ENST00000361059	ENSG00000280987	MATR3	transcript	0.5728735	0	Inf	0.0122450473117182	0.75119961856175
ENST00000361166	ENSG00000186575	NF2	transcript	0	0.0424123333333333	-Inf	0.0137884925628082	0.789621587022103
ENST00000361195	ENSG00000112531	QKI	transcript	0.35913325	0.0476976666666667	2.91252863215989	0.02171003308527	0.961391396864772
ENST00000361309	ENSG00000196776	CD47	transcript	1.59882666666667	0.022593	6.14499387943256	0.000945057227684318	0.20829696033616
ENST00000361311	ENSG00000171603	CLSTN1	transcript	0	0.150251833333333	-Inf	6.5866031196509e-05	0.0376266393044429
ENST00000361321	ENSG00000122482	ZNF644	transcript	0.244270583333333	0.00223083333333333	6.77475359189105	0.00588001618944208	0.538902593749826
ENST00000361424	ENSG00000174123	TLR10	transcript	0.0969459166666667	0	Inf	0.0154059127015202	0.839377337201904
ENST00000361434	ENSG00000072071	ADGRL1	transcript	0.07322075	0	Inf	0.0217940032390692	0.964151490297468
ENST00000361452	ENSG00000186575	NF2	transcript	0.001101	0.0431371666666667	-5.2920450465681	0.0015682654002823	0.276298643535707
ENST00000361496	ENSG00000198771	RCSD1	transcript	0	0.058141	-Inf	0.0420150267305477	1
ENST00000361499	ENSG00000082269	FAM135A	transcript	0.05627525	0	Inf	0.0498027587098666	1
ENST00000361522	ENSG00000283495	AC096949.1	transcript	0.0643866666666667	0.00603	3.41653205555142	0.0191750831533036	0.912138704432964
ENST00000361544	ENSG00000079335	CDC14A	transcript	1.09707308333333	0.223917666666667	2.2926193728373	0.00344666280423651	0.418506883950242
ENST00000361566	ENSG00000171345	KRT19	transcript	0	0.21797	-Inf	2.99459557637532e-05	0.0230495036630753
ENST00000361631	ENSG00000143420	ENSA	transcript	0.18213125	0	Inf	0.0429654815054059	1
ENST00000361664	ENSG00000198723	C19orf45	transcript	0.15628825	0.0637701666666667	1.29325576142547	0.0431379969908468	1
ENST00000361673	ENSG00000198796	ALPK2	transcript	0.00323658333333333	0.0128561666666667	-1.98991698228005	0.0449233555102361	1
ENST00000361681	ENSG00000198695	MT-ND6	transcript	65.40425125	25.693865	1.3479604893836	0.0346846984157087	1
ENST00000361690	ENSG00000096063	SRPK1	transcript	0.114594583333333	0.0198256666666667	2.53109756771127	0.00606418413127896	0.547789193234963
ENST00000361757	ENSG00000064932	SBNO2	transcript	1.54584666666667	4.815655	-1.63933481449753	0.00183164109967041	0.30379329083503
ENST00000361779	ENSG00000136689	IL1RN	transcript	1.24792091666667	0.102183166666667	3.6102970546031	0.000545191780929392	0.155582184761621
ENST00000361794	ENSG00000198945	L3MBTL3	transcript	0.226573833333333	0.000565333333333333	8.64666377672218	0.000964049988516112	0.210182748274555
ENST00000361818	ENSG00000034152	MAP2K3	transcript	0.363615166666667	0.00530166666666667	6.09982260043156	0.00187726817479227	0.305651107433996
ENST00000361820	ENSG00000198785	GRIN3A	transcript	0.00937075	0.0502978333333333	-2.42425982920387	0.0285362682017087	1
ENST00000361833	ENSG00000152092	ASTN1	transcript	0	0.00640416666666667	-Inf	0.00312090374299942	0.401495867504139
ENST00000361936	ENSG00000143409	FAM63A	transcript	0.33856725	0	Inf	0.00893212768893907	0.652065929567022
ENST00000366511	ENSG00000162852	CNST	transcript	0.219734583333333	0	Inf	0.0478603673117446	1
ENST00000366534	ENSG00000179397	C1orf101	transcript	0.0332825833333333	0.112149333333333	-1.75258172212199	0.0252327937516686	1
ENST00000366539	ENSG00000117020	AKT3	transcript	0.57617725	0.0965916666666667	2.57654206499559	0.034170070519371	1
ENST00000366668	ENSG00000135775	COG2	transcript	0.279246083333333	0	Inf	0.0119438305230077	0.74121716767575
ENST00000366734	ENSG00000162910	MRPL55	transcript	0.006309	0.130543166666667	-4.37097178017252	0.00365464645274875	0.430535398541903
ENST00000366772	ENSG00000130023	ERMARD	transcript	0.146786333333333	0.00267816666666667	5.77632809614292	0.00410522194449397	0.450310124527373
ENST00000366787	ENSG00000186340	THBS2	transcript	0.00119283333333333	0.0114593333333333	-3.26405873119437	0.0409827019686502	1
ENST00000366815	ENSG00000163041	H3F3A	transcript	17.78239025	48.3515538333333	-1.44311299363657	0.0174838915861703	0.879277105932403
ENST00000366911	ENSG00000026652	AGPAT4	transcript	0.0631601666666667	0.00363133333333333	4.12044370660831	0.0178902643263448	0.891329453122803
ENST00000366959	ENSG00000136643	RPS6KC1	transcript	0.149141416666667	0	Inf	0.00196834249480681	0.311997743614011
ENST00000367004	ENSG00000082512	TRAF5	transcript	0.00584175	0.0924715	-3.98453626720095	0.00155432358576455	0.275187991573226
ENST00000367084	ENSG00000180667	YOD1	transcript	0.0131891666666667	0.079681	-2.59488233997894	0.0116053080355363	0.732762233384872
ENST00000367147	ENSG00000174514	MFSD4A	transcript	0.00538741666666667	0.0312056666666667	-2.53414247956734	0.0103726608605736	0.697031876081893
ENST00000367218	ENSG00000058668	ATP2B4	transcript	0	0.002964	-Inf	0.0264859899835228	1
ENST00000367248	ENSG00000131018	SYNE1	transcript	0.233219083333333	0.0178533333333333	3.7074204779613	0.0431672091197748	1
ENST00000367253	ENSG00000131018	SYNE1	transcript	0.104898583333333	0.0128871666666667	3.02498817717104	0.04955316620103	1
ENST00000367254	ENSG00000159346	ADIPOR1	transcript	0	0.117031333333333	-Inf	0.00714730854756441	0.598850829181308
ENST00000367255	ENSG00000131018	SYNE1	transcript	1.95846383333333	0.341625	2.51923702663411	0.0244945415080753	1
ENST00000367286	ENSG00000176393	RNPEP	transcript	0.647255916666667	0	Inf	0.0170460718513208	0.871692358372427
ENST00000367307	ENSG00000120254	MTHFD1L	transcript	0.0019955	0.021	-3.39556714392958	0.0460392755597351	1
ENST00000367454	ENSG00000116750	UCHL5	transcript	0.228274666666667	0.0244543333333333	3.22260872186705	0.0261858328885636	1
ENST00000367474	ENSG00000203727	SAMD5	transcript	0	0.00607866666666667	-Inf	0.00576716946953882	0.535038985772077
ENST00000367501	ENSG00000116668	SWT1	transcript	0.02849675	0.401498166666667	-3.8165241029256	0.0156569562879569	0.846405325958981
ENST00000367663	ENSG00000135597	REPS1	transcript	0.3077655	1.56942533333333	-2.35033297105003	0.0187548010000903	0.908524895674263
ENST00000367830	ENSG00000143155	TIPRL	transcript	0.0267909166666667	0.201316833333333	-2.90965196009022	0.0197945327303479	0.926243397853606
ENST00000367840	ENSG00000143164	DCAF6	transcript	0	1.36990866666667	-Inf	1.52741720651014e-06	0.00289015974544341
ENST00000367926	ENSG00000117143	UAP1	transcript	0.429107083333333	0	Inf	0.000909282401818979	0.205949062706256
ENST00000368053	ENSG00000112282	MED23	transcript	0.0693718333333333	0.402655333333333	-2.53712352538948	0.0331995488560624	1
ENST00000368058	ENSG00000112282	MED23	transcript	0.00785583333333333	0.160734	-4.35476700153125	0.00512902867943105	0.509163898595623
ENST00000368076	ENSG00000162734	PEA15	transcript	0.166181166666667	0.00523566666666667	4.98823983057412	0.00518267796648178	0.511093079593602
ENST00000368099	ENSG00000213085	CFAP45	transcript	0.517976583333333	0.0251353333333333	4.36509815144396	0.0278464846405833	1
ENST00000368138	ENSG00000163564	PYHIN1	transcript	0.0738925833333333	0	Inf	0.0277990980382797	1
ENST00000368140	ENSG00000163564	PYHIN1	transcript	0.61993925	0.123079333333333	2.33253831336864	0.0200897960501578	0.931811000560767
ENST00000368209	ENSG00000143321	HDGF	transcript	9.90948158333333	0.00441533333333333	11.1320715116358	0.00789345489077369	0.621789280532975
ENST00000368235	ENSG00000163382	NAXE	transcript	1.70922225	3.072543	-0.846093198439092	0.0394072347154215	1
ENST00000368259	ENSG00000163468	CCT3	transcript	0.1475765	0	Inf	0.0494799861983732	1
ENST00000368285	ENSG00000196189	SEMA4A	transcript	0.00143683333333333	3.341431	-11.1833576428417	9.94311222674857e-07	0.00231559786665241
ENST00000368299	ENSG00000160789	LMNA	transcript	0.342700833333333	0	Inf	0.0182201380723307	0.897420846214444
ENST00000368488	ENSG00000111860	CEP85L	transcript	0.187818083333333	0.005361	5.13069002863154	0.00404121920265451	0.448160847473865
ENST00000368551	ENSG00000148803	FUOM	transcript	0.0689469166666667	0.427511333333333	-2.63240472597496	0.0206626660390131	0.944482457470241
ENST00000368552	ENSG00000148803	FUOM	transcript	0.805288833333333	1.93700466666667	-1.26624919642835	0.03480618898082	1
ENST00000368555	ENSG00000130643	CALY	transcript	0.04008975	0	Inf	0.026167325080177	1
ENST00000368605	ENSG00000188820	FAM26F	transcript	0.78297175	2.72217783333333	-1.79772915728701	0.00443380085907876	0.475825128264395
ENST00000368606	ENSG00000188820	FAM26F	transcript	1.54413108333333	3.78004783333333	-1.29160926055896	0.0423337253076034	1
ENST00000368632	ENSG00000196591	HDAC2	transcript	0.00139733333333333	0.0395226666666667	-4.82193217021507	0.00313125870145517	0.401589517673589
ENST00000368656	ENSG00000203778	FAM229B	transcript	0.0378835833333333	0.00475416666666667	2.99430841314254	0.0125017585376243	0.753513245194872
ENST00000368666	ENSG00000112761	WISP3	transcript	0.024915	0	Inf	0.0318449231868746	1
ENST00000368708	ENSG00000196754	S100A2	transcript	0	0.0188201666666667	-Inf	0.0193002131550318	0.913878902338336
ENST00000368713	ENSG00000188015	S100A3	transcript	0	0.025759	-Inf	0.0187177201108754	0.908524895674263
ENST00000368802	ENSG00000009413	REV3L	transcript	0.441635916666667	0.026956	4.0341791700632	0.0475401033277033	1
ENST00000368869	ENSG00000196177	ACADSB	transcript	0.14506625	0.0284705	2.34917217701064	0.0432505580228963	1
ENST00000368913	ENSG00000143434	SEMA6C	transcript	0.000608833333333333	0.0442201666666667	-6.18251330461859	0.000611594809127332	0.168327571330273
ENST00000369042	ENSG00000178409	BEND3	transcript	0.0526384166666667	0.00171166666666667	4.94264241335282	0.0469710025915596	1
ENST00000369126	ENSG00000023902	PLEKHO1	transcript	0.862683083333333	2.43446933333333	-1.4967047562603	0.00347820528687733	0.421210660240845
ENST00000369168	ENSG00000150337	FCGR1A	transcript	4.02415825	10.1606096666667	-1.33622802533591	0.0225557376405077	0.980802206257187
ENST00000369288	ENSG00000117281	CD160	transcript	0.169588083333333	0.0120746666666667	3.81197953005785	0.0299586755263381	1
ENST00000369315	ENSG00000165806	CASP7	transcript	0.00479725	0.0381446666666667	-2.99120182552884	0.0167415655150132	0.864933269568302
ENST00000369404	ENSG00000023041	ZDHHC6	transcript	0.169956666666667	0	Inf	0.0149536904878664	0.823960007445632
ENST00000369568	ENSG00000160219	GAB3	transcript	0.160600166666667	0	Inf	0.00664187403330035	0.571950315373846
ENST00000369637	ENSG00000155366	RHOC	transcript	0.791105083333333	0	Inf	0.00816017791295527	0.634278577233476
ENST00000369638	ENSG00000155366	RHOC	transcript	0.31197925	1.62191033333333	-2.37817208039804	0.0387114836714997	1
ENST00000369796	ENSG00000143093	STRIP1	transcript	0.0557749166666667	0	Inf	0.036185698596427	1
ENST00000369819	ENSG00000134184	GSTM1	transcript	0	0.081456	-Inf	0.0189959722953392	0.911897031566692
ENST00000369856	ENSG00000196924	FLNA	transcript	8.51961483333333	2.4998055	1.76897235970287	0.0478152152532932	1
ENST00000369862	ENSG00000181754	AMIGO1	transcript	0.00502125	0.0503751666666667	-3.32659424543392	0.032429509182522	1
ENST00000369966	ENSG00000077150	NFKB2	transcript	1.93799166666667	4.96352616666667	-1.35680303077606	0.0172113740905818	0.872213020008251
ENST00000370007	ENSG00000166197	NOLC1	transcript	0.118859083333333	0.000764333333333333	7.28083449530862	0.0485637098757394	1
ENST00000370010	ENSG00000112701	SENP6	transcript	0.548575833333333	0.0569111666666667	3.26890740804542	0.00656314947034847	0.568795849851527
ENST00000370250	ENSG00000095539	SEMA4G	transcript	0	0.00580816666666667	-Inf	0.0270200785305823	1
ENST00000370269	ENSG00000119906	SLF2	transcript	0.116279083333333	0.00488266666666667	4.57377850274766	0.0445735126916304	1
ENST00000370300	ENSG00000135297	MTO1	transcript	0.0653715	0.00219066666666667	4.89921991663706	0.00862759701071087	0.6419804217744
ENST00000370322	ENSG00000166136	NDUFB8	transcript	1.03624158333333	0.0289446666666667	5.1619190312793	0.00786446668450412	0.621121901408771
ENST00000370331	ENSG00000067208	EVI5	transcript	0.3343945	0	Inf	0.000625926066766821	0.169842087752492
ENST00000370368	ENSG00000101191	DIDO1	transcript	0.826114	0.00368233333333333	7.80957684186312	0.00171425330853851	0.293411345673596
ENST00000370434	ENSG00000023839	ABCC2	transcript	0.0298716666666667	0	Inf	0.0404595357464522	1
ENST00000370440	ENSG00000122482	ZNF644	transcript	0.04197475	0.0148886666666667	1.495307171346	0.0387635180286854	1
ENST00000370452	ENSG00000112305	SMAP1	transcript	0.00754658333333333	0.162260666666667	-4.42634588935228	0.0045208784480111	0.478226292439393
ENST00000370456	ENSG00000183347	GBP6	transcript	0.07749375	0.352755166666667	-2.18651534913249	0.010318185908182	0.697031876081893
ENST00000370459	ENSG00000154451	GBP5	transcript	2.42270133333333	7.94379783333333	-1.71321234462656	0.00551290835496223	0.524853146058118
ENST00000370471	ENSG00000102081	FMR1	transcript	0.0876635	0	Inf	0.0492994681834205	1
ENST00000370473	ENSG00000117228	GBP1	transcript	5.24358083333333	14.824075	-1.49931781791085	0.0061549370911456	0.548598784399705
ENST00000370536	ENSG00000134595	SOX3	transcript	0	0.00807133333333333	-Inf	0.0477517362041532	1
ENST00000370574	ENSG00000117174	ZNHIT6	transcript	0.1264235	0	Inf	0.0144617123434608	0.810071364955442
ENST00000370584	ENSG00000166024	R3HCC1L	transcript	0.156629583333333	0.0223231666666667	2.8107431254639	0.0439991567369922	1
ENST00000370683	ENSG00000022267	FHL1	transcript	0.0017925	0.2574385	-7.16611089598959	0.000826584269473743	0.195312827536023
ENST00000370800	ENSG00000156531	PHF6	transcript	0.112458833333333	0.00448116666666667	4.64937878987965	0.0453894997361446	1
ENST00000370803	ENSG00000156531	PHF6	transcript	0.143683166666667	0.00348583333333333	5.36524364905959	0.00618834385869472	0.550094914940772
ENST00000370854	ENSG00000171307	ZDHHC16	transcript	0.127093	0.5413365	-2.09064109398095	0.0377148111170043	1
ENST00000370935	ENSG00000165675	ENOX2	transcript	0.118602833333333	0.00768233333333333	3.94845010179923	0.0430730878463897	1
ENST00000370976	ENSG00000116729	WLS	transcript	0	1.0725285	-Inf	3.42792931147266e-07	0.00107359199901553
ENST00000371158	ENSG00000132849	PATJ	transcript	0.687510166666667	0.2353975	1.54628204921134	0.0180734380067662	0.892966378481394
ENST00000371160	ENSG00000101972	STAG2	transcript	0.442276833333333	0.00808566666666667	5.77343913552707	0.00206735173373443	0.320181852697254
ENST00000371212	ENSG00000172456	FGGY	transcript	0.0563426666666667	0	Inf	0.0457253996417077	1
ENST00000371249	ENSG00000095637	SORBS1	transcript	0	0.0118265	-Inf	0.000110898568082261	0.0562701812629686
ENST00000371319	ENSG00000157216	SSBP3	transcript	1.91379508333333	7.16007983333333	-1.90353930957563	0.00434764185466229	0.469529811474082
ENST00000371399	ENSG00000058799	YIPF1	transcript	0	0.461676	-Inf	8.15239403285644e-05	0.0453644428521964
ENST00000371432	ENSG00000124813	RUNX2	transcript	0.0187850833333333	0.0782478333333333	-2.05846328866794	0.00574202684267499	0.534591863040242
ENST00000371436	ENSG00000124813	RUNX2	transcript	0	0.0489243333333333	-Inf	0.00214030233087797	0.326710855801667
ENST00000371438	ENSG00000124813	RUNX2	transcript	0.0506078333333333	1.2710425	-4.65050775073929	0.00540380234795059	0.519915623148954
ENST00000371497	ENSG00000182463	TSHZ2	transcript	0.0811819166666667	0.0174663333333333	2.21658162335471	0.0478667733648349	1
ENST00000371509	ENSG00000116171	SCP2	transcript	0.221173583333333	0	Inf	0.0211049764184238	0.953032390068896
ENST00000371514	ENSG00000116171	SCP2	transcript	0.874662416666667	0.272404833333333	1.68297400245559	0.0163319106279689	0.857425307968366
ENST00000371542	ENSG00000184709	LRRC26	transcript	0.0228563333333333	0.145498833333333	-2.67034169838487	0.00197456451708757	0.312438714746478
ENST00000371601	ENSG00000107281	NPDC1	transcript	0.222712666666667	0.850846	-1.933714420051	0.02697406994062	1
ENST00000371602	ENSG00000101126	ADNP	transcript	0.2983985	0.0636066666666667	2.22999039482936	0.0237626470271283	1
ENST00000371655	ENSG00000169213	RAB3B	transcript	0.00105975	0.0136505	-3.68715792464382	0.0210732059845251	0.953032390068896
ENST00000371731	ENSG00000112759	SLC29A1	transcript	0.167183416666667	0.0138503333333333	3.593439147183	0.0103767545591211	0.697031876081893
ENST00000371738	ENSG00000213221	DNLZ	transcript	1.61113675	3.92224466666667	-1.28360058031359	0.0167234934145045	0.864860847110779
ENST00000371740	ENSG00000112759	SLC29A1	transcript	2.88858383333333	0.055196	5.70965483528546	0.0023184702629449	0.341842632519432
ENST00000371806	ENSG00000085265	FCN1	transcript	66.682163	141.635915	-1.08681433231469	0.0207861248546641	0.948216870881399
ENST00000371822	ENSG00000131725	WDR44	transcript	0.0319441666666667	0	Inf	0.0358450494819366	1
ENST00000371825	ENSG00000131725	WDR44	transcript	0.200622	0	Inf	0.0218475782417252	0.964191590770016
ENST00000371852	ENSG00000138135	CH25H	transcript	0	0.0132093333333333	-Inf	0.0317741380244111	1
ENST00000371877	ENSG00000123473	STIL	transcript	0.0561659166666667	0.000322666666666667	7.44350656396689	0.0104770360032934	0.700719289395523
ENST00000371884	ENSG00000162367	TAL1	transcript	0.0266470833333333	0.00455166666666667	2.54951081750807	0.0298107398545722	1
ENST00000371899	ENSG00000160326	SLC2A6	transcript	2.10689675	3.79030616666667	-0.847194773005878	0.037038362217307	1
ENST00000371922	ENSG00000138134	STAMBPL1	transcript	0.180022666666667	0	Inf	0.00159169668739449	0.279624471242949
ENST00000371926	ENSG00000138134	STAMBPL1	transcript	0.1506285	0	Inf	0.00211019940651197	0.323202126638195
ENST00000371930	ENSG00000152766	ANKRD22	transcript	0.269954416666667	3.4873585	-3.69134695488174	0.000121308003383841	0.0586053159964755
ENST00000371946	ENSG00000079277	MKNK1	transcript	0.156760416666667	0.368839166666667	-1.23443054954464	0.0295900412644389	1
ENST00000371968	ENSG00000182508	LHFPL1	transcript	0.0018125	0.0234643333333333	-3.694416570978	0.0226610097039739	0.983040211140937
ENST00000372064	ENSG00000112715	VEGFA	transcript	0.000992166666666667	0.200145666666667	-7.65625217655085	6.91156876632481e-07	0.00190225222182258
ENST00000372077	ENSG00000112715	VEGFA	transcript	0.424588416666667	4.73333333333333e-05	13.1309208688054	0.000196776365191441	0.0805054656239308
ENST00000372104	ENSG00000132781	MUTYH	transcript	0.00754475	0.236507833333333	-4.97027106042984	0.00259125243497743	0.363841614516711
ENST00000372176	ENSG00000062598	ELMO2	transcript	0.280267583333333	0.0861121666666667	1.702515893701	0.0218360541210228	0.964151490297468
ENST00000372185	ENSG00000122378	FAM213A	transcript	0.00263275	0.0292456666666667	-3.47358043832929	0.0451164884170786	1
ENST00000372192	ENSG00000117425	PTCH2	transcript	0	0.00907933333333333	-Inf	0.0201324591086612	0.931811000560767
ENST00000372208	ENSG00000130717	UCK1	transcript	0	0.0953305	-Inf	0.000818967713176355	0.194973975502356
ENST00000372227	ENSG00000080189	SLC35C2	transcript	0.209599583333333	0.0207506666666667	3.33640625644407	0.0294635597767946	1
ENST00000372247	ENSG00000187147	RNF220	transcript	0	0.624200166666667	-Inf	2.69394748039074e-07	0.000941108548678178
ENST00000372259	ENSG00000117419	ERI3	transcript	0.0215903333333333	0.1930805	-3.16074504546807	0.00469383108087343	0.488917478609882
ENST00000372261	ENSG00000160539	PLPP7	transcript	0.05148875	0.263502333333333	-2.35548658594184	0.00520368373389026	0.511498457933531
ENST00000372344	ENSG00000171453	POLR1C	transcript	0	0.0911066666666667	-Inf	0.0084728312709116	0.638867557418198
ENST00000372394	ENSG00000130707	ASS1	transcript	0.00184658333333333	0.1160475	-5.97371326243552	0.00667603836950386	0.573110760784676
ENST00000372428	ENSG00000147224	PRPS1	transcript	0.0121828333333333	0.00172216666666667	2.82255302175391	0.0445503886437496	1
ENST00000372431	ENSG00000100979	PLTP	transcript	0	0.0522068333333333	-Inf	0.0151097661065065	0.82921118224982
ENST00000372573	ENSG00000198815	FOXJ3	transcript	0.00259733333333333	0.1796275	-6.11183324888143	0.00236837198200189	0.344171816424515
ENST00000372597	ENSG00000010803	SCMH1	transcript	0.000993666666666667	0.0119585	-3.58913065845444	0.0246490825920542	1
ENST00000372654	ENSG00000066136	NFYC	transcript	0.0015675	0.163304666666667	-6.70295676533018	0.00548287976712161	0.523640961986141
ENST00000372674	ENSG00000133134	BEX2	transcript	0	0.0810771666666667	-Inf	0.0172139737053591	0.872213020008251
ENST00000372677	ENSG00000133134	BEX2	transcript	0.237789916666667	0.013843	4.10245900268356	0.0179752241744928	0.892768257246123
ENST00000372689	ENSG00000124155	PIGT	transcript	0.7532445	0	Inf	0.00171540241731549	0.293411345673596
ENST00000372708	ENSG00000084070	SMAP2	transcript	1.01095908333333	0.0652096666666667	3.95449495272444	0.00393921517002209	0.44233268503059
ENST00000372727	ENSG00000204070	SYS1	transcript	0	0.1234	-Inf	0.0109593516728325	0.713330708169201
ENST00000372735	ENSG00000198908	BHLHB9	transcript	0.023841	0.00406866666666667	2.5508167554597	0.0383819833693948	1
ENST00000372919	ENSG00000138279	ANXA7	transcript	0.0142911666666667	0.1322805	-3.21040480231983	0.00616118524382594	0.54861730369656
ENST00000372926	ENSG00000102384	CENPI	transcript	0	0.0374051666666667	-Inf	0.0112098951223601	0.720041530755556
ENST00000372940	ENSG00000182180	MRPS16	transcript	0.0308839166666667	0.356465666666667	-3.52883549837295	0.031009426470072	1
ENST00000372984	ENSG00000174574	AKIRIN1	transcript	0.347119666666667	0	Inf	0.0130451204202425	0.768897764471169
ENST00000373025	ENSG00000096088	PGC	transcript	0.00503041666666667	1.928676	-8.58271718615555	1.72623970237511e-05	0.0169808182181284
ENST00000373049	ENSG00000147202	DIAPH2	transcript	0.243947166666667	0	Inf	0.00574469208177568	0.534591863040242
ENST00000373057	ENSG00000137166	FOXP4	transcript	0.107740333333333	0	Inf	0.00358344584311269	0.427582286690178
ENST00000373060	ENSG00000137166	FOXP4	transcript	0.362221083333333	0.125092833333333	1.53387138307392	0.0298241724092899	1
ENST00000373141	ENSG00000160408	ST6GALNAC6	transcript	0.0148003333333333	0.289327166666667	-4.28900021920379	0.000159012477534455	0.0711443757244671
ENST00000373163	ENSG00000054116	TRAPPC3	transcript	0	0.193190166666667	-Inf	0.000465301665959286	0.138107920950171
ENST00000373228	ENSG00000136877	FPGS	transcript	0	0.136571	-Inf	0.00199787701816784	0.314483847790457
ENST00000373287	ENSG00000006607	FARP2	transcript	0.0104101666666667	0	Inf	0.0407494620607847	1
ENST00000373322	ENSG00000148356	LRSAM1	transcript	0.00470991666666667	0.0480036666666667	-3.34937116816102	0.0338538679351969	1
ENST00000373382	ENSG00000122958	VPS26A	transcript	0.39654475	0.0523221666666667	2.92198949363304	0.00590081242234815	0.539176346337798
ENST00000373476	ENSG00000116497	S100PBP	transcript	0.18131575	0	Inf	0.00902678805757333	0.655395326411672
ENST00000373562	ENSG00000182866	LCK	transcript	4.975e-05	0.08754	-10.7810301429828	0.0253299971649055	1
ENST00000373567	ENSG00000197122	SRC	transcript	0.23968725	0.000989666666666667	7.91999476501943	0.00361000607644668	0.429160735462394
ENST00000373589	ENSG00000147099	HDAC8	transcript	0	0.0331655	-Inf	0.0316100465252239	1
ENST00000373606	ENSG00000101363	MANBAL	transcript	0.16171025	0	Inf	0.0198458024468283	0.928004684751694
ENST00000373723	ENSG00000148187	MRRF	transcript	0	0.0846105	-Inf	0.0123808258511652	0.752054792851692
ENST00000373734	ENSG00000149636	DSN1	transcript	0.0636889166666667	0	Inf	0.0317327697059135	1
ENST00000373737	ENSG00000010030	ETV7	transcript	0	0.201107	-Inf	0.000543288668169727	0.155582184761621
ENST00000373738	ENSG00000010030	ETV7	transcript	0.0679814166666667	0.686990833333333	-3.33707851731283	0.0433314797111372	1
ENST00000373808	ENSG00000283430	AL513122.2	transcript	5.3583965	0	Inf	0.000529870633978468	0.154248398497097
ENST00000373847	ENSG00000119397	CNTRL	transcript	0.482773083333333	0.109854166666667	2.13575565102497	0.0287769286195103	1
ENST00000373850	ENSG00000119397	CNTRL	transcript	0.100789666666667	0	Inf	0.00851043731055482	0.638867557418198
ENST00000373863	ENSG00000158161	EYA3	transcript	0.0182025	0.093197	-2.35614690624036	0.0163965499365095	0.858833130324957
ENST00000373988	ENSG00000147130	ZMYM3	transcript	0.05216225	0.000106	8.94279802603208	0.0185358688175116	0.906092726238155
ENST00000373991	ENSG00000171222	SCAND1	transcript	0.463931833333333	1.66814266666667	-1.8462579322443	0.00449381755528493	0.47792854737559
ENST00000374102	ENSG00000184634	MED12	transcript	0.112575	0.000945333333333333	6.89584763559821	0.0258874940875392	1
ENST00000374116	ENSG00000137309	HMGA1	transcript	0.214794333333333	0.0333391666666667	2.68766598407393	0.0156593315724565	0.846405325958981
ENST00000374124	ENSG00000157657	ZNF618	transcript	0.0101913333333333	0.0848606666666667	-3.0577532006941	0.0300044878167447	1
ENST00000374141	ENSG00000204160	ZDHHC18	transcript	0.20976675	0.0264115	2.98954787076162	0.00621358957706672	0.551661068755704
ENST00000374236	ENSG00000148153	INIP	transcript	0	0.050674	-Inf	0.0318100626334527	1
ENST00000374264	ENSG00000106868	SUSD1	transcript	0.479552833333333	0.0123971666666667	5.27360742871656	0.00452294396042321	0.478226292439393
ENST00000374270	ENSG00000106868	SUSD1	transcript	5.80726425	2.82290166666667	1.04067980836584	0.041845391081873	1
ENST00000374362	ENSG00000172661	FAM21C	transcript	0.100027166666667	0	Inf	0.00613933560452364	0.548479183457534
ENST00000374389	ENSG00000133226	SRRM1	transcript	0.1704365	0	Inf	0.00377462390272313	0.433728340119128
ENST00000374481	ENSG00000178562	CD28	transcript	0.07438925	0.0026635	4.80369896633992	0.00801795324873313	0.628869260635739
ENST00000374552	ENSG00000158813	EDA	transcript	0.0678871666666667	0.00719833333333333	3.23740405855435	0.01404192740048	0.793227314181155
ENST00000374627	ENSG00000133216	EPHB2	transcript	0.00286558333333333	0.0489606666666667	-4.09472244579645	0.0301387796662021	1
ENST00000374637	ENSG00000159189	C1QC	transcript	0.000624916666666667	0.054594	-6.44893477668091	0.0413360958401998	1
ENST00000374640	ENSG00000159189	C1QC	transcript	0.039112	0.2602235	-2.7340680378086	0.0175200764779305	0.880123877380913
ENST00000374651	ENSG00000184677	ZBTB40	transcript	0.0376735	3.5e-06	13.393907528422	0.0341712508817578	1
ENST00000374688	ENSG00000095209	TMEM38B	transcript	0.03951025	0.004249	3.21703172619308	0.0412660763758196	1
ENST00000374706	ENSG00000108100	CCNY	transcript	0.03489225	0	Inf	0.0474017193490877	1
ENST00000374708	ENSG00000204248	COL11A2	transcript	0	0.0127131666666667	-Inf	0.00760590105495981	0.61442720299328
ENST00000374728	ENSG00000095794	CREM	transcript	0.00016175	0.0319923333333333	-7.62781669557061	0.0296784914873532	1
ENST00000374790	ENSG00000148498	PARD3	transcript	0.0299311666666667	0	Inf	0.0223658128393309	0.977109638639038
ENST00000374874	ENSG00000148123	PLPPR1	transcript	0	0.00721216666666667	-Inf	0.0358293769480539	1
ENST00000374907	ENSG00000138448	ITGAV	transcript	0.0869063333333333	0	Inf	0.0310625943698501	1
ENST00000374943	ENSG00000179344	HLA-DQB1	transcript	0.78167125	0.00504233333333333	7.2763266724222	0.00113007078202577	0.224241056806471
ENST00000375000	ENSG00000127483	HP1BP3	transcript	25.4801026666667	11.5696973333333	1.13901996702469	0.0140587893739305	0.793227314181155
ENST00000375056	ENSG00000204305	AGER	transcript	0.118509416666667	0	Inf	0.0317182862500685	1
ENST00000375065	ENSG00000204305	AGER	transcript	0	0.225633	-Inf	0.00343801610715797	0.418185409563499
ENST00000375208	ENSG00000127463	EMC1	transcript	0	0.1863545	-Inf	1.66350455894855e-05	0.0168963448985137
ENST00000375227	ENSG00000073350	LLGL2	transcript	0.95077725	0.297109666666667	1.67811183817787	0.0298368579009015	1
ENST00000375242	ENSG00000081377	CDC14B	transcript	0.13487625	0.0128218333333333	3.39496186435693	0.0365106473299437	1
ENST00000375279	ENSG00000078699	CBFA2T2	transcript	0.264451333333333	0.0843933333333333	1.64780130671081	0.0411823198579415	1
ENST00000375310	ENSG00000130177	CDC16	transcript	0.139887083333333	0.00165566666666667	6.40070669913794	0.00343291098579208	0.418185409563499
ENST00000375311	ENSG00000183621	ZNF438	transcript	0.0770450833333333	0	Inf	0.0381879578542353	1
ENST00000375323	ENSG00000118137	APOA1	transcript	0	0.0376413333333333	-Inf	0.036618480967693	1
ENST00000375437	ENSG00000136531	SCN2A	transcript	0.0265825833333333	0	Inf	0.0293313020840536	1
ENST00000375495	ENSG00000127081	ZNF484	transcript	0.462970666666667	0.086185	2.42541208518394	0.00300426698552718	0.393173701672199
ENST00000375530	ENSG00000204371	EHMT2	transcript	0.131764416666667	0	Inf	0.0239890366152012	1
ENST00000375669	ENSG00000126216	TUBGCP3	transcript	0.281806333333333	0.0119908333333333	4.55470020413641	0.0287519190767762	1
ENST00000375780	ENSG00000213719	CLIC1	transcript	0.050725	1.92614083333333	-5.24687242213485	0.000756570483814704	0.188261682719097
ENST00000375849	ENSG00000116138	DNAJC16	transcript	0.0631538333333333	0.216287833333333	-1.77601030182258	0.0355479855899754	1
ENST00000375852	ENSG00000101336	HCK	transcript	5.35174166666667	0.488385833333333	3.45391521987034	0.010466781622923	0.700549330067781
ENST00000375871	ENSG00000156345	CDK20	transcript	0	0.0389473333333333	-Inf	0.0187829383950112	0.908524895674263
ENST00000375957	ENSG00000083223	ZCCHC6	transcript	0	0.5737825	-Inf	2.11563205586961e-07	0.000882913300772846
ENST00000376042	ENSG00000147082	CCNB3	transcript	0.0125684166666667	0	Inf	0.0211339498859138	0.953073981324785
ENST00000376048	ENSG00000116731	PRDM2	transcript	0.004726	0.0642885	-3.76586915527829	0.0106519445347035	0.706427709732325
ENST00000376083	ENSG00000135049	AGTPBP1	transcript	0.0757383333333333	0.202721666666667	-1.42040471136013	0.0369418778949244	1
ENST00000376279	ENSG00000175198	PCCA	transcript	0.112713333333333	0	Inf	0.0180719149857586	0.892966378481394
ENST00000376286	ENSG00000175198	PCCA	transcript	0.079295	0	Inf	0.0414110006755898	1
ENST00000376363	ENSG00000151023	ENKUR	transcript	0.28405975	0	Inf	0.00338742581623931	0.414640094016085
ENST00000376438	ENSG00000172159	FRMD3	transcript	0	0.2584295	-Inf	5.30444402572298e-08	0.000313744620356663
ENST00000376485	ENSG00000137343	ATAT1	transcript	0	0.0817948333333333	-Inf	0.00209041613895103	0.322346427538587
ENST00000376610	ENSG00000094631	HDAC6	transcript	0	0.163928166666667	-Inf	0.0026380826204245	0.366927800918921
ENST00000376618	ENSG00000110090	CPT1A	transcript	0.0205000833333333	0.202403333333333	-3.3035313701909	0.0483448293579797	1
ENST00000376634	ENSG00000197969	VPS13A	transcript	0.602707583333333	0.0154638333333333	5.28448831832778	0.00130670598339767	0.246227325606003
ENST00000376637	ENSG00000177674	AGTRAP	transcript	0.0257595	0.411212166666667	-3.99670645497332	0.000132491435584489	0.062098450697178
ENST00000376669	ENSG00000116670	MAD2L2	transcript	0.00429791666666667	0.0993245	-4.53044021040743	0.0301299969417304	1
ENST00000376716	ENSG00000197619	ZNF615	transcript	8.33333333333333e-06	0.0119885	-10.490469850671	0.0342447860738014	1
ENST00000376753	ENSG00000116663	FBXO6	transcript	2.59667375	6.48142466666667	-1.31964620033583	0.0140399570330404	0.793227314181155
ENST00000376767	ENSG00000099139	PCSK5	transcript	0.0170035833333333	0	Inf	0.0394404096920144	1
ENST00000376785	ENSG00000066379	ZNRD1	transcript	0	0.292071333333333	-Inf	0.000207083478926616	0.0810705041961632
ENST00000376861	ENSG00000204642	HLA-F	transcript	1.10872208333333	5.03731533333333	-2.1837572666203	0.00865257421234793	0.642381748079016
ENST00000376922	ENSG00000159314	ARHGAP27	transcript	1.13946941666667	0.0145898333333333	6.28725499024311	0.00260237148611913	0.364753688621559
ENST00000377016	ENSG00000204681	GABBR1	transcript	0.0716181666666667	0.290760833333333	-2.02143545235778	0.026294103950913	1
ENST00000377026	ENSG00000125814	NAPB	transcript	0.5169455	0.0362648333333333	3.83336906591642	0.0203096722039778	0.935408710915965
ENST00000377059	ENSG00000078403	MLLT10	transcript	0.6153095	0	Inf	0.000284562316318233	0.100958485857826
ENST00000377182	ENSG00000165072	MAMDC2	transcript	0.00091875	0.0107301666666667	-3.54585632991501	0.0387515091918689	1
ENST00000377307	ENSG00000147799	ARHGAP39	transcript	0	0.00992933333333333	-Inf	0.00872246062010863	0.645128245782872
ENST00000377533	ENSG00000180900	SCRIB	transcript	0.00268816666666667	0.0317165	-3.56053908132295	0.0463250163464483	1
ENST00000377619	ENSG00000188243	COMMD6	transcript	0.612847583333333	0	Inf	0.0198852068417014	0.928095535147756
ENST00000377625	ENSG00000136111	TBC1D4	transcript	0.140868083333333	0	Inf	0.0134804023249889	0.779526289194789
ENST00000377708	ENSG00000186470	BTN3A2	transcript	0.963039333333333	0.078853	3.61035717394895	0.000776048422362375	0.189431993657822
ENST00000377795	ENSG00000019582	CD74	transcript	8.23009583333333	15.6087398333333	-0.92337293152412	0.048530911149262	1
ENST00000377808	ENSG00000073584	SMARCE1	transcript	0.00483241666666667	0.1981045	-5.35737298772186	0.00406485222869017	0.44859076995235
ENST00000377848	ENSG00000076555	ACACB	transcript	0.240283416666667	0	Inf	0.0028556343191563	0.386532022410389
ENST00000377854	ENSG00000076555	ACACB	transcript	0.163423083333333	0.00353483333333333	5.53082577289881	0.0249761821682329	1
ENST00000377890	ENSG00000168003	SLC3A2	transcript	0.0259765833333333	0.3846275	-3.8881783232623	0.0356340991381328	1
ENST00000377938	ENSG00000169605	GKN1	transcript	0	0.692539333333333	-Inf	5.95766332829853e-05	0.0355989981442575
ENST00000377942	ENSG00000136099	PCDH8	transcript	0.02014575	0.001278	3.97851577474368	0.0493903217280383	1
ENST00000378094	ENSG00000070610	GBA2	transcript	0	1.31643233333333	-Inf	2.85587816859934e-08	0.000185275096187882
ENST00000378097	ENSG00000069424	KCNAB2	transcript	1.76999391666667	6.3254055	-1.83741356710608	0.00819685804188187	0.634278577233476
ENST00000378142	ENSG00000171659	GPR34	transcript	0.372914166666667	0.0914353333333333	2.02801992638178	0.0330652470245129	1
ENST00000378149	ENSG00000229183	PGA4	transcript	0.0190800833333333	1.96781333333333	-6.68838209056005	2.00357004929609e-05	0.0179614573790741
ENST00000378270	ENSG00000123179	EBPL	transcript	0.255404416666667	0	Inf	0.0106635000279991	0.706427709732325
ENST00000378425	ENSG00000157870	FAM213B	transcript	0.0564324166666667	0	Inf	0.036538255218228	1
ENST00000378458	ENSG00000065809	FAM107B	transcript	0.4367715	0.0366635	3.57446230004046	0.0472204740004257	1
ENST00000378619	ENSG00000147036	LANCL3	transcript	0.00198983333333333	0.0467723333333333	-4.55493590024844	0.00781182111171586	0.619117497793711
ENST00000378634	ENSG00000172301	COPRS	transcript	0.172438416666667	0.00120916666666667	7.15592429703613	0.00239341003613306	0.346700903559466
ENST00000378637	ENSG00000182621	PLCB1	transcript	0.0668865	0.0003755	7.47675833672221	0.030061865708784	1
ENST00000378661	ENSG00000162881	OXER1	transcript	4.57575058333333	2.2449475	1.0273267086021	0.0413309805753703	1
ENST00000378706	ENSG00000164402	SEPT8	transcript	0.0126771666666667	0.0758163333333333	-2.58027634518136	0.0401954159230669	1
ENST00000378886	ENSG00000125885	MCM8	transcript	0.0795304166666667	0	Inf	0.031468022465862	1
ENST00000378896	ENSG00000125885	MCM8	transcript	0.11990225	0	Inf	0.00590934710967651	0.539413518830521
ENST00000378900	ENSG00000151465	CDC123	transcript	0.00717566666666667	0.511351333333333	-6.15505817788203	1.00954803178231e-05	0.0117745069255633
ENST00000378915	ENSG00000143889	HNRNPLL	transcript	0	0.0689028333333333	-Inf	0.00203597754258694	0.318823552250791
ENST00000378944	ENSG00000004777	ARHGAP33	transcript	0.0617946666666667	0.00972766666666667	2.6673166297352	0.0351000826186429	1
ENST00000379059	ENSG00000101868	POLA1	transcript	0.103699583333333	0	Inf	0.0303319600159254	1
ENST00000379087	ENSG00000164970	FAM219A	transcript	0.0400221666666667	0.201814333333333	-2.33415746454181	0.0329903865944551	1
ENST00000379262	ENSG00000124523	SIRT5	transcript	0.582803666666667	0.0283036666666667	4.36394908636074	0.0443974286040041	1
ENST00000379284	ENSG00000145990	GFOD1	transcript	0.0196605833333333	0.00447383333333333	2.13572271051615	0.0498858441138132	1
ENST00000379287	ENSG00000145990	GFOD1	transcript	1.43011566666667	0.434536166666667	1.71858367240617	0.00835670364963142	0.638867557418198
ENST00000379312	ENSG00000039523	FAM65A	transcript	0.244175	1.173442	-2.26475913336376	0.00323549092650024	0.407063451968718
ENST00000379335	ENSG00000112137	PHACTR1	transcript	0.210887833333333	0.0275738333333333	2.93510411384642	0.0479794355728139	1
ENST00000379344	ENSG00000196155	PLEKHG4	transcript	0	0.067046	-Inf	0.000314440871824128	0.10736500820837
ENST00000379370	ENSG00000188157	AGRN	transcript	0.00500925	0.439513833333333	-6.45517014854595	0.000158416825850492	0.0711443757244671
ENST00000379376	ENSG00000101265	RASSF2	transcript	0.28203375	0.0135266666666667	4.38198954577693	0.00210834158968321	0.323202126638195
ENST00000379389	ENSG00000187608	ISG15	transcript	20.8522454166667	57.02163	-1.45130653555138	0.0366694924041309	1
ENST00000379441	ENSG00000076108	BAZ2A	transcript	0.309544083333333	0.072386	2.09636228241442	0.0331767393955492	1
ENST00000379449	ENSG00000198363	ASPH	transcript	1.17989833333333	0.2919375	2.01493110909751	0.0281391990429158	1
ENST00000379535	ENSG00000185787	MORF4L1	transcript	0.00122383333333333	0.172927666666667	-7.14261779449269	0.000274367455729653	0.0992805743691064
ENST00000379615	ENSG00000164219	PGGT1B	transcript	0	0.0809828333333333	-Inf	0.0138726238349086	0.790965682123275
ENST00000379619	ENSG00000075426	FOSL2	transcript	0.0850785	0.196209833333333	-1.20553084326969	0.0380359438103958	1
ENST00000379682	ENSG00000173681	CXorf23	transcript	0.220654	0.00456283333333333	5.59571213299134	0.00438648917722045	0.472041326446739
ENST00000379717	ENSG00000243943	ZNF512	transcript	0.2053825	0	Inf	0.00201146131001071	0.316074348584296
ENST00000379747	ENSG00000133110	POSTN	transcript	0.00220716666666667	0.0284215	-3.68671521858836	0.00456123827115095	0.480596828279913
ENST00000379772	ENSG00000101220	C20orf27	transcript	2.53872041666667	5.89787583333333	-1.21609392687434	0.00900036035753956	0.655395326411672
ENST00000379780	ENSG00000087237	CETP	transcript	0	0.141046833333333	-Inf	0.00123851726979062	0.240359681685328
ENST00000379904	ENSG00000164308	ERAP2	transcript	0.102293916666667	0	Inf	0.0421442770365188	1
ENST00000379937	ENSG00000185024	BRF1	transcript	0.0726678333333333	0	Inf	0.0210520275085306	0.953032390068896
ENST00000380250	ENSG00000073910	FRY	transcript	0	0.00258933333333333	-Inf	0.0455717054216489	1
ENST00000380353	ENSG00000134014	ELP3	transcript	0.0607355	0	Inf	0.0488900687333606	1
ENST00000380393	ENSG00000132670	PTPRA	transcript	0.000199416666666667	0.041984	-7.71790982380074	0.00873644156349803	0.64563653783947
ENST00000380464	ENSG00000147872	PLIN2	transcript	0.3163705	0.0834456666666667	1.92270604433924	0.0138481748117543	0.790965682123275
ENST00000380675	ENSG00000145734	BDP1	transcript	0.0519543333333333	0	Inf	0.0132556370060085	0.777173397534358
ENST00000380764	ENSG00000124535	WRNIP1	transcript	0.0711788333333333	1.68333333333333e-05	12.0459116838646	0.0355330013147926	1
ENST00000380773	ENSG00000124535	WRNIP1	transcript	0.440802	0.0336833333333333	3.710023948701	0.0129334430544069	0.767764683278761
ENST00000380800	ENSG00000185658	BRWD1	transcript	0	0.0133333333333333	-Inf	0.00451945686271396	0.478226292439393
ENST00000380818	ENSG00000085231	AK6	transcript	0.19731875	0	Inf	0.0127646806530677	0.762230190871056
ENST00000380850	ENSG00000155158	TTC39B	transcript	0.0821691666666667	0.0010775	6.25283736106126	0.0077070499679351	0.616114276348159
ENST00000380968	ENSG00000119684	MLH3	transcript	0	0.126322833333333	-Inf	3.45642533495834e-05	0.0257319533645566
ENST00000380989	ENSG00000107959	PITRM1	transcript	1.04664883333333	0.111513833333333	3.23048288400903	0.0195885352662815	0.923593351056936
ENST00000381000	ENSG00000087470	DNM1L	transcript	0.00373358333333333	0.0305541666666667	-3.0327362961745	0.0144628452554448	0.810071364955442
ENST00000381124	ENSG00000105968	H2AFV	transcript	0.150722666666667	0	Inf	0.0315956974283887	1
ENST00000381184	ENSG00000002586	CD99	transcript	0.145560666666667	0.548835333333333	-1.91475279956668	0.0241293726656309	1
ENST00000381255	ENSG00000171476	HOPX	transcript	0.226394	0.00476216666666667	5.57107380042914	0.00167677762301684	0.291191830995228
ENST00000381287	ENSG00000134352	IL6ST	transcript	0.0638225	0	Inf	0.0283929747098848	1
ENST00000381294	ENSG00000134352	IL6ST	transcript	0.0554865	0	Inf	0.0475183286390385	1
ENST00000381310	ENSG00000185736	ADARB2	transcript	0.00189583333333333	0.0175966666666667	-3.21439812069721	0.0456363839638822	1
ENST00000381404	ENSG00000174837	ADGRE1	transcript	0.538791083333333	0.058969	3.1916973411002	0.00603904463230223	0.547201674148547
ENST00000381434	ENSG00000137033	IL33	transcript	0	0.011475	-Inf	0.0395990656465015	1
ENST00000381501	ENSG00000135605	TEC	transcript	0.7956615	0.305779833333333	1.37966153060374	0.033214909056677	1
ENST00000381513	ENSG00000066117	SMARCD1	transcript	0.203394583333333	0	Inf	0.00742168096775546	0.609470319978652
ENST00000381519	ENSG00000214026	MRPL23	transcript	0.18860475	0.780392666666667	-2.04883421037209	0.00819865730439968	0.634278577233476
ENST00000381535	ENSG00000100321	SYNGR1	transcript	0.0012115	0.0109155	-3.17151190663835	0.0494282799724274	1
ENST00000381540	ENSG00000205758	CRYZL1	transcript	0.235444916666667	0.0302523333333333	2.96027124924205	0.0451830477174618	1
ENST00000381556	ENSG00000132382	MYBBP1A	transcript	0.005331	0.161311666666667	-4.91930079108737	0.00105655361790655	0.219998450463371
ENST00000381577	ENSG00000120217	CD274	transcript	0.949666166666667	2.80566416666667	-1.56284996973515	0.014852398662792	0.820042011275432
ENST00000381624	ENSG00000174898	CATSPERD	transcript	0.00015125	0.0173105	-6.83856844379063	0.014346680292182	0.805338218502741
ENST00000381732	ENSG00000120158	RCL1	transcript	0.852335666666667	0.249953166666667	1.76976389953953	0.0356938072673997	1
ENST00000381843	ENSG00000113569	NUP155	transcript	0.15177075	0.0124315	3.6098214849554	0.0327403540507686	1
ENST00000381858	ENSG00000106993	CDC37L1	transcript	0.09575375	0.00298133333333333	5.00529939577534	0.02363685405227	1
ENST00000381903	ENSG00000205810	KLRC3	transcript	0.187931333333333	0.00570683333333333	5.04137138354114	0.0291577737104129	1
ENST00000381950	ENSG00000174130	TLR6	transcript	2.36406266666667	0.509362833333333	2.21450267957174	0.0116388287836735	0.732762233384872
ENST00000381955	ENSG00000103174	NAGPA	transcript	0.0947716666666667	0	Inf	0.0459047314657091	1
ENST00000382031	ENSG00000166963	MAP1A	transcript	0.016752	0.264144	-3.97891938711971	0.00965477778559007	0.677662436148546
ENST00000382039	ENSG00000067369	TP53BP1	transcript	0	0.0653131666666667	-Inf	0.000280151149815916	0.100176095204845
ENST00000382108	ENSG00000182957	SPATA13	transcript	0.0158841666666667	0.2450955	-3.94768268746175	0.00422093534544306	0.459672005695283
ENST00000382194	ENSG00000080503	SMARCA2	transcript	0.045119	0.0112691666666667	2.00135425784421	0.0370099876242607	1
ENST00000382348	ENSG00000184221	OLIG1	transcript	3.8854115	1.33373366666667	1.54259679764814	0.0123648248437392	0.752054792851692
ENST00000382357	ENSG00000205927	OLIG2	transcript	0.732792333333333	0.025967	4.81865315726458	5.66802870856276e-05	0.0350203202350485
ENST00000382515	ENSG00000010278	CD9	transcript	0.237152333333333	0.0173143333333333	3.77577531855628	0.0266003903620382	1
ENST00000382699	ENSG00000166979	EVA1C	transcript	0	0.0397716666666667	-Inf	0.0114995099707457	0.730379715449636
ENST00000382806	ENSG00000012817	KDM5D	transcript	0	0.408036666666667	-Inf	8.24046725894705e-06	0.0105414146308995
ENST00000382839	ENSG00000125386	FAM193A	transcript	0.0709939166666667	0	Inf	0.0182828787474782	0.899082669967308
ENST00000382874	ENSG00000121741	ZMYM2	transcript	0.03235675	0	Inf	0.00187139607250626	0.305651107433996
ENST00000383675	ENSG00000163608	NEPRO	transcript	0.0810130833333333	0	Inf	0.0475578958548234	1
ENST00000383736	ENSG00000047849	MAP4	transcript	0.0365315833333333	0.102698833333333	-1.49120360389879	0.0468960427477512	1
ENST00000383745	ENSG00000186448	ZNF197	transcript	0.166118416666667	0.0367431666666667	2.17666415220674	0.0474623752306373	1
ENST00000383807	ENSG00000144554	FANCD2	transcript	0.0720845833333333	0	Inf	0.0211201679428377	0.953032390068896
ENST00000388837	ENSG00000111057	KRT18	transcript	0.006781	0.19109	-4.81661042731868	0.0025467255785123	0.362549138978652
ENST00000389328	ENSG00000167632	TRAPPC9	transcript	0.00679891666666667	0.761859833333333	-6.80807689852078	7.12221699750811e-08	0.000380514916940397
ENST00000389562	ENSG00000183495	EP400	transcript	0.420720416666667	0	Inf	0.00169483493908864	0.292649017761836
ENST00000389658	ENSG00000101680	LAMA1	transcript	0	0.00223033333333333	-Inf	0.0366679119689942	1
ENST00000389698	ENSG00000174373	RALGAPA1	transcript	0.102275833333333	0	Inf	0.0251253470890228	1
ENST00000389722	ENSG00000070182	SPTB	transcript	0.0369455	0.191074166666667	-2.37066217988897	0.0369969836078505	1
ENST00000389869	ENSG00000100503	NIN	transcript	0.104346583333333	0.00280283333333333	5.21835359321406	0.00444850127104939	0.476456518800779
ENST00000389989	ENSG00000021762	OSBPL5	transcript	0	0.173471333333333	-Inf	0.000141704174416432	0.0660014443147303
ENST00000390655	ENSG00000172116	CD8B	transcript	2.60059708333333	5.4920215	-1.07849437688098	0.0192106623681463	0.912556699574732
ENST00000391754	ENSG00000125505	MBOAT7	transcript	4.7324385	10.8077323333333	-1.19140818737388	0.00506484853228793	0.508581805634206
ENST00000391836	ENSG00000185420	SMYD3	transcript	0.501465916666667	0.0914776666666667	2.45466017563003	0.0168427478603537	0.86720082426102
ENST00000391883	ENSG00000143498	TAF1A	transcript	0	0.0674161666666667	-Inf	0.0240474564426431	1
ENST00000391947	ENSG00000198625	MDM4	transcript	0.912374333333333	0.152812333333333	2.57786487514381	0.0231420386142552	0.991918667833755
ENST00000392059	ENSG00000168958	MFF	transcript	0.0467533333333333	0	Inf	0.0221626435440677	0.973513102020951
ENST00000392067	ENSG00000020577	SAMD4A	transcript	0.0198928333333333	0.116374166666667	-2.54845015819337	0.0386756242464371	1
ENST00000392110	ENSG00000074582	BCS1L	transcript	0.0932641666666667	0	Inf	0.0486969025475433	1
ENST00000392112	ENSG00000130396	AFDN	transcript	0.0183025833333333	0	Inf	0.0474156321020079	1
ENST00000392128	ENSG00000138375	SMARCAL1	transcript	0.146144	0	Inf	0.0167043257276636	0.864484549410281
ENST00000392133	ENSG00000079246	XRCC5	transcript	0.00438333333333333	0.0309823333333333	-2.82134550129184	0.0493115332444631	1
ENST00000392190	ENSG00000158793	NIT1	transcript	0	0.520706	-Inf	7.52050709429273e-06	0.00989927618607445
ENST00000392320	ENSG00000138378	STAT4	transcript	1.14906666666667	0.305576	1.91085935946035	0.0419496445707154	1
ENST00000392323	ENSG00000115415	STAT1	transcript	0.167589666666667	1.01055066666667	-2.59213655448488	0.00108139918324624	0.222716736549523
ENST00000392365	ENSG00000003436	TFPI	transcript	0.101797833333333	0.00143066666666667	6.15287546979815	0.0476274366249829	1
ENST00000392382	ENSG00000075711	DLG1	transcript	0.0283623333333333	0.0003615	6.29383676875667	0.0267221821965265	1
ENST00000392550	ENSG00000073350	LLGL2	transcript	0.607328	1.28197716666667	-1.07782277704938	0.0311158490651299	1
ENST00000392759	ENSG00000184863	RBM33	transcript	11.7375255	29.2870861666667	-1.31913637145106	0.0155565189290217	0.84403872863106
ENST00000392826	ENSG00000164889	SLC4A2	transcript	0.201732416666667	0.000505333333333333	8.64099186826787	0.036208863174618	1
ENST00000392839	ENSG00000111785	RIC8B	transcript	0.0110211666666667	0.170283666666667	-3.94959120433545	0.026093474864913	1
ENST00000392869	ENSG00000121964	GTDC1	transcript	0.77299	0.447799666666667	0.787596296168554	0.0495623659967131	1
ENST00000392911	ENSG00000185480	PARPBP	transcript	0.206685333333333	0	Inf	0.024692412261886	1
ENST00000392912	ENSG00000071794	HLTF	transcript	0.09640275	0	Inf	0.0378891354013816	1
ENST00000392975	ENSG00000008283	CYB561	transcript	0.0011195	0.203947333333333	-7.50919830520924	7.24925006473393e-06	0.00968254613425675
ENST00000392990	ENSG00000090060	PAPOLA	transcript	0.642545916666667	0	Inf	0.0158630664539691	0.85161907529184
ENST00000393010	ENSG00000155893	PXYLP1	transcript	0.0023085	0.0432208333333333	-4.2266992513166	0.000645817942581769	0.172583028721003
ENST00000393101	ENSG00000120798	NR2C1	transcript	0	0.0180643333333333	-Inf	0.0402013777311424	1
ENST00000393158	ENSG00000170962	PDGFD	transcript	0.163189666666667	0.0194785	3.06659521952989	0.00852936586491011	0.638867557418198
ENST00000393190	ENSG00000243678	NME2	transcript	1.91628058333333	3.74380283333333	-0.966195640560449	0.0287967469482933	1
ENST00000393193	ENSG00000011052	NME1-NME2	transcript	0.162669833333333	0	Inf	0.0350470658910159	1
ENST00000393196	ENSG00000239672	NME1	transcript	0.35955825	1.028416	-1.51612654319206	0.0244361491708311	1
ENST00000393227	ENSG00000108848	LUC7L3	transcript	0.114555166666667	0	Inf	0.00232734523802984	0.342595026327488
ENST00000393249	ENSG00000091039	OSBPL8	transcript	0.167549916666667	0.0250045	2.74433130725917	0.0260255126341345	1
ENST00000393304	ENSG00000172780	RAB43	transcript	0.0416575	0.772106333333333	-4.21215138064766	3.25601136808032e-05	0.0246439360421579
ENST00000393392	ENSG00000137494	ANKRD42	transcript	0.0390208333333333	0	Inf	0.0186756831944428	0.908524895674263
ENST00000393408	ENSG00000108468	CBX1	transcript	0.0384993333333333	0.001033	5.21992130454332	0.0294376056855769	1
ENST00000393432	ENSG00000169045	HNRNPH1	transcript	0.264131166666667	0.0715456666666667	1.88431825067754	0.023697680437907	1
ENST00000393437	ENSG00000170500	LONRF2	transcript	0.0143115	0	Inf	0.000781356157249301	0.189431993657822
ENST00000393441	ENSG00000166167	BTRC	transcript	0.0330418333333333	0.000348666666666667	6.56630148125104	0.0424873516236168	1
ENST00000393446	ENSG00000004866	ST7	transcript	0.121097666666667	0.0032755	5.20831210832384	0.0142808965835676	0.802141269141944
ENST00000393449	ENSG00000004866	ST7	transcript	0	0.036894	-Inf	0.0166812286749781	0.863888798198747
ENST00000393452	ENSG00000042088	TDP1	transcript	0.0239000833333333	0.135379833333333	-2.50192529225099	0.0185583449787967	0.906215958440437
ENST00000393514	ENSG00000100722	ZC3H14	transcript	0	0.0273466666666667	-Inf	0.0140002102542215	0.793227314181155
ENST00000393527	ENSG00000136811	ODF2	transcript	0.140724083333333	0.00810333333333333	4.11820995286536	0.0111261542607879	0.718218166834445
ENST00000393561	ENSG00000091136	LAMB1	transcript	0.00248258333333333	0.0297615	-3.58353319020733	0.00267103499611513	0.369249244325962
ENST00000393568	ENSG00000054983	GALC	transcript	0	0.130417166666667	-Inf	0.000165168991728315	0.0717773859986806
ENST00000393576	ENSG00000198055	GRK6	transcript	0.70398	1.717043	-1.28631982154334	0.0199832254657796	0.929060709597932
ENST00000393585	ENSG00000164305	CASP3	transcript	0.0194173333333333	0.1060615	-2.44948406949175	0.0364964892953166	1
ENST00000393590	ENSG00000171631	P2RY6	transcript	0.001407	0.103665166666667	-6.20316506567535	0.00581787800668623	0.537000782476907
ENST00000393612	ENSG00000103051	COG4	transcript	0.280206583333333	0	Inf	0.00685693589650503	0.583128467041263
ENST00000393614	ENSG00000168710	AHCYL1	transcript	0.12659825	0.0300885	2.07297337116525	0.0156693818769967	0.846405325958981
ENST00000393706	ENSG00000136877	FPGS	transcript	0.0149	0.212999166666667	-3.8374635502932	0.0086524046606788	0.642381748079016
ENST00000393733	ENSG00000105364	MRPL4	transcript	0.102420916666667	0.353982166666667	-1.78916630396729	0.0241346233234929	1
ENST00000393801	ENSG00000110075	PPP6R3	transcript	0.00569875	0.119894	-4.39497014771591	0.00105789127119536	0.219998450463371
ENST00000393860	ENSG00000108774	RAB5C	transcript	0.311798166666667	1.71426833333333	-2.45890860095368	0.00373821195858918	0.433065180024059
ENST00000393880	ENSG00000168256	NKIRAS2	transcript	0.18946775	0.835465333333333	-2.14062766368414	0.0191322026653631	0.912138704432964
ENST00000393930	ENSG00000173801	JUP	transcript	0.0768333333333333	0.016374	2.23032554437497	0.0359812170690024	1
ENST00000393955	ENSG00000173599	PC	transcript	0	0.0680093333333333	-Inf	0.000840156826908219	0.196668154133863
ENST00000393958	ENSG00000173599	PC	transcript	0.00399333333333333	0.0860458333333333	-4.4294399257678	0.00771287566427588	0.616114276348159
ENST00000393979	ENSG00000239306	RBM14	transcript	0	0.065394	-Inf	0.00854250996190566	0.638867557418198
ENST00000394000	ENSG00000085514	PILRA	transcript	0	0.0949266666666667	-Inf	0.0112078000694148	0.720041530755556
ENST00000394054	ENSG00000144802	NFKBIZ	transcript	0.00535766666666667	0.0408213333333333	-2.92964657522785	0.0439763726670985	1
ENST00000394104	ENSG00000165219	GAPVD1	transcript	0.19721725	0.0230161666666667	3.09906626712409	0.018396920116842	0.902701388229161
ENST00000394129	ENSG00000103852	TTC23	transcript	0.0199470833333333	0	Inf	0.0473358346313743	1
ENST00000394163	ENSG00000197343	ZNF655	transcript	0.0354591666666667	0.000469166666666667	6.23991430485844	0.0236112456437561	1
ENST00000394166	ENSG00000185551	NR2F2	transcript	0.00235325	0.013542	-2.52471432431502	0.0392827854505801	1
ENST00000394168	ENSG00000112624	GLTSCR1L	transcript	0.611149666666667	0.0165161666666667	5.20957494292714	0.00265940363491286	0.369203726376452
ENST00000394243	ENSG00000171992	SYNPO	transcript	0.114892833333333	0.274090333333333	-1.25436263798819	0.0431453718136985	1
ENST00000394250	ENSG00000131748	STARD3	transcript	0	1.20094566666667	-Inf	4.11100716153414e-06	0.00651670689545775
ENST00000394252	ENSG00000170439	METTL7B	transcript	0.00231283333333333	0.0331366666666667	-3.84069527231511	0.00468657891929763	0.488917478609882
ENST00000394309	ENSG00000070669	ASNS	transcript	0.00175458333333333	0.0725718333333333	-5.37020934154637	0.0254561207581858	1
ENST00000394310	ENSG00000067191	CACNB1	transcript	0.0036305	0.0405306666666667	-3.48077374770369	0.0169075092400619	0.869549562133985
ENST00000394315	ENSG00000148187	MRRF	transcript	0.00161308333333333	0.0581348333333333	-5.17150998285098	0.00765429357999893	0.61444891127067
ENST00000394337	ENSG00000159625	DRC7	transcript	0	0.0269425	-Inf	0.0186519956660539	0.908524895674263
ENST00000394374	ENSG00000133895	MEN1	transcript	0.06677275	0.0006885	6.59965899349267	0.028329935348332	1
ENST00000394375	ENSG00000182333	LIPF	transcript	0	0.0338126666666667	-Inf	0.0180866736225697	0.892966378481394
ENST00000394411	ENSG00000156475	PPP2R2B	transcript	0.0499231666666667	0	Inf	0.0115205855775554	0.73067566850578
ENST00000394534	ENSG00000127914	AKAP9	transcript	0.36839375	0.0161415	4.51240202856912	0.00808357022543689	0.631085014189054
ENST00000394553	ENSG00000073417	PDE8A	transcript	0.402562416666667	0.00649033333333333	5.95477610325151	0.02389839323637	1
ENST00000394555	ENSG00000115380	EFEMP1	transcript	0	0.02467	-Inf	0.00583947503610261	0.53727232240433
ENST00000394571	ENSG00000180316	PNPLA1	transcript	0.0802091666666667	0	Inf	0.0404416025183211	1
ENST00000394618	ENSG00000133317	LGALS12	transcript	4.39358241666667	1.9432355	1.17693700566936	0.0266203422440488	1
ENST00000394620	ENSG00000108700	CCL8	transcript	0.00757683333333333	0.0783556666666667	-3.37037069532907	0.012607010751121	0.757502511539411
ENST00000394706	ENSG00000145348	TBCK	transcript	0.220723	0	Inf	0.0133821333758349	0.778118513491776
ENST00000394754	ENSG00000068781	STON1-GTF2A1L	transcript	0.0181485833333333	0	Inf	0.0264391758147547	1
ENST00000394767	ENSG00000168772	CXXC4	transcript	0.0268435	0.00123533333333333	4.44160050438959	0.00746290383109623	0.610097426155999
ENST00000394768	ENSG00000054654	SYNE2	transcript	0.109176083333333	0.0192241666666667	2.50566388037676	0.0465882715262533	1
ENST00000394804	ENSG00000109332	UBE2D3	transcript	1.34014166666667	0.009346	7.16382076380993	0.0157458373269445	0.848417779326579
ENST00000394854	ENSG00000138814	PPP3CA	transcript	0.238904583333333	0.0600648333333333	1.99184205551968	0.0345807233637122	1
ENST00000394872	ENSG00000197565	COL4A6	transcript	0.0128265833333333	0	Inf	0.0453489477068914	1
ENST00000394965	ENSG00000023330	ALAS1	transcript	0.392625666666667	0.0626206666666667	2.64844371476766	0.0323391738265069	1
ENST00000395057	ENSG00000164081	TEX264	transcript	7.83333333333333e-06	0.410242	-15.6764893239521	0.0003703128393007	0.120550765697083
ENST00000395168	ENSG00000032219	ARID4A	transcript	0.210380166666667	0	Inf	0.0258024327714087	1
ENST00000395218	ENSG00000169398	PTK2	transcript	0.00368416666666667	0.0534776666666667	-3.85952628567745	0.0263778316537404	1
ENST00000395288	ENSG00000123444	KBTBD4	transcript	0.00349466666666667	0.0815858333333333	-4.54509190450539	0.0434177862324393	1
ENST00000395309	ENSG00000126777	KTN1	transcript	0.0652228333333333	0	Inf	0.0380525608197787	1
ENST00000395324	ENSG00000111424	VDR	transcript	0.0593625833333333	0	Inf	0.0317444553637906	1
ENST00000395325	ENSG00000116675	DNAJC6	transcript	0.8447635	0	Inf	0.0078847939481637	0.621789280532975
ENST00000395354	ENSG00000113368	LMNB1	transcript	0.245091833333333	0.593357333333333	-1.27557877719188	0.0250910102179958	1
ENST00000395397	ENSG00000025434	NR1H3	transcript	0	0.0304773333333333	-Inf	0.0420092573438315	1
ENST00000395472	ENSG00000180008	SOCS4	transcript	0.484024416666667	0.1526175	1.66515942688518	0.0468333791599528	1
ENST00000395487	ENSG00000184613	NELL2	transcript	0	0.0779495	-Inf	0.000117707721650944	0.0581021946681903
ENST00000395522	ENSG00000128487	SPECC1	transcript	0.966946	4.87764383333333	-2.33467718764265	0.000310103878818132	0.106639604271786
ENST00000395525	ENSG00000128487	SPECC1	transcript	0.599321	0.002803	7.74021337173225	0.00837904280493282	0.638867557418198
ENST00000395571	ENSG00000165156	ZHX1	transcript	0.0869890833333333	0.000101	9.75033525857447	0.0130384038056844	0.768897764471169
ENST00000395587	ENSG00000184110	EIF3C	transcript	0.00228525	0.0709715	-4.95681589251699	0.000832216507089907	0.195312827536023
ENST00000395603	ENSG00000085224	ATRX	transcript	0.635057916666667	0.00329966666666667	7.58842406971052	0.00178230917466076	0.300248029957263
ENST00000395671	ENSG00000108448	TRIM16L	transcript	0.0926371666666667	0.000339333333333333	8.09274416297047	0.0290230728357688	1
ENST00000395680	ENSG00000025708	TYMP	transcript	27.3340951666667	61.8668833333333	-1.17846573798974	0.02723109769397	1
ENST00000395701	ENSG00000025770	NCAPH2	transcript	0.598609416666667	1.47865933333333	-1.30460283080299	0.0203732397459501	0.935963328237692
ENST00000395704	ENSG00000177427	MIEF2	transcript	0	0.041492	-Inf	0.00326551167854561	0.40740398104932
ENST00000395706	ENSG00000177427	MIEF2	transcript	0.120271333333333	0.0056885	4.40210072839903	0.0174120209796785	0.877606440332575
ENST00000395715	ENSG00000104447	TRPS1	transcript	0.687706166666667	0.286694166666667	1.26227973178243	0.042597360613034	1
ENST00000395734	ENSG00000047849	MAP4	transcript	0.0287080833333333	0	Inf	0.0344505136995978	1
ENST00000395840	ENSG00000101146	RAE1	transcript	0	0.0119818333333333	-Inf	0.039597311088928	1
ENST00000395907	ENSG00000087586	AURKA	transcript	3.37642166666667	0.001473	11.162521941515	2.59888192392089e-05	0.0212651757423527
ENST00000395938	ENSG00000109099	PMP22	transcript	0.237132416666667	0	Inf	0.0227062845404059	0.983920941499222
ENST00000395940	ENSG00000183625	CCR3	transcript	6.36042591666667	2.10505466666667	1.59526567724884	0.0168054039400025	0.866375389133657
ENST00000395989	ENSG00000020256	ZFP64	transcript	0.045888	0	Inf	0.043750214751169	1
ENST00000396013	ENSG00000010270	STARD3NL	transcript	0.561838583333333	0.0476833333333333	3.55859870561676	0.0170092184448114	0.871692358372427
ENST00000396065	ENSG00000140297	GCNT3	transcript	0	0.0070695	-Inf	0.012813717929305	0.764153598771586
ENST00000396113	ENSG00000156170	NDUFAF6	transcript	0.0471706666666667	0.001859	4.66529131536174	0.0146999670505344	0.817165317990704
ENST00000396199	ENSG00000132122	SPATA6	transcript	0.0265390833333333	0	Inf	0.0249186599496782	1
ENST00000396221	ENSG00000123473	STIL	transcript	1.06086291666667	0.00174283333333333	9.24958791823743	0.000990364205056266	0.21244565539217
ENST00000396265	ENSG00000100300	TSPO	transcript	0	3.0136905	-Inf	1.45785298445562e-12	6.62047486565907e-08
ENST00000396317	ENSG00000104972	LILRB1	transcript	0.194024	0	Inf	0.00234457156113034	0.343982484219552
ENST00000396340	ENSG00000111276	CDKN1B	transcript	0	0.0683206666666667	-Inf	0.0275924695266503	1
ENST00000396420	ENSG00000085998	POMGNT1	transcript	0.23724475	0.0388335	2.61100251616529	0.00165579357010112	0.288098565142594
ENST00000396429	ENSG00000070882	OSBPL3	transcript	0.09766375	0.00124616666666667	6.29225423684009	0.0438030723679701	1
ENST00000396465	ENSG00000147604	RPL7	transcript	0.00205508333333333	0.0402783333333333	-4.29273518639537	0.0248965789533802	1
ENST00000396504	ENSG00000100413	POLR3H	transcript	0.00387758333333333	0.0333056666666667	-3.10253796833386	0.0212235560495469	0.953985782621729
ENST00000396509	ENSG00000156958	GALK2	transcript	0.103362666666667	0	Inf	0.0368437203519533	1
ENST00000396512	ENSG00000100412	ACO2	transcript	0.05293525	0.429560333333333	-3.02056012797858	0.000126866410156818	0.060327967028759
ENST00000396548	ENSG00000204599	TRIM39	transcript	0	0.101132666666667	-Inf	0.000461118624730634	0.137766773326184
ENST00000396620	ENSG00000177575	CD163	transcript	0.19617025	0.00388833333333333	5.65681055598112	0.0112268436946091	0.720111637403161
ENST00000396634	ENSG00000206503	HLA-A	transcript	0.726121833333333	0.00475066666666667	7.25593784009311	0.0302709466927327	1
ENST00000396638	ENSG00000137098	SPAG8	transcript	0	0.0306613333333333	-Inf	0.0360500044921932	1
ENST00000396758	ENSG00000132768	DPH2	transcript	0	0.0187666666666667	-Inf	0.0347324584813474	1
ENST00000396774	ENSG00000047249	ATP6V1H	transcript	0.0764295833333333	0.0146476666666667	2.38346029975301	0.0401867200517181	1
ENST00000396858	ENSG00000111640	GAPDH	transcript	3.14396191666667	15.728364	-2.32271296811851	0.0214819162367143	0.956563214225988
ENST00000397034	ENSG00000164011	ZNF691	transcript	0.131799166666667	0.00345233333333333	5.2546256704908	0.0202978956267364	0.935360712163419
ENST00000397053	ENSG00000151461	UPF2	transcript	0.704032083333333	0.0170635	5.36665567296236	0.0062306804773889	0.552099077423266
ENST00000397072	ENSG00000050748	MAPK9	transcript	1.93786908333333	4.24928666666667	-1.13274956460233	0.0178124993740397	0.88939724907979
ENST00000397080	ENSG00000151881	TMEM267	transcript	0.05117675	0	Inf	0.0407242737056533	1
ENST00000397109	ENSG00000157020	SEC13	transcript	0.0294186666666667	0.493244	-4.06749773523064	0.0108341247499701	0.710989436716787
ENST00000397117	ENSG00000157020	SEC13	transcript	0.366240916666667	1.15908333333333	-1.66211940987025	0.00876812184873902	0.646924993429505
ENST00000397124	ENSG00000167965	MLST8	transcript	0.226535666666667	0.825712166666667	-1.86590075139478	0.016133426132694	0.852249259645519
ENST00000397250	ENSG00000134470	IL15RA	transcript	0.44182925	0	Inf	0.0199877195326657	0.929060709597932
ENST00000397256	ENSG00000250151	ARPC4-TTLL3	transcript	0.021888	0	Inf	0.0451536318380198	1
ENST00000397265	ENSG00000171840	NINJ2	transcript	2.091784	7.528178	-1.84756685533004	0.0122711000541853	0.751532476346179
ENST00000397281	ENSG00000214022	REPIN1	transcript	0.08684475	0.685082833333333	-2.97976789294191	0.000563755801443479	0.15940519093559
ENST00000397354	ENSG00000183337	BCOR	transcript	0.30527425	0.0204358333333333	3.90093292284292	0.010405103921121	0.697964227205178
ENST00000397408	ENSG00000214063	TSPAN4	transcript	0.00178183333333333	0.161964	-6.50616697000591	0.00993719146657421	0.684264908985294
ENST00000397441	ENSG00000100462	PRMT5	transcript	0.22052675	0	Inf	0.00589601464140796	0.539176346337798
ENST00000397495	ENSG00000100034	PPM1F	transcript	1.89043775	4.25224883333333	-1.16950567927402	0.0140482363921256	0.793227314181155
ENST00000397515	ENSG00000103275	UBE2I	transcript	0.199617	0.5265625	-1.3993701909109	0.0278971067624542	1
ENST00000397529	ENSG00000155465	SLC7A7	transcript	0	5.14398433333333	-Inf	7.16197062842949e-09	6.50485982327109e-05
ENST00000397574	ENSG00000185507	IRF7	transcript	2.23341366666667	5.4372095	-1.2836159295207	0.0387806481900304	1
ENST00000397659	ENSG00000204852	TCTN1	transcript	0.00075225	0.0164271666666667	-4.44872765606079	0.0494516313316022	1
ENST00000397800	ENSG00000078699	CBFA2T2	transcript	0	0.0893158333333333	-Inf	4.63893469962288e-05	0.031209721784685
ENST00000397826	ENSG00000160256	FAM207A	transcript	0.0182308333333333	0.385145833333333	-4.40095240398792	0.0213101857311194	0.954386850969754
ENST00000397852	ENSG00000160255	ITGB2	transcript	33.9219398333333	1.21178666666667	4.80701103123163	3.97442530367713e-05	0.0277674752466519
ENST00000397954	ENSG00000114062	UBE3A	transcript	2.40578375	1.0975355	1.13223936325555	0.0192600413560528	0.913238152785904
ENST00000397992	ENSG00000140836	ZFHX3	transcript	0.0546543333333333	0.00237066666666667	4.52697115765216	0.0328998022889338	1
ENST00000398033	ENSG00000155957	TMBIM4	transcript	0	0.834803333333333	-Inf	6.44272088161413e-05	0.0376266393044429
ENST00000398061	ENSG00000160216	AGPAT3	transcript	0.140083416666667	0.00801183333333333	4.12800995704248	0.0139775637544805	0.793227314181155
ENST00000398110	ENSG00000128294	TPST2	transcript	0.0195255	0	Inf	0.0322902642111952	1
ENST00000398261	ENSG00000109685	WHSC1	transcript	0.0107629166666667	0.0757536666666667	-2.8152466303113	0.0453935788723274	1
ENST00000398411	ENSG00000101439	CST3	transcript	0.584955083333333	3.4890755	-2.5764470617783	0.000430241627466921	0.133716469409571
ENST00000398417	ENSG00000141646	SMAD4	transcript	0.00790816666666667	0.000401	4.30166913476742	0.0291723848785856	1
ENST00000398510	ENSG00000177200	CHD9	transcript	0.67781575	0	Inf	0.000542842048758961	0.155582184761621
ENST00000398519	ENSG00000141551	CSNK1D	transcript	0.127239166666667	0.796144166666667	-2.64548687092749	0.00490291611707657	0.499783789375398
ENST00000398576	ENSG00000136167	LCP1	transcript	0.0927308333333333	0.0104896666666667	3.14408028619057	0.0158837623291426	0.85161907529184
ENST00000398598	ENSG00000157601	MX1	transcript	8.12459575	18.8720548333333	-1.21588357876246	0.0482812940319161	1
ENST00000398652	ENSG00000183844	FAM3B	transcript	0	0.0357406666666667	-Inf	0.0106634182620576	0.706427709732325
ENST00000398864	ENSG00000139154	AEBP2	transcript	0.322225083333333	0.1053425	1.61298120055442	0.0153691963381679	0.838382737185647
ENST00000398947	ENSG00000164134	NAA15	transcript	0.125383166666667	0	Inf	0.0133812051303086	0.778118513491776
ENST00000398998	ENSG00000157538	DSCR3	transcript	0.0925318333333333	0	Inf	0.0312104259378086	1
ENST00000399079	ENSG00000179344	HLA-DQB1	transcript	0.237460916666667	0	Inf	0.0246244985554802	1
ENST00000399082	ENSG00000179344	HLA-DQB1	transcript	0.199113083333333	0	Inf	0.0264706941610548	1
ENST00000399150	ENSG00000204516	MICB	transcript	0.50027975	0.0108835	5.52252056770304	0.0119315499271103	0.74121716767575
ENST00000399284	ENSG00000180509	KCNE1	transcript	0.00267266666666667	0.132378	-5.63023965249264	0.0168171738072407	0.866375389133657
ENST00000399352	ENSG00000205726	ITSN1	transcript	0.114218166666667	0.000365333333333333	8.28836302517054	0.0311935883090012	1
ENST00000399396	ENSG00000244754	N4BP2L2	transcript	1.741295	0.037443	5.53932079555913	0.00330382888134723	0.408815065597223
ENST00000399408	ENSG00000103222	ABCC1	transcript	0.0519273333333333	0.00121433333333333	5.41825773996166	0.0128673428958657	0.765341465957437
ENST00000399523	ENSG00000070010	UFD1L	transcript	0	0.263071	-Inf	0.00119608261059249	0.233920012897633
ENST00000399744	ENSG00000215193	PEX26	transcript	0.5479565	1.44326533333333	-1.39720327944923	0.0451259561976641	1
ENST00000399775	ENSG00000168913	ENHO	transcript	0.245211	0.681698833333333	-1.47511081519518	0.0312848817494695	1
ENST00000399796	ENSG00000131100	ATP6V1E1	transcript	0.563650333333333	0	Inf	0.0184106662191034	0.902813344303173
ENST00000399808	ENSG00000142089	IFITM3	transcript	100.02244	256.318143666667	-1.35761190001542	0.0107532894528103	0.707217606481896
ENST00000399831	ENSG00000197140	ADAM32	transcript	0.04494025	0	Inf	0.0332348761002133	1
ENST00000399837	ENSG00000093072	CECR1	transcript	3.17101033333333	6.880693	-1.11761129684105	0.0280735158904023	1
ENST00000399935	ENSG00000156265	MAP3K7CL	transcript	0.0517726666666667	0.790326833333333	-3.93218685721708	0.00059781992861784	0.16604585632023
ENST00000399947	ENSG00000156265	MAP3K7CL	transcript	0.0109915	2.45529883333333	-7.80336653177374	0.000771920938000382	0.189431993657822
ENST00000399975	ENSG00000156256	USP16	transcript	0.608134083333333	0.0396203333333333	3.94007652566705	0.037621077104155	1
ENST00000400217	ENSG00000101266	CSNK2A1	transcript	0.094334	0.00560883333333333	4.07200522387326	0.0375450553196889	1
ENST00000400249	ENSG00000100150	DEPDC5	transcript	0.855928333333333	0	Inf	1.30281643464185e-05	0.0141975864994929
ENST00000400274	ENSG00000160305	DIP2A	transcript	0.25667625	0.063052	2.02533577247844	0.0117188537330122	0.736584699170129
ENST00000400305	ENSG00000183570	PCBP3	transcript	0.0782809166666667	0	Inf	0.0448930148256338	1
ENST00000400337	ENSG00000182871	COL18A1	transcript	0	0.6657465	-Inf	2.52816652033757e-06	0.00441578315787807
ENST00000400518	ENSG00000184470	TXNRD2	transcript	0.0578268333333333	0.473547833333333	-3.0336991548043	0.00119285225842002	0.233920012897633
ENST00000400721	ENSG00000141522	ARHGDIA	transcript	1.37267208333333	0	Inf	0.0129524994143768	0.767864740994638
ENST00000400798	ENSG00000189337	KAZN	transcript	0.00144533333333333	0.0309405	-4.4200223499148	0.000989527316361443	0.21244565539217
ENST00000400824	ENSG00000130396	AFDN	transcript	0.156749	0	Inf	0.0145229389494082	0.812220400295568
ENST00000401394	ENSG00000102974	CTCF	transcript	0	0.166759333333333	-Inf	9.3102123118261e-05	0.0497411784248003
ENST00000401592	ENSG00000164828	SUN1	transcript	0.100611	0	Inf	0.01991044331285	0.928319308978234
ENST00000401738	ENSG00000143924	EML4	transcript	0.0076075	0.217026666666667	-4.83430608252529	0.000116578971413887	0.0578594813041874
ENST00000401743	ENSG00000170458	CD14	transcript	0	0.415072666666667	-Inf	0.000116223871572303	0.0578594813041874
ENST00000401787	ENSG00000107077	KDM4C	transcript	0.906038	0.253816333333333	1.83578664836445	0.00758925148904864	0.61442720299328
ENST00000401804	ENSG00000144504	ANKMY1	transcript	0.0314914166666667	0	Inf	0.0467853301090448	1
ENST00000401886	ENSG00000183597	TANGO2	transcript	1.45549466666667	0	Inf	0.00752238039118201	0.613303589792734
ENST00000401924	ENSG00000133475	GGT2	transcript	0	0.015166	-Inf	0.034727506340949	1
ENST00000401987	ENSG00000115685	PPP1R7	transcript	1.32359475	0	Inf	0.000983015470290782	0.212072161731972
ENST00000402185	ENSG00000110066	KMT5B	transcript	0.0954605833333333	0	Inf	0.0478801524749069	1
ENST00000402229	ENSG00000100266	PACSIN2	transcript	0.371154833333333	0	Inf	0.00936332797374305	0.667522969556682
ENST00000402284	ENSG00000100029	PES1	transcript	0.21432325	0	Inf	0.0409390205059807	1
ENST00000402285	ENSG00000143947	RPS27A	transcript	0	2.25089166666667	-Inf	1.24091030126441e-06	0.00262106228168233
ENST00000402322	ENSG00000173372	C1QA	transcript	0.255195	0.910302166666667	-1.83474545167529	0.0413134142939522	1
ENST00000402452	ENSG00000244588	RAD21L1	transcript	0	0.0305781666666667	-Inf	0.000855790353954685	0.199300407430601
ENST00000402543	ENSG00000114439	BBX	transcript	0.0376426666666667	0.303862833333333	-3.01297948428484	0.000281349579691727	0.100210100296083
ENST00000402563	ENSG00000177150	FAM210A	transcript	0	0.034137	-Inf	0.00389389346396186	0.441526683975451
ENST00000402696	ENSG00000091513	TF	transcript	0.00527866666666667	0.0671263333333333	-3.66863336793868	0.0235017762807117	1
ENST00000402711	ENSG00000143924	EML4	transcript	0.476296583333333	0	Inf	0.0166084893227742	0.863460814390936
ENST00000402736	ENSG00000015171	ZMYND11	transcript	0	0.028186	-Inf	0.000746681696304623	0.186824697153905
ENST00000402746	ENSG00000002822	MAD1L1	transcript	0.041556	0.0108953333333333	1.93134645822852	0.0306024591877239	1
ENST00000402789	ENSG00000110066	KMT5B	transcript	0.193579833333333	0	Inf	0.00129931378397696	0.245945073630452
ENST00000402849	ENSG00000100028	SNRPD3	transcript	0.04564125	0	Inf	0.0395301444789679	1
ENST00000402859	ENSG00000100068	LRP5L	transcript	0.12674675	0	Inf	0.00994737602687926	0.684447293667658
ENST00000402904	ENSG00000010803	SCMH1	transcript	0.0273600833333333	0.441518166666667	-4.0123282705918	0.0135380153813513	0.781188212840682
ENST00000402931	ENSG00000112983	BRD8	transcript	0.00330008333333333	0.232560166666667	-6.13895774458027	0.00127029858350117	0.243406896300619
ENST00000402934	ENSG00000049323	LTBP1	transcript	0.167637166666667	0	Inf	0.00578488927875972	0.53599107396228
ENST00000403094	ENSG00000118246	FASTKD2	transcript	0.0895169166666667	0.00114	6.29505461527549	0.0468890925163557	1
ENST00000403295	ENSG00000115392	FANCL	transcript	0.897701	0	Inf	0.0160713668132781	0.852249259645519
ENST00000403402	ENSG00000105672	ETV2	transcript	0	0.024165	-Inf	0.0324759187700239	1
ENST00000403710	ENSG00000093010	COMT	transcript	0.426732416666667	1.57715516666667	-1.88592099113116	0.0371980683537413	1
ENST00000403712	ENSG00000035115	SH3YL1	transcript	0.125239083333333	0.00360416666666667	5.11887531692031	0.0415506298888886	1
ENST00000403750	ENSG00000155846	PPARGC1B	transcript	0.00202425	0.0152508333333333	-2.91342869367764	0.0457524569076177	1
ENST00000403853	ENSG00000143919	CAMKMT	transcript	0.31266675	0.0900986666666667	1.79504814507772	0.043100319182512	1
ENST00000403999	ENSG00000186575	NF2	transcript	0.05878475	0.250235333333333	-2.08977166973969	0.0147876374826234	0.818456535258546
ENST00000404022	ENSG00000102054	RBBP7	transcript	0.798727583333333	0	Inf	0.000637831527206649	0.171902220945234
ENST00000404103	ENSG00000138101	DTNB	transcript	0	0.0422016666666667	-Inf	0.00847079480772709	0.638867557418198
ENST00000404371	ENSG00000143870	PDIA6	transcript	0.000545333333333333	0.249616166666667	-8.8383573171797	9.91901576921608e-05	0.0517755521401753
ENST00000404752	ENSG00000243244	STON1	transcript	0.0882715833333333	0.0121621666666667	2.85954881064178	0.019646441028342	0.923593351056936
ENST00000404802	ENSG00000128309	MPST	transcript	0.0114324166666667	0.399758166666667	-5.12792519866646	0.0310871911899299	1
ENST00000404820	ENSG00000186998	EMID1	transcript	0.000191	0.0593726666666667	-8.28008246334654	0.00112561130672353	0.224241056806471
ENST00000405008	ENSG00000068781	STON1-GTF2A1L	transcript	0.0199625833333333	0.113009166666667	-2.50106946541923	0.00949070470622435	0.674170535128675
ENST00000405271	ENSG00000119888	EPCAM	transcript	0.1544675	0	Inf	0.0405462095063904	1
ENST00000405334	ENSG00000055332	EIF2AK2	transcript	0.171288583333333	0	Inf	0.0467548741820797	1
ENST00000405402	ENSG00000131149	GSE1	transcript	0.00868258333333333	0.0459003333333333	-2.40230837326494	0.00309683635170354	0.400669745930874
ENST00000405413	ENSG00000173083	HPSE	transcript	0.0601345833333333	0	Inf	0.0396346736230773	1
ENST00000405506	ENSG00000196419	XRCC6	transcript	0	0.394043	-Inf	0.000100842598425488	0.0523373085828283
ENST00000405523	ENSG00000144504	ANKMY1	transcript	0.0762053333333333	0.00310383333333333	4.61776897395357	0.0333241355269874	1
ENST00000405755	ENSG00000113448	PDE4D	transcript	1.41136741666667	0.3355425	2.07252619324482	0.02400977434154	1
ENST00000405878	ENSG00000196419	XRCC6	transcript	0	0.160191333333333	-Inf	0.000220333792247197	0.0847958333934394
ENST00000405885	ENSG00000125347	IRF1	transcript	0.2108745	17.6968651666667	-6.39096536507493	0.00382434170622655	0.438014924928155
ENST00000405983	ENSG00000115204	MPV17	transcript	0.2449965	0.635234	-1.37452699360436	0.0326655533298372	1
ENST00000406028	ENSG00000184113	CLDN5	transcript	0.344699166666667	4.26666666666667e-05	12.9799407860554	0.00565093456559928	0.529665770815846
ENST00000406285	ENSG00000101751	POLI	transcript	0	0.0428621666666667	-Inf	0.00243155315856859	0.350548913693638
ENST00000406395	ENSG00000184702	SEPT5	transcript	0.626174583333333	0	Inf	0.0179099719950606	0.891329453122803
ENST00000406555	ENSG00000172889	EGFL7	transcript	0.177401333333333	1.057172	-2.57512136176322	0.0169960449926497	0.871692358372427
ENST00000406629	ENSG00000100330	MTMR3	transcript	0.133135333333333	0.381334	-1.51816166364148	0.0362188268386088	1
ENST00000406911	ENSG00000057935	MTA3	transcript	0.161901833333333	0	Inf	0.0158065464513382	0.849828398416307
ENST00000407038	ENSG00000138101	DTNB	transcript	0	0.0599115	-Inf	0.00653682799464178	0.568478466829129
ENST00000407067	ENSG00000110492	MDK	transcript	0.00744016666666667	0.108910833333333	-3.87166871607321	0.0437306945920486	1
ENST00000407148	ENSG00000100109	TFIP11	transcript	0	0.109914166666667	-Inf	0.00026421439505257	0.0970765997272669
ENST00000407324	ENSG00000197223	C1D	transcript	0.144954333333333	0.384509333333333	-1.40742015501649	0.0381790714703868	1
ENST00000407526	ENSG00000106070	GRB10	transcript	0.0362261666666667	0	Inf	0.0442204935756784	1
ENST00000407755	ENSG00000128191	DGCR8	transcript	1.40833333333333e-05	0.116202666666667	-13.0103667155583	0.000733224762302288	0.185501780044862
ENST00000407780	ENSG00000160223	ICOSLG	transcript	0.196307833333333	0.415042833333333	-1.080142491177	0.0336836531613222	1
ENST00000407817	ENSG00000185339	TCN2	transcript	0	0.684142666666667	-Inf	1.56270570117919e-05	0.0165002938429019
ENST00000407904	ENSG00000146535	GNA12	transcript	0.0434438333333333	0.00139766666666667	4.9580591725949	0.011070225564006	0.717668263276833
ENST00000408031	ENSG00000075240	GRAMD4	transcript	0.7128595	0.239235333333333	1.57518727789386	0.0134558627269441	0.779418834295091
ENST00000408941	ENSG00000116171	SCP2	transcript	0.170003	0	Inf	0.0147123508441547	0.817277838177585
ENST00000409016	ENSG00000040933	INPP4A	transcript	0.199737	0.0532381666666667	1.90756881162869	0.038363360818975	1
ENST00000409052	ENSG00000136689	IL1RN	transcript	0.00578175	0.457041	-6.30467355266524	0.000116311300895024	0.0578594813041874
ENST00000409080	ENSG00000091409	ITGA6	transcript	0.236273833333333	0	Inf	0.00111594753077073	0.224241056806471
ENST00000409174	ENSG00000159399	HK2	transcript	0.55092575	0.0497761666666667	3.46833085962508	0.00179285307591735	0.300990537190746
ENST00000409198	ENSG00000183091	NEB	transcript	0	0.0126513333333333	-Inf	0.000398200481186498	0.12779702722178
ENST00000409225	ENSG00000115561	CHMP3	transcript	0.515775833333333	1.56632566666667	-1.60256812312594	0.0117621899525015	0.738007001759208
ENST00000409283	ENSG00000115170	ACVR1	transcript	0.00662458333333333	0.0498978333333333	-2.91307555084805	0.0418765726613256	1
ENST00000409317	ENSG00000077380	DYNC1I2	transcript	0.200946666666667	0	Inf	0.035136689566825	1
ENST00000409344	ENSG00000115459	ELMOD3	transcript	0.12321025	0.00515666666666667	4.57853967927851	0.0250327176688898	1
ENST00000409347	ENSG00000115446	UNC50	transcript	0	0.098473	-Inf	0.00517556501604557	0.511093079593602
ENST00000409368	ENSG00000116030	SUMO1	transcript	0.013347	0.0667428333333333	-2.32209742804006	0.0457322677504807	1
ENST00000409397	ENSG00000196141	SPATS2L	transcript	0.00134041666666667	0.0637216666666667	-5.57103056637541	0.0322210528285404	1
ENST00000409398	ENSG00000115520	COQ10B	transcript	0.00830133333333333	0.235202333333333	-4.82441548624287	0.017650377789937	0.885199095953079
ENST00000409404	ENSG00000165323	FAT3	transcript	0.00088625	0.00810533333333333	-3.19308589059861	0.049664478016637	1
ENST00000409411	ENSG00000138078	PREPL	transcript	0.223572	0.0042755	5.70850256076335	0.02379992019406	1
ENST00000409419	ENSG00000105223	PLD3	transcript	2.51859058333333	0.0241263333333333	6.70586413488609	0.0128504834240177	0.764839552415734
ENST00000409429	ENSG00000115325	DOK1	transcript	0.053448	0.7764315	-3.86065078062798	0.00991986914619313	0.684264908985294
ENST00000409437	ENSG00000115966	ATF2	transcript	0.00273591666666667	0.0263581666666667	-3.26815383473951	0.0345515468806262	1
ENST00000409438	ENSG00000204843	DCTN1	transcript	0	0.044174	-Inf	0.00341228394447131	0.416560066205116
ENST00000409476	ENSG00000014641	MDH1	transcript	0	0.179385166666667	-Inf	0.00324485482218939	0.407063451968718
ENST00000409556	ENSG00000115548	KDM3A	transcript	0.06914625	0.00296433333333333	4.54387142195635	0.0297074542735779	1
ENST00000409581	ENSG00000138386	NAB1	transcript	2.10908908333333	4.23774216666667	-1.00667578099832	0.0472786951962898	1
ENST00000409646	ENSG00000140264	SERF2	transcript	0	0.122012166666667	-Inf	0.00470480458359523	0.488917478609882
ENST00000409651	ENSG00000135636	DYSF	transcript	0.13881275	0.499326166666667	-1.846842425527	0.0300296991434949	1
ENST00000409660	ENSG00000144320	LNPK	transcript	1.01242275	0	Inf	0.0140608865872774	0.793227314181155
ENST00000409716	ENSG00000144034	TPRKB	transcript	0.0910546666666667	0	Inf	0.0468732602634826	1
ENST00000409743	ENSG00000115661	STK16	transcript	0	0.188967	-Inf	0.00172309211363916	0.294172633874581
ENST00000409765	ENSG00000169193	CCDC126	transcript	0.278815583333333	0.0201946666666667	3.78726495918112	0.0122938403811415	0.752054792851692
ENST00000409812	ENSG00000135597	REPS1	transcript	0	0.314431333333333	-Inf	9.62085757623992e-05	0.0508031621722088
ENST00000409815	ENSG00000135899	SP110	transcript	1.60138475	7.10868433333333	-2.15026259972154	0.0100608438025836	0.687049728097488
ENST00000409913	ENSG00000180398	MCFD2	transcript	0.0004485	0.0607615	-7.08190569026758	0.00761931179911459	0.61442720299328
ENST00000409920	ENSG00000196975	ANXA4	transcript	0.221189416666667	0.0146445	3.91685151611126	0.0365386846666144	1
ENST00000409931	ENSG00000167202	TBC1D2B	transcript	0.0335636666666667	0.224747333333333	-2.74333176112332	0.0428759393417716	1
ENST00000409933	ENSG00000119844	AFTPH	transcript	0.0832868333333333	0.639911333333333	-2.94171167224235	0.0240377389002044	1
ENST00000409955	ENSG00000144231	POLR2D	transcript	0.0888420833333333	0	Inf	0.0427827988153226	1
ENST00000410007	ENSG00000163939	PBRM1	transcript	0.241392666666667	0	Inf	0.00079957213206807	0.192629015636824
ENST00000410009	ENSG00000116031	CD207	transcript	0.00960383333333333	0.052593	-2.45318852099795	0.0442789462924433	1
ENST00000410017	ENSG00000144524	COPS7B	transcript	0.001277	0.0745893333333333	-5.8681389021049	0.000769703215214768	0.189431993657822
ENST00000410020	ENSG00000135636	DYSF	transcript	0.161026583333333	0.791750333333333	-2.2977466919999	0.00160749997272752	0.281386169346543
ENST00000410041	ENSG00000135636	DYSF	transcript	0.156865666666667	0.825756166666667	-2.39618621559637	0.00464235734098897	0.486884648377971
ENST00000410079	ENSG00000077380	DYNC1I2	transcript	0.004142	0.129012	-4.96103389981301	0.00770934759547546	0.616114276348159
ENST00000411419	ENSG00000175029	CTBP2	transcript	0.0340749166666667	0.404508333333333	-3.56938739022137	0.0179100055265523	0.891329453122803
ENST00000411425	ENSG00000144026	ZNF514	transcript	0.16720475	0	Inf	0.000991763918373578	0.21244565539217
ENST00000411531	ENSG00000114867	EIF4G1	transcript	0.122945333333333	0.273577166666667	-1.15393084960791	0.0465332584708582	1
ENST00000411604	ENSG00000130768	SMPDL3B	transcript	0.00832325	0.123439833333333	-3.890517237815	0.0408020759623631	1
ENST00000411653	ENSG00000059377	TBXAS1	transcript	0.00471708333333333	2.92105316666667	-9.27437781369324	5.0368798362776e-07	0.00142960815978098
ENST00000411763	ENSG00000161203	AP2M1	transcript	0.0105385833333333	0.0547188333333333	-2.37635652736291	0.0259412458413073	1
ENST00000411789	ENSG00000205022	PABPN1L	transcript	0.007198	0.0875735	-3.60482636470608	0.0080673123429904	0.631085014189054
ENST00000411832	ENSG00000106635	BCL7B	transcript	0	0.143402166666667	-Inf	0.00135518599438519	0.251193403959255
ENST00000411851	ENSG00000006638	TBXA2R	transcript	0.104181583333333	0	Inf	0.0368229620086159	1
ENST00000411974	ENSG00000100031	GGT1	transcript	0.00201183333333333	0.0711481666666667	-5.14424388435638	0.021750552837765	0.962716355501952
ENST00000411994	ENSG00000197093	GAL3ST4	transcript	0	0.0423328333333333	-Inf	0.012461794255346	0.752054792851692
ENST00000412148	ENSG00000115355	CCDC88A	transcript	0.0649361666666667	0	Inf	0.0252370847000224	1
ENST00000412271	ENSG00000073737	DHRS9	transcript	0	0.326632833333333	-Inf	2.29354355167058e-05	0.0192880641741185
ENST00000412272	ENSG00000148634	HERC4	transcript	0	0.061085	-Inf	0.000951582260506291	0.208761977803101
ENST00000412389	ENSG00000087085	ACHE	transcript	0.0064825	0.0570291666666667	-3.13707774542486	0.0324096142226714	1
ENST00000412544	ENSG00000184702	SEPT5	transcript	0.556827833333333	0	Inf	0.00436233947151952	0.47014749426203
ENST00000412720	ENSG00000139197	PEX5	transcript	0.132794583333333	0	Inf	0.0339482491735694	1
ENST00000412779	ENSG00000129538	RNASE1	transcript	0.00176683333333333	0.1183025	-6.06517079535031	0.00149562370248849	0.267929039010881
ENST00000412877	ENSG00000163882	POLR2H	transcript	0.08359275	0	Inf	0.0491818391568246	1
ENST00000412920	ENSG00000113108	APBB3	transcript	0.75406775	0.0462018333333333	4.02867214432993	0.0227664697987377	0.985291151476106
ENST00000413000	ENSG00000072756	TRNT1	transcript	0.126124916666667	0	Inf	0.0468253443814907	1
ENST00000413258	ENSG00000184702	SEPT5	transcript	0.131224916666667	0.00156383333333333	6.39081110657943	0.0454652145136165	1
ENST00000413371	ENSG00000243943	ZNF512	transcript	0.267428416666667	0.0729451666666667	1.87426847914342	0.00851746339488317	0.638867557418198
ENST00000413464	ENSG00000148840	PPRC1	transcript	0.00900383333333333	0.135108833333333	-3.90743883820714	0.0162225109435101	0.854645914410852
ENST00000413587	ENSG00000125991	ERGIC3	transcript	0.020594	0.8016165	-5.2826162255447	2.7293079569449e-05	0.0215555995816974
ENST00000413626	ENSG00000133895	MEN1	transcript	0	0.0545585	-Inf	0.0420098539948427	1
ENST00000413716	ENSG00000115355	CCDC88A	transcript	0.0418313333333333	0	Inf	0.0104390683120356	0.699725741284601
ENST00000413725	ENSG00000168066	SF1	transcript	0.048141	0.853166333333333	-4.1474890214809	5.15013212356907e-05	0.0329408978959972
ENST00000413735	ENSG00000136111	TBC1D4	transcript	0.00195708333333333	0.0413236666666667	-4.40019117795774	0.0349403878390268	1
ENST00000413890	ENSG00000126777	KTN1	transcript	0.174318166666667	0	Inf	0.00197874937355467	0.31255636844018
ENST00000413918	ENSG00000184047	DIABLO	transcript	0.000138166666666667	0.114555333333333	-9.69541931117809	0.000494910388642236	0.145000761446552
ENST00000413976	ENSG00000135926	TMBIM1	transcript	0	0.107708	-Inf	0.0159579893290751	0.852249259645519
ENST00000414023	ENSG00000133818	RRAS2	transcript	0.2412225	0.0193715	3.6383569046438	0.0352368388755763	1
ENST00000414057	ENSG00000227500	SCAMP4	transcript	0.23295625	0	Inf	0.0440804576976944	1
ENST00000414097	ENSG00000104419	NDRG1	transcript	0.843506583333333	0.132534166666667	2.67003500096654	0.032365380087537	1
ENST00000414381	ENSG00000036549	ZZZ3	transcript	0	0.133913833333333	-Inf	0.00111880878521232	0.224241056806471
ENST00000414439	ENSG00000138380	CARF	transcript	0.288335583333333	0	Inf	0.00842875595788263	0.638867557418198
ENST00000414678	ENSG00000049618	ARID1B	transcript	0.0733453333333333	0	Inf	0.0201417040211449	0.931811000560767
ENST00000414712	ENSG00000162928	PEX13	transcript	0	0.1049345	-Inf	0.00256087421259672	0.362857098844145
ENST00000414861	ENSG00000080345	RIF1	transcript	0	0.472003333333333	-Inf	2.18122337900388e-05	0.0188675822283836
ENST00000415095	ENSG00000186522	SEPT10	transcript	0.00416925	0.0543103333333333	-3.70336693000726	0.0344038797602423	1
ENST00000415149	ENSG00000114439	BBX	transcript	0.6424405	0.0687525	3.22407876513323	0.0368659763807176	1
ENST00000415168	ENSG00000198453	ZNF568	transcript	0.0236620833333333	0	Inf	0.0174369630582209	0.878376134089248
ENST00000415229	ENSG00000162174	ASRGL1	transcript	0.306688416666667	0.0442973333333333	2.79148192106404	0.00575077005676504	0.534609713823628
ENST00000415409	ENSG00000147099	HDAC8	transcript	0	0.0433353333333333	-Inf	0.0229210163746281	0.988979245712872
ENST00000415431	ENSG00000165140	FBP1	transcript	0.207410083333333	0	Inf	0.0211149284549717	0.953032390068896
ENST00000415593	ENSG00000185624	P4HB	transcript	0	0.289035666666667	-Inf	0.00027358030824047	0.0992805743691064
ENST00000415666	ENSG00000004059	ARF5	transcript	0	0.0875573333333333	-Inf	0.0214393606221306	0.955930254543454
ENST00000415766	ENSG00000102904	TSNAXIP1	transcript	0	0.0277655	-Inf	0.0189939539462669	0.911897031566692
ENST00000415862	ENSG00000244687	UBE2V1	transcript	0	0.095619	-Inf	0.00176549123580062	0.299733379313848
ENST00000415943	ENSG00000151136	BTBD11	transcript	0.0196325	0.2514195	-3.6787807467582	0.000696701849051779	0.180794129828937
ENST00000416219	ENSG00000064270	ATP2C2	transcript	0.0304235833333333	0.147193166666667	-2.27444870602849	0.00690257290344757	0.585365251125701
ENST00000416425	ENSG00000093167	LRRFIP2	transcript	0.329040666666667	0	Inf	0.00222356375722077	0.334084247775276
ENST00000416547	ENSG00000177058	SLC38A9	transcript	0	0.0372128333333333	-Inf	0.0150249211306282	0.826552672131624
ENST00000416629	ENSG00000148341	SH3GLB2	transcript	0.456872833333333	0	Inf	0.00645047913301808	0.566466300985067
ENST00000416754	ENSG00000159216	RUNX1	transcript	0.281075	0.0137998333333333	4.34823239186447	0.00313489642753179	0.401589517673589
ENST00000416778	ENSG00000214078	CPNE1	transcript	0.292890416666667	1.65866166666667	-2.5015867414578	0.0127452580658968	0.762230190871056
ENST00000416793	ENSG00000002726	AOC1	transcript	0.251994	0	Inf	0.0058583969132207	0.537573995143438
ENST00000417044	ENSG00000171307	ZDHHC16	transcript	0.138199333333333	0	Inf	0.0240865517859748	1
ENST00000417045	ENSG00000110888	CAPRIN2	transcript	0.47211575	0.0262115	4.17086879077202	0.013569123144225	0.78167582486318
ENST00000417119	ENSG00000197056	ZMYM1	transcript	0	0.0625798333333333	-Inf	0.00770065290071032	0.616114276348159
ENST00000417270	ENSG00000164077	MON1A	transcript	0.100770416666667	0	Inf	0.0152045392532175	0.831898962453902
ENST00000417392	ENSG00000073849	ST6GAL1	transcript	0.0113939166666667	0.2917285	-4.6782906703314	5.30720614387321e-05	0.0335657635800887
ENST00000417661	ENSG00000168918	INPP5D	transcript	0.0829731666666667	0.289977166666667	-1.80522255155722	0.0432426123590581	1
ENST00000417686	ENSG00000180902	D2HGDH	transcript	0.00901641666666667	0.146817333333333	-4.02532430648638	0.0240710328394449	1
ENST00000417700	ENSG00000115841	RMDN2	transcript	0.0553029166666667	0	Inf	0.0450577409054089	1
ENST00000417724	ENSG00000231389	HLA-DPA1	transcript	0.77769	0	Inf	0.0264155709047522	1
ENST00000418026	ENSG00000234127	TRIM26	transcript	0	0.043586	-Inf	0.0455674572950608	1
ENST00000418034	ENSG00000177000	MTHFR	transcript	0.120104166666667	0.4614045	-1.94174587240682	0.0242071021043046	1
ENST00000418105	ENSG00000108622	ICAM2	transcript	1.37586775	4.04859466666667	-1.55707940869253	0.0334460665734665	1
ENST00000418210	ENSG00000180694	TMEM64	transcript	0.0932973333333333	2.73333333333333e-05	11.7369587215553	0.00250743341156716	0.35807804969432
ENST00000418488	ENSG00000091181	IL5RA	transcript	1.76551958333333	0.315389	2.48488857528496	0.0053514979207931	0.51872977444614
ENST00000418532	ENSG00000139737	SLAIN1	transcript	0.70470625	1.3761625	-0.965556921971696	0.0402153270115314	1
ENST00000418547	ENSG00000102181	CD99L2	transcript	0.6501845	0.129059	2.33281841140436	0.0180134360339542	0.892966378481394
ENST00000418745	ENSG00000214021	TTLL3	transcript	0.172542666666667	0	Inf	0.027935969715525	1
ENST00000418767	ENSG00000148481	FAM188A	transcript	1.126721	0.128713	3.12990063978008	0.0047991338376466	0.49462744466262
ENST00000418862	ENSG00000135317	SNX14	transcript	0	0.0790321666666667	-Inf	0.027734626522783	1
ENST00000418921	ENSG00000147140	NONO	transcript	0	0.0712351666666667	-Inf	0.0277329587943512	1
ENST00000418931	ENSG00000223865	HLA-DPB1	transcript	14.7724071666667	25.293387	-0.775855306393267	0.042996839115462	1
ENST00000418975	ENSG00000130592	LSP1	transcript	0	0.193821333333333	-Inf	0.00310342254407057	0.4009507148865
ENST00000419060	ENSG00000187024	PTRH1	transcript	0.0539065	0.178398	-1.72656829393407	0.030952985700476	1
ENST00000419093	ENSG00000160285	LSS	transcript	0.20771775	0	Inf	0.0404185932568676	1
ENST00000419242	ENSG00000162600	OMA1	transcript	0.366801666666667	0	Inf	0.00363751242357897	0.429619071354434
ENST00000419304	ENSG00000106541	AGR2	transcript	0	0.0223398333333333	-Inf	0.024504347323737	1
ENST00000419318	ENSG00000196466	ZNF799	transcript	0.0366815	0.121546666666667	-1.72838578826659	0.0340101157680534	1
ENST00000419338	ENSG00000198563	DDX39B	transcript	0	0.247637833333333	-Inf	0.00127994014281261	0.244223872838142
ENST00000419472	ENSG00000197969	VPS13A	transcript	0.0724886666666667	0.004107	4.14159860032688	0.00230180656494215	0.340491174691973
ENST00000419562	ENSG00000136986	DERL1	transcript	0.121131666666667	0	Inf	0.0425261876193228	1
ENST00000419574	ENSG00000112561	TFEB	transcript	0.590030666666667	1.847861	-1.64699439309581	0.000776350957545818	0.189431993657822
ENST00000419721	ENSG00000106392	C1GALT1	transcript	0.3451905	0.0406671666666667	3.08545637559005	0.0180320715971789	0.892966378481394
ENST00000419755	ENSG00000256349	CTD-3074O7.11	transcript	0	0.137046666666667	-Inf	2.10261746336142e-05	0.0184067837149671
ENST00000419791	ENSG00000178425	NT5DC1	transcript	0.0181486666666667	0.153091333333333	-3.07645714628224	0.0274804111776259	1
ENST00000419835	ENSG00000112118	MCM3	transcript	0.136798666666667	0	Inf	0.0132801884169923	0.777173397534358
ENST00000419842	ENSG00000154822	PLCL2	transcript	0.418220916666667	0.047267	3.14536001189914	0.0103376507324725	0.697031876081893
ENST00000420101	ENSG00000187764	SEMA4D	transcript	2.69813791666667	1.145263	1.23628515511722	0.0199812541869112	0.929060709597932
ENST00000420239	ENSG00000173575	CHD2	transcript	1.38253425	0.2642915	2.38711328962466	0.0201840430618451	0.932934204118107
ENST00000420397	ENSG00000136536	MARCH7	transcript	0.09528275	0	Inf	0.0177856022834355	0.88939724907979
ENST00000420474	ENSG00000087586	AURKA	transcript	0.00427	1.5029725	-8.45936682721326	0.000182634157962312	0.0761884135896853
ENST00000420484	ENSG00000148337	CIZ1	transcript	0.00298183333333333	0.0889775	-4.89916903673892	0.0323220294958243	1
ENST00000420541	ENSG00000121858	TNFSF10	transcript	0.694177333333333	0	Inf	0.000132640786515305	0.062098450697178
ENST00000420564	ENSG00000126001	CEP250	transcript	0	0.0696475	-Inf	0.0317788853434005	1
ENST00000420576	ENSG00000103342	GSPT1	transcript	0	0.0809051666666667	-Inf	0.00480331853776417	0.49462744466262
ENST00000420607	ENSG00000117054	ACADM	transcript	0.48532575	0.0282123333333333	4.10455551170072	0.0187507591385576	0.908524895674263
ENST00000420646	ENSG00000145335	SNCA	transcript	5.44683891666667	0.834680166666667	2.7061238062529	0.00312914315414441	0.401589517673589
ENST00000420952	ENSG00000178149	DALRD3	transcript	0	0.198909166666667	-Inf	0.00125120598740584	0.241827873613379
ENST00000421043	ENSG00000198839	ZNF277	transcript	0.168780333333333	0.0486295	1.79524314451721	0.0407338448104247	1
ENST00000421052	ENSG00000070950	RAD18	transcript	0	0.192071166666667	-Inf	0.00571350874841902	0.532781757777369
ENST00000421134	ENSG00000131503	ANKHD1	transcript	0.514246083333333	1.45841033333333	-1.50386588264448	0.0468835343652198	1
ENST00000421182	ENSG00000115414	FN1	transcript	0	0.1594845	-Inf	1.4875805452151e-06	0.00287467027700343
ENST00000421451	ENSG00000129810	SGO1	transcript	0	0.00896133333333333	-Inf	0.0347741993385343	1
ENST00000421503	ENSG00000159873	CCDC117	transcript	0	0.0334696666666667	-Inf	0.00423535658728944	0.460139069426511
ENST00000421682	ENSG00000004534	RBM6	transcript	0.0325489166666667	0	Inf	0.041783181274531	1
ENST00000422031	ENSG00000167770	OTUB1	transcript	0.179648833333333	0.477880666666667	-1.41147083622059	0.0429938184115616	1
ENST00000422081	ENSG00000241489	AF011889.5	transcript	0.150318333333333	0	Inf	0.00648013748112838	0.566466300985067
ENST00000422110	ENSG00000114745	GORASP1	transcript	0	0.0155625	-Inf	0.0161221619971013	0.852249259645519
ENST00000422190	ENSG00000017260	ATP2C1	transcript	0.104301416666667	0	Inf	0.0144991277839219	0.811388343176036
ENST00000422237	ENSG00000141127	PRPSAP2	transcript	1.25581608333333	0.0453801666666667	4.790419476455	0.00227030047411121	0.337336489118232
ENST00000422288	ENSG00000075711	DLG1	transcript	0.269157166666667	0	Inf	0.00431028378754834	0.466604916572203
ENST00000422602	ENSG00000283332	AC027682.1	transcript	0.0694165	0	Inf	0.0257950146997042	1
ENST00000422706	ENSG00000100342	APOL1	transcript	0.0768581666666667	0.211218333333333	-1.45846459455279	0.0415046168863351	1
ENST00000422900	ENSG00000180694	TMEM64	transcript	0.0435880833333333	0	Inf	0.0454129954778862	1
ENST00000422922	ENSG00000004866	ST7	transcript	0.0018115	0.177457833333333	-6.61414764314836	0.000947169222337838	0.20829696033616
ENST00000422970	ENSG00000074706	IPCEF1	transcript	0.0327580833333333	0.00561133333333333	2.54543542602052	0.0261460107487007	1
ENST00000423057	ENSG00000128512	DOCK4	transcript	0.0004005	0.0454153333333333	-6.82523341622496	0.00665389353608401	0.571993427818233
ENST00000423061	ENSG00000131018	SYNE1	transcript	2.12203383333333	0.776343333333333	1.45068093635514	0.0404108643956351	1
ENST00000423108	ENSG00000156990	RPUSD3	transcript	0.0947609166666667	0.275992333333333	-1.54226413196243	0.0230814209163534	0.99039340259132
ENST00000423140	ENSG00000179115	FARSA	transcript	0.149652416666667	0	Inf	0.0338465707169352	1
ENST00000423577	ENSG00000136877	FPGS	transcript	0	0.0896476666666667	-Inf	0.0124585586395563	0.752054792851692
ENST00000423767	ENSG00000151689	INPP1	transcript	0.187884333333333	0.0150581666666667	3.64122673562769	0.00984516105024831	0.682064647131047
ENST00000423817	ENSG00000089327	FXYD5	transcript	0.372699916666667	0	Inf	0.0416587176609127	1
ENST00000423855	ENSG00000185946	RNPC3	transcript	0.29534625	0.0233693333333333	3.65971881077287	0.0478177646579842	1
ENST00000424001	ENSG00000072952	MRVI1	transcript	0.317210416666667	0	Inf	0.00604889051302109	0.547201674148547
ENST00000424008	ENSG00000100139	MICALL1	transcript	0.00373658333333333	0.1274175	-5.09169992849166	0.00332930517402516	0.410290559607646
ENST00000424085	ENSG00000134644	PUM1	transcript	0	0.106743166666667	-Inf	1.58054012037706e-05	0.0165002938429019
ENST00000424123	ENSG00000171634	BPTF	transcript	0.762982333333333	0	Inf	0.000152686292041209	0.0703945810895573
ENST00000424149	ENSG00000187954	CYHR1	transcript	0	0.1087865	-Inf	0.00142790124499607	0.261470021324129
ENST00000424171	ENSG00000026559	KCNG1	transcript	0	0.0795535	-Inf	0.00323584461780653	0.407063451968718
ENST00000424236	ENSG00000132912	DCTN4	transcript	0.951815916666667	0.0882461666666667	3.431077064559	0.000580480223636498	0.161724283164984
ENST00000424381	ENSG00000170142	UBE2E1	transcript	0	0.514511	-Inf	9.60951659513824e-06	0.0116371245967124
ENST00000424390	ENSG00000117450	PRDX1	transcript	0	0.0855711666666667	-Inf	0.0170739411565599	0.871692358372427
ENST00000424457	ENSG00000173801	JUP	transcript	0.139440416666667	0.0283085	2.30034157414194	0.044590993145666	1
ENST00000424568	ENSG00000080189	SLC35C2	transcript	0	0.152264333333333	-Inf	0.00328602795807069	0.408161599266062
ENST00000425063	ENSG00000197343	ZNF655	transcript	0.003256	0.345199166666667	-6.72818447193159	0.000396263928270512	0.12762649391904
ENST00000425244	ENSG00000257923	CUX1	transcript	0.17564075	0	Inf	0.0311021212202687	1
ENST00000425265	ENSG00000155366	RHOC	transcript	0	0.163837166666667	-Inf	0.000535817769385501	0.155481306403956
ENST00000425278	ENSG00000145332	KLHL8	transcript	1.03933283333333	0	Inf	0.000342089449381553	0.113395161460144
ENST00000425331	ENSG00000170632	ARMC10	transcript	0	0.188377833333333	-Inf	2.37818528690929e-07	0.000900651666213622
ENST00000425368	ENSG00000243649	CFB	transcript	0.023096	0	Inf	0.0332371237346265	1
ENST00000425375	ENSG00000100284	TOM1	transcript	0.133897833333333	0	Inf	0.0303325012027693	1
ENST00000425416	ENSG00000134324	LPIN1	transcript	0	0.00375816666666667	-Inf	0.0399801729985131	1
ENST00000425488	ENSG00000155749	ALS2CR12	transcript	0.0503618333333333	0.6916595	-3.77965927425894	0.00182778240855255	0.30379329083503
ENST00000425508	ENSG00000122507	BBS9	transcript	0.02165625	0.2669845	-3.62390063515994	0.0126800854368927	0.759675962932574
ENST00000425574	ENSG00000260916	CCPG1	transcript	0.101376	0	Inf	0.0466317320394529	1
ENST00000425642	ENSG00000171130	ATP6V0E2	transcript	0.375436	0.0626788333333333	2.58251676298245	0.0410250034343747	1
ENST00000425695	ENSG00000102241	HTATSF1	transcript	0	0.0990168333333333	-Inf	0.0135808912924206	0.78167582486318
ENST00000425752	ENSG00000177119	ANO6	transcript	0.375524583333333	0.04826	2.9600075347222	0.00981155609945768	0.680997839602401
ENST00000425876	ENSG00000250506	CDK3	transcript	0.0654529166666667	0	Inf	0.0205026407997791	0.93953196298685
ENST00000426031	ENSG00000122068	FYTTD1	transcript	0	0.037625	-Inf	0.0222063939517989	0.974816689546706
ENST00000426059	ENSG00000115414	FN1	transcript	0	0.0479976666666667	-Inf	0.00209914719324176	0.322597366880174
ENST00000426123	ENSG00000114867	EIF4G1	transcript	0.146782583333333	0	Inf	0.0108022346086334	0.709737985872219
ENST00000426128	ENSG00000135241	PNPLA8	transcript	0.291025666666667	0.048528	2.584257087351	0.000917015733027972	0.207183965055387
ENST00000426130	ENSG00000162144	CYB561A3	transcript	0.0206703333333333	1.18015	-5.83526477704575	7.77673508776507e-08	0.000392401091303479
ENST00000426154	ENSG00000136193	SCRN1	transcript	0.10875775	0	Inf	0.00114964131155285	0.226991678525624
ENST00000426229	ENSG00000159346	ADIPOR1	transcript	11.71681575	6.243806	0.90808292792231	0.0316062550285987	1
ENST00000426264	ENSG00000153234	NR4A2	transcript	0.0707416666666667	0	Inf	0.0452681178785197	1
ENST00000426464	ENSG00000167536	DHRS13	transcript	0.342644333333333	0	Inf	0.00174847060860896	0.297945296485758
ENST00000426588	ENSG00000168259	DNAJC7	transcript	0.0543806666666667	0.3325135	-2.61224717205725	0.00257193344016813	0.363727308336719
ENST00000426613	ENSG00000013619	MAMLD1	transcript	0.0610315	0	Inf	0.0314220697911429	1
ENST00000426655	ENSG00000135503	ACVR1B	transcript	0.237422666666667	0.0756901666666667	1.64927988628553	0.0474644521563472	1
ENST00000426683	ENSG00000138641	HERC3	transcript	0.0522961666666667	0.000471333333333333	6.79381367559168	0.0383821585666986	1
ENST00000426738	ENSG00000110077	MS4A6A	transcript	0	0.0377943333333333	-Inf	0.0272243494925574	1
ENST00000426861	ENSG00000108387	SEPT4	transcript	0.0697174166666667	0.267245833333333	-1.93857643741933	0.033382741848149	1
ENST00000426919	ENSG00000166169	POLL	transcript	0.135982166666667	0.002677	5.66665651294417	0.0132528996845924	0.777173397534358
ENST00000426947	ENSG00000184221	OLIG1	transcript	1.23780908333333	0.0788948333333333	3.97171417962021	0.0248970259350307	1
ENST00000427155	ENSG00000196155	PLEKHG4	transcript	0	0.0709811666666667	-Inf	0.000242727592425054	0.0918572232583563
ENST00000427177	ENSG00000184640	SEPT9	transcript	0	3.76486616666667	-Inf	8.58518337924713e-11	2.00059435860152e-06
ENST00000427183	ENSG00000115677	HDLBP	transcript	0.00931166666666667	0.0949816666666667	-3.3505377521723	0.000768521989754821	0.189431993657822
ENST00000427442	ENSG00000185513	L3MBTL1	transcript	0.0012205	0.0491275	-5.33098662486638	0.0126564012274713	0.759258679976937
ENST00000427455	ENSG00000122557	HERPUD2	transcript	0	0.0444531666666667	-Inf	0.0466816746912338	1
ENST00000427500	ENSG00000177628	GBA	transcript	0.0682445833333333	1.04078283333333	-3.93081071945258	0.000209066325438093	0.0814954893043555
ENST00000427538	ENSG00000155659	VSIG4	transcript	0	0.0348143333333333	-Inf	0.0366188887490503	1
ENST00000427614	ENSG00000185347	C14orf80	transcript	0.106639083333333	0	Inf	0.038768720178496	1
ENST00000427617	ENSG00000164048	ZNF589	transcript	0.00219408333333333	0.0299751666666667	-3.7720775484755	0.0265777600333795	1
ENST00000427674	ENSG00000184640	SEPT9	transcript	1.83171475	0.0448623333333333	5.35154638377713	0.00404963188992496	0.448546117563944
ENST00000427708	ENSG00000115392	FANCL	transcript	2.78584125	0.0297091666666667	6.55106110011	0.00720981244252583	0.599811231810651
ENST00000427716	ENSG00000139132	FGD4	transcript	0.29577875	0.00786733333333333	5.23249988573903	0.046940188710433	1
ENST00000427847	ENSG00000095794	CREM	transcript	0.16934575	0	Inf	0.0386804150126473	1
ENST00000427887	ENSG00000088387	DOCK9	transcript	0.483381	0.052447	3.20422860972122	0.00475711286265067	0.492198773469724
ENST00000427905	ENSG00000100316	RPL3	transcript	0	0.7696985	-Inf	5.79697932178361e-05	0.0351007097933997
ENST00000427943	ENSG00000121390	PSPC1	transcript	0.0373356666666667	0.8133875	-4.4453164226956	0.00397724727185039	0.444031979789307
ENST00000427999	ENSG00000233024	RP11-1212A22.4	transcript	0.336470666666667	0.0359081666666667	3.2280968354158	0.00188187397214902	0.305651107433996
ENST00000428026	ENSG00000060656	PTPRU	transcript	0	0.00402483333333333	-Inf	0.0461689470521298	1
ENST00000428034	ENSG00000163815	CLEC3B	transcript	0	0.0921711666666667	-Inf	0.00893760110833915	0.652065929567022
ENST00000428041	ENSG00000187951	ARHGAP11B	transcript	0.214780583333333	0	Inf	0.0127964042057452	0.763622478309337
ENST00000428075	ENSG00000100106	TRIOBP	transcript	0	0.108388333333333	-Inf	0.0084691392860204	0.638867557418198
ENST00000428206	ENSG00000130305	NSUN5	transcript	0.17698825	0.05603	1.65938218732009	0.0374550944768005	1
ENST00000428286	ENSG00000106772	PRUNE2	transcript	0.000412083333333333	0.00552216666666667	-3.74422641086176	0.0214139247098862	0.955930254543454
ENST00000428334	ENSG00000157985	AGAP1	transcript	0.0241346666666667	0	Inf	0.0412837903503671	1
ENST00000428413	ENSG00000114650	SCAP	transcript	0.466637416666667	0.00684083333333333	6.09198610086833	0.00109548110892094	0.22384307124078
ENST00000428575	ENSG00000196419	XRCC6	transcript	9.28333333333333e-05	0.221941666666667	-11.2232499980449	0.000726713688741877	0.184884511988742
ENST00000428655	ENSG00000144445	KANSL1L	transcript	0.00739441666666667	0.0613846666666667	-3.05337008335841	0.0159406322949143	0.852249259645519
ENST00000428702	ENSG00000151552	QDPR	transcript	0.344462416666667	0	Inf	0.00234219030605384	0.343982484219552
ENST00000428713	ENSG00000106829	TLE4	transcript	0	0.055761	-Inf	0.0121559798600176	0.748931569902043
ENST00000428724	ENSG00000167377	ZNF23	transcript	0.04703325	0	Inf	0.040315592905394	1
ENST00000428742	ENSG00000038532	CLEC16A	transcript	0.362101916666667	0	Inf	0.0483097909080939	1
ENST00000429040	ENSG00000143570	SLC39A1	transcript	0.131490916666667	0.502726166666667	-1.93480964036786	0.0391744482235154	1
ENST00000429078	ENSG00000241399	CD302	transcript	0.01488075	0.105549833333333	-2.82640515441384	0.0243066004827904	1
ENST00000429348	ENSG00000177873	ZNF619	transcript	0.0279469166666667	0	Inf	0.0450866829670473	1
ENST00000429378	ENSG00000007392	LUC7L	transcript	0	0.102878666666667	-Inf	0.00323794522196567	0.407063451968718
ENST00000429815	ENSG00000119004	CYP20A1	transcript	0.02996875	0.145894	-2.28338973731851	0.0409919624764738	1
ENST00000429923	ENSG00000130592	LSP1	transcript	0	0.0520665	-Inf	0.0395982083329202	1
ENST00000429936	ENSG00000184216	IRAK1	transcript	0.455297416666667	0.964924833333333	-1.08360728867076	0.0493677466749738	1
ENST00000429941	ENSG00000072958	AP1M1	transcript	0.476446666666667	0	Inf	0.0229339526960534	0.989067546827658
ENST00000430127	ENSG00000186998	EMID1	transcript	0	0.113069833333333	-Inf	0.00325304588749891	0.40740398104932
ENST00000430142	ENSG00000100038	TOP3B	transcript	0	0.1492205	-Inf	0.00247131406650171	0.35571648191762
ENST00000430193	ENSG00000104835	SARS2	transcript	0.0153504166666667	0.157672666666667	-3.36058286223316	0.00288943921295496	0.38891123327559
ENST00000430227	ENSG00000143390	RFX5	transcript	0.01239125	0.134283166666667	-3.43788482859812	0.00861228570673588	0.641682403046994
ENST00000430352	ENSG00000141338	ABCA8	transcript	0	0.00774133333333333	-Inf	0.00349234571076789	0.421238113121506
ENST00000430379	ENSG00000178537	SLC25A20	transcript	0.0191856666666667	0.138121333333333	-2.84783536428248	0.0328386647718367	1
ENST00000430514	ENSG00000091181	IL5RA	transcript	0.163585833333333	0.0141828333333333	3.5278301385297	0.0156105979054737	0.844953846701221
ENST00000430524	ENSG00000099901	RANBP1	transcript	0.0363284166666667	0.171099333333333	-2.23566374457212	0.0471392675654262	1
ENST00000430575	ENSG00000129824	RPS4Y1	transcript	0.482975416666667	2.5700365	-2.41176718570186	0.0400071647836219	1
ENST00000430773	ENSG00000108771	DHX58	transcript	0.13263625	0	Inf	0.0499706679604861	1
ENST00000431187	ENSG00000115274	INO80B	transcript	0.0142488333333333	0.409469	-4.84483852855182	0.00661083837022375	0.571950315373846
ENST00000431277	ENSG00000089006	SNX5	transcript	0	0.173145333333333	-Inf	0.00077105534294767	0.189431993657822
ENST00000431278	ENSG00000172888	ZNF621	transcript	0.0776465	0	Inf	0.0133276592773595	0.777946435646643
ENST00000431469	ENSG00000075856	SART3	transcript	0	0.074926	-Inf	0.00249459366388396	0.356805463814584
ENST00000431504	ENSG00000146757	ZNF92	transcript	0.0935586666666667	0	Inf	0.0331624140183679	1
ENST00000431523	ENSG00000072195	SPEG	transcript	0.00132408333333333	0.065389	-5.6259821317163	0.00556592051584408	0.525844542296829
ENST00000431535	ENSG00000100325	ASCC2	transcript	2.12709958333333	5.26021	-1.30623281966326	0.0487677894460735	1
ENST00000431541	ENSG00000060642	PIGV	transcript	0.03372875	0.171573166666667	-2.34677318129926	0.0214633707061865	0.956531228846609
ENST00000431642	ENSG00000170632	ARMC10	transcript	0	0.0310878333333333	-Inf	0.0229790051654877	0.989366209501807
ENST00000431666	ENSG00000125505	MBOAT7	transcript	2.25125825	5.34880783333333	-1.24848580983105	0.0369835395171398	1
ENST00000431736	ENSG00000110344	UBE4A	transcript	0.517494083333333	0.0170541666666667	4.92334620187684	0.0107005608470113	0.706820682858037
ENST00000431765	ENSG00000161202	DVL3	transcript	0	0.172879833333333	-Inf	6.35414230097447e-05	0.0374749983432472
ENST00000431779	ENSG00000161203	AP2M1	transcript	0.297269333333333	0	Inf	0.0206982631444761	0.945633677111186
ENST00000431893	ENSG00000148396	SEC16A	transcript	1.59647508333333	0	Inf	0.00132612606361512	0.249369357614582
ENST00000432071	ENSG00000118640	VAMP8	transcript	0.0841416666666667	2.1457285	-4.67250333746278	0.0010882333728355	0.2231124065187
ENST00000432072	ENSG00000115414	FN1	transcript	0	0.295842333333333	-Inf	3.0005061816451e-07	0.00100933694054784
ENST00000432109	ENSG00000064012	CASP8	transcript	0	0.212051166666667	-Inf	0.000752117714667266	0.187667833611688
ENST00000432123	ENSG00000164776	PHKG1	transcript	0	0.0804521666666667	-Inf	0.0420097989899748	1
ENST00000432207	ENSG00000135218	CD36	transcript	0	0.0526875	-Inf	0.00854216661942703	0.638867557418198
ENST00000432458	ENSG00000144635	DYNC1LI1	transcript	0	0.477131333333333	-Inf	2.69406245699231e-07	0.000941108548678178
ENST00000432464	ENSG00000096717	SIRT1	transcript	0.0201301666666667	0	Inf	0.043524985131118	1
ENST00000432467	ENSG00000147383	NSDHL	transcript	0.0120056666666667	0.106968166666667	-3.15539409695684	0.0355832379758008	1
ENST00000432508	ENSG00000148824	MTG1	transcript	0	0.220571833333333	-Inf	0.00129699981948274	0.245945073630452
ENST00000432519	ENSG00000131378	RFTN1	transcript	0.172067083333333	0.0197698333333333	3.12159852045011	0.0102220467343777	0.692965606950282
ENST00000432750	ENSG00000137776	SLTM	transcript	0.260447666666667	0	Inf	0.0067631620397292	0.576773889444511
ENST00000432763	ENSG00000196235	SUPT5H	transcript	1.4828415	7.33899916666667	-2.30721893614072	0.0313946866953214	1
ENST00000432913	ENSG00000012211	PRICKLE3	transcript	0.03636675	0.15131	-2.05681543084078	0.0297430451796421	1
ENST00000432921	ENSG00000100852	ARHGAP5	transcript	0.000642333333333333	0.00719983333333333	-3.4865694395374	0.0431906190235979	1
ENST00000432937	ENSG00000135164	DMTF1	transcript	0.321489166666667	0.00804616666666667	5.32032469117974	0.03959771965734	1
ENST00000432997	ENSG00000197584	KCNMB2	transcript	0	0.0053725	-Inf	0.0477548385167346	1
ENST00000433056	ENSG00000164654	MIOS	transcript	0.19602875	2.78333333333333e-05	12.7819639413136	0.0384919854650376	1
ENST00000433097	ENSG00000116473	RAP1A	transcript	0.86119075	2.081737	-1.27338308587164	0.0142620808992706	0.802076469149379
ENST00000433147	ENSG00000100150	DEPDC5	transcript	0.258910166666667	0	Inf	9.21558195518095e-05	0.049526936750255
ENST00000433206	ENSG00000002834	LASP1	transcript	0.8028525	0	Inf	0.0103835301771407	0.697031876081893
ENST00000433298	ENSG00000186001	LRCH3	transcript	0.233108916666667	1.19394866666667	-2.35666471458326	0.00654696918583285	0.568478466829129
ENST00000433458	ENSG00000158517	NCF1	transcript	0.0639755	0.353633833333333	-2.46666488600663	0.0076447293630033	0.61444891127067
ENST00000433561	ENSG00000100242	SUN2	transcript	0.18972625	0	Inf	0.0343526920310125	1
ENST00000433852	ENSG00000138031	ADCY3	transcript	0	0.0712096666666667	-Inf	0.0427484214038105	1
ENST00000434230	ENSG00000123562	MORF4L2	transcript	0.0287596666666667	0.1939285	-2.75340597976995	0.0385797244358497	1
ENST00000434354	ENSG00000139197	PEX5	transcript	0.00457841666666667	0.186088833333333	-5.34499891189729	1.12757483321513e-06	0.00243838057682772
ENST00000434472	ENSG00000026508	CD44	transcript	1.03243791666667	4.96733633333333	-2.26641740247883	0.00469871762036181	0.488917478609882
ENST00000434578	ENSG00000171729	TMEM51	transcript	0	0.0297631666666667	-Inf	0.0105768867951402	0.704285735460854
ENST00000434623	ENSG00000241978	AKAP2	transcript	0.05344575	0	Inf	0.0273617556865232	1
ENST00000434641	ENSG00000131591	C1orf159	transcript	0	0.0393396666666667	-Inf	0.0402004055601081	1
ENST00000434651	ENSG00000179344	HLA-DQB1	transcript	3.19602233333333	0	Inf	0.000965068509917328	0.210182748274555
ENST00000434667	ENSG00000156304	SCAF4	transcript	0.17398225	0	Inf	0.0247485475155051	1
ENST00000434693	ENSG00000144642	RBMS3	transcript	0.00117633333333333	0.00721583333333333	-2.61686908714162	0.0154545532612764	0.840011849165428
ENST00000434753	ENSG00000101966	XIAP	transcript	0.178203166666667	0.000832666666666667	7.74156818729932	0.0244927406897214	1
ENST00000434811	ENSG00000198836	OPA1	transcript	0.00216416666666667	0.136001833333333	-5.97367068103164	0.0097267965197735	0.680285307707607
ENST00000435036	ENSG00000182979	MTA1	transcript	0.160539416666667	0.00351983333333333	5.51127663252789	0.0102417445488518	0.693666255517874
ENST00000435224	ENSG00000166016	ABTB2	transcript	1.6439785	0.579338166666667	1.50471381385963	0.0252657012108282	1
ENST00000435235	ENSG00000122545	SEPT7	transcript	0	0.158742	-Inf	0.000822185880731102	0.194973975502356
ENST00000435326	ENSG00000077327	SPAG6	transcript	0.0746419166666667	0.00898883333333333	3.05378024775906	0.0422896603286894	1
ENST00000435340	ENSG00000133027	PEMT	transcript	0.0157453333333333	0.102354666666667	-2.70058067561454	0.0227704500627398	0.985291151476106
ENST00000435380	ENSG00000163121	NEURL3	transcript	0.00621025	0.0294388333333333	-2.24499724634406	0.0305145068730362	1
ENST00000435495	ENSG00000127947	PTPN12	transcript	0.602527416666667	0.040321	3.90142356482355	0.0146916006501924	0.817165317990704
ENST00000435722	ENSG00000160305	DIP2A	transcript	0.955675333333333	0.301536666666667	1.66418713848179	0.0192652276436861	0.913238152785904
ENST00000435742	ENSG00000136504	KAT7	transcript	0.0672814166666667	0.412865333333333	-2.6173912980317	0.0106303689673468	0.706293534352063
ENST00000435848	ENSG00000214253	FIS1	transcript	0.311075916666667	0.0637406666666667	2.2869806929834	0.037036472297632	1
ENST00000435927	ENSG00000173409	ARV1	transcript	0.002884	0.0507755	-4.13798947150595	0.0324297071431295	1
ENST00000435987	ENSG00000121957	GPSM2	transcript	0.01728075	0.332531833333333	-4.26625471845803	0.0119003249633735	0.74121716767575
ENST00000436018	ENSG00000082898	XPO1	transcript	1.61193241666667	0	Inf	0.0375982223281259	1
ENST00000436342	ENSG00000158161	EYA3	transcript	0.149929083333333	0	Inf	0.00652456863578574	0.568478466829129
ENST00000436380	ENSG00000196642	RABL6	transcript	0.05075325	0.210625	-2.0531045725046	0.00255720558505746	0.362857098844145
ENST00000436390	ENSG00000214706	IFRD2	transcript	0.0480300833333333	0.009584	2.32523849844826	0.0496092202195685	1
ENST00000436399	ENSG00000110958	PTGES3	transcript	0.2602155	0	Inf	0.0249390304635588	1
ENST00000436612	ENSG00000167920	TMEM99	transcript	0.0433315833333333	0.257399166666667	-2.57051652414945	0.0235145559401563	1
ENST00000436632	ENSG00000136940	PDCL	transcript	0.110848833333333	0	Inf	0.0240885186972224	1
ENST00000436636	ENSG00000154310	TNIK	transcript	1.27571741666667	0.592086333333333	1.10742933539947	0.0330819256943758	1
ENST00000437099	ENSG00000007237	GAS7	transcript	0.348930416666667	0.00516266666666667	6.07867910228721	0.00584448174550485	0.53727232240433
ENST00000437179	ENSG00000033867	SLC4A7	transcript	0.0986491666666667	0	Inf	0.0458033779140112	1
ENST00000437379	ENSG00000163517	HDAC11	transcript	0.01201375	0.132911333333333	-3.46770567563582	0.00512714987525786	0.509163898595623
ENST00000437468	ENSG00000197465	GYPE	transcript	2.4315675	1.10576583333333	1.13684074099242	0.0266255596747236	1
ENST00000437588	ENSG00000177989	ODF3B	transcript	0.0154504166666667	0.234742333333333	-3.92536038998779	0.0482480793372067	1
ENST00000437806	ENSG00000020129	NCDN	transcript	0.0996785833333333	0.295766666666667	-1.56910399823304	0.0412759643745232	1
ENST00000437826	ENSG00000162129	CLPB	transcript	0.146314416666667	0.0295653333333333	2.30709348032901	0.0451693273979597	1
ENST00000438120	ENSG00000142949	PTPRF	transcript	0	0.0184686666666667	-Inf	0.00326492174081725	0.40740398104932
ENST00000438144	ENSG00000166478	ZNF143	transcript	0.27472675	0	Inf	0.00607354144204888	0.547789193234963
ENST00000438313	ENSG00000138795	LEF1	transcript	0	0.0977858333333333	-Inf	0.00100422637341884	0.214105306022925
ENST00000438323	ENSG00000068079	IFI35	transcript	3.79461083333333	9.66374633333333	-1.34863065171017	0.00804300625052253	0.629835300490347
ENST00000438394	ENSG00000163563	MNDA	transcript	0.748722833333333	0.0486488333333333	3.94395463938918	0.01095013545917	0.713330708169201
ENST00000438423	ENSG00000140262	TCF12	transcript	0.0356980833333333	3.66666666666667e-05	9.92716178330491	0.0243234861567325	1
ENST00000438495	ENSG00000111912	NCOA7	transcript	0.117056583333333	0.674122833333333	-2.52580541706778	0.0255397356689413	1
ENST00000438735	ENSG00000172215	CXCR6	transcript	1.03333333333333e-05	0.0172738333333333	-10.7070668448358	0.0257006980392787	1
ENST00000438737	ENSG00000139746	RBM26	transcript	0.001639	0.1109575	-6.08104752290031	0.000935757077962175	0.20829696033616
ENST00000438959	ENSG00000002822	MAD1L1	transcript	0.104793416666667	0.00623033333333333	4.07209492456071	0.00507343386026734	0.508581805634206
ENST00000438981	ENSG00000115414	FN1	transcript	0	0.0516931666666667	-Inf	0.016626534532142	0.863888798198747
ENST00000439288	ENSG00000112394	SLC16A10	transcript	0.429401	0.0851695	2.33391676561678	0.028535878198394	1
ENST00000439556	ENSG00000257591	ZNF625	transcript	0.0884975	0	Inf	0.0158113123926711	0.849828398416307
ENST00000439576	ENSG00000157766	ACAN	transcript	0.00177791666666667	0.0889671666666667	-5.64501339787048	0.00708228950109473	0.595600874015675
ENST00000439578	ENSG00000152700	SAR1B	transcript	0.0215945	0.405152	-4.22972744451267	0.0117025975364913	0.736072313886305
ENST00000439681	ENSG00000144357	UBR3	transcript	0.009127	0.0674563333333333	-2.88574126466007	0.0442851827745114	1
ENST00000439741	ENSG00000014914	MTMR11	transcript	0.58233175	1.38173433333333	-1.24656706986364	0.0119675880131723	0.74121716767575
ENST00000439951	ENSG00000130703	OSBPL2	transcript	0.151854583333333	1.23086116666667	-3.01890568589735	0.0366029062628639	1
ENST00000439991	ENSG00000258227	CLEC5A	transcript	0	0.0784985	-Inf	0.0199607779621634	0.929060709597932
ENST00000440085	ENSG00000017483	SLC38A5	transcript	0.0268895833333333	0.196284833333333	-2.8678293967311	0.0338054411241435	1
ENST00000440086	ENSG00000160310	PRMT2	transcript	0.141056333333333	0.0111381666666667	3.66268775252195	0.0363058455861886	1
ENST00000440274	ENSG00000023228	NDUFS1	transcript	0.179627416666667	0	Inf	0.0191197413534092	0.912138704432964
ENST00000440277	ENSG00000215021	PHB2	transcript	0	0.0591066666666667	-Inf	0.0124587014594754	0.752054792851692
ENST00000440309	ENSG00000163482	STK36	transcript	0.155899666666667	0.00297733333333333	5.71045328270884	0.00540330551333504	0.519915623148954
ENST00000440339	ENSG00000181450	ZNF678	transcript	0.11231525	1.16666666666667e-06	16.5548018811565	0.0313981940609444	1
ENST00000440375	ENSG00000100311	PDGFB	transcript	0.0382810833333333	0.2501025	-2.70781591564848	0.0342457739378203	1
ENST00000440410	ENSG00000091140	DLD	transcript	0.0860135833333333	0	Inf	0.0403118382968249	1
ENST00000440422	ENSG00000135926	TMBIM1	transcript	1.13885866666667	2.40888383333333	-1.08077610386964	0.0246261395918449	1
ENST00000440469	ENSG00000174013	FBXO45	transcript	0.0593956666666667	0.000331333333333333	7.48593051878222	0.00190900400747184	0.307597252471796
ENST00000440702	ENSG00000116199	FAM20B	transcript	0	0.180200666666667	-Inf	0.00328597328515271	0.408161599266062
ENST00000440705	ENSG00000028116	VRK2	transcript	0.113900083333333	0	Inf	0.0441939025011416	1
ENST00000440781	ENSG00000198001	IRAK4	transcript	0	0.0322026666666667	-Inf	0.0163200223762548	0.857296721991525
ENST00000440851	ENSG00000102901	CENPT	transcript	0.36038925	0	Inf	0.00394410354462928	0.44233268503059
ENST00000440866	ENSG00000118961	LDAH	transcript	0.02882775	0	Inf	0.0302274881601424	1
ENST00000440943	ENSG00000078618	NRDC	transcript	0	0.0172053333333333	-Inf	0.0225004103902922	0.980023877233342
ENST00000441090	ENSG00000186001	LRCH3	transcript	0	0.0156356666666667	-Inf	0.0395991531927656	1
ENST00000441199	ENSG00000182853	VMO1	transcript	0.0037645	0.0474276666666667	-3.65519872852869	0.0246113770275515	1
ENST00000441344	ENSG00000015568	RGPD5	transcript	0	0.241493	-Inf	0.00714564570685546	0.598850829181308
ENST00000441400	ENSG00000144218	AFF3	transcript	0.00328991666666667	0.377974666666667	-6.84409469135426	0.00485275733266263	0.496595034686253
ENST00000441542	ENSG00000048052	HDAC9	transcript	0.0034485	0.0748183333333333	-4.43935095662227	0.00269460979624288	0.371942150066504
ENST00000441668	ENSG00000100029	PES1	transcript	0.0351295833333333	0.558248666666667	-3.9901495301004	0.0003107525235566	0.106639604271786
ENST00000441669	ENSG00000043514	TRIT1	transcript	0	0.0404741666666667	-Inf	0.0212487006688	0.953985782621729
ENST00000441793	ENSG00000204463	BAG6	transcript	0.42227275	2.01651483333333	-2.25561696252201	0.0139791060793059	0.793227314181155
ENST00000442021	ENSG00000158517	NCF1	transcript	0.533330666666667	2.26231883333333	-2.08470007479307	0.00309355313568511	0.400669745930874
ENST00000442046	ENSG00000127603	MACF1	transcript	0.0462445833333333	0	Inf	0.0457918841655797	1
ENST00000442050	ENSG00000151465	CDC123	transcript	0.396966666666667	0	Inf	0.00975613796454485	0.680285307707607
ENST00000442101	ENSG00000120690	ELF1	transcript	0.0972978333333333	0.00680283333333333	3.83820002964969	0.0188614310091852	0.91073337129678
ENST00000442123	ENSG00000198252	STYX	transcript	0.0300671666666667	0.0787263333333333	-1.38865736233071	0.0466248312952041	1
ENST00000442138	ENSG00000164244	PRRC1	transcript	0.337954333333333	0.115670833333333	1.54680318157389	0.0198684957294149	0.928004684751694
ENST00000442157	ENSG00000178035	IMPDH2	transcript	0.00193725	0.1394825	-6.16993017305032	0.00914088884032302	0.661530859699075
ENST00000442286	ENSG00000125454	SLC25A19	transcript	0	0.054014	-Inf	0.000803643864376197	0.193097761857058
ENST00000442857	ENSG00000115841	RMDN2	transcript	0.22399675	0	Inf	0.0193089305101819	0.913878902338336
ENST00000442859	ENSG00000149292	TTC12	transcript	0.07976	0	Inf	0.0490377884065571	1
ENST00000442920	ENSG00000105136	ZNF419	transcript	0.117852166666667	0	Inf	0.00650968213819407	0.567955696639266
ENST00000443006	ENSG00000146701	MDH2	transcript	0.07602975	0.656876166666667	-3.11098546908134	0.0288291580232059	1
ENST00000443011	ENSG00000198089	SFI1	transcript	0.0777509166666667	0.3084015	-1.98787819271321	0.0478583057799788	1
ENST00000443029	ENSG00000206562	METTL6	transcript	0.182343	0.0253101666666667	2.84886590414875	0.0065409551657065	0.568478466829129
ENST00000443157	ENSG00000131355	ADGRE3	transcript	0.231204916666667	0	Inf	0.0306043965977437	1
ENST00000443193	ENSG00000203747	FCGR3A	transcript	2.98070491666667	0.937376833333333	1.66895251362431	0.029869836484016	1
ENST00000443231	ENSG00000163374	YY1AP1	transcript	0.149786666666667	0.00729916666666667	4.35903363370569	0.0467419370931411	1
ENST00000443275	ENSG00000143190	POU2F1	transcript	0.02760175	0	Inf	0.0376484064448866	1
ENST00000443353	ENSG00000152256	PDK1	transcript	0	0.0529891666666667	-Inf	0.0365303619893275	1
ENST00000443619	ENSG00000198369	SPRED2	transcript	0	0.0291675	-Inf	0.0362859704920853	1
ENST00000443698	ENSG00000096872	IFT74	transcript	0.0823805	0	Inf	0.014123413726814	0.796250187298501
ENST00000443739	ENSG00000159784	FAM131B	transcript	0.00135208333333333	0.0535908333333333	-5.30873027251721	0.00294524293579955	0.389498305506439
ENST00000443786	ENSG00000214367	HAUS3	transcript	0.199200833333333	0	Inf	0.00951653267022399	0.67421145068104
ENST00000443807	ENSG00000154451	GBP5	transcript	5.15613658333333	22.3965986666667	-2.11891726372951	0.000893593196805805	0.203734007285849
ENST00000443816	ENSG00000115414	FN1	transcript	0	0.047376	-Inf	0.00019965235264119	0.080550259326664
ENST00000444061	ENSG00000127616	SMARCA4	transcript	0.0356394166666667	0.2170175	-2.60626575570798	0.0151221828354791	0.829215411058053
ENST00000444096	ENSG00000137404	NRM	transcript	0.187040083333333	0.0175208333333333	3.41620417799754	0.0384714948079048	1
ENST00000444176	ENSG00000227057	WDR46	transcript	0	0.0503873333333333	-Inf	0.0317758907683646	1
ENST00000444262	ENSG00000128271	ADORA2A	transcript	0.252051583333333	0	Inf	0.0307351067005898	1
ENST00000444334	ENSG00000070669	ASNS	transcript	0.15307875	0	Inf	0.0360777287452208	1
ENST00000444611	ENSG00000171469	ZNF561	transcript	0	0.1099445	-Inf	0.000373621515281702	0.121193479019502
ENST00000444676	ENSG00000105953	OGDH	transcript	0.238956333333333	0	Inf	0.00188791930933633	0.305651107433996
ENST00000444740	ENSG00000105369	CD79A	transcript	0.694691416666667	1.85717766666667	-1.41866765993156	0.0248693785142068	1
ENST00000444761	ENSG00000180398	MCFD2	transcript	0.0200116666666667	0.168008333333333	-3.06961956162654	0.00527535944246542	0.514879239216589
ENST00000444829	ENSG00000019991	HGF	transcript	0.0606805833333333	0.005272	3.52481267907925	0.0318767531197215	1
ENST00000444842	ENSG00000082482	KCNK2	transcript	0	0.0160056666666667	-Inf	0.0314055428635144	1
ENST00000444973	ENSG00000119408	NEK6	transcript	0.356782666666667	0	Inf	0.00691683236121722	0.58602733135033
ENST00000445192	ENSG00000116690	PRG4	transcript	0.01083125	0	Inf	0.0425908652361702	1
ENST00000445385	ENSG00000186788	SPATA31D3	transcript	0	0.00674883333333333	-Inf	0.039593712479588	1
ENST00000445478	ENSG00000070495	JMJD6	transcript	0.06201275	0	Inf	0.0426883749780292	1
ENST00000445648	ENSG00000162576	MXRA8	transcript	0.000872083333333333	0.0339365	-5.28222797106711	0.00446670753127868	0.476792606927783
ENST00000445658	ENSG00000141736	ERBB2	transcript	0	0.199850666666667	-Inf	4.26958978147879e-05	0.029377688780516
ENST00000445721	ENSG00000093000	NUP50	transcript	0.323402666666667	0.00313166666666667	6.69025710367608	0.00677653240440638	0.576832981263554
ENST00000445723	ENSG00000166619	BLCAP	transcript	0.116686416666667	0	Inf	0.0334216718077157	1
ENST00000445768	ENSG00000204438	GPANK1	transcript	0	0.068935	-Inf	0.0154541133436239	0.840011849165428
ENST00000445888	ENSG00000141510	TP53	transcript	0.2897755	0	Inf	0.00814469883812072	0.634278577233476
ENST00000445907	ENSG00000181072	CHRM2	transcript	0	0.0062025	-Inf	0.0258722428451971	1
ENST00000445935	ENSG00000160298	C21orf58	transcript	0.1005055	0.375194166666667	-1.9003629450149	0.0385254267011745	1
ENST00000446204	ENSG00000156931	VPS8	transcript	0	0.455817833333333	-Inf	5.92925753508524e-06	0.00828499716344796
ENST00000446256	ENSG00000132153	DHX30	transcript	0.0782390833333333	0.414991333333333	-2.40711983501104	0.0329699867501603	1
ENST00000446276	ENSG00000127603	MACF1	transcript	0.116904583333333	0	Inf	0.0307724253382339	1
ENST00000446292	ENSG00000178028	DMAP1	transcript	0.01337975	0.183075166666667	-3.77431304457645	0.0107421922288827	0.706999716803095
ENST00000446561	ENSG00000107651	SEC23IP	transcript	0	0.092012	-Inf	0.0243522763412527	1
ENST00000446574	ENSG00000114698	PLSCR4	transcript	0.07657125	0	Inf	0.031871058397798	1
ENST00000446600	ENSG00000091073	DTX2	transcript	0	0.0298658333333333	-Inf	0.0170718563330611	0.871692358372427
ENST00000446613	ENSG00000163517	HDAC11	transcript	0	0.0406351666666667	-Inf	0.00348940792271216	0.421238113121506
ENST00000446617	ENSG00000205413	SAMD9	transcript	0.00865391666666667	0.135134333333333	-3.96489722558355	0.0258770401320045	1
ENST00000446632	ENSG00000091181	IL5RA	transcript	0.461749333333333	0.103676166666667	2.15502559630274	0.0275455286544739	1
ENST00000446710	ENSG00000126001	CEP250	transcript	0.144654416666667	0.0116508333333333	3.63410531971143	0.0334279474696004	1
ENST00000446718	ENSG00000105778	AVL9	transcript	0.25244675	0	Inf	0.0090089164019022	0.655395326411672
ENST00000446860	ENSG00000068745	IP6K2	transcript	0	0.124690833333333	-Inf	5.61575427060923e-05	0.0349349918923345
ENST00000446885	ENSG00000102100	SLC35A2	transcript	0	0.0661941666666667	-Inf	0.0215719483872116	0.95714323999438
ENST00000447102	ENSG00000130005	GAMT	transcript	0.0899535	0.265011333333333	-1.55880273703068	0.0386276426174291	1
ENST00000447170	ENSG00000138018	SELENOI	transcript	0	0.227585	-Inf	0.00507926552821916	0.508581805634206
ENST00000447300	ENSG00000012817	KDM5D	transcript	0.0261115833333333	0.466517166666667	-4.15916832322304	0.00828595586524262	0.636693689899037
ENST00000447302	ENSG00000142046	TMEM91	transcript	0.0906230833333333	0.4199895	-2.2124027774306	0.00848288168859126	0.638867557418198
ENST00000447406	ENSG00000149636	DSN1	transcript	0.00646616666666667	0.075274	-3.54116903836991	0.0337220987984072	1
ENST00000447498	ENSG00000146416	AIG1	transcript	0.0049655	0.107296333333333	-4.4335179681548	0.0405417232211211	1
ENST00000447522	ENSG00000132906	CASP9	transcript	0	0.0365463333333333	-Inf	0.0349714952442025	1
ENST00000447614	ENSG00000105393	BABAM1	transcript	0.5432895	0.05755	3.23883333125617	0.025800478372572	1
ENST00000447935	ENSG00000132792	CTNNBL1	transcript	0.0474656666666667	0.183283333333333	-1.94911935056176	0.0359680316105199	1
ENST00000447964	ENSG00000143337	TOR1AIP1	transcript	0	0.145006166666667	-Inf	0.00646310435810889	0.566466300985067
ENST00000448038	ENSG00000131018	SYNE1	transcript	0.13428575	0.026358	2.348993408051	0.0187966036035785	0.908569197602458
ENST00000448072	ENSG00000100429	HDAC10	transcript	0.222302833333333	0	Inf	0.0213245172461845	0.954386850969754
ENST00000448110	ENSG00000149636	DSN1	transcript	0.00794158333333333	0.124604666666667	-3.97178762088287	0.0413592807186306	1
ENST00000448202	ENSG00000143819	EPHX1	transcript	0.02651	0.08712	-1.71646728384965	0.0187660577722753	0.908524895674263
ENST00000448281	ENSG00000157014	TATDN2	transcript	1.36001433333333	0.330315666666667	2.0417045537822	0.0318951623119561	1
ENST00000448528	ENSG00000075711	DLG1	transcript	0.0239521666666667	0.355426833333333	-3.89132453292143	0.0219451509310764	0.966494481800942
ENST00000448593	ENSG00000131351	HAUS8	transcript	0.024312	0.150592333333333	-2.63090783908422	0.00618989268449731	0.550094914940772
ENST00000448752	ENSG00000138398	PPIG	transcript	0.252689083333333	0.000130166666666667	10.9227875753744	0.0165507864613273	0.8619410437787
ENST00000448850	ENSG00000142192	APP	transcript	0.04010775	0.2444975	-2.60786677366516	0.00673708533168363	0.575181572314531
ENST00000449025	ENSG00000204256	BRD2	transcript	0.0777766666666667	0	Inf	0.0111255524740415	0.718218166834445
ENST00000449062	ENSG00000022277	RTFDC1	transcript	0	1.62967183333333	-Inf	1.65345958005498e-06	0.00306480543588763
ENST00000449081	ENSG00000112078	KCTD20	transcript	0.343400666666667	0	Inf	0.00163612095326222	0.285770549192386
ENST00000449098	ENSG00000092199	HNRNPC	transcript	1.05294291666667	0.346153333333333	1.6049440794933	0.0134269750996811	0.778738833606986
ENST00000449194	ENSG00000134283	PPHLN1	transcript	0.127768166666667	1.83333333333333e-05	12.7667716964093	0.0338537901922934	1
ENST00000449239	ENSG00000168385	SEPT2	transcript	0.465342666666667	1.64823966666667	-1.82456065956577	0.0215324598743277	0.95714323999438
ENST00000449249	ENSG00000125505	MBOAT7	transcript	0.219356333333333	0	Inf	0.0438748351582853	1
ENST00000449335	ENSG00000114439	BBX	transcript	0.00648941666666667	0.357782	-5.78484819678383	0.00916600646048916	0.662293187568757
ENST00000449503	ENSG00000163681	SLMAP	transcript	0.197478583333333	0.00483883333333333	5.35089314192458	0.0111811421930093	0.720041530755556
ENST00000449559	ENSG00000101452	DHX35	transcript	0	0.103357833333333	-Inf	0.0112923874392911	0.723804579515604
ENST00000449570	ENSG00000114026	OGG1	transcript	0.00325558333333333	0.107590666666667	-5.04649305368304	0.00370912123286129	0.43213234013934
ENST00000449635	ENSG00000100395	L3MBTL2	transcript	0.0369948333333333	0.150539666666667	-2.02474797771695	0.0323701437455909	1
ENST00000449757	ENSG00000198563	DDX39B	transcript	0.279355083333333	0	Inf	0.0389977303026971	1
ENST00000449773	ENSG00000148180	GSN	transcript	0.132723666666667	0.00204966666666667	6.01689253199126	0.0369900990524893	1
ENST00000449886	ENSG00000169155	ZBTB43	transcript	0.0894785833333333	0.00482733333333333	4.21224405994653	0.0130541189409804	0.768897764471169
ENST00000449889	ENSG00000173801	JUP	transcript	0.202957	0	Inf	0.00306352997353139	0.398061673599411
ENST00000449909	ENSG00000104093	DMXL2	transcript	0.0871309166666667	0	Inf	0.0253022677896888	1
ENST00000450036	ENSG00000103202	NME4	transcript	0.38783775	1.95866183333333	-2.33634319566391	0.0101234380696694	0.689768389105572
ENST00000450115	ENSG00000067369	TP53BP1	transcript	0.0756503333333333	0	Inf	0.0374370125114466	1
ENST00000450251	ENSG00000145390	USP53	transcript	0.0353435833333333	0	Inf	0.0301559910999253	1
ENST00000450313	ENSG00000132781	MUTYH	transcript	0.1010055	0.0127066666666667	2.99077632979996	0.027005527954371	1
ENST00000450331	ENSG00000032444	PNPLA6	transcript	3.14254858333333	0	Inf	0.00115338836657276	0.227237523631173
ENST00000450357	ENSG00000187699	C2orf88	transcript	0	0.3642335	-Inf	0.00103785181647424	0.218065251963069
ENST00000450366	ENSG00000115365	LANCL1	transcript	0.146323333333333	0.002284	6.00145338510629	0.00302788277009516	0.395694176394091
ENST00000450367	ENSG00000115685	PPP1R7	transcript	0.155730916666667	0	Inf	0.0471939509125262	1
ENST00000450446	ENSG00000054965	FAM168A	transcript	0	0.0706463333333333	-Inf	0.0111046896062862	0.717852977573623
ENST00000450533	ENSG00000182670	TTC3	transcript	0.0246013333333333	0.248014166666667	-3.33361411686222	0.0266857020571597	1
ENST00000450536	ENSG00000135597	REPS1	transcript	1.11462	0.6077175	0.875079203684932	0.0340708436739851	1
ENST00000450801	ENSG00000101974	ATP11C	transcript	0.00391058333333333	0.0417986666666667	-3.41800119016725	0.0100346637543823	0.686963567426428
ENST00000450966	ENSG00000085982	USP40	transcript	0.00798325	0.0673751666666667	-3.07716884096512	0.0359302570119818	1
ENST00000451119	ENSG00000165804	ZNF219	transcript	0.00442775	0.086587	-4.28950476588536	0.0108508201565362	0.71113574395874
ENST00000451136	ENSG00000030419	IKZF2	transcript	0.211314916666667	0.00811266666666667	4.70307458797046	0.00965072760253189	0.677662436148546
ENST00000451153	ENSG00000156017	CARNMT1	transcript	0.475370333333333	0	Inf	0.0148746208621836	0.820770012033917
ENST00000451191	ENSG00000144366	GULP1	transcript	0	0.00397933333333333	-Inf	0.0264972892357051	1
ENST00000451211	ENSG00000160310	PRMT2	transcript	0	0.0422103333333333	-Inf	0.00759260758222327	0.61442720299328
ENST00000451299	ENSG00000164162	ANAPC10	transcript	0.133118333333333	0.0253166666666667	2.39454990677157	0.0330411814906097	1
ENST00000451322	ENSG00000143633	C1orf131	transcript	0	0.0620236666666667	-Inf	0.0423555492146544	1
ENST00000451483	ENSG00000119787	ATL2	transcript	0.0635396666666667	0.2515115	-1.98489493997614	0.0318318561685623	1
ENST00000451557	ENSG00000004809	SLC22A16	transcript	0.1483095	0.007972	4.21752549252126	0.0364812147216338	1
ENST00000451562	ENSG00000196262	PPIA	transcript	5.859534	2.40537183333333	1.2845260042198	0.0188435073817561	0.910351892525532
ENST00000451605	ENSG00000125991	ERGIC3	transcript	0.0292806666666667	0.319558333333333	-3.44805900337161	0.0460532701562294	1
ENST00000451827	ENSG00000112419	PHACTR2	transcript	0	0.0881488333333333	-Inf	0.0271393116688294	1
ENST00000451898	ENSG00000204463	BAG6	transcript	0.521413166666667	1.59978516666667	-1.61737926102209	0.0342168347666178	1
ENST00000452041	ENSG00000106290	TAF6	transcript	0.08915225	0	Inf	0.0428543499914288	1
ENST00000452135	ENSG00000050748	MAPK9	transcript	1.00147233333333	0.218988833333333	2.19319335483181	0.0229936414094909	0.989366209501807
ENST00000452151	ENSG00000131389	SLC6A6	transcript	0	0.104563	-Inf	0.00940124497985517	0.669175607598233
ENST00000452357	ENSG00000089127	OAS1	transcript	1.39158708333333	5.16073966666667	-1.89084666267276	0.00262724137486461	0.366542546654498
ENST00000452359	ENSG00000120662	MTRF1	transcript	0.0163100833333333	0.236607833333333	-3.85866177915284	0.00723033120252408	0.600269498600777
ENST00000452464	ENSG00000138760	SCARB2	transcript	0	0.0591141666666667	-Inf	0.0168047218759739	0.866375389133657
ENST00000452508	ENSG00000149311	ATM	transcript	0.57161925	0.00673716666666667	6.40676870188226	0.00695157635152277	0.587327369420517
ENST00000452780	ENSG00000115109	EPB41L5	transcript	0	0.00369483333333333	-Inf	0.0427545278848708	1
ENST00000452857	ENSG00000062598	ELMO2	transcript	0	0.128698	-Inf	0.000340264042224008	0.113203229432218
ENST00000452929	ENSG00000126214	KLC1	transcript	0.801446083333333	0	Inf	0.000610704622935292	0.168327571330273
ENST00000453024	ENSG00000168036	CTNNB1	transcript	0.0586703333333333	0.0188801666666667	1.63575968835227	0.0225587207142446	0.980802206257187
ENST00000453248	ENSG00000114120	SLC25A36	transcript	0	0.0410698333333333	-Inf	0.0245006383107872	1
ENST00000453295	ENSG00000117859	OSBPL9	transcript	0.0765345	0	Inf	0.0254897695977359	1
ENST00000453316	ENSG00000071462	WBSCR22	transcript	0	0.253427166666667	-Inf	0.00527276935068812	0.514879239216589
ENST00000453428	ENSG00000196498	NCOR2	transcript	0	0.0701525	-Inf	0.0317702896309305	1
ENST00000453724	ENSG00000197713	RPE	transcript	0.176870416666667	0.0106006666666667	4.06046586055128	0.0320386682858466	1
ENST00000453741	ENSG00000213020	ZNF611	transcript	0.09973075	0.000736833333333333	7.08055626095102	0.0184193422613032	0.902813344303173
ENST00000453771	ENSG00000058673	ZC3H11A	transcript	0	0.0159155	-Inf	0.0395886709481161	1
ENST00000453863	ENSG00000187147	RNF220	transcript	0	0.0771376666666667	-Inf	0.0294149656551684	1
ENST00000453877	ENSG00000112182	BACH2	transcript	0.127791416666667	0	Inf	0.0197289328603918	0.924602851932451
ENST00000453922	ENSG00000134470	IL15RA	transcript	0.03783125	0.151329166666667	-2.00003972342033	0.036824617056229	1
ENST00000454018	ENSG00000131018	SYNE1	transcript	0.337135166666667	0	Inf	0.00446554412300459	0.476792606927783
ENST00000454122	ENSG00000075292	ZNF638	transcript	0	0.150302	-Inf	0.010132355627899	0.6898584706926
ENST00000454472	ENSG00000171806	METTL18	transcript	0.110483916666667	0	Inf	0.0394542402319347	1
ENST00000454502	ENSG00000154743	TSEN2	transcript	0.11815275	0	Inf	0.0379638871035545	1
ENST00000454558	ENSG00000196843	ARID5A	transcript	1.28994741666667	3.7213185	-1.52850161613116	0.0100129887737738	0.686963567426428
ENST00000454591	ENSG00000093144	ECHDC1	transcript	0	0.0301171666666667	-Inf	0.0427102167381242	1
ENST00000454678	ENSG00000234127	TRIM26	transcript	0.388993833333333	0.876582333333333	-1.17214231849314	0.0228529131345404	0.986978523749229
ENST00000454822	ENSG00000197713	RPE	transcript	0.319772666666667	0	Inf	0.00177801211823358	0.300248029957263
ENST00000454902	ENSG00000160145	KALRN	transcript	0.131616916666667	0	Inf	0.0480796134470356	1
ENST00000455036	ENSG00000205189	ZBTB10	transcript	0.110092333333333	0	Inf	0.016059728368453	0.852249259645519
ENST00000455220	ENSG00000137500	CCDC90B	transcript	0	0.0400083333333333	-Inf	0.0126990234029677	0.760309031360937
ENST00000455264	ENSG00000145730	PAM	transcript	0.0787160833333333	0	Inf	0.0277825497156837	1
ENST00000455314	ENSG00000187800	PEAR1	transcript	0.00305075	0.281305666666667	-6.52683084446124	0.000158624285429461	0.0711443757244671
ENST00000455322	ENSG00000074054	CLASP1	transcript	0	0.0766698333333333	-Inf	0.000213435379009824	0.082843026916954
ENST00000455386	ENSG00000107954	NEURL1	transcript	0.00316791666666667	0.0693475	-4.45223758350856	0.0112037529569956	0.720041530755556
ENST00000455428	ENSG00000115935	WIPF1	transcript	0	0.081497	-Inf	0.0160220234235998	0.852249259645519
ENST00000455483	ENSG00000100031	GGT1	transcript	0	0.070084	-Inf	0.0366156592734504	1
ENST00000455662	ENSG00000124357	NAGK	transcript	0.238630583333333	1.84526933333333	-2.95098054728128	0.00228188341794817	0.33809471685994
ENST00000455864	ENSG00000111481	COPZ1	transcript	0.232854166666667	3.3645755	-3.85292589219756	0.00249076029781119	0.356805463814584
ENST00000455915	ENSG00000100401	RANGAP1	transcript	0.88544625	1.75260466666667	-0.98502396787667	0.0298003912255256	1
ENST00000455989	ENSG00000135269	TES	transcript	0.201967166666667	0	Inf	0.04604302682111	1
ENST00000456004	ENSG00000165752	STK32C	transcript	0.240601416666667	0.0332926666666667	2.85336880035926	0.0200376071054581	0.929951796297004
ENST00000456197	ENSG00000196367	TRRAP	transcript	0.030632	9.7e-05	8.30283910266303	0.0101480084728247	0.690406643853408
ENST00000456302	ENSG00000091181	IL5RA	transcript	0.545766833333333	0.0693956666666667	2.97536724031731	0.0421044922155612	1
ENST00000456471	ENSG00000159322	ADPGK	transcript	0.0136986666666667	0.145354333333333	-3.40746669884808	0.0114986101659166	0.730379715449636
ENST00000456496	ENSG00000171130	ATP6V0E2	transcript	0.0949871666666667	0.346119666666667	-1.8654664033695	0.00410317189238174	0.450310124527373
ENST00000456530	ENSG00000174748	RPL15	transcript	0.152571666666667	0.521597333333333	-1.77344942255839	0.0115283042440824	0.73067566850578
ENST00000456540	ENSG00000204438	GPANK1	transcript	0	0.071803	-Inf	0.0214366284066733	0.955930254543454
ENST00000456699	ENSG00000075711	DLG1	transcript	0.012668	0.116627666666667	-3.20264939077649	0.0129520127267486	0.767864740994638
ENST00000456735	ENSG00000196712	NF1	transcript	0.000720666666666667	0.0459028333333333	-5.99310727867597	0.000182868969584931	0.0761884135896853
ENST00000456783	ENSG00000229676	ZNF492	transcript	0.1261295	0.0296623333333333	2.08820174782878	0.0391302169672215	1
ENST00000456894	ENSG00000100242	SUN2	transcript	6.42607441666667	13.641214	-1.08596244969863	0.0246563705153549	1
ENST00000456909	ENSG00000144589	STK11IP	transcript	0.36472925	0.0546945	2.73735823327702	0.00401027138843023	0.445817501657498
ENST00000456923	ENSG00000115414	FN1	transcript	0	0.147003	-Inf	0.000200433345530703	0.080550259326664
ENST00000456989	ENSG00000108352	RAPGEFL1	transcript	0.103055833333333	0	Inf	0.0330675595637427	1
ENST00000457392	ENSG00000143418	CERS2	transcript	0	0.0893106666666667	-Inf	0.042010516758193	1
ENST00000457406	ENSG00000163053	SLC16A14	transcript	0.0949751666666667	0	Inf	0.0382042236296028	1
ENST00000457598	ENSG00000164828	SUN1	transcript	0.00277633333333333	0.0548116666666667	-4.30323030669681	0.0445370519173162	1
ENST00000457696	ENSG00000152061	RABGAP1L	transcript	0.262102333333333	0.0526471666666667	2.3157024007714	0.0104623129036066	0.700549330067781
ENST00000457722	ENSG00000157191	NECAP2	transcript	0.214830916666667	0	Inf	0.030845041296407	1
ENST00000457798	ENSG00000103126	AXIN1	transcript	0.179914	0.0359883333333333	2.32170625837582	0.038803140364795	1
ENST00000457869	ENSG00000149131	SERPING1	transcript	0	0.195840833333333	-Inf	0.00571255308552464	0.532781757777369
ENST00000458076	ENSG00000027697	IFNGR1	transcript	0.0435171666666667	0.4861295	-3.4816841512653	0.0383588107315869	1
ENST00000458126	ENSG00000100526	CDKN3	transcript	0	0.699912666666667	-Inf	6.02809158207868e-05	0.0357844064014573
ENST00000458134	ENSG00000103415	HMOX2	transcript	0.224213	1.275863	-2.50853158930077	0.00765133249053162	0.61444891127067
ENST00000458142	ENSG00000155034	FBXL18	transcript	0.100643916666667	0.348463	-1.7917455055866	0.0246810414307322	1
ENST00000458173	ENSG00000013810	TACC3	transcript	0.0978521666666667	0.488350333333333	-2.31924078062721	0.0399436298322905	1
ENST00000458360	ENSG00000101040	ZMYND8	transcript	0.266657166666667	0.000384833333333333	9.43653661973635	0.0119129805526672	0.74121716767575
ENST00000458465	ENSG00000144455	SUMF1	transcript	0	0.0546036666666667	-Inf	0.0240453918979103	1
ENST00000458477	ENSG00000089159	PXN	transcript	0.195295083333333	0.836530333333333	-2.09876222561657	0.000935359714817763	0.20829696033616
ENST00000458478	ENSG00000168028	RPSA	transcript	1.22628175	4.25781483333333	-1.79582272013414	0.0267326352128206	1
ENST00000458503	ENSG00000084774	CAD	transcript	0.0217014166666667	0.125720666666667	-2.53436069766855	0.0150854574744478	0.82921118224982
ENST00000458602	ENSG00000026751	SLAMF7	transcript	0	0.0533713333333333	-Inf	0.00397917309731954	0.444031979789307
ENST00000460567	ENSG00000172340	SUCLG2	transcript	0	0.0434021666666667	-Inf	0.0089383108429501	0.652065929567022
ENST00000461183	ENSG00000168237	GLYCTK	transcript	0.004512	0.212117	-5.55494937153857	0.00295902924084165	0.389498305506439
ENST00000461519	ENSG00000003137	CYP26B1	transcript	0	0.0962183333333333	-Inf	0.036283723962261	1
ENST00000461654	ENSG00000176142	TMEM39A	transcript	0	0.1243015	-Inf	0.00538562490260651	0.519590511589713
ENST00000461735	ENSG00000164889	SLC4A2	transcript	0.02676975	0.200913	-2.90789534516018	0.000199777342224601	0.080550259326664
ENST00000461940	ENSG00000133574	GIMAP4	transcript	1.25151983333333	2.45544183333333	-0.972301492938063	0.0368497601282869	1
ENST00000462112	ENSG00000124783	SSR1	transcript	0.235783	0.0316225	2.89843637010255	0.0296537567339979	1
ENST00000462307	ENSG00000124104	SNX21	transcript	0.0424635833333333	0.276705833333333	-2.70405503342791	0.00386995429734159	0.439709373240688
ENST00000462705	ENSG00000181722	ZBTB20	transcript	0.224975166666667	0.861702	-1.93742327049324	0.0145528429785919	0.812891736488687
ENST00000462900	ENSG00000117262	GPR89A	transcript	0.49077775	0.0019555	7.97138849787116	0.00217853363647655	0.32922681785854
ENST00000462968	ENSG00000117335	CD46	transcript	0.1662215	0	Inf	0.0400921247593083	1
ENST00000464553	ENSG00000176101	SSNA1	transcript	0.00923583333333333	0.144489	-3.96757371481509	0.00430385028623733	0.466604916572203
ENST00000464596	ENSG00000152601	MBNL1	transcript	0.108624333333333	0	Inf	0.0267056792791507	1
ENST00000464818	ENSG00000163932	PRKCD	transcript	0	0.0682726666666667	-Inf	0.0362776434778872	1
ENST00000465038	ENSG00000124813	RUNX2	transcript	0	0.096601	-Inf	0.000626447557358489	0.169842087752492
ENST00000465073	ENSG00000106346	USP42	transcript	0	0.234446833333333	-Inf	0.000113210125687465	0.0571239425864669
ENST00000465259	ENSG00000071794	HLTF	transcript	0.0136065	0.114482333333333	-3.07275706668268	0.0403913790138746	1
ENST00000465448	ENSG00000198482	ZNF808	transcript	0.168456916666667	0	Inf	0.00729526534393357	0.602794325868352
ENST00000465878	ENSG00000140859	KIFC3	transcript	0.0184623333333333	0.000999666666666667	4.20699397068123	0.0481746935997914	1
ENST00000465903	ENSG00000113810	SMC4	transcript	0	0.0556826666666667	-Inf	0.0317638116022458	1
ENST00000466159	ENSG00000131018	SYNE1	transcript	0.11594025	0.0114855	3.33549593333143	0.00892864236787302	0.652065929567022
ENST00000466397	ENSG00000162244	RPL29	transcript	0.853301166666667	0.00343516666666667	7.95653111319617	0.00831862367646708	0.637585650139344
ENST00000467337	ENSG00000108587	GOSR1	transcript	0.286694833333333	0.00048	9.22226578413382	0.0128301537551995	0.764631702635167
ENST00000468247	ENSG00000142599	RERE	transcript	0.671264416666667	1.96459816666667	-1.54928118477391	0.0197490589931589	0.924972238299161
ENST00000468577	ENSG00000114861	FOXP1	transcript	0	0.119972	-Inf	0.00222538915391183	0.334084247775276
ENST00000468888	ENSG00000163539	CLASP2	transcript	0	0.00404066666666667	-Inf	0.0455603592040698	1
ENST00000469185	ENSG00000112763	BTN2A1	transcript	0.0929601666666667	0.276032166666667	-1.57015183694883	0.0320955482785976	1
ENST00000469439	ENSG00000131018	SYNE1	transcript	0.58026525	0.0221711666666667	4.70995594043635	0.0100444549137605	0.686963567426428
ENST00000470111	ENSG00000121578	B4GALT4	transcript	0.142550083333333	0	Inf	0.0176885669475434	0.88633533524876
ENST00000470311	ENSG00000181722	ZBTB20	transcript	0	0.155331	-Inf	0.000705298404976493	0.18198502168179
ENST00000470701	ENSG00000100142	POLR2F	transcript	0	0.163825666666667	-Inf	0.00784666500694609	0.620255308316692
ENST00000471181	ENSG00000012048	BRCA1	transcript	0.01987	0.187879833333333	-3.24114644120569	0.000538095029233724	0.155582184761621
ENST00000471622	ENSG00000090097	PCBP4	transcript	0.0433348333333333	0.331022833333333	-2.93333167374715	0.00735801644193606	0.605336814618517
ENST00000471951	ENSG00000101040	ZMYND8	transcript	5.31666666666667e-05	1.67483766666667	-14.9431397256751	1.71389291254111e-08	0.000129720269817955
ENST00000472311	ENSG00000112695	COX7A2	transcript	0.00723683333333333	0.154630166666667	-4.41731944438812	0.008337215695837	0.638471851243166
ENST00000472484	ENSG00000133142	TCEAL4	transcript	0.130341333333333	0.0255848333333333	2.34893391788764	0.0370272033416341	1
ENST00000472745	ENSG00000133142	TCEAL4	transcript	0	0.0133261666666667	-Inf	0.0389148557999737	1
ENST00000473337	ENSG00000112146	FBXO9	transcript	0.383535416666667	1.37135716666667	-1.83817265526314	0.0367110089773193	1
ENST00000473541	ENSG00000105851	PIK3CG	transcript	0.15050675	0	Inf	0.0427262115556868	1
ENST00000474012	ENSG00000164087	POC1A	transcript	0.00128908333333333	0.0153635	-3.5750894822616	0.0460499209389221	1
ENST00000474037	ENSG00000203326	ZNF525	transcript	0.167692416666667	0.00214816666666667	6.28656770911736	0.0026625757310936	0.369203726376452
ENST00000474053	ENSG00000196998	WDR45	transcript	0.02702675	0.27681	-3.3564361209603	0.000622993561581788	0.169842087752492
ENST00000475729	ENSG00000173889	PHC3	transcript	2.34659525	0.0699241666666667	5.06863405612898	0.00505823486411546	0.508581805634206
ENST00000475977	ENSG00000196998	WDR45	transcript	0.10590975	1.57594816666667	-3.89531277061082	0.00386743919082542	0.439709373240688
ENST00000476491	ENSG00000133597	ADCK2	transcript	0.00601516666666667	0.0849403333333333	-3.81977315341314	0.00362992052114305	0.429280639756273
ENST00000476556	ENSG00000142599	RERE	transcript	1.08850008333333	4.43794716666667	-2.02755097451584	0.00693238250953105	0.58625106278227
ENST00000477474	ENSG00000109689	STIM2	transcript	0.2505095	0.0122925	4.34901505509746	0.0123767088894227	0.752054792851692
ENST00000477593	ENSG00000051382	PIK3CB	transcript	0.500763333333333	0.000504166666666667	9.9560124778816	0.00837754090698449	0.638867557418198
ENST00000477692	ENSG00000171311	EXOSC1	transcript	0.193733583333333	0.0280268333333333	2.78919341098475	0.0495452931628391	1
ENST00000477695	ENSG00000144824	PHLDB2	transcript	0.0417439166666667	0.001224	5.09189050607721	0.00863042218537344	0.6419804217744
ENST00000478263	ENSG00000114541	FRMD4B	transcript	0.441021916666667	0.00793666666666667	5.79617332756457	0.00314023859627167	0.401707282403345
ENST00000478323	ENSG00000187017	ESPN	transcript	0	0.218331666666667	-Inf	0.0139994902620798	0.793227314181155
ENST00000478859	ENSG00000066468	FGFR2	transcript	0.0446469166666667	0.0030145	3.88856991122085	0.000923321728591353	0.208091057070247
ENST00000478990	ENSG00000005483	KMT2E	transcript	0.08910825	1.91666666666667e-05	12.1827438377636	0.0367360872866449	1
ENST00000479134	ENSG00000168297	PXK	transcript	0.481976666666667	0	Inf	0.00278855425574849	0.379147365686162
ENST00000479230	ENSG00000163938	GNL3	transcript	0.00569475	0.068479	-3.58795722018915	0.0441221746852485	1
ENST00000479668	ENSG00000214022	REPIN1	transcript	0.0699888333333333	0	Inf	0.007951348727004	0.625265149896224
ENST00000480003	ENSG00000117335	CD46	transcript	1.413195	0	Inf	0.00293890437111635	0.389498305506439
ENST00000480683	ENSG00000156113	KCNMA1	transcript	0	0.105486	-Inf	0.0057115278851391	0.532781757777369
ENST00000480744	ENSG00000256977	LIMS3	transcript	0.243546083333333	0.00589933333333333	5.36749904308849	0.0257600483087085	1
ENST00000480861	ENSG00000106348	IMPDH1	transcript	0.00522975	0.294733833333333	-5.81652688845583	0.0140262190755709	0.793227314181155
ENST00000480994	ENSG00000125967	NECAB3	transcript	0.04180925	0.262634166666667	-2.65116054309012	0.0198730427948477	0.928004684751694
ENST00000481498	ENSG00000183607	GKN2	transcript	0	0.0194656666666667	-Inf	0.0395825039096738	1
ENST00000481647	ENSG00000189159	HN1	transcript	0	0.103334833333333	-Inf	0.0316083265247468	1
ENST00000481670	ENSG00000115392	FANCL	transcript	0.01120425	0.758993666666667	-6.08196986249609	0.000262075139356796	0.0970765997272669
ENST00000481953	ENSG00000144824	PHLDB2	transcript	0.0389414166666667	0	Inf	0.0384908151476284	1
ENST00000482125	ENSG00000114416	FXR1	transcript	0.0582693333333333	0.3316925	-2.5090376814389	0.0240297804398671	1
ENST00000482680	ENSG00000214022	REPIN1	transcript	0.0140574166666667	0.1857	-3.7235704156521	0.00647303799129753	0.566466300985067
ENST00000483530	ENSG00000127328	RAB3IP	transcript	0.176166333333333	0	Inf	0.0441818700872882	1
ENST00000484197	ENSG00000163754	GYG1	transcript	1.0085075	0.119593	3.07601695942258	0.0284357345049343	1
ENST00000484350	ENSG00000114861	FOXP1	transcript	0.00874066666666667	0.123704	-3.82300501983338	0.00305190191422361	0.397118898795644
ENST00000484715	ENSG00000153767	GTF2E1	transcript	0.0252249166666667	0.171240166666667	-2.76309973646382	0.0199361992098767	0.928914734178652
ENST00000485222	ENSG00000176371	ZSCAN2	transcript	0	0.0341935	-Inf	0.0402006791166832	1
ENST00000485649	ENSG00000173638	SLC19A1	transcript	1.18940183333333	4.80723016666667	-2.01496967572788	0.0348298378415863	1
ENST00000485687	ENSG00000036054	TBC1D23	transcript	1.75522691666667	0.682863666666667	1.36198807581475	0.0399765847199554	1
ENST00000486257	ENSG00000181847	TIGIT	transcript	0.165630666666667	0	Inf	0.00320513825770629	0.406006530343338
ENST00000486483	ENSG00000163659	TIPARP	transcript	0	0.0367118333333333	-Inf	0.0166785507260528	0.863888798198747
ENST00000486862	ENSG00000123240	OPTN	transcript	1.35753708333333	2.6834935	-0.983120785467321	0.0422675314496435	1
ENST00000487799	ENSG00000144895	EIF2A	transcript	0.00803325	0.094579	-3.55746420807381	0.0391727167463486	1
ENST00000488012	ENSG00000174776	WDR49	transcript	0	0.129878333333333	-Inf	0.0237061610183702	1
ENST00000488215	ENSG00000142599	RERE	transcript	0.0358513333333333	0.148442666666667	-2.04980714360727	0.0157266965685722	0.848204997530028
ENST00000488245	ENSG00000169764	UGP2	transcript	0.25695675	0	Inf	0.00541197172399857	0.520150615695418
ENST00000489254	ENSG00000114107	CEP70	transcript	0	0.0267211666666667	-Inf	0.0317599961201574	1
ENST00000489400	ENSG00000173230	GOLGB1	transcript	0.109020916666667	0	Inf	0.0321795799434628	1
ENST00000489671	ENSG00000114126	TFDP2	transcript	0.224478166666667	0.0196495	3.5140106241667	0.00610966642165723	0.547789193234963
ENST00000489746	ENSG00000175455	CCDC14	transcript	0.127068833333333	0.0019985	5.99054883532747	0.00986213082830024	0.682719536951501
ENST00000489941	ENSG00000136153	LMO7	transcript	0.0784018333333333	0	Inf	0.0407738383487072	1
ENST00000491063	ENSG00000121749	TBC1D15	transcript	0.0132078333333333	0.617452333333333	-5.54686204091745	0.00016422418008948	0.0717773859986806
ENST00000491340	ENSG00000184588	PDE4B	transcript	0	0.0368606666666667	-Inf	0.0318026685354862	1
ENST00000491542	ENSG00000136758	YME1L1	transcript	0	0.0851711666666667	-Inf	0.0189571924803645	0.911897031566692
ENST00000491873	ENSG00000205981	DNAJC19	transcript	0.0928366666666667	0	Inf	0.0441241626486344	1
ENST00000491893	ENSG00000196730	DAPK1	transcript	0	0.365099166666667	-Inf	9.77270229809369e-07	0.00231559786665241
ENST00000492345	ENSG00000078699	CBFA2T2	transcript	0.00048675	0.0195725	-5.32950325433846	0.0010585116746765	0.219998450463371
ENST00000492758	ENSG00000128524	ATP6V1F	transcript	0.107281916666667	0.400614166666667	-1.90080652182573	0.0260500472390018	1
ENST00000492862	ENSG00000172889	EGFL7	transcript	0	0.105158666666667	-Inf	0.00217010826954716	0.328629864007275
ENST00000493074	ENSG00000114796	KLHL24	transcript	0.300661083333333	0.0129365	4.53861889113321	0.00556039687921616	0.525844542296829
ENST00000493277	ENSG00000197343	ZNF655	transcript	0.204581333333333	0.00688083333333333	4.89394740528807	0.0404127605227636	1
ENST00000493468	ENSG00000196504	PRPF40A	transcript	0.23666775	0	Inf	0.0027072204400967	0.37255044919967
ENST00000493568	ENSG00000051382	PIK3CB	transcript	0.224030916666667	0	Inf	0.00794884691729138	0.625265149896224
ENST00000493795	ENSG00000012048	BRCA1	transcript	0.000889416666666667	0.0110283333333333	-3.63221152918525	0.0266026537743918	1
ENST00000493866	ENSG00000136521	NDUFB5	transcript	0.03955625	0.000204833333333333	7.59331134252584	0.0280320599732074	1
ENST00000494939	ENSG00000133606	MKRN1	transcript	0	0.385863833333333	-Inf	0.000862804544097682	0.200420006950568
ENST00000494999	ENSG00000259332	ST20-MTHFS	transcript	1.873652	0.150104	3.6418186932397	0.0136519541100933	0.78477134939824
ENST00000495090	ENSG00000131018	SYNE1	transcript	0.104541	0.00910516666666667	3.52123962909452	0.0122573942714948	0.75119961856175
ENST00000495262	ENSG00000111846	GCNT2	transcript	0	0.0510071666666667	-Inf	0.000909264837960105	0.205949062706256
ENST00000495529	ENSG00000165304	MELK	transcript	0.35514825	0	Inf	0.0248177892671596	1
ENST00000495585	ENSG00000117523	PRRC2C	transcript	0.179307916666667	0	Inf	0.011498185350031	0.730379715449636
ENST00000495645	ENSG00000033100	CHPF2	transcript	0.000358583333333333	0.0270636666666667	-6.23790506852647	0.0207114248195645	0.945759255523856
ENST00000495694	ENSG00000122085	MTERF4	transcript	0	0.027463	-Inf	0.03150567278379	1
ENST00000495699	ENSG00000130713	EXOSC2	transcript	0	0.0893376666666667	-Inf	0.00454268084403946	0.479197430499284
ENST00000496113	ENSG00000138835	RGS3	transcript	0	0.2161305	-Inf	0.0041964494197564	0.458537089457502
ENST00000496259	ENSG00000133619	KRBA1	transcript	0.194130583333333	0.539370833333333	-1.47425009130089	0.0298334817103075	1
ENST00000496684	ENSG00000163468	CCT3	transcript	1.5502685	0	Inf	0.00496627471493735	0.503417300205564
ENST00000496719	ENSG00000111801	BTN3A3	transcript	0.104846416666667	0.001878	5.80293668210815	0.0179897029382756	0.892849600748024
ENST00000496834	ENSG00000148985	PGAP2	transcript	0.00938941666666667	0.175973333333333	-4.22817748111554	0.0309794233236485	1
ENST00000496850	ENSG00000134602	STK26	transcript	0.143291916666667	0	Inf	0.0320709100929361	1
ENST00000496930	ENSG00000176681	LRRC37A	transcript	0.299399166666667	0	Inf	0.000739199526674164	0.186186058971071
ENST00000498273	ENSG00000240563	L1TD1	transcript	0.04455875	0.005474	3.02504142172025	0.0483010129386894	1
ENST00000498288	ENSG00000138031	ADCY3	transcript	0.0463414166666667	0.203404833333333	-2.13397990764412	0.0132308151940265	0.776786548156081
ENST00000498419	ENSG00000134644	PUM1	transcript	1.41040725	0.4825095	1.54748254315233	0.0158808625651781	0.85161907529184
ENST00000498469	ENSG00000157800	SLC37A3	transcript	0.118250166666667	0	Inf	0.0133471908427591	0.778118513491776
ENST00000498502	ENSG00000152601	MBNL1	transcript	1.06237558333333	0	Inf	0.000573453574499902	0.160427604192437
ENST00000498508	ENSG00000117707	PROX1	transcript	0.0131273333333333	0.000767833333333333	4.09563687676809	0.0259952283296205	1
ENST00000498578	ENSG00000197150	ABCB8	transcript	0	0.067174	-Inf	0.00303637708795789	0.396234122146229
ENST00000498875	ENSG00000145332	KLHL8	transcript	0	0.5772075	-Inf	4.38197219073735e-06	0.00663321040372866
ENST00000499044	ENSG00000132463	GRSF1	transcript	0.28269175	0.0373121666666667	2.92151173752479	0.0148076617881248	0.818738096018091
ENST00000500704	ENSG00000123552	USP45	transcript	0.0604374166666667	0	Inf	0.0433034887276302	1
[truncated: 1,218 more rows]
