# Supplementary material for: Analysis of lncRNA Expression in Patients With Eosinophilic and Neutrophilic Asthma Focusing on LNC_000127
Source: Front Genet. 2019 Mar 19;10:141. doi: 10.3389/fgene.2019.00141 (PMC6433975; doi:10.3389/fgene.2019.00141)
Supplement: Supplementary Text 1 — Text that presents detailed information on data analysis. [file Data_Sheet_1.zip › Supplementary Table 3.mRNA_Neu_vs_Control.DE_ALL.xls]

transcript_id	gene_id	gene_name	feature_id	Neu_FPKM	Control_FPKM	log2(foldchange)	pvalue	qvalue
ENST00000001146	ENSG00000003137	CYP26B1	transcript	0	0.118200666666667	-Inf	0.00696901673858423	0.527467454401594
ENST00000011700	ENSG00000048707	VPS13D	transcript	0.3872155	0.00536416666666667	6.17363883073075	0.0103547375437406	0.617916581741288
ENST00000199940	ENSG00000078018	MAP2	transcript	0.0267123333333333	0	Inf	0.0116974939441041	0.654103732705075
ENST00000211998	ENSG00000035403	VCL	transcript	0.0972803333333333	3.2774125	-5.07426528160349	8.07297120454713e-06	0.0128636422746139
ENST00000215659	ENSG00000188130	MAPK12	transcript	0.000346	0.0576983333333333	-7.38161379788119	0.00787615597032579	0.551543458754695
ENST00000215742	ENSG00000184436	THAP7	transcript	0.856327166666667	2.831712	-1.72544054293159	0.0169676913894838	0.769120244979973
ENST00000216080	ENSG00000100258	LMF2	transcript	0.363324	0.826973333333333	-1.18658414021849	0.0247648935191627	0.902959234796448
ENST00000216271	ENSG00000100429	HDAC10	transcript	0.583938166666667	2.43359616666667	-2.05920227065439	0.0105843059141425	0.619725145707332
ENST00000216513	ENSG00000100625	SIX4	transcript	0	0.004716	-Inf	0.0223641756947528	0.871589531768057
ENST00000217939	ENSG00000101825	MXRA5	transcript	0	0.0102363333333333	-Inf	0.0097385343846022	0.603755894526618
ENST00000218758	ENSG00000102575	ACP5	transcript	0.4461085	1.68221833333333	-1.91489842149674	0.0139108086932035	0.699584274396571
ENST00000218789	ENSG00000102606	ARHGEF7	transcript	0.5346645	0.0964691666666667	2.47049408051638	0.00714606246600412	0.530593486760539
ENST00000219542	ENSG00000103260	METRN	transcript	0.108207166666667	0.3094785	-1.51604313299698	0.0270955354721984	0.943978522923826
ENST00000220931	ENSG00000104490	NCALD	transcript	0.120199	0	Inf	0.0198884425808048	0.824303758215616
ENST00000221114	ENSG00000104671	DCTN6	transcript	2.32432916666667	0.732845666666667	1.6652330829975	0.0279279218620822	0.956162212227022
ENST00000221355	ENSG00000128000	ZNF780B	transcript	0.169409	0.0099345	4.09191935195338	0.0418972708927309	1
ENST00000221476	ENSG00000104879	CKM	transcript	0.167460666666667	0.0057325	4.86851401363638	0.00683526525974321	0.523892799338546
ENST00000221504	ENSG00000104907	TRMT1	transcript	0.280622166666667	0.0116223333333333	4.59365733102202	0.0136805383994221	0.695318914453003
ENST00000222308	ENSG00000105701	FKBP8	transcript	65.7578525	171.353216	-1.38173817916788	0.0310625814770845	1
ENST00000223215	ENSG00000106484	MEST	transcript	0.157086	0.0027115	5.85631962824857	0.0286242840738309	0.965750594727226
ENST00000223398	ENSG00000106665	CLIP2	transcript	0.2499735	0.00262883333333333	6.5712086721424	0.000258829989096684	0.111630207024606
ENST00000225614	ENSG00000108479	GALK1	transcript	0.0552795	0	Inf	0.0361025115672229	1
ENST00000228140	ENSG00000110700	RPS13	transcript	10.3823196666667	1.611237	2.68788818981837	0.00284334215092919	0.346175001150327
ENST00000228289	ENSG00000090612	ZNF268	transcript	0	0.0568181666666667	-Inf	0.00253824322050728	0.328867247507238
ENST00000228434	ENSG00000110848	CD69	transcript	1.36232733333333	0.2800775	2.28217539428592	0.0351661075421642	1
ENST00000228510	ENSG00000110921	MVK	transcript	0.126957833333333	0	Inf	0.0151954463774356	0.730907453502086
ENST00000228841	ENSG00000111245	MYL2	transcript	0.767736	0.003737	7.6825859253253	0.00620869907204497	0.500359443849587
ENST00000228928	ENSG00000111331	OAS3	transcript	6.55897916666667	17.0556198333333	-1.37870398842597	0.0233120931564788	0.884058814587553
ENST00000228955	ENSG00000111358	GTF2H3	transcript	0	0.0737116666666667	-Inf	0.0265998336814854	0.933873171287557
ENST00000229251	ENSG00000111652	COPS7A	transcript	0.613727166666667	0.161229833333333	1.92847872668914	0.0471921383543551	1
ENST00000229268	ENSG00000111667	USP5	transcript	0.0380318333333333	0.1302515	-1.77602059573237	0.0305644654026251	0.995393398006034
ENST00000229471	ENSG00000010810	FYN	transcript	2.66314816666667	0.516694833333333	2.36574833364657	0.0332764033282758	1
ENST00000229955	ENSG00000112218	GPR63	transcript	0.0368973333333333	0.00102033333333333	5.1764041034576	0.00180159004144757	0.291155543620063
ENST00000230565	ENSG00000112796	ENPP5	transcript	0.0668298333333333	0	Inf	0.0143628961396491	0.710904654977456
ENST00000231338	ENSG00000082196	C1QTNF3	transcript	0	0.0888556666666667	-Inf	0.0303061483942136	0.993343893144875
ENST00000232458	ENSG00000114346	ECT2	transcript	0.025353	0.318590333333333	-3.6514741178995	0.0162745078646397	0.753884148966314
ENST00000233545	ENSG00000115204	MPV17	transcript	0.191127166666667	1.01128166666667	-2.40358011749544	0.010307113498942	0.617508960119664
ENST00000233609	ENSG00000115268	RPS15	transcript	0.995931333333333	6.66666666666667e-06	17.1887211562241	0.00538702754136228	0.470458438888682
ENST00000234626	ENSG00000097046	CDC7	transcript	0.308773833333333	0	Inf	0.000179999958094742	0.0911298828037067
ENST00000235521	ENSG00000116874	WARS2	transcript	0.182039333333333	0.0112135	4.02094165499921	0.0226896526577398	0.874129717426854
ENST00000236698	ENSG00000118007	STAG1	transcript	0	0.2026625	-Inf	0.00212318016230941	0.310242442300456
ENST00000237247	ENSG00000118473	SGIP1	transcript	0.0354906666666667	0.00209783333333333	4.08046770492523	0.035484214733943	1
ENST00000238341	ENSG00000119397	CNTRL	transcript	0.3184005	0	Inf	0.00204899142960479	0.306084945055683
ENST00000238856	ENSG00000119844	AFTPH	transcript	2.27217116666667	0.67812	1.7444590195665	0.027351653031195	0.949899287515943
ENST00000238983	ENSG00000182333	LIPF	transcript	0	2.57359766666667	-Inf	0.000604284321061414	0.170447588386344
ENST00000240662	ENSG00000121361	KCNJ8	transcript	0.0234176666666667	0	Inf	0.00445353913731887	0.426104856818722
ENST00000242104	ENSG00000122543	OCM	transcript	0	0.0718353333333333	-Inf	0.0330380792629042	1
ENST00000242261	ENSG00000122691	TWIST1	transcript	0.0520678333333333	0	Inf	0.0194625554215812	0.815729855175408
ENST00000243349	ENSG00000123612	ACVR1C	transcript	0.0359768333333333	0.0074515	2.27146542976929	0.0210885682936508	0.847883672098641
ENST00000243583	ENSG00000123815	COQ8B	transcript	0.0361295	0.949662166666667	-4.71616518518373	5.77212454805826e-05	0.0466809465939865
ENST00000244043	ENSG00000124212	PTGIS	transcript	0.00940433333333333	0	Inf	0.0499643098004348	1
ENST00000244174	ENSG00000124334	IL9R	transcript	0.176154166666667	0.0231883333333333	2.9253675652643	0.0199503467204382	0.825508082407197
ENST00000244670	ENSG00000124702	KLHDC3	transcript	0.00448033333333333	0.0612753333333333	-3.7736284504857	0.0426895872740038	1
ENST00000244751	ENSG00000124772	CPNE5	transcript	0	0.678799333333333	-Inf	2.60499887545489e-05	0.0265841598722686
ENST00000244769	ENSG00000124788	ATXN1	transcript	0.7566815	0.0530858333333333	3.83328735833047	0.00892455854982442	0.584927609404903
ENST00000245908	ENSG00000125731	SH2D3A	transcript	0.681284333333333	1.46486133333333	-1.10443516639138	0.0478149657726588	1
ENST00000247833	ENSG00000127328	RAB3IP	transcript	0.0738898333333333	0.751369333333333	-3.34607445497417	0.0273700681027165	0.949899287515943
ENST00000248142	ENSG00000127580	WDR24	transcript	0.0451698333333333	0.178643	-1.98364788836957	0.0187511877326187	0.799191283817501
ENST00000248211	ENSG00000256223	ZNF10	transcript	0.00170233333333333	0.0246671666666667	-3.85700655010064	0.0375317551824129	1
ENST00000248980	ENSG00000128253	RFPL2	transcript	0	0.045644	-Inf	0.047479378329813	1
ENST00000249736	ENSG00000137776	SLTM	transcript	6.52683133333333	0	Inf	1.24621757008971e-10	1.41484638504247e-06
ENST00000250241	ENSG00000129351	ILF3	transcript	0	0.110958833333333	-Inf	0.0106014166474847	0.619725145707332
ENST00000251081	ENSG00000134755	DSC2	transcript	0.724846166666667	0.0066275	6.77306627065676	1.65633545870128e-05	0.0202844488579829
ENST00000251143	ENSG00000103544	C16orf62	transcript	0.6982625	1.437989	-1.04221123945464	0.0441739963624979	1
ENST00000251642	ENSG00000108771	DHX58	transcript	1.25504666666667	2.825889	-1.17096378898381	0.030902396247577	0.999219641025384
ENST00000252029	ENSG00000025708	TYMP	transcript	7.64769283333333	14.1339871666667	-0.88607201988342	0.0399690101974522	1
ENST00000252229	ENSG00000204516	MICB	transcript	1.93379833333333	0.00747783333333333	8.01460131886136	6.04789831538128e-06	0.0109294304597567
ENST00000252268	ENSG00000133884	DPF2	transcript	0.0343218333333333	1.08899483333333	-4.98772668124909	0.000662237632119243	0.180623822634325
ENST00000252440	ENSG00000130159	ECSIT	transcript	0.0270123333333333	0.833280333333333	-4.94711175996499	0.0399379956913878	1
ENST00000252458	ENSG00000130177	CDC16	transcript	0.349465666666667	0	Inf	0.000556543948339464	0.16737782817196
ENST00000253382	ENSG00000131069	ACSS2	transcript	0.00373716666666667	0.395667166666667	-6.72619863692022	0.000252840495856328	0.110534647816698
ENST00000255495	ENSG00000133131	MORC4	transcript	0.0438663333333333	0	Inf	0.0399736698666562	1
ENST00000256062	ENSG00000133687	TMTC1	transcript	0.424928666666667	0.104168166666667	2.02830621075241	0.0196067540329531	0.818751004617454
ENST00000256452	ENSG00000091181	IL5RA	transcript	0.654574333333333	0	Inf	0.000209458243983733	0.096678736446146
ENST00000256678	ENSG00000134283	PPHLN1	transcript	0.4976865	0.0015795	8.29962550639725	4.74161596399984e-06	0.00957016155400633
ENST00000256722	ENSG00000134326	CMPK2	transcript	3.54578866666667	11.8963335	-1.74633853983689	0.00714899514531021	0.530593486760539
ENST00000256858	ENSG00000134444	KIAA1468	transcript	0.884721	0.0706201666666667	3.64707043672727	0.00395100215265274	0.399222292370603
ENST00000257248	ENSG00000134812	GIF	transcript	0	0.164599	-Inf	0.0105787583248808	0.619725145707332
ENST00000258390	ENSG00000135905	DOCK10	transcript	1.36571133333333	0.146246	3.22318350640507	0.000129236974565262	0.0762204429538304
ENST00000258781	ENSG00000136280	CCM2	transcript	1.74015166666667	3.60338833333333	-1.05014108510764	0.0470957102159442	1
ENST00000259038	ENSG00000136522	MRPL47	transcript	0	0.201509833333333	-Inf	0.0185551345227712	0.795235645942663
ENST00000259324	ENSG00000136802	LRRC8A	transcript	0.0405765	0.2142565	-2.40062263943591	0.0180348258645953	0.788752251042054
ENST00000259605	ENSG00000137075	RNF38	transcript	0.0172891666666667	0.802584333333333	-5.53671275634608	0.0118798636418106	0.656664728703818
ENST00000259746	ENSG00000137216	TMEM63B	transcript	0	3.2803965	-Inf	1.55871696691565e-05	0.019662565072238
ENST00000259818	ENSG00000137285	TUBB2B	transcript	0.796938	2.982036	-1.90375827912202	0.0324725022605779	1
ENST00000259953	ENSG00000137404	NRM	transcript	0	0.166514166666667	-Inf	0.0148780119980043	0.722231662062394
ENST00000260056	ENSG00000137502	RAB30	transcript	0.000435	0.127789833333333	-8.19854194703555	0.00946799239886803	0.596759479269388
ENST00000260386	ENSG00000137825	ITPKA	transcript	0	0.0270615	-Inf	0.0142487923747863	0.707183916633862
ENST00000260402	ENSG00000137841	PLCB2	transcript	0.1915105	0.397570833333333	-1.05378842815074	0.0373981846382997	1
ENST00000260908	ENSG00000205045	SLFN12L	transcript	0.932561333333333	0.236066	1.98200834390196	0.0312536004231087	1
ENST00000261187	ENSG00000118596	SLC16A7	transcript	0.00102333333333333	0.0122203333333333	-3.57793557801653	0.0491054674137958	1
ENST00000261200	ENSG00000069431	ABCC9	transcript	0.00402916666666667	0	Inf	0.0287160817723335	0.966816566228858
ENST00000261207	ENSG00000058272	PPP1R12A	transcript	0.002443	0.4695775	-7.58656560894442	0.00301624359102037	0.357095631097288
ENST00000261448	ENSG00000118729	CASQ2	transcript	0.0307621666666667	0	Inf	0.0339912920494205	1
ENST00000261503	ENSG00000128487	SPECC1	transcript	1e-06	1.10095266666667	-20.0703210136732	0.000222800094471608	0.101179092901919
ENST00000261800	ENSG00000086570	FAT2	transcript	0.000454166666666667	0.00862066666666667	-4.2465057131742	0.0176868094416303	0.782587491563307
ENST00000262097	ENSG00000104763	ASAH1	transcript	0.00895216666666667	0.303664	-5.08409517802252	0.00130260409955132	0.249071615456313
ENST00000262346	ENSG00000118454	ANKRD13C	transcript	0.307556166666667	0	Inf	0.00164818302804792	0.279806025275612
ENST00000262735	ENSG00000186951	PPARA	transcript	0.115891666666667	3.63333333333333e-05	11.6391954816874	0.00955705444438359	0.599064827645078
ENST00000262776	ENSG00000108679	LGALS3BP	transcript	2.23349966666667	4.6940655	-1.07153193373427	0.0287917912494086	0.96780697269709
ENST00000262861	ENSG00000116991	SIPA1L2	transcript	0.710125333333333	0	Inf	0.000993851192051683	0.219699749815508
ENST00000262970	ENSG00000089847	ANKRD24	transcript	0	0.0137496666666667	-Inf	0.0492731875205431	1
ENST00000263033	ENSG00000102362	SYTL4	transcript	0.316068166666667	0	Inf	0.000370976329341919	0.136967175253983
ENST00000263062	ENSG00000120616	EPC1	transcript	0.114207833333333	0.699196666666667	-2.61403670073659	0.0156233868540545	0.74060235439431
ENST00000263093	ENSG00000083807	SLC27A5	transcript	0.0587236666666667	0.194993833333333	-1.73141454253971	0.0123366507601536	0.66497110106288
ENST00000263094	ENSG00000064687	ABCA7	transcript	1.975953	4.2350355	-1.09982543153665	0.0250292245395364	0.907646337318778
ENST00000263265	ENSG00000105559	PLEKHA4	transcript	0.0198401666666667	0.06697	-1.7550908229622	0.0284124268147073	0.963711813143979
ENST00000263280	ENSG00000090372	STRN4	transcript	1.49513283333333	3.2754995	-1.13144126372156	0.0216292742486205	0.858225790140216
ENST00000263545	ENSG00000146963	LUC7L2	transcript	0	0.0504398333333333	-Inf	0.0438187593570374	1
ENST00000264080	ENSG00000125734	GPR108	transcript	4.3223345	8.16175033333333	-0.917067854592969	0.0387894627383027	1
ENST00000264169	ENSG00000115947	ORC4	transcript	0.000200833333333333	0.110010333333333	-9.09742458732314	0.00802287149548856	0.558373412703256
ENST00000264211	ENSG00000075151	EIF4G3	transcript	1.51100433333333	0.0445698333333333	5.08329642164137	0.018432367885453	0.795028379652874
ENST00000264382	ENSG00000090402	SI	transcript	0	0.0201243333333333	-Inf	0.0290022137467628	0.96878487074282
ENST00000264640	ENSG00000073584	SMARCE1	transcript	0.0439415	0	Inf	0.0494878922237929	1
ENST00000264811	ENSG00000138741	TRPC3	transcript	0.0408513333333333	0	Inf	0.000530618109435279	0.161722784528387
ENST00000264828	ENSG00000080573	COL5A3	transcript	0.0901531666666667	0.262219	-1.54032215198028	0.0309541566342039	0.99943522086796
ENST00000265007	ENSG00000039600	SOX30	transcript	0	0.014082	-Inf	0.004063321066301	0.402454891872179
ENST00000265071	ENSG00000113361	CDH6	transcript	0.00567866666666667	0	Inf	0.0348350738830335	1
ENST00000265100	ENSG00000037241	RPL26L1	transcript	0.4421005	0.0418226666666667	3.40201740787773	0.0292807946337284	0.975578933458688
ENST00000265104	ENSG00000039139	DNAH5	transcript	0	0.0144943333333333	-Inf	0.00690782689376535	0.526451070649467
ENST00000265162	ENSG00000138792	ENPEP	transcript	0.000954	0.00865833333333333	-3.18202817195227	0.0327125052490324	1
ENST00000265277	ENSG00000108061	SHOC2	transcript	0.164023833333333	0	Inf	0.00514561873190524	0.457347580228116
ENST00000265384	ENSG00000283143	AL358113.1	transcript	0.391709	0.000399666666666667	9.93676930812074	2.25810564660188e-06	0.00585978415293187
ENST00000265404	ENSG00000035720	STAP1	transcript	0.532784833333333	0.0956308333333333	2.47800526145502	0.0110007436421249	0.629939334450785
ENST00000265462	ENSG00000126432	PRDX5	transcript	56.7624228333333	122.5320715	-1.11015133366497	0.0277229312032407	0.954486439171469
ENST00000265594	ENSG00000078070	MCCC1	transcript	0.9880295	0.1613625	2.61424877658025	0.00393969047936952	0.399216251049431
ENST00000265598	ENSG00000078081	LAMP3	transcript	0.1321975	0.671757666666667	-2.3452459874335	0.0109620819732978	0.629506621854753
ENST00000265605	ENSG00000118514	ALDH8A1	transcript	0.0604515	0.0111685	2.43634270212717	0.041589118205189	1
ENST00000265636	ENSG00000110075	PPP6R3	transcript	0.607126	0.0131905	5.5244247998845	0.0022995063709653	0.314064159613418
ENST00000265662	ENSG00000107331	ABCA2	transcript	0.0116143333333333	0.7023635	-5.91823962326916	0.00840382574694	0.570461489884772
ENST00000265944	ENSG00000095777	MYO3A	transcript	0	0.0210115	-Inf	0.0299030863675875	0.985950482755163
ENST00000266027	ENSG00000114353	GNAI2	transcript	9.935071	0.188610333333333	5.71904965383135	0.000144921138557958	0.0808628585048665
ENST00000266383	ENSG00000139044	B4GALNT3	transcript	0.0909593333333333	0.235741	-1.37390910801244	0.037619639751154	1
ENST00000267082	ENSG00000139626	ITGB7	transcript	1.42032	4.51671316666667	-1.66905729102888	0.00628915715201233	0.50199068260483
ENST00000267215	ENSG00000139734	DIAPH3	transcript	0.0936998333333333	0	Inf	0.0115074118670133	0.645958394821683
ENST00000267229	ENSG00000139746	RBM26	transcript	0.1495875	0	Inf	0.00282389970887573	0.34539229678511
ENST00000267853	ENSG00000263155	MYZAP	transcript	0.718527333333333	0.135673333333333	2.40490585282359	0.0390022168023679	1
ENST00000268059	ENSG00000140464	PML	transcript	0.181154166666667	0.573250666666667	-1.66194813848026	0.0155205046964697	0.738423173942827
ENST00000268220	ENSG00000140612	SEC11A	transcript	1.45876633333333	3.475151	-1.25232685683293	0.0214973656178728	0.855608340159202
ENST00000268720	ENSG00000178773	CPNE7	transcript	0.002464	0.0412646666666667	-4.0658328252788	0.00786957431015778	0.551507782963025
ENST00000268942	ENSG00000141219	C17orf80	transcript	0.0327881666666667	0	Inf	0.0282022640689561	0.95965603557421
ENST00000269576	ENSG00000186395	KRT10	transcript	0	0.0212043333333333	-Inf	0.0216405090202242	0.858237797585595
ENST00000272198	ENSG00000143847	PPFIA4	transcript	0.0224878333333333	0	Inf	0.0246371227548176	0.899775589932972
ENST00000272371	ENSG00000115155	OTOF	transcript	0.0332366666666667	0.146332166666667	-2.13839933149574	0.0279211774321272	0.956162212227022
ENST00000272839	ENSG00000144401	METTL21A	transcript	0.2128975	0.0167143333333333	3.67100129070934	0.00710391027386047	0.529977336877975
ENST00000273861	ENSG00000145248	SLC10A4	transcript	0.021801	0	Inf	0.0316856539805915	1
ENST00000273908	ENSG00000145284	SCD5	transcript	0.0427161666666667	0.002677	3.99609314181224	0.0480619725372129	1
ENST00000274498	ENSG00000145819	ARHGAP26	transcript	1.1291975	0.104114166666667	3.43905954726203	0.000365562207723559	0.135519132720377
ENST00000274599	ENSG00000145908	ZNF300	transcript	0	0.0364008333333333	-Inf	0.0104670453660028	0.619328596330424
ENST00000274979	ENSG00000146205	ANO7	transcript	0.0006335	0.00798166666666667	-3.6552735052614	0.0490291453682374	1
ENST00000275233	ENSG00000146414	SHPRH	transcript	0.286521	0	Inf	0.000571666184311616	0.167688901846769
ENST00000275521	ENSG00000146674	IGFBP3	transcript	0.161321	0	Inf	0.00103126530401231	0.22220160293101
ENST00000276198	ENSG00000147246	HTR2C	transcript	0	0.0238213333333333	-Inf	0.0314527507031813	1
ENST00000277082	ENSG00000148019	CEP78	transcript	0.189741166666667	0	Inf	0.00491694034747356	0.448374605481211
ENST00000277575	ENSG00000148429	USP6NL	transcript	0.313340666666667	0.00109883333333333	8.15561563001321	0.000234197398565744	0.105301874874919
ENST00000277882	ENSG00000148688	RPP30	transcript	0.0359778333333333	0	Inf	0.0404671332291079	1
ENST00000278590	ENSG00000149289	ZC3H12C	transcript	0.0356933333333333	0	Inf	0.0253516450304685	0.913951715992584
ENST00000278756	ENSG00000084234	APLP2	transcript	0.0730091666666667	0.483052333333333	-2.72602997937892	0.0104073718981385	0.619210221592552
ENST00000279968	ENSG00000150433	TMEM218	transcript	0.269183333333333	0	Inf	0.0103503574613145	0.617916581741288
ENST00000280020	ENSG00000150477	KIAA1328	transcript	0.126467166666667	0.0114048333333333	3.47104561304918	0.0359256287251773	1
ENST00000280481	ENSG00000150893	FREM2	transcript	0	0.026354	-Inf	0.0022118221677867	0.310973294720166
ENST00000280904	ENSG00000134755	DSC2	transcript	1.32610683333333	0.406338333333333	1.70644362826942	0.0285766500578442	0.965219130347228
ENST00000281129	ENSG00000100629	CEP128	transcript	0.0473936666666667	0	Inf	0.0463742410008009	1
ENST00000281474	ENSG00000151746	BICD1	transcript	0.0638065	0.000604333333333333	6.7222150700668	0.00826396014380822	0.567027893417106
ENST00000281496	ENSG00000102763	VWA8	transcript	0.928176333333333	0.0314953333333333	4.88118892680478	0.0032938221866147	0.370371957009758
ENST00000281932	ENSG00000152133	GPATCH11	transcript	0.0806888333333333	0.00234966666666667	5.10184102047106	0.0438568578185237	1
ENST00000282292	ENSG00000152439	ZNF773	transcript	0.0394648333333333	0.172799333333333	-2.13045808993228	0.0219418817216566	0.865353876874772
ENST00000282382	ENSG00000251201	TMED7-TICAM2	transcript	0.000479166666666667	0.0642178333333333	-7.06630262987233	0.0156466763660757	0.740932941057782
ENST00000282549	ENSG00000115507	OTX1	transcript	1.10437183333333	0.300673166666667	1.87695797139249	0.0342236063260194	1
ENST00000284027	ENSG00000153898	MCOLN2	transcript	0	0.048308	-Inf	0.0315250803418662	1
ENST00000284311	ENSG00000154165	GPR15	transcript	1.2002045	0.286814666666667	2.06508953891167	0.0096444301550291	0.601617698372609
ENST00000284483	ENSG00000154310	TNIK	transcript	0.0703695	0	Inf	0.00623297845617456	0.500982538302703
ENST00000284617	ENSG00000154429	CCSAP	transcript	0.000638666666666667	0.2872715	-8.81313600064871	3.86294865733204e-05	0.0347378526536814
ENST00000285397	ENSG00000155085	AK9	transcript	0	0.050081	-Inf	0.0193564847422316	0.812784432137396
ENST00000285681	ENSG00000155313	USP25	transcript	0.147603333333333	0.000148	9.96191241102709	0.0171309282297306	0.772167025541085
ENST00000286448	ENSG00000124333	VAMP7	transcript	3.10131333333333	0.801767833333333	1.95162284904861	0.00586508354376741	0.489160893354155
ENST00000286621	ENSG00000156110	ADK	transcript	0.3427795	0	Inf	0.00720168347185577	0.530593486760539
ENST00000286791	ENSG00000156265	MAP3K7CL	transcript	0.466305166666667	0	Inf	0.00366544088177441	0.389828651155925
ENST00000287025	ENSG00000156469	MTERF3	transcript	0.0779835	0	Inf	0.021087903543849	0.847883672098641
ENST00000287490	ENSG00000156885	COX6A2	transcript	0.148835166666667	0	Inf	0.0437943717380155	1
ENST00000287656	ENSG00000157017	GHRL	transcript	0	0.059377	-Inf	0.0406376849939525	1
ENST00000287701	ENSG00000147421	HMBOX1	transcript	0.128719833333333	0.4684415	-1.86363452904726	0.0356484087915741	1
ENST00000287713	ENSG00000157064	NMNAT2	transcript	0.00821633333333333	0	Inf	0.0225669715417828	0.873617472108748
ENST00000290101	ENSG00000076864	RAP1GAP	transcript	0.680410833333333	0.0638678333333333	3.41324469727367	0.0100326878063894	0.609510949843021
ENST00000290378	ENSG00000159251	ACTC1	transcript	0.119291833333333	0.000774333333333333	7.26732481649221	0.00886669419308556	0.58314084003403
ENST00000290810	ENSG00000159593	NAE1	transcript	0.224299166666667	0	Inf	0.00135045106217366	0.253418838268435
ENST00000290913	ENSG00000159685	CHCHD6	transcript	0.115782	0.3679655	-1.66815952450066	0.0169413794731742	0.768581813512011
ENST00000291358	ENSG00000160051	IQCC	transcript	0	0.0287433333333333	-Inf	0.0430656321201625	1
ENST00000291527	ENSG00000160182	TFF1	transcript	0	0.1825005	-Inf	0.0375328449130679	1
ENST00000292314	ENSG00000160799	CCDC12	transcript	0	1.70349066666667	-Inf	3.1990165546198e-05	0.0309096466567387
ENST00000292327	ENSG00000160808	MYL3	transcript	0.128942666666667	0	Inf	0.0198940141812125	0.824303758215616
ENST00000292433	ENSG00000160888	IER2	transcript	0.00536116666666667	4.426692	-9.6894662959208	0.000253137426323954	0.110534647816698
ENST00000292494	ENSG00000160932	LY6E	transcript	1.76712766666667	6.87634716666667	-1.96023611252055	0.00263638956424971	0.335834617353408
ENST00000292807	ENSG00000161203	AP2M1	transcript	5.9910425	0	Inf	0.000487472076364119	0.154267077824986
ENST00000292808	ENSG00000161204	ABCF3	transcript	0	0.0750548333333333	-Inf	0.0284639205373658	0.963741217697318
ENST00000292907	ENSG00000161281	COX7A1	transcript	0.0866156666666667	0	Inf	0.0234352072197961	0.885054717066239
ENST00000293406	ENSG00000161654	LSM12	transcript	0	0.366336333333333	-Inf	0.00184410257316543	0.294795766610901
ENST00000294742	ENSG00000162704	ARPC5	transcript	11.7242321666667	0.0329898333333333	8.47325623741606	0.00104649404647295	0.222675774762021
ENST00000295448	ENSG00000163281	GNPDA2	transcript	0.0767396666666667	0	Inf	0.0141105960686686	0.704344452828293
ENST00000295453	ENSG00000163286	ALPPL2	transcript	0	0.0342516666666667	-Inf	0.0346373384915387	1
ENST00000295566	ENSG00000163374	YY1AP1	transcript	2.73938816666667	0	Inf	7.10795819961348e-05	0.0522947136517747
ENST00000296015	ENSG00000163728	TTC14	transcript	0.0133498333333333	0.273397666666667	-4.35610729446616	0.0159494795761117	0.747863439597492
ENST00000296214	ENSG00000163875	MEAF6	transcript	0.7871215	0.140769833333333	2.48324814647864	0.0117720363442288	0.655947976051891
ENST00000296266	ENSG00000163913	IFT122	transcript	0.0385246666666667	0.150518	-1.96608164587316	0.0239879668143494	0.892546942201265
ENST00000296440	ENSG00000164050	PLXNB1	transcript	0	0.0129386666666667	-Inf	0.0464166017208816	1
ENST00000296446	ENSG00000114302	PRKAR2A	transcript	0.205781	0	Inf	0.00275946800126984	0.342327969660951
ENST00000296555	ENSG00000109670	FBXW7	transcript	0.333362333333333	0.045709	2.86654094137881	0.00916748954891812	0.59262436888291
ENST00000296775	ENSG00000164323	CFAP97	transcript	0.154092166666667	0.000526666666666667	8.19268765586446	0.00579010912465756	0.486032034424236
ENST00000296946	ENSG00000164458	T	transcript	0	0.0431638333333333	-Inf	0.00961976123599162	0.601317835002711
ENST00000297323	ENSG00000164742	ADCY1	transcript	0	0.0167415	-Inf	0.0134334072897333	0.690009549375616
ENST00000298428	ENSG00000065665	SEC61A2	transcript	0.5714685	0	Inf	1.40912548306107e-05	0.0181943740914515
ENST00000299202	ENSG00000166166	TRMT61A	transcript	0	0.236817666666667	-Inf	0.00103464038391042	0.22220160293101
ENST00000299367	ENSG00000166278	C2	transcript	0.154067833333333	0.6569395	-2.09219482969566	0.0181436361631783	0.789600265702285
ENST00000299572	ENSG00000166451	CENPN	transcript	0.0955626666666667	0	Inf	0.0134575575120071	0.690249431944993
ENST00000300851	ENSG00000167397	VKORC1	transcript	0	0.232901166666667	-Inf	0.0201012711403777	0.829485666208453
ENST00000301327	ENSG00000167700	MFSD3	transcript	0.780241333333333	1.6862995	-1.11186846061779	0.0311442705255587	1
ENST00000301420	ENSG00000167748	KLK1	transcript	0.0746593333333333	0.298394666666667	-1.99882721858839	0.0328698142003151	1
ENST00000301665	ENSG00000167920	TMEM99	transcript	0.0617361666666667	0.000175666666666667	8.45713163428352	0.0435288232287378	1
ENST00000301679	ENSG00000167930	FAM234A	transcript	0	0.0807776666666667	-Inf	0.0287197478192729	0.966816566228858
ENST00000301887	ENSG00000168062	BATF2	transcript	1.09470216666667	6.1233545	-2.48378379542046	0.00258179504012321	0.333558370582063
ENST00000302000	ENSG00000171016	PYGO1	transcript	0	0.00664916666666667	-Inf	0.00378890353541105	0.39619530895981
ENST00000302068	ENSG00000171564	FGB	transcript	0	0.0272485	-Inf	0.0490834254954379	1
ENST00000302217	ENSG00000071054	MAP4K4	transcript	0.0733058333333333	0.213884666666667	-1.54483314887308	0.0444431182850485	1
ENST00000302291	ENSG00000169641	LUZP1	transcript	0	0.177813	-Inf	1.77042368865575e-06	0.00487268883400481
ENST00000302926	ENSG00000169992	NLGN2	transcript	0.0384065	0	Inf	0.0175875403547813	0.781118998886558
ENST00000303592	ENSG00000168135	KCNJ4	transcript	0	0.0239608333333333	-Inf	0.0263306150707147	0.929090176300567
ENST00000303660	ENSG00000169554	ZEB2	transcript	3.55956333333333	0.193458	4.20160797616971	0.0359206973884347	1
ENST00000304189	ENSG00000125898	FAM110A	transcript	0.6578155	0.137980833333333	2.25321512378718	0.0128457009687798	0.673620548781425
ENST00000304239	ENSG00000197050	ZNF420	transcript	0.171521666666667	0.0115093333333333	3.8975146552353	0.0452206778465398	1
ENST00000304267	ENSG00000065665	SEC61A2	transcript	0.3106765	0.0509266666666667	2.60891992227555	0.0133768879575245	0.688750481146348
ENST00000304625	ENSG00000169385	RNASE2	transcript	6.15883683333333	1.55638466666667	1.98445923499514	0.0466292654051385	1
ENST00000304788	ENSG00000170191	NANP	transcript	0.198212833333333	0.0583465	1.76433235168279	0.0429640724437548	1
ENST00000304800	ENSG00000168701	TMEM208	transcript	0.709981	2.28549766666667	-1.68665602417064	0.00774941788483265	0.547876110326217
ENST00000304905	ENSG00000172123	SLFN12	transcript	0.114797666666667	0.0166536666666667	2.78518156059489	0.0295031262902114	0.978410196110672
ENST00000305366	ENSG00000169908	TM4SF1	transcript	0.0268755	0.176881666666667	-2.71842102371499	0.0363197305369088	1
ENST00000305454	ENSG00000169085	C8orf46	transcript	0.0215088333333333	0	Inf	0.0207086109185531	0.839727414954714
ENST00000305762	ENSG00000148660	CAMK2G	transcript	0	0.0738048333333333	-Inf	0.0375352907927672	1
ENST00000305866	ENSG00000004766	VPS50	transcript	1.67235333333333	0	Inf	3.90451454293646e-11	5.91045888937007e-07
ENST00000305879	ENSG00000170627	GTSF1	transcript	0.127673166666667	0	Inf	0.0177180327963208	0.783085318114762
ENST00000306151	ENSG00000169876	MUC17	transcript	0	0.020136	-Inf	0.00890553923590336	0.584848590817732
ENST00000306384	ENSG00000168899	VAMP5	transcript	3.65676083333333	11.3326056666667	-1.63184143626203	0.00944110972773709	0.596759479269388
ENST00000306503	ENSG00000171150	SOCS5	transcript	0.161555333333333	0.0183716666666667	3.13647396031685	0.00989135971459093	0.607425791803733
ENST00000306602	ENSG00000169245	CXCL10	transcript	0.150933166666667	0.713434666666667	-2.24087145546608	0.0420582758076896	1
ENST00000307340	ENSG00000042781	USH2A	transcript	0	0.0224873333333333	-Inf	0.00544208363173599	0.470987469376344
ENST00000307584	ENSG00000170681	MURC	transcript	0.022827	0	Inf	0.0341710637547273	1
ENST00000307659	ENSG00000170871	KIAA0232	transcript	0.0276155	0.463890666666667	-4.07023466604397	4.68155446571774e-05	0.0408848254181551
ENST00000307671	ENSG00000166377	ATP9B	transcript	0.189534666666667	0	Inf	0.00330684461421908	0.370371957009758
ENST00000307738	ENSG00000171503	ETFDH	transcript	0	0.113723666666667	-Inf	0.0255222319363438	0.915504232076789
ENST00000307792	ENSG00000170381	SEMA3E	transcript	0	0.012369	-Inf	0.0252506020812863	0.912608807812506
ENST00000307972	ENSG00000137166	FOXP4	transcript	0.211821	1.02577616666667	-2.27579842583835	0.0435279306606431	1
ENST00000308008	ENSG00000158987	RAPGEF6	transcript	0.00216133333333333	0.0815848333333333	-5.23830748405162	0.00576807312222591	0.48507892715386
ENST00000308370	ENSG00000090006	LTBP4	transcript	0	0.0554265	-Inf	0.0104481142900729	0.619328596330424
ENST00000308448	ENSG00000138138	ATAD1	transcript	0.6727535	0.237470166666667	1.5023317121909	0.0475011310867649	1
ENST00000308508	ENSG00000173546	CSPG4	transcript	0.00398166666666667	0.0237713333333333	-2.57777847319588	0.0491263830864168	1
ENST00000308666	ENSG00000173208	ABCD2	transcript	0.364278666666667	0.091271	1.99681406539839	0.0311529565716325	1
ENST00000308710	ENSG00000151092	NGLY1	transcript	0.432320666666667	0	Inf	0.00322819965340758	0.368422549770793
ENST00000308946	ENSG00000172927	MYEOV	transcript	0	0.0554226666666667	-Inf	0.00945826199887581	0.596759479269388
ENST00000309180	ENSG00000174946	GPR171	transcript	0.384892	0.0842573333333333	2.19157952319811	0.0361230350739688	1
ENST00000309334	ENSG00000150347	ARID5B	transcript	0.2406055	0.0264476666666667	3.18545726949606	0.0134977419047002	0.691445238857525
ENST00000309558	ENSG00000173705	SUSD5	transcript	0	0.00942566666666667	-Inf	0.0338313032151235	1
ENST00000310326	ENSG00000130305	NSUN5	transcript	0.203784833333333	0	Inf	0.00551795206282051	0.473134738746068
ENST00000310546	ENSG00000175093	SPSB4	transcript	0.01569	0	Inf	0.00624961122265479	0.501576804909714
ENST00000310682	ENSG00000103037	SETD6	transcript	0.136174666666667	0.0113818333333333	3.58065347154845	0.031005452861288	1
ENST00000311008	ENSG00000169682	SPNS1	transcript	0.130021333333333	0.669194	-2.36367615643066	0.00213459476863945	0.310242442300456
ENST00000311129	ENSG00000137713	PPP2R1B	transcript	0.0610555	0.262142	-2.10215535163429	0.0310591174596418	1
ENST00000311234	ENSG00000102786	INTS6	transcript	0.001211	0.278859666666667	-7.84719660759243	0.00347525786071981	0.379318834836905
ENST00000311330	ENSG00000174807	CD248	transcript	0.2925915	1.35963583333333	-2.21626052602275	0.00148617472881039	0.265875022047392
ENST00000311461	ENSG00000173085	COQ2	transcript	0.227968833333333	0.733199	-1.68536821780375	0.013939640333692	0.700127411775168
ENST00000311565	ENSG00000112033	PPARD	transcript	0.420353666666667	0.009333	5.49311895169719	0.0109502994882977	0.62946895634471
ENST00000311890	ENSG00000173641	HSPB7	transcript	0.0562708333333333	0	Inf	0.0114175059296416	0.643297131550682
ENST00000312055	ENSG00000175216	CKAP5	transcript	0.0902228333333333	0	Inf	0.0010244847950511	0.221544836929801
ENST00000312090	ENSG00000175221	MED16	transcript	0.234306666666667	0.00268083333333333	6.4495726630298	5.80781388948029e-05	0.0466809465939865
ENST00000312239	ENSG00000127483	HP1BP3	transcript	0.185904833333333	0.7239825	-1.96139054579116	0.0475788851877122	1
ENST00000312377	ENSG00000161800	RACGAP1	transcript	0.108051333333333	0.0014675	6.20221256133482	0.010095250958991	0.610378041450312
ENST00000312403	ENSG00000256713	PGA5	transcript	0.00653283333333333	0.801618	-6.93906225984403	0.00599798575067405	0.49434397078491
ENST00000312648	ENSG00000173762	CD7	transcript	5.66583133333333	10.6097513333333	-0.905031283656295	0.0445084614732057	1
ENST00000312783	ENSG00000087586	AURKA	transcript	0	0.583214833333333	-Inf	0.000577507101911718	0.167688901846769
ENST00000313352	ENSG00000179950	PUF60	transcript	0.003825	0.309084833333333	-6.33639930544535	0.000799408739057119	0.195999738167089
ENST00000313546	ENSG00000139323	POC1B	transcript	10.5894363333333	3.669347	1.52903055011569	0.0444218798518659	1
ENST00000313663	ENSG00000168014	C2CD3	transcript	0.0124955	0.241933833333333	-4.27513200141306	0.0481403416049068	1
ENST00000313669	ENSG00000160963	COL26A1	transcript	0.0342931666666667	0.00359083333333333	3.25553053265776	0.0455758461929394	1
ENST00000313949	ENSG00000087460	GNAS	transcript	0.104629166666667	0	Inf	0.0343863233876037	1
ENST00000314011	ENSG00000125945	ZNF436	transcript	0.2295095	0.0588996666666667	1.96222249731823	0.0275246159968094	0.951166327542677
ENST00000314214	ENSG00000029534	ANK1	transcript	0.193801166666667	0	Inf	0.0085255038710033	0.575302564291782
ENST00000314446	ENSG00000131042	LILRB2	transcript	0.490842	1.39893266666667	-1.5109959176306	0.0220166798661129	0.866396290998498
ENST00000314574	ENSG00000176105	YES1	transcript	0.208431666666667	0.0325043333333333	2.68087051068904	0.0200067455639062	0.827464784080958
ENST00000314586	ENSG00000179044	EXOC3L1	transcript	0.019476	0.165123833333333	-3.08377905745183	0.0410797918456193	1
ENST00000314664	ENSG00000099290	FAM21A	transcript	0.3755055	0.00159983333333333	7.8747686121601	0.00759757057591019	0.54336683222633
ENST00000314727	ENSG00000177570	SAMD12	transcript	0.1567525	0.00698933333333333	4.48718978916366	0.00394007599048801	0.399216251049431
ENST00000315183	ENSG00000090905	TNRC6A	transcript	0.769115333333333	0.00841833333333333	6.51352150879086	0.00503416031621012	0.451805939446427
ENST00000315423	ENSG00000168884	TNIP2	transcript	1.5492215	4.24601883333333	-1.45456734212079	0.0331107745756819	1
ENST00000315614	ENSG00000215041	NEURL4	transcript	0.132598833333333	0.366544	-1.46691830809684	0.0492020595139691	1
ENST00000316299	ENSG00000181929	PRKAG1	transcript	0.1268785	0.0110635	3.51956785270748	0.0308549899445087	0.999219641025384
ENST00000316594	ENSG00000126945	HNRNPH2	transcript	0.307343666666667	1.10017533333333	-1.8398088009402	0.00493301908716283	0.449389627473986
ENST00000316603	ENSG00000168259	DNAJC7	transcript	0.195153166666667	0	Inf	0.0134393271989592	0.690009549375616
ENST00000316911	ENSG00000067221	STOML1	transcript	0	0.0747691666666667	-Inf	0.00139623771552452	0.258802633699009
ENST00000317235	ENSG00000154889	MPPE1	transcript	0	0.0965406666666667	-Inf	0.0171843260876785	0.773005108902957
ENST00000317254	ENSG00000181074	OR52N4	transcript	0.052932	0.000594666666666667	6.47591514661422	0.0378150505454978	1
ENST00000317256	ENSG00000108387	SEPT4	transcript	0	0.563041666666667	-Inf	0.00306097775922745	0.3578034813151
ENST00000317271	ENSG00000213413	PVRIG	transcript	4.9956705	9.18954683333333	-0.879315395163467	0.0352730702067372	1
ENST00000317716	ENSG00000128536	CDHR3	transcript	0.0639866666666667	0	Inf	7.69730999052387e-06	0.0124840746408809
ENST00000317896	ENSG00000010704	HFE	transcript	0	0.0474008333333333	-Inf	0.0422632688058864	1
ENST00000318059	ENSG00000217930	PAM16	transcript	0.488719166666667	1.02789983333333	-1.07262209314595	0.0384167788115304	1
ENST00000318407	ENSG00000176720	BOK	transcript	0.0474516666666667	0.193360833333333	-2.02676493016923	0.0493487740987823	1
ENST00000318562	ENSG00000177106	EPS8L2	transcript	0	0.0273075	-Inf	0.0468553363661185	1
ENST00000318672	ENSG00000177058	SLC38A9	transcript	2.01054816666667	0.251030833333333	3.00165241727299	0.0406940518240418	1
ENST00000318789	ENSG00000114861	FOXP1	transcript	0.00813383333333333	0.102929833333333	-3.66158195595934	0.0070872959597738	0.529977336877975
ENST00000318978	ENSG00000178531	CTXN1	transcript	0	0.0395081666666667	-Inf	0.00232416415824065	0.315984062637521
ENST00000318988	ENSG00000175826	CTDNEP1	transcript	3.47204	7.432268	-1.09801895617227	0.0162381172772042	0.753884148966314
ENST00000319231	ENSG00000100433	KCNK10	transcript	0.0189145	0	Inf	0.0211289881676768	0.848007225068161
ENST00000319688	ENSG00000134313	KIDINS220	transcript	0.1076335	0.619748833333333	-2.52555647627091	0.0419226952539739	1
ENST00000319788	ENSG00000167397	VKORC1	transcript	0.0708585	0.273336166666667	-1.94766353314391	0.0388154365219752	1
ENST00000319908	ENSG00000156709	AIFM1	transcript	0.0053075	0.101821666666667	-4.2618683092873	0.0154545409951277	0.736993176783796
ENST00000320063	ENSG00000139436	GIT2	transcript	0.264931666666667	0	Inf	0.00269070414978636	0.339285847995587
ENST00000320216	ENSG00000160255	ITGB2	transcript	16.3771166666667	41.919257	-1.3559317656109	0.0318951573753454	1
ENST00000320254	ENSG00000176681	LRRC37A	transcript	1.14450783333333	0.010329	6.79188294017089	2.1310348798912e-09	2.1505693662902e-05
ENST00000320280	ENSG00000085365	SCAMP1	transcript	0.236631833333333	0	Inf	0.000210346723123782	0.096678736446146
ENST00000320370	ENSG00000138434	SSFA2	transcript	0	0.306383166666667	-Inf	5.36345110263654e-08	0.000324756964264643
ENST00000320516	ENSG00000139537	CCDC65	transcript	0.0918291666666667	0	Inf	0.0322051314149196	1
ENST00000320619	ENSG00000186187	ZNRF1	transcript	0.00366483333333333	0.0800848333333333	-4.44970955218455	0.018325380522928	0.792950302999016
ENST00000320849	ENSG00000131043	AAR2	transcript	0.910620833333333	2.40598633333333	-1.40170607656914	0.0278563151744551	0.956162212227022
ENST00000320963	ENSG00000117906	RCN2	transcript	0.138554	0	Inf	0.00618885200522516	0.499646651888511
ENST00000321280	ENSG00000175866	BAIAP2	transcript	0.0310223333333333	0.263549833333333	-3.08669667237785	0.0172841930286293	0.774845425382652
ENST00000321680	ENSG00000164506	STXBP5	transcript	0.759806	0.0433495	4.13154384627115	8.96026618182994e-05	0.0603700738770347
ENST00000321898	ENSG00000123352	SPATS2	transcript	0.1039235	0	Inf	0.0255507306218799	0.916121900872447
ENST00000322099	ENSG00000090097	PCBP4	transcript	0	0.0807533333333333	-Inf	0.0136995763329705	0.695897103155506
ENST00000322224	ENSG00000169026	MFSD7	transcript	0.468843166666667	2.00517416666667	-2.09655024185639	0.00940556950997191	0.596759479269388
ENST00000322945	ENSG00000103495	MAZ	transcript	0.0802266666666667	0.345702333333333	-2.10737658000851	0.0116423899089554	0.652325764022747
ENST00000323144	ENSG00000143549	TPM3	transcript	0.3819415	0	Inf	0.00459598989754819	0.432570759010171
ENST00000323374	ENSG00000176170	SPHK1	transcript	0.2273355	0.737465666666667	-1.69775289655745	0.0178849025574207	0.786622106093777
ENST00000323584	ENSG00000102893	PHKB	transcript	0.0369175	0.00404916666666667	3.18860792732437	0.0476379983862811	1
ENST00000323817	ENSG00000155111	CDK19	transcript	0.341306	0.0160008333333333	4.41484682792913	0.00607335186030022	0.495608430109405
ENST00000324138	ENSG00000181544	FANCB	transcript	0.180931166666667	0	Inf	0.0127006114543822	0.671811207254984
ENST00000324170	ENSG00000155329	ZCCHC10	transcript	0.346760333333333	0.0704988333333333	2.29826758694278	0.0124278061169426	0.665962606918064
ENST00000324196	ENSG00000152601	MBNL1	transcript	0.0482913333333333	0.00585866666666667	3.04312002300528	0.0334857805000609	1
ENST00000324301	ENSG00000133313	CNDP2	transcript	0.1188585	0	Inf	0.0294787198761611	0.978226062386677
ENST00000324723	ENSG00000112249	ASCC3	transcript	0.123498833333333	0	Inf	0.0309687297859984	0.999550420331666
ENST00000324767	ENSG00000140386	SCAPER	transcript	0.0513653333333333	0	Inf	0.0353079814922078	1
ENST00000324932	ENSG00000110713	NUP98	transcript	0.929958666666667	0.000724333333333333	10.3262971109928	7.89526691984989e-07	0.0026558800666495
ENST00000324938	ENSG00000072163	LIMS2	transcript	0	0.178543666666667	-Inf	0.000839264325016893	0.201314276855754
ENST00000325558	ENSG00000229859	PGA3	transcript	0.0358106666666667	3.32485716666667	-6.53675917790329	0.00172225890919994	0.285212544631697
ENST00000325979	ENSG00000106012	IQCE	transcript	0.106545666666667	0.669674833333333	-2.65198883370497	0.00796740365061128	0.556645720435976
ENST00000326004	ENSG00000189403	HMGB1	transcript	0	0.489780333333333	-Inf	0.00203793613968045	0.304935008050209
ENST00000326071	ENSG00000197183	NOL4L	transcript	0.207117833333333	0.618786	-1.57898877791048	0.028308445584637	0.961523773457238
ENST00000326335	ENSG00000139842	CUL4A	transcript	1.3673435	0.433502833333333	1.65726239015935	0.0494476807484022	1
ENST00000326587	ENSG00000179222	MAGED1	transcript	0.064144	0.758041666666667	-3.56289092231997	0.0414415308396129	1
ENST00000326877	ENSG00000178177	LCORL	transcript	0.1540655	0.00237916666666667	6.01694368428488	0.00474448162303619	0.440534306085686
ENST00000327238	ENSG00000155229	MMS19	transcript	0.549646666666667	0	Inf	0.00289053460773177	0.349577637479678
ENST00000327271	ENSG00000186399	GOLGA8R	transcript	0.172043333333333	0.0195021666666667	3.14106566919835	0.0264335716066773	0.93019339061467
ENST00000327351	ENSG00000159884	CCDC107	transcript	0.274138	0	Inf	0.0154852767367951	0.737519800534567
ENST00000327575	ENSG00000185436	IFNLR1	transcript	0	0.0792891666666667	-Inf	0.0195311019763464	0.817848011526815
ENST00000328078	ENSG00000182890	GLUD2	transcript	0.0279371666666667	0.1039025	-1.89497274942991	0.0242075196340052	0.893871674118328
ENST00000328252	ENSG00000182752	PAPPA	transcript	0	0.00507716666666667	-Inf	0.0016882209078744	0.283424517481871
ENST00000328895	ENSG00000183607	GKN2	transcript	0	0.1350915	-Inf	0.0332435894912352	1
ENST00000328969	ENSG00000197114	ZGPAT	transcript	0.839468333333333	0.232965666666667	1.84935855117932	0.0485420209353172	1
ENST00000329043	ENSG00000170448	NFXL1	transcript	0.162401666666667	0.00101566666666667	7.32099562890218	0.0125960241069612	0.669828300637765
ENST00000329331	ENSG00000183576	SETD3	transcript	0.00922733333333333	3.6948255	-8.64537674038972	0.000336920110105806	0.128272082850517
ENST00000329492	ENSG00000008735	MAPK8IP2	transcript	0.00833466666666667	0.0551913333333333	-2.72724533222081	0.0122449929376594	0.663258654531217
ENST00000329654	ENSG00000184588	PDE4B	transcript	0.0170323333333333	0.1655005	-3.28048758089217	0.00810014473342506	0.561079698800827
ENST00000329797	ENSG00000183484	GPR132	transcript	0.5904165	1.4320075	-1.2782341034282	0.0084281669859409	0.571140291145941
ENST00000329994	ENSG00000185803	SLC52A2	transcript	0	0.113214333333333	-Inf	0.0082720832235361	0.567027893417106
ENST00000330072	ENSG00000053371	AKR7A2	transcript	0	0.0990896666666667	-Inf	0.0452430429993244	1
ENST00000330243	ENSG00000185507	IRF7	transcript	8.495432	20.1711858333333	-1.24753668362396	0.0340423648782827	1
ENST00000330498	ENSG00000140675	SLC5A2	transcript	0.00291666666666667	0.0365581666666667	-3.64780130203473	0.00721033197519058	0.530593486760539
ENST00000330550	ENSG00000004809	SLC22A16	transcript	0.0082275	0.135059166666667	-4.03699362945481	0.0405451617132447	1
ENST00000330753	ENSG00000185070	FLRT2	transcript	0.000263	0.00366666666666667	-3.80133441328593	0.0275524925481641	0.951166327542677
ENST00000330775	ENSG00000137700	SLC37A4	transcript	0	0.154227333333333	-Inf	0.00505520840146352	0.453247090881465
ENST00000330914	ENSG00000196230	TUBB	transcript	0	0.160359666666667	-Inf	0.00269336742532142	0.339285847995587
ENST00000331268	ENSG00000185787	MORF4L1	transcript	2.65319216666667	0.505532666666667	2.39185294678613	0.0481110108862701	1
ENST00000331342	ENSG00000182600	C2orf82	transcript	0	0.165112166666667	-Inf	0.0223820420792479	0.871719113142235
ENST00000331393	ENSG00000115109	EPB41L5	transcript	0.265669666666667	0	Inf	0.0049918243349409	0.451140912083851
ENST00000331397	ENSG00000183878	UTY	transcript	0	0.1755025	-Inf	0.0028431049770498	0.346175001150327
ENST00000331523	ENSG00000156508	EEF1A1	transcript	76.1566713333333	0.156834166666667	8.9235867243107	0.000755148861093906	0.190689710429679
ENST00000331837	ENSG00000182636	NDN	transcript	0.005457	0.103432166666667	-4.2444330693733	0.00128844018546763	0.24865710099767
ENST00000331889	ENSG00000182973	CNOT10	transcript	0.198187666666667	0	Inf	0.000761054245359164	0.191475766855252
ENST00000332029	ENSG00000185338	SOCS1	transcript	2.53187733333333	12.3763801666667	-2.28931000341948	0.00262822451719504	0.335834617353408
ENST00000332386	ENSG00000167483	FAM129C	transcript	0.1912035	0	Inf	0.0182940335030395	0.79235709336324
ENST00000333059	ENSG00000242259	C22orf39	transcript	0.225835333333333	0.0198398333333333	3.50879941095129	0.0335274577339976	1
ENST00000333175	ENSG00000182087	TMEM259	transcript	0.56412	0	Inf	0.0018750208453419	0.297171340319284
ENST00000333511	ENSG00000172270	BSG	transcript	2.19936933333333	11.523537	-2.38942180426168	0.00192545503866231	0.298088229514273
ENST00000333778	ENSG00000163539	CLASP2	transcript	0.0707601666666667	0	Inf	0.010256928032925	0.616230370245732
ENST00000334482	ENSG00000167815	PRDX2	transcript	9.57641616666667	0.959455	3.31919880112122	0.00123714060285873	0.243738167580573
ENST00000334557	ENSG00000102081	FMR1	transcript	0.243561333333333	0	Inf	0.000281301471875412	0.116132755377656
ENST00000334667	ENSG00000167904	TMEM68	transcript	0.00146466666666667	0.0284738333333333	-4.28099245702756	0.0136228188031581	0.694035038544686
ENST00000334785	ENSG00000162614	NEXN	transcript	0.0246386666666667	0	Inf	0.0473225045643304	1
ENST00000335221	ENSG00000171634	BPTF	transcript	0.0088955	0.318817333333333	-5.16351055804672	0.0325914727909421	1
ENST00000335288	ENSG00000186009	ATP4B	transcript	0	0.069849	-Inf	0.0362124442572802	1
ENST00000335459	ENSG00000186854	TRABD2A	transcript	0.225203666666667	0.0122	4.20627726403223	0.0417708253863418	1
ENST00000335670	ENSG00000069667	RORA	transcript	1.12470733333333	0.267939166666667	2.06957224696803	0.00874298143268289	0.58138176450428
ENST00000335858	ENSG00000185379	RAD51D	transcript	0.134986666666667	0	Inf	0.0160038388203324	0.748480257907669
ENST00000335867	ENSG00000165617	DACT1	transcript	0.104289833333333	4.61666666666667e-05	11.1414593330788	0.0228366211409153	0.874129717426854
ENST00000336184	ENSG00000082512	TRAF5	transcript	0	0.0573021666666667	-Inf	0.0211630231343766	0.848393793025528
ENST00000336378	ENSG00000172661	FAM21C	transcript	0.240911	0.0482215	2.32075183467644	0.0104301435227462	0.619210221592552
ENST00000336415	ENSG00000143702	CEP170	transcript	0.996715166666667	0.128072166666667	2.96022430612237	0.0148279403855855	0.721165607054741
ENST00000336553	ENSG00000066468	FGFR2	transcript	0.194291166666667	0	Inf	0.0132313850316732	0.684362497438336
ENST00000336648	ENSG00000159267	HLCS	transcript	0.1621585	0.0045	5.17133583708108	0.0131491224522502	0.682049712578883
ENST00000336963	ENSG00000241484	ARHGAP8	transcript	0.230935166666667	0.0002615	9.78646122075395	0.0259002581179583	0.922506252377869
ENST00000337006	ENSG00000135049	AGTPBP1	transcript	0.00353466666666667	0.0401975	-3.50745970417679	0.00832149828082059	0.568270737861301
ENST00000337090	ENSG00000182923	CEP63	transcript	0.9252815	0.051695	4.16179569275671	0.000562351853995404	0.167688901846769
ENST00000337225	ENSG00000145824	CXCL14	transcript	0	0.0194321666666667	-Inf	0.0490052488762097	1
ENST00000337303	ENSG00000163939	PBRM1	transcript	0.254539666666667	0	Inf	0.000626672894201428	0.175130971125676
ENST00000337354	ENSG00000157020	SEC13	transcript	0.443635	0	Inf	0.00275839331713393	0.342327969660951
ENST00000337495	ENSG00000010803	SCMH1	transcript	0.517318666666667	0.030305	4.09342550230438	0.0323069878708388	1
ENST00000337852	ENSG00000101945	SUV39H1	transcript	5.13333333333333e-05	0.121707833333333	-11.2112384599302	0.00746438344553566	0.537428228702931
ENST00000337907	ENSG00000142599	RERE	transcript	0.0432156666666667	1.00297483333333	-4.53658717891132	0.000186053591378301	0.0928478980051329
ENST00000338086	ENSG00000055917	PUM2	transcript	0.0347076666666667	0.172684833333333	-2.31481509477486	0.0107187223958624	0.621990149388063
ENST00000338145	ENSG00000109332	UBE2D3	transcript	0.0041775	0.439166833333333	-6.7159854650292	0.0171885151068081	0.773005108902957
ENST00000338306	ENSG00000187860	CCDC157	transcript	0	0.0192495	-Inf	0.0429042777239336	1
ENST00000338401	ENSG00000130731	METTL26	transcript	0	0.2059005	-Inf	0.00215179245313519	0.310242442300456
ENST00000338458	ENSG00000163947	ARHGEF3	transcript	0.254355666666667	0.00291133333333333	6.44902339504015	0.00693094401342328	0.526451070649467
ENST00000338662	ENSG00000135390	ATP5G2	transcript	1.91040583333333	0	Inf	0.000843350217249965	0.201314276855754
ENST00000338702	ENSG00000189221	MAOA	transcript	0.0520608333333333	0	Inf	0.0209630800287028	0.845458145473772
ENST00000338733	ENSG00000113838	TBCCD1	transcript	0.203508833333333	0	Inf	0.0136399949771788	0.694035038544686
ENST00000338962	ENSG00000123384	LRP1	transcript	0	0.0625861666666667	-Inf	0.0155895538115153	0.739770754927315
ENST00000338972	ENSG00000172239	PAIP1	transcript	0.147507333333333	0.000605	7.92963582217741	0.0211771795488868	0.848441699394636
ENST00000338995	ENSG00000140365	COMMD4	transcript	0	0.5426975	-Inf	0.000649219375794582	0.178682878201645
ENST00000339024	ENSG00000156265	MAP3K7CL	transcript	2.31987	0.0233515	6.63438492675164	9.26046187026582e-06	0.0139807343497635
ENST00000339063	ENSG00000156414	TDRD9	transcript	0.0703296666666667	0	Inf	0.035306772064662	1
ENST00000339083	ENSG00000155366	RHOC	transcript	0.811651833333333	3.00658333333333	-1.88919204032941	0.00422882658202133	0.412820372071566
ENST00000339093	ENSG00000142546	NOSIP	transcript	8.09465216666667	15.161984	-0.905417554409237	0.0345514666930663	1
ENST00000339217	ENSG00000171703	TCEA2	transcript	0.00171116666666667	0.191237666666667	-6.80424261368415	0.00710800895535358	0.529977336877975
ENST00000339497	ENSG00000108100	CCNY	transcript	0.0462835	0	Inf	0.0200364438291383	0.828189465705605
ENST00000339618	ENSG00000072210	ALDH3A2	transcript	0.00267716666666667	0.0299576666666667	-3.48414639831276	0.0222418833024805	0.870086927217452
ENST00000339642	ENSG00000213096	ZNF254	transcript	0.247866666666667	0.0141351666666667	4.13220347044758	0.033396214429793	1
ENST00000339673	ENSG00000152592	DMP1	transcript	0	0.0219005	-Inf	0.0397049875516721	1
ENST00000339708	ENSG00000073417	PDE8A	transcript	0	0.221235166666667	-Inf	0.0065202449784351	0.511113264377762
ENST00000339997	ENSG00000133318	RTN3	transcript	3.14518816666667	0.0753915	5.38260064505461	0.0208618613499801	0.842873023626308
ENST00000340181	ENSG00000010030	ETV7	transcript	0.023293	0.571840166666667	-4.61764359279799	0.00262855240456587	0.335834617353408
ENST00000340296	ENSG00000077380	DYNC1I2	transcript	0.286261	0.00358516666666667	6.31914713346122	0.000796628071431125	0.195999738167089
ENST00000340913	ENSG00000135486	HNRNPA1	transcript	5.9501955	0.329260833333333	4.17563425658027	0.000634791575005612	0.175777270731356
ENST00000340918	ENSG00000070367	EXOC5	transcript	0.0318818333333333	0	Inf	0.0308686178470665	0.999219641025384
ENST00000340963	ENSG00000197782	ZNF780A	transcript	0.0389381666666667	0	Inf	0.00768306121630596	0.546020371651791
ENST00000341189	ENSG00000102401	ARMCX3	transcript	0.715669833333333	0.116246666666667	2.62210482092731	0.0159881164622574	0.748183527526567
ENST00000341211	ENSG00000063761	ADCK1	transcript	0	0.112859666666667	-Inf	0.0189980472893369	0.802680677210069
ENST00000341217	ENSG00000173065	FAM222B	transcript	0.0686175	0.00281883333333333	4.60540647932383	0.0161071298315024	0.751762624330014
ENST00000341491	ENSG00000162772	ATF3	transcript	0.230987333333333	0.693075	-1.58519773908778	0.035292150133953	1
ENST00000341533	ENSG00000161048	NAPEPLD	transcript	0.181968833333333	0.0227221666666667	3.00151905999937	0.0346438389266773	1
ENST00000341594	ENSG00000131018	SYNE1	transcript	0.29206	0.0209025	3.80451737456384	0.00107227123309249	0.224398697570565
ENST00000341676	ENSG00000159363	ATP13A2	transcript	0.0431163333333333	0	Inf	0.030071921393613	0.988545852450063
ENST00000341712	ENSG00000133030	MPRIP	transcript	0.182518333333333	0	Inf	0.0043831510118894	0.421269513920481
ENST00000341753	ENSG00000130726	TRIM28	transcript	0	0.4705095	-Inf	0.0019833633485931	0.303264269589172
ENST00000341923	ENSG00000029725	RABEP1	transcript	0.046645	0	Inf	0.0452993535261126	1
ENST00000342045	ENSG00000158019	BRE	transcript	1.268873	0.00296816666666667	8.73975985986751	8.61870559527243e-05	0.0597552622664594
ENST00000342160	ENSG00000086758	HUWE1	transcript	1.02756066666667	2.53761866666667	-1.30425171621285	0.0271234903744518	0.944556324502319
ENST00000342203	ENSG00000117155	SSX2IP	transcript	0.1701295	0.0175441666666667	3.27756999448652	0.0254908614332503	0.914870507032039
ENST00000342382	ENSG00000168724	DNAJC21	transcript	0.3693615	0	Inf	3.34636261567336e-06	0.00741300937972031
ENST00000342386	ENSG00000120539	MASTL	transcript	0.1033925	0.000160166666666667	9.33434189201732	0.0490198841969309	1
ENST00000342444	ENSG00000138303	ASCC1	transcript	0.0624513333333333	0.004493	3.79698140666634	0.0395549626333231	1
ENST00000342474	ENSG00000167065	DUSP18	transcript	0.0600856666666667	0.214348833333333	-1.83486778016726	0.0299068932561572	0.985950482755163
ENST00000342480	ENSG00000114631	PODXL2	transcript	0.119203333333333	0.306121333333333	-1.36067900949212	0.036306227348837	1
ENST00000342579	ENSG00000171634	BPTF	transcript	1.07200866666667	3.7006875	-1.78747674484712	0.0137758366901394	0.698598753423736
ENST00000342981	ENSG00000114867	EIF4G1	transcript	0.824005166666667	1.7447765	-1.0823169553715	0.0348185093560375	1
ENST00000343098	ENSG00000188738	FSIP2	transcript	0.000619333333333333	0.00929633333333333	-3.90787379856545	0.0106785918384292	0.620526617866494
ENST00000343110	ENSG00000188783	PRELP	transcript	0	0.0196998333333333	-Inf	0.0105970501747028	0.619725145707332
ENST00000343122	ENSG00000112182	BACH2	transcript	0.037784	0	Inf	0.0317622097371284	1
ENST00000343202	ENSG00000166405	RIC3	transcript	0.0924491666666667	0.0142593333333333	2.69675378225724	0.0378459725587822	1
ENST00000343218	ENSG00000113657	DPYSL3	transcript	0.0152365	0	Inf	0.000391994975988986	0.141327308911703
ENST00000343373	ENSG00000104936	DMPK	transcript	0.016292	0.107805666666667	-2.72619738893229	0.0195597654142339	0.818293732725838
ENST00000343459	ENSG00000196378	ZNF34	transcript	0.00667066666666667	0.0653981666666667	-3.29334733591286	0.0377145882908126	1
ENST00000343599	ENSG00000171817	ZNF540	transcript	0.0146248333333333	0	Inf	0.0467245597720184	1
ENST00000343632	ENSG00000100083	GGA1	transcript	1.02210183333333	2.12440583333333	-1.05552045497847	0.0401285090727017	1
ENST00000343735	ENSG00000066405	CLDN18	transcript	0	0.0498186666666667	-Inf	0.0176895361429064	0.782587491563307
ENST00000343762	ENSG00000153046	CDYL	transcript	0.0692051666666667	0.00423633333333333	4.02999173301289	0.0113525194621294	0.640893632414059
ENST00000343815	ENSG00000143569	UBAP2L	transcript	0	0.0525795	-Inf	0.0163740299016789	0.756060633360439
ENST00000343817	ENSG00000138835	RGS3	transcript	0	0.0667548333333333	-Inf	0.011984795165303	0.659308916346847
ENST00000343827	ENSG00000140262	TCF12	transcript	0	0.0290453333333333	-Inf	0.0452363925719324	1
ENST00000343854	ENSG00000182732	RGS6	transcript	0.0593165	0.000605833333333333	6.61336870481903	0.00483302688930907	0.445192360265209
ENST00000344256	ENSG00000101224	CDC25B	transcript	0.122590666666667	0.00216933333333333	5.82045358436829	0.00417337905074702	0.409338177412633
ENST00000344606	ENSG00000121895	TMEM156	transcript	0.110437	0.00925616666666667	3.57666495094416	0.0351696884787124	1
ENST00000344722	ENSG00000113810	SMC4	transcript	0.0911108333333333	0	Inf	0.0138550693000172	0.699009403019199
ENST00000344730	ENSG00000143322	ABL2	transcript	0.002792	0.0379593333333333	-3.76508380836637	0.01362012324254	0.694035038544686
ENST00000344754	ENSG00000088827	SIGLEC1	transcript	0.592314833333333	1.49539783333333	-1.33609322675785	0.0289316227308156	0.96878487074282
ENST00000344756	ENSG00000186480	INSIG1	transcript	0.057107	0.0001325	8.75153142763652	0.0270157582998341	0.943523061716433
ENST00000344762	ENSG00000149548	CCDC15	transcript	0.1379505	0	Inf	0.00435864137129452	0.419802335681681
ENST00000344850	ENSG00000121964	GTDC1	transcript	0.1794095	0.0055325	5.0191809288775	0.0202406341122003	0.831458884324104
ENST00000344954	ENSG00000151702	FLI1	transcript	0.0577158333333333	0	Inf	0.0241659672830814	0.893871674118328
ENST00000345016	ENSG00000065000	AP3D1	transcript	0.0837306666666667	0.323955	-1.95196540780768	0.0143982004850801	0.71179357984548
ENST00000345034	ENSG00000215695	RSC1A1	transcript	0.124278333333333	0.759053166666667	-2.6106261413818	0.00423066992045966	0.412820372071566
ENST00000345865	ENSG00000125351	UPF3B	transcript	0.1394315	0	Inf	0.0241184058343765	0.893871674118328
ENST00000346299	ENSG00000087053	MTMR2	transcript	0.0312725	0	Inf	0.0367615191522112	1
ENST00000346333	ENSG00000158483	FAM86C1	transcript	0.0910255	0	Inf	0.0158820422346835	0.746242362113364
ENST00000346817	ENSG00000003400	CASP10	transcript	0.00721683333333333	0.647417833333333	-6.48718735804439	0.000660010531569077	0.180558604005305
ENST00000346832	ENSG00000136754	ABI1	transcript	0.256996	0.036307	2.82342627267874	0.0337359021092994	1
ENST00000347053	ENSG00000164597	COG5	transcript	0.7828265	0.257765166666667	1.60263527750904	0.0231453049903061	0.880306669072257
ENST00000347215	ENSG00000124225	PMEPA1	transcript	0.0282361666666667	0.000556333333333333	5.66545088297422	0.0483881928528986	1
ENST00000347458	ENSG00000124214	STAU1	transcript	1.48690866666667	0.0638291666666667	4.54195640982603	0.0117136433742794	0.654103732705075
ENST00000347545	ENSG00000076928	ARHGEF1	transcript	0.635036166666667	5.16666666666667e-06	16.9072454235611	0.00128433511274664	0.24865710099767
ENST00000347613	ENSG00000109572	CLCN3	transcript	0.740256	0.00732566666666667	6.65892041184394	2.79125446393562e-07	0.00130707465472601
ENST00000347925	ENSG00000104731	KLHDC4	transcript	0.124012833333333	0.494058666666667	-1.99419293977524	0.0359318196054578	1
ENST00000348069	ENSG00000162711	NLRP3	transcript	0	0.0323943333333333	-Inf	0.0466483968295675	1
ENST00000348208	ENSG00000119139	TJP2	transcript	0.43623	0.000366333333333333	10.217716293268	0.00151309533978986	0.267607867955357
ENST00000348459	ENSG00000119969	HELLS	transcript	0.469011333333333	0	Inf	6.93399676736574e-08	0.000393612660247496
ENST00000348610	ENSG00000138468	SENP7	transcript	0.562765833333333	0.0146186666666667	5.26665110459383	0.00954903611147347	0.599064827645078
ENST00000348655	ENSG00000185507	IRF7	transcript	0.0647911666666667	1.43633183333333	-4.47044814482883	0.00274011676638369	0.342153212226816
ENST00000348824	ENSG00000085511	MAP3K4	transcript	0.334280666666667	0	Inf	3.62803526023718e-05	0.0332844750011154
ENST00000348990	ENSG00000142192	APP	transcript	0.958733166666667	0	Inf	1.09078056250567e-15	9.90701445895772e-11
ENST00000349820	ENSG00000173226	IQCB1	transcript	0.0995976666666667	0	Inf	0.0492831600539452	1
ENST00000349945	ENSG00000102908	NFAT5	transcript	0.522345166666667	0.1103935	2.24234822917684	0.0397673421431929	1
ENST00000350060	ENSG00000089820	ARHGAP4	transcript	0.767225166666667	4.4180435	-2.52568567371657	0.0008489223015222	0.201314276855754
ENST00000350459	ENSG00000160746	ANO10	transcript	0.120810833333333	0	Inf	0.00850060257676391	0.574454783507874
ENST00000350667	ENSG00000172322	CLEC12A	transcript	1.698449	0.169259333333333	3.32691060399668	0.0479040981003303	1
ENST00000350690	ENSG00000183048	SLC25A10	transcript	0	0.110163166666667	-Inf	0.00293119415106798	0.352150408426917
ENST00000350941	ENSG00000122507	BBS9	transcript	0.179612333333333	0	Inf	0.00929036321853846	0.596323137331276
ENST00000351393	ENSG00000134759	ELP2	transcript	0.452971	0	Inf	0.000296760170203004	0.11948738814844
ENST00000351808	ENSG00000032742	IFT88	transcript	0.525894166666667	0	Inf	2.86675273759008e-06	0.00667622608696458
ENST00000351936	ENSG00000066468	FGFR2	transcript	0.0606243333333333	0.00116533333333333	5.70108238818217	0.0284643291777884	0.963741217697318
ENST00000351948	ENSG00000163029	SMC6	transcript	0.131381833333333	0.00334833333333333	5.29417883404814	0.0304757876835061	0.994540013991863
ENST00000351959	ENSG00000215788	TNFRSF25	transcript	0.142290666666667	0	Inf	0.0214401166378803	0.854453090669363
ENST00000352077	ENSG00000062598	ELMO2	transcript	0.13995	0	Inf	0.0289089099698691	0.96878487074282
ENST00000352159	ENSG00000026103	FAS	transcript	0.776710166666667	0.0762326666666667	3.34889510160052	0.0481024994331197	1
ENST00000352178	ENSG00000160200	CBS	transcript	0	0.0503541666666667	-Inf	0.0250744404404566	0.908410870763651
ENST00000352393	ENSG00000214078	CPNE1	transcript	0.440316833333333	1.60201583333333	-1.86327450178098	0.00219949342028641	0.310242442300456
ENST00000352767	ENSG00000114867	EIF4G1	transcript	0	0.0132746666666667	-Inf	0.0162485307494822	0.753884148966314
ENST00000352957	ENSG00000154719	MRPL39	transcript	0.525455166666667	0	Inf	0.000411879471323357	0.142088014824296
ENST00000353706	ENSG00000166401	SERPINB8	transcript	0	0.319085333333333	-Inf	0.000697242224504905	0.182945953391927
ENST00000353788	ENSG00000104497	SNX16	transcript	0.0681906666666667	0	Inf	0.00338012963486619	0.376225826086668
ENST00000354026	ENSG00000140464	PML	transcript	0.250015666666667	0.0540095	2.2107334034173	0.0430354649520146	1
ENST00000354098	ENSG00000176974	SHMT1	transcript	0	0.1075755	-Inf	0.000711848293239255	0.184198351092465
ENST00000354115	ENSG00000136689	IL1RN	transcript	0	1.038179	-Inf	0.00129454739130817	0.249071615456313
ENST00000354193	ENSG00000198168	SVIP	transcript	0.757324	0.267302666666667	1.50243641893005	0.0348272509467806	1
ENST00000354228	ENSG00000125354	SEPT6	transcript	0	0.106737166666667	-Inf	0.00983367674905522	0.606514104003453
ENST00000354289	ENSG00000105835	NAMPT	transcript	19.982221	3.10966283333333	2.6838868768189	0.0076373531670176	0.544049099132842
ENST00000354312	ENSG00000152942	RAD17	transcript	0.250940666666667	0.00589583333333333	5.41150673604427	0.0225148023499011	0.873518549094307
ENST00000354383	ENSG00000132781	MUTYH	transcript	0.087285	0	Inf	0.00653592168736843	0.511304984715967
ENST00000354470	ENSG00000087088	BAX	transcript	0.226174166666667	0	Inf	0.0428593268390676	1
ENST00000354497	ENSG00000133318	RTN3	transcript	0.209881833333333	0	Inf	0.029821264397746	0.984208068509108
ENST00000354498	ENSG00000137764	MAP2K5	transcript	0.0200708333333333	0	Inf	0.0145813898118902	0.716642169732103
ENST00000354532	ENSG00000076928	ARHGEF1	transcript	2.70655383333333	6.88873783333333	-1.34778259048821	0.0461425710129668	1
ENST00000354560	ENSG00000185347	C14orf80	transcript	0	0.147952666666667	-Inf	0.0181086583537077	0.789561029224916
ENST00000354577	ENSG00000112282	MED23	transcript	0.107539166666667	0.5845145	-2.44237661685031	0.0228655551552122	0.874530715347767
ENST00000354719	ENSG00000134602	STK26	transcript	0.5272185	0	Inf	0.00299980589219621	0.357095631097288
ENST00000354807	ENSG00000162813	BPNT1	transcript	0.00578383333333333	0.124171	-4.42415848258228	0.00602800053657963	0.495560941226076
ENST00000354852	ENSG00000258588	TRIM6-TRIM34	transcript	0	0.102855833333333	-Inf	0.00249177840298289	0.326103419958099
ENST00000354906	ENSG00000154305	MIA3	transcript	0	0.0747348333333333	-Inf	0.0185565219713772	0.795235645942663
ENST00000354911	ENSG00000095787	WAC	transcript	0.413776	1.77335116666667	-2.09955638027161	0.0121892540184727	0.662309118549185
ENST00000354914	ENSG00000168079	SCARA5	transcript	0	0.0232355	-Inf	0.00057788743493574	0.167688901846769
ENST00000354919	ENSG00000152455	SUV39H2	transcript	0.239954333333333	0	Inf	0.0113049073723386	0.639332635175997
ENST00000354955	ENSG00000122176	FMOD	transcript	0.00199783333333333	0.0788581666666667	-5.30275203206213	0.0170409572009909	0.770505277028257
ENST00000355007	ENSG00000119383	PTPA	transcript	0	0.0893691666666667	-Inf	0.0185561229990728	0.795235645942663
ENST00000355070	ENSG00000122507	BBS9	transcript	0.151020333333333	0	Inf	0.00351731166560714	0.381672439699843
ENST00000355081	ENSG00000179454	KLHL28	transcript	0.2985595	0.060587	2.3009382986364	0.0227089239930548	0.874129717426854
ENST00000355155	ENSG00000132549	VPS13B	transcript	0.267885166666667	0.020919	3.67872890593312	0.00804359687886137	0.558899386313678
ENST00000355166	ENSG00000062524	LTK	transcript	0	0.2853285	-Inf	9.82388536250371e-06	0.0141627680642762
ENST00000355285	ENSG00000154856	APCDD1	transcript	0.124720666666667	0.0306168333333333	2.02630356553004	0.0269719701577489	0.942928864348553
ENST00000355349	ENSG00000092054	MYH7	transcript	0.421734666666667	0.0005525	9.57614543644538	0.000209653701656071	0.096678736446146
ENST00000355426	ENSG00000115380	EFEMP1	transcript	0	0.067872	-Inf	0.0418358284046178	1
ENST00000355478	ENSG00000111785	RIC8B	transcript	0.197637333333333	0.000671333333333333	8.20161050228963	0.00626246184164729	0.501576804909714
ENST00000355824	ENSG00000173258	ZNF483	transcript	0.0689048333333333	0	Inf	0.042720652920301	1
ENST00000355826	ENSG00000197530	MIB2	transcript	0.130340333333333	0.634120666666667	-2.28247380694419	0.041447007672386	1
ENST00000355954	ENSG00000092931	MFSD11	transcript	0.0730271666666667	0	Inf	0.0480405908804306	1
ENST00000356005	ENSG00000115414	FN1	transcript	0	0.0433465	-Inf	0.0120964448520338	0.661444674103535
ENST00000356025	ENSG00000198053	SIRPA	transcript	0.0519655	0.5595975	-3.42876347925082	0.00303940665679532	0.357120452268351
ENST00000356073	ENSG00000196628	TCF4	transcript	0.080011	0.003362	4.57280672724468	0.023772908290593	0.890381194017777
ENST00000356093	ENSG00000159023	EPB41	transcript	0.0147806666666667	1.929385	-7.02828590290336	9.17539761726075e-05	0.0612761388667432
ENST00000356099	ENSG00000241484	ARHGAP8	transcript	0	0.343840333333333	-Inf	0.00718944517876309	0.530593486760539
ENST00000356150	ENSG00000035115	SH3YL1	transcript	0.125527833333333	0	Inf	0.00876000699307284	0.58138176450428
ENST00000356205	ENSG00000143570	SLC39A1	transcript	0.723108166666667	1.3980655	-0.951148578181225	0.0340241395311428	1
ENST00000356226	ENSG00000066468	FGFR2	transcript	0.0412803333333333	0	Inf	0.0420346267828244	1
ENST00000356271	ENSG00000008838	MED24	transcript	0.056585	0	Inf	0.0225846829013084	0.873617472108748
ENST00000356296	ENSG00000133961	NUMB	transcript	2.60239233333333	0.107245	4.60085618454835	8.24592366276531e-06	0.0129126899425976
ENST00000356303	ENSG00000156508	EEF1A1	transcript	0.0844691666666667	0	Inf	0.0383761237349765	1
ENST00000356338	ENSG00000197535	MYO5A	transcript	7e-06	0.160975166666667	-14.4891236960596	0.00272841631545431	0.341804706001569
ENST00000356387	ENSG00000160991	ORAI2	transcript	0.0163175	0.169235833333333	-3.37454312699184	0.00508801156355179	0.453947593575237
ENST00000356396	ENSG00000160285	LSS	transcript	0.095529	0	Inf	0.000479030695309896	0.152419547312141
ENST00000356427	ENSG00000166669	ATF7IP2	transcript	0.240198166666667	0	Inf	0.000435649762462049	0.145225363772032
ENST00000356509	ENSG00000112312	GMNN	transcript	0.191958833333333	0.00452233333333333	5.40758580515828	0.0106576538951763	0.619725145707332
ENST00000356584	ENSG00000197128	ZNF772	transcript	0.1547805	0	Inf	0.00818744468419961	0.563779123155746
ENST00000356638	ENSG00000089597	GANAB	transcript	0.248890833333333	2.53857383333333	-3.35043321899393	0.0386407632765906	1
ENST00000356742	ENSG00000122986	HVCN1	transcript	3.31770266666667	0.384131833333333	3.11051116609399	0.00528968944244859	0.46561032171006
ENST00000356805	ENSG00000115306	SPTBN1	transcript	0.0301578333333333	0	Inf	0.0146224195408054	0.717493924793975
ENST00000356819	ENSG00000157168	NRG1	transcript	0.512543	0.070669	2.85852364573515	0.0289008459214191	0.96878487074282
ENST00000356825	ENSG00000175387	SMAD2	transcript	1.2862235	0.142354666666667	3.17557966029375	0.0278194023019289	0.956162212227022
ENST00000356887	ENSG00000136732	GYPC	transcript	2.4288075	99.2147096666667	-5.35223397586654	4.36756995799603e-06	0.00901555775988612
ENST00000356889	ENSG00000132436	FIGNL1	transcript	0.000622333333333333	0.0491685	-6.30390301109045	0.00816006207948806	0.563174497241263
ENST00000356920	ENSG00000188219	POTEE	transcript	0	0.00858383333333333	-Inf	0.0483059991642824	1
ENST00000356921	ENSG00000100678	SLC8A3	transcript	0.0440133333333333	0	Inf	0.0181340413648574	0.789561029224916
ENST00000356957	ENSG00000153066	TXNDC11	transcript	0.0107476666666667	0.2202285	-4.35690579382634	0.00274249973576793	0.342153212226816
ENST00000357345	ENSG00000159082	SYNJ1	transcript	0.0495376666666667	0.00232433333333333	4.41363703005078	0.0167753859856052	0.766053265405779
ENST00000357394	ENSG00000125991	ERGIC3	transcript	1.2294285	0.00103833333333333	10.2095024565434	0.00166666277474619	0.282415385291646
ENST00000357489	ENSG00000112200	ZNF451	transcript	0	0.129843666666667	-Inf	0.00433441983512992	0.41791261308458
ENST00000357542	ENSG00000187010	RHD	transcript	0	0.596884666666667	-Inf	0.000749252191768894	0.190086118205055
ENST00000357558	ENSG00000148337	CIZ1	transcript	0.0671536666666667	2.85e-05	11.20228853998	0.0263688548484035	0.929603744032818
ENST00000357573	ENSG00000177548	RABEP2	transcript	0	0.1982665	-Inf	0.00758903451757319	0.54336683222633
ENST00000357606	ENSG00000135392	DNAJC14	transcript	0.459134666666667	0.0139261666666667	5.04304726619002	0.00775139886340974	0.547876110326217
ENST00000357775	ENSG00000168454	TXNDC2	transcript	0.0409933333333333	0.005696	2.84736825468029	0.0389619041418672	1
ENST00000357806	ENSG00000188603	CLN3	transcript	0	0.0751343333333333	-Inf	0.0103004668217329	0.617508960119664
ENST00000357980	ENSG00000140416	TPM1	transcript	0.064558	0.000808333333333333	6.31950173307724	0.0334239690368829	1
ENST00000357988	ENSG00000172943	PHF8	transcript	0.351511666666667	0.00141366666666667	7.95798678067961	0.00252427669882542	0.327712702338466
ENST00000358008	ENSG00000164022	AIMP1	transcript	0.100609333333333	0	Inf	0.00879781450522421	0.58138176450428
ENST00000358030	ENSG00000152942	RAD17	transcript	0.113220833333333	0	Inf	0.00249938760622144	0.326525491585385
ENST00000358043	ENSG00000155463	OXA1L	transcript	0.00775816666666667	0.2369125	-4.93249474073218	0.00658003905413628	0.513387347636557
ENST00000358065	ENSG00000170364	SETMAR	transcript	0.101574	0.0112271666666667	3.17746536683966	0.0492816672527287	1
ENST00000358070	ENSG00000077279	DCX	transcript	0	0.0140193333333333	-Inf	0.0256789946558426	0.918785704349938
ENST00000358075	ENSG00000102158	MAGT1	transcript	0.00968783333333333	0.1341245	-3.7912549370331	0.0170651154221851	0.770722361585764
ENST00000358100	ENSG00000127914	AKAP9	transcript	0.048195	0	Inf	0.0134357402405812	0.690009549375616
ENST00000358151	ENSG00000173258	ZNF483	transcript	0.0424561666666667	0	Inf	0.0126593847909869	0.671811207254984
ENST00000358207	ENSG00000138375	SMARCAL1	transcript	0.0559781666666667	0	Inf	0.0103544873910262	0.617916581741288
ENST00000358212	ENSG00000197535	MYO5A	transcript	0.0182176666666667	2.48333333333333e-05	9.5188445492449	0.00731090219249512	0.533772260155442
ENST00000358220	ENSG00000047056	WDR37	transcript	0.0664343333333333	0.280450166666667	-2.07774351466308	0.0081764784775505	0.563451181884312
ENST00000358301	ENSG00000130669	PAK4	transcript	0.214850833333333	0	Inf	0.0119005796140543	0.656664728703818
ENST00000358308	ENSG00000213390	ARHGAP19	transcript	0.779402	0.0151678333333333	5.68328071159169	0.00774560938791856	0.547876110326217
ENST00000358309	ENSG00000168329	CX3CR1	transcript	8.85368933333333	2.0678425	2.09815244663619	0.0356239534440343	1
ENST00000358334	ENSG00000138119	MYOF	transcript	0.286656166666667	0.0040055	6.16119516186834	0.0259715618843381	0.922874455455794
ENST00000358355	ENSG00000136878	USP20	transcript	0.9467415	0.0798908333333333	3.56686868034662	0.0036547561227932	0.389828651155925
ENST00000358392	ENSG00000060718	COL11A1	transcript	0.0008935	0.0308635	-5.11029013700906	0.0114951379139847	0.645668460753036
ENST00000358550	ENSG00000197555	SIPA1L1	transcript	0.176720666666667	0.569872166666667	-1.6891675649233	0.0052905020864826	0.46561032171006
ENST00000358580	ENSG00000113108	APBB3	transcript	0.021358	0.309357166666667	-3.85642499426333	0.0182942232290968	0.79235709336324
ENST00000358662	ENSG00000135899	SP110	transcript	0	0.571088	-Inf	0.000388286038610659	0.141064317827252
ENST00000358677	ENSG00000196141	SPATS2L	transcript	0.019044	5.93333333333333e-05	8.3262779833111	0.0163416135360021	0.755492836884892
ENST00000358704	ENSG00000179456	ZBTB18	transcript	1.26416583333333	0.104202	3.60073085538533	0.0166463970070305	0.762819883029035
ENST00000358883	ENSG00000198121	LPAR1	transcript	0.102409833333333	0.00107766666666667	6.57029943176943	0.00671384185062446	0.519407739423311
ENST00000358923	ENSG00000113448	PDE4D	transcript	0.977330166666667	0.313286666666667	1.64136265254853	0.0298321206112156	0.984208068509108
ENST00000359087	ENSG00000159593	NAE1	transcript	0.206620333333333	0.000651	8.31010897686675	0.0103343510154677	0.617916581741288
ENST00000359152	ENSG00000137501	SYTL2	transcript	0.053163	0	Inf	0.0178378399856752	0.785553996988436
ENST00000359191	ENSG00000196235	SUPT5H	transcript	2.6397775	0.4274875	2.62646219325545	0.0274527885272812	0.950953286800273
ENST00000359203	ENSG00000025039	RRAGD	transcript	0	0.0778848333333333	-Inf	0.0149290633382828	0.72393602653472
ENST00000359210	ENSG00000058600	POLR3E	transcript	0	0.380191166666667	-Inf	0.00287955965744497	0.349577637479678
ENST00000359353	ENSG00000198231	DDX42	transcript	0.304104166666667	0	Inf	0.00115611518337513	0.233342581177881
ENST00000359354	ENSG00000066468	FGFR2	transcript	0.0658123333333333	0.00405033333333333	4.02224542402872	0.0118303369409235	0.656664728703818
ENST00000359415	ENSG00000095139	ARCN1	transcript	0.0954975	0.254096	-1.41183879366598	0.0422313614880627	1
ENST00000359422	ENSG00000105983	LMBR1	transcript	0.0787376666666667	0	Inf	0.0216971956114433	0.859044372889859
ENST00000359518	ENSG00000110171	TRIM3	transcript	0.00481483333333333	0.0482063333333333	-3.32366493494654	0.0163403989870645	0.755492836884892
ENST00000359579	ENSG00000198074	AKR1B10	transcript	0.00406533333333333	0.0505551666666667	-3.6364129863204	0.0381856111394088	1
ENST00000359606	ENSG00000078699	CBFA2T2	transcript	0.00335816666666667	0.0966951666666667	-4.84769803952673	0.0122632777978949	0.66337832399869
ENST00000359634	ENSG00000196950	SLC39A10	transcript	0.584526166666667	0.0724543333333333	3.01212372744397	0.0127872896632402	0.672888518924559
ENST00000359671	ENSG00000115414	FN1	transcript	0.043522	0	Inf	0.00943682266158317	0.596759479269388
ENST00000359678	ENSG00000198130	HIBCH	transcript	0.2787925	0	Inf	0.000439493725506735	0.145225363772032
ENST00000359783	ENSG00000196704	AMZ2	transcript	0	0.0604773333333333	-Inf	0.0496580474523262	1
ENST00000359843	ENSG00000111206	FOXM1	transcript	0	0.0499226666666667	-Inf	0.026286162221096	0.928242878589054
ENST00000359858	ENSG00000197056	ZMYM1	transcript	0.0591491666666667	0	Inf	0.0208736157359337	0.842972943181938
ENST00000359942	ENSG00000197429	IPP	transcript	0.253918833333333	0.0112618333333333	4.4948537941595	0.00305252297713974	0.35749043467742
ENST00000360051	ENSG00000168385	SEPT2	transcript	0.00487483333333333	0.466755333333333	-6.58116980201987	0.00630290469070351	0.50199068260483
ENST00000360060	ENSG00000152952	PLOD2	transcript	0.0908223333333333	0	Inf	0.0236055224616888	0.887524644061006
ENST00000360131	ENSG00000084693	AGBL5	transcript	0.0471748333333333	0.208300666666667	-2.14257813076654	0.0193215155018934	0.812453458158053
ENST00000360228	ENSG00000141837	CACNA1A	transcript	0.0282506666666667	0	Inf	0.0112282209740853	0.637683477133648
ENST00000360258	ENSG00000170854	MINA	transcript	0.07787	0	Inf	0.0224928726580301	0.873040666310079
ENST00000360439	ENSG00000169375	SIN3A	transcript	0.702122833333333	0	Inf	0.00018969870574872	0.093087321550428
ENST00000360442	ENSG00000130669	PAK4	transcript	0	0.0602166666666667	-Inf	0.0255697111886777	0.916121900872447
ENST00000360515	ENSG00000158985	CDC42SE2	transcript	5.10832733333333	1.31253166666667	1.96049874332259	0.0280409141098286	0.957467709874347
ENST00000360570	ENSG00000158234	FAIM	transcript	0.00147566666666667	0.124794333333333	-6.40204174278664	0.0342588495051343	1
ENST00000360743	ENSG00000007341	ST7L	transcript	0.005101	0.236229166666667	-5.53326319097891	0.0132759493669741	0.685724767369214
ENST00000360802	ENSG00000137073	UBAP2	transcript	1.9773685	0	Inf	0.000596802264367176	0.16938926769109
ENST00000360833	ENSG00000102890	ELMO3	transcript	0	0.121869666666667	-Inf	0.00824734363462406	0.567027893417106
ENST00000360839	ENSG00000131503	ANKHD1	transcript	0.5803575	0.177867666666667	1.70613759678768	0.0497451297218924	1
ENST00000360843	ENSG00000198586	TLK1	transcript	0.101773333333333	0.728570833333333	-2.83970964552011	0.0458509028311484	1
ENST00000360872	ENSG00000213658	LAT	transcript	0.551651833333333	1.90510983333333	-1.78804425003452	0.00710564856476549	0.529977336877975
ENST00000360957	ENSG00000104881	PPP1R13L	transcript	0.056284	0	Inf	0.00265933992420305	0.337810557504535
ENST00000361024	ENSG00000137145	DENND4C	transcript	0.229439666666667	0.0231661666666667	3.30802358859677	0.0403138722813476	1
ENST00000361059	ENSG00000280987	MATR3	transcript	0.220986833333333	0	Inf	0.00707679327999274	0.529977336877975
ENST00000361150	ENSG00000198836	OPA1	transcript	0.00208883333333333	0.447945166666667	-7.74448094609987	0.000913030869497282	0.211007706671986
ENST00000361157	ENSG00000126709	IFI6	transcript	9.6034025	27.4577366666667	-1.51559515890024	0.00957956336282776	0.600044029261263
ENST00000361216	ENSG00000018625	ATP1A2	transcript	0	0.0186896666666667	-Inf	0.0362123456487725	1
ENST00000361236	ENSG00000152558	TMEM123	transcript	2.22493883333333	0.3661265	2.60335157105754	0.0403360878245178	1
ENST00000361309	ENSG00000196776	CD47	transcript	0.290507333333333	0.022593	3.68462682623235	0.013096447260239	0.680483308015567
ENST00000361311	ENSG00000171603	CLSTN1	transcript	0	0.150251833333333	-Inf	0.00400097779452955	0.40064918212585
ENST00000361321	ENSG00000122482	ZNF644	transcript	0.414020166666667	0.00223083333333333	7.53597449885056	2.2702051688852e-05	0.0239757423795347
ENST00000361419	ENSG00000143418	CERS2	transcript	0.108837333333333	0.342360166666667	-1.65334134099181	0.031485891829011	1
ENST00000361682	ENSG00000093010	COMT	transcript	0.160666	1.17945933333333	-2.87598911209674	0.000149735964972959	0.0813938325722643
ENST00000361690	ENSG00000096063	SRPK1	transcript	0.2621935	0.0198256666666667	3.72519063580382	0.00270131363552179	0.339815527626408
ENST00000361738	ENSG00000143409	FAM63A	transcript	4.96212983333333	1.13619633333333	2.12674733129086	0.017469861738636	0.778127223054062
ENST00000361745	ENSG00000178028	DMAP1	transcript	0.000171	0.108068166666667	-9.30372957461621	0.0254568536172621	0.914870507032039
ENST00000361779	ENSG00000136689	IL1RN	transcript	2.05299733333333	0.102183166666667	4.3285022975903	7.22041231688582e-06	0.0120946851770775
ENST00000361794	ENSG00000198945	L3MBTL3	transcript	0.462863833333333	0.000565333333333333	9.67727036015462	7.51464355534028e-09	6.82517500913781e-05
ENST00000361818	ENSG00000034152	MAP2K3	transcript	0.433674	0.00530166666666667	6.35402117581968	0.00271168810779457	0.340178276782378
ENST00000361820	ENSG00000198785	GRIN3A	transcript	0.00901133333333333	0.0502978333333333	-2.48068376403312	0.0391748843936323	1
ENST00000361833	ENSG00000152092	ASTN1	transcript	0	0.00640416666666667	-Inf	0.0328189945562381	1
ENST00000361936	ENSG00000143409	FAM63A	transcript	1.81955916666667	0	Inf	0.000113241388296171	0.0694452928956973
ENST00000361991	ENSG00000151292	CSNK1G3	transcript	0.476650166666667	0	Inf	0.00294599301573581	0.352529401388939
ENST00000362011	ENSG00000198892	SHISA4	transcript	7.84113666666667	18.3871708333333	-1.22956480408408	0.0230423571032214	0.878287671293605
ENST00000366496	ENSG00000162711	NLRP3	transcript	0	0.543516833333333	-Inf	0.00124121635955645	0.244011852503712
ENST00000366497	ENSG00000162711	NLRP3	transcript	0.875931333333333	0.02674	5.03374640688259	0.00147484129132576	0.265875022047392
ENST00000366500	ENSG00000188295	ZNF669	transcript	0.110565666666667	0	Inf	0.0365596314690275	1
ENST00000366539	ENSG00000117020	AKT3	transcript	1.03266683333333	0.0965916666666667	3.41833233842538	0.00100245581966719	0.220455326443758
ENST00000366540	ENSG00000117020	AKT3	transcript	0.0258885	0	Inf	0.0182938939914879	0.79235709336324
ENST00000366622	ENSG00000143674	RP5-862P8.2	transcript	0.027438	0	Inf	0.0291461493826884	0.972519844850358
ENST00000366668	ENSG00000135775	COG2	transcript	0.468159666666667	0	Inf	0.0017082285369091	0.284157247005072
ENST00000366671	ENSG00000115507	OTX1	transcript	0	0.282569333333333	-Inf	0.00101493226265376	0.22082829108206
ENST00000366707	ENSG00000154358	OBSCN	transcript	0	0.00236133333333333	-Inf	0.0376487127011476	1
ENST00000366734	ENSG00000162910	MRPL55	transcript	0.00727783333333333	0.130543166666667	-4.16487411797102	0.0196466475985585	0.819663191611885
ENST00000366758	ENSG00000081692	JMJD4	transcript	0.1283265	0.411927166666667	-1.68257015111267	0.0127087045722671	0.671811207254984
ENST00000366760	ENSG00000143740	SNAP47	transcript	0.4825995	0.0597126666666667	3.01471751725713	0.0256774942436465	0.918785704349938
ENST00000366930	ENSG00000092969	TGFB2	transcript	0.0517173333333333	0	Inf	0.0330406286686394	1
ENST00000366959	ENSG00000136643	RPS6KC1	transcript	0.189045833333333	0	Inf	0.000136797320872755	0.0786368143561265
ENST00000367004	ENSG00000082512	TRAF5	transcript	0.00318633333333333	0.0924715	-4.85903968591621	0.0207144297386209	0.839727414954714
ENST00000367070	ENSG00000123838	C4BPA	transcript	1.3213485	0.0819563333333333	4.01101177050875	0.00537224686200737	0.470071600425645
ENST00000367094	ENSG00000130338	TULP4	transcript	0.184776833333333	0	Inf	0.00594949043573803	0.493002375082818
ENST00000367147	ENSG00000174514	MFSD4A	transcript	0.0067055	0.0312056666666667	-2.21839121648651	0.0299513557296396	0.985984735101312
ENST00000367196	ENSG00000117984	CTSD	transcript	0.270580333333333	1.30559166666667	-2.27057486558718	0.0150461834312565	0.726821493182022
ENST00000367236	ENSG00000163485	ADORA1	transcript	0.002599	0.0294236666666667	-3.50094850210236	0.005011118393489	0.451140912083851
ENST00000367248	ENSG00000131018	SYNE1	transcript	0.123444	0.0178533333333333	2.78959135088743	0.0439735959017636	1
ENST00000367253	ENSG00000131018	SYNE1	transcript	0.2256765	0.0128871666666667	4.1302491794361	0.0170577206481538	0.770722361585764
ENST00000367315	ENSG00000118194	TNNT2	transcript	0.1663625	0	Inf	0.00905786708722569	0.589312878364809
ENST00000367501	ENSG00000116668	SWT1	transcript	0.00108166666666667	0.401498166666667	-8.53599361235042	0.00317869653623631	0.36422884600896
ENST00000367503	ENSG00000146414	SHPRH	transcript	0.0808153333333333	0.0135535	2.57596359045034	0.0460943741065184	1
ENST00000367505	ENSG00000146414	SHPRH	transcript	0.512259	0.0713038333333333	2.84482188256459	0.00491610151258804	0.448374605481211
ENST00000367696	ENSG00000135870	RC3H1	transcript	1.65106433333333	0.524965333333333	1.65310227454575	0.0306701912107224	0.997000757592648
ENST00000367737	ENSG00000010165	METTL13	transcript	9.71666666666667e-05	0.1004675	-10.0139797847369	0.0150734122843495	0.727440313882064
ENST00000367770	ENSG00000000457	SCYL3	transcript	0.0679625	0	Inf	0.0473899315458246	1
ENST00000367796	ENSG00000198734	F5	transcript	0.00454483333333333	0.200009833333333	-5.45969973119642	0.00309187580671944	0.360025154032427
ENST00000367797	ENSG00000198734	F5	transcript	4.55493783333333	1.43472166666667	1.66666048009012	0.0368520789360297	1
ENST00000367814	ENSG00000118513	MYB	transcript	0.3062195	0	Inf	0.0020114251900027	0.303819736051806
ENST00000367840	ENSG00000143164	DCAF6	transcript	0	1.36990866666667	-Inf	0.000563876932492542	0.167688901846769
ENST00000367843	ENSG00000143164	DCAF6	transcript	0.663333666666667	4.047282	-2.60914671927218	0.002165895660489	0.310242442300456
ENST00000367895	ENSG00000112319	EYA4	transcript	0	0.027956	-Inf	0.0194057265792913	0.814099360999599
ENST00000367926	ENSG00000117143	UAP1	transcript	0.449794166666667	0	Inf	0.000159310813660648	0.0846164014662476
ENST00000367928	ENSG00000112299	VNN1	transcript	2.25316916666667	0.725622	1.63466553191957	0.0244469428103171	0.895797074946553
ENST00000368060	ENSG00000112282	MED23	transcript	0.347169166666667	0	Inf	0.0035683676046341	0.384401823316529
ENST00000368135	ENSG00000163564	PYHIN1	transcript	0.799484	0.0911473333333333	3.13279680791673	0.0306913979341502	0.997333172582894
ENST00000368140	ENSG00000163564	PYHIN1	transcript	0.8809535	0.123079333333333	2.83947733598886	0.00467274435108854	0.437077245816289
ENST00000368190	ENSG00000143297	FCRL5	transcript	0.0421633333333333	0	Inf	0.0493858185462657	1
ENST00000368237	ENSG00000187862	TTC24	transcript	0.134254333333333	0	Inf	0.0345510494382214	1
ENST00000368259	ENSG00000163468	CCT3	transcript	0.8029945	0	Inf	0.00382207155340113	0.396731027243037
ENST00000368285	ENSG00000196189	SEMA4A	transcript	0.0365756666666667	3.341431	-6.51343811216989	0.0345599470483063	1
ENST00000368304	ENSG00000116586	LAMTOR2	transcript	0.199069166666667	0	Inf	0.0223921826282326	0.871740243124399
ENST00000368322	ENSG00000143622	RIT1	transcript	0.0439861666666667	0.368220333333333	-3.06544751234702	0.0110508467238742	0.630460523678314
ENST00000368341	ENSG00000125459	MSTO1	transcript	0.0754951666666667	0	Inf	0.00546568447809156	0.470987469376344
ENST00000368357	ENSG00000111912	NCOA7	transcript	0.631029833333333	0.123621333333333	2.35178048281622	0.0334896179512469	1
ENST00000368414	ENSG00000146373	RNF217	transcript	0.0863248333333333	0.00324716666666667	4.73252230312796	0.010483203983282	0.61970446165776
ENST00000368488	ENSG00000111860	CEP85L	transcript	0.3150455	0.005361	5.87691425752151	0.00220193969700679	0.310242442300456
ENST00000368552	ENSG00000148803	FUOM	transcript	0.779369833333333	1.93700466666667	-1.31344743366584	0.0183360355743017	0.793033538588548
ENST00000368571	ENSG00000171798	KNDC1	transcript	0.0152708333333333	0.152165166666667	-3.31678744025199	0.0229433279312382	0.87666291937514
ENST00000368575	ENSG00000143545	RAB13	transcript	0.90558	0.254066666666667	1.83363498874944	0.0468586776415905	1
ENST00000368605	ENSG00000188820	FAM26F	transcript	0.877466	2.72217783333333	-1.63334618756727	0.0192223894291947	0.809398942933058
ENST00000368622	ENSG00000165752	STK32C	transcript	0.002726	0.0362756666666667	-3.73414466082967	0.0129119022917783	0.673620632142575
ENST00000368632	ENSG00000196591	HDAC2	transcript	0.00242966666666667	0.0395226666666667	-4.02384998666719	0.0467778958003653	1
ENST00000368799	ENSG00000143631	FLG	transcript	0	0.017463	-Inf	0.0125736869296867	0.669828300637765
ENST00000368801	ENSG00000197915	HRNR	transcript	0	0.0181063333333333	-Inf	0.0173390816816249	0.77545403093137
ENST00000368863	ENSG00000143442	POGZ	transcript	0.0633141666666667	0	Inf	0.00899721996087128	0.587901808128346
ENST00000368869	ENSG00000196177	ACADSB	transcript	0.212470666666667	0.0284705	2.89972394393172	0.00810499933748071	0.561079698800827
ENST00000368890	ENSG00000143398	PIP5K1A	transcript	0	0.393715333333333	-Inf	5.0313215311314e-05	0.0423323424244401
ENST00000368913	ENSG00000143434	SEMA6C	transcript	0.0010295	0.0442201666666667	-5.4246887276272	0.033499678186231	1
ENST00000368963	ENSG00000143379	SETDB1	transcript	0.143285333333333	0	Inf	0.0188805594333786	0.800315379642229
ENST00000368972	ENSG00000118690	ARMC2	transcript	0.102847	0.005995	4.10059614785664	0.0420978131494948	1
ENST00000368989	ENSG00000107679	PLEKHA1	transcript	0.0338958333333333	0	Inf	0.0108681790521183	0.625762102377165
ENST00000369039	ENSG00000143382	ADAMTSL4	transcript	0.00709183333333333	0.612260666666667	-6.43184356153375	5.23060467196219e-06	0.00994388639630516
ENST00000369089	ENSG00000057657	PRDM1	transcript	1.527855	0.250464	2.60883247170166	0.0165872193228823	0.762030447648349
ENST00000369217	ENSG00000112237	CCNC	transcript	0.1157785	0.00987866666666667	3.55090722736095	0.0279720507939485	0.956536714367609
ENST00000369272	ENSG00000131781	FMO5	transcript	0.140858166666667	0.0146836666666667	3.26195903615593	0.0191511582362234	0.807522723679198
ENST00000369347	ENSG00000178104	PDE4DIP	transcript	0	0.0552251666666667	-Inf	0.0496775613614861	1
ENST00000369397	ENSG00000148737	TCF7L2	transcript	0.173317166666667	0.00916016666666667	4.24189689898192	0.0286414544760036	0.965971074186047
ENST00000369404	ENSG00000023041	ZDHHC6	transcript	0.145419166666667	0	Inf	0.0203937903171924	0.831732436055755
ENST00000369462	ENSG00000185515	BRCC3	transcript	0.00793533333333333	0.0680076666666667	-3.09933466238131	0.0311033885917957	1
ENST00000369530	ENSG00000009307	CSDE1	transcript	1.68797116666667	0.035319	5.57870195441532	0.000586143248102094	0.168469811736939
ENST00000369555	ENSG00000163349	HIPK1	transcript	0.312377333333333	0	Inf	0.00223349286430493	0.313534759506176
ENST00000369564	ENSG00000134262	AP4B1	transcript	0	0.0818988333333333	-Inf	0.0286909966039079	0.966816566228858
ENST00000369568	ENSG00000160219	GAB3	transcript	0.354691166666667	0	Inf	6.24467852924972e-05	0.0493193849929657
ENST00000369637	ENSG00000155366	RHOC	transcript	0.437511833333333	0	Inf	0.0188833014981921	0.800315379642229
ENST00000369683	ENSG00000108039	XPNPEP1	transcript	0.571496	0.00627866666666667	6.50814136865977	0.00727997924618304	0.532799448053646
ENST00000369875	ENSG00000148842	CNNM2	transcript	0.153728166666667	0.00691133333333333	4.47527365320037	0.027525817839241	0.951166327542677
ENST00000369970	ENSG00000121940	CLCC1	transcript	0.115689666666667	0	Inf	0.016892526334281	0.768581813512011
ENST00000370018	ENSG00000258366	RTEL1	transcript	0.250906	0.716353333333333	-1.51352438554761	0.0135627272985146	0.693210302131453
ENST00000370087	ENSG00000180879	SSR4	transcript	0	0.482944333333333	-Inf	0.00960965328519101	0.601317835002711
ENST00000370153	ENSG00000117620	SLC35A3	transcript	0.0359015	0.00200266666666667	4.16404990528245	0.017843081704235	0.785553996988436
ENST00000370172	ENSG00000166169	POLL	transcript	0.0642058333333333	0.6667045	-3.3762711822835	0.00459557643890482	0.432570759010171
ENST00000370211	ENSG00000213397	HAUS7	transcript	0.318961	1.26373766666667	-1.9862450736698	0.0205277785016295	0.834199320989037
ENST00000370269	ENSG00000119906	SLF2	transcript	0.122821666666667	0.00488266666666667	4.65275198478601	0.0196024439017255	0.818751004617454
ENST00000370300	ENSG00000135297	MTO1	transcript	0.0571881666666667	0.00219066666666667	4.70627477180939	0.0422923820103279	1
ENST00000370318	ENSG00000164430	MB21D1	transcript	0.164970833333333	0.00739033333333333	4.48042773274762	0.0164079107608135	0.756855507796284
ENST00000370331	ENSG00000067208	EVI5	transcript	0.511887333333333	0	Inf	4.10573858670528e-06	0.00867217923575598
ENST00000370371	ENSG00000101191	DIDO1	transcript	0.0863933333333333	0.337464833333333	-1.96574527492547	0.0203967057903285	0.831732436055755
ENST00000370390	ENSG00000063601	MTMR1	transcript	0.00278866666666667	0.0369546666666667	-3.72810915825623	0.0200839227822878	0.829485666208453
ENST00000370440	ENSG00000122482	ZNF644	transcript	0.0706888333333333	0.0148886666666667	2.24726777027877	0.0251631415160389	0.910897699559281
ENST00000370456	ENSG00000183347	GBP6	transcript	0.0976638333333333	0.352755166666667	-1.85277090317463	0.0436242163554272	1
ENST00000370471	ENSG00000102081	FMR1	transcript	0.0490566666666667	0	Inf	0.0212661335849842	0.850879551919027
ENST00000370570	ENSG00000168216	LMBRD1	transcript	1.57802633333333	0.383731333333333	2.0399528033513	0.018356338293939	0.793533757994769
ENST00000370587	ENSG00000055732	MCOLN3	transcript	0.0173581666666667	0	Inf	0.0262404651876614	0.927413884922283
ENST00000370596	ENSG00000162643	WDR63	transcript	0.0199376666666667	0	Inf	0.012181354320428	0.662309118549185
ENST00000370613	ENSG00000155256	ZFYVE27	transcript	0	0.063164	-Inf	0.0278859263419392	0.956162212227022
ENST00000370683	ENSG00000022267	FHL1	transcript	0.00520166666666667	0.2574385	-5.62911006349344	0.0214081655128748	0.853929131623563
ENST00000370684	ENSG00000142875	PRKACB	transcript	0.115105166666667	0	Inf	0.0412363279088465	1
ENST00000370688	ENSG00000142875	PRKACB	transcript	0.1840155	0.00629016666666667	4.87058523850247	0.00837960580790992	0.570461489884772
ENST00000370803	ENSG00000156531	PHF6	transcript	0.2923195	0.00348583333333333	6.38989866903857	0.00648265206701341	0.510593429743939
ENST00000370834	ENSG00000117054	ACADM	transcript	0.0204288333333333	0.136472333333333	-2.7399297862097	0.0275457972054635	0.951166327542677
ENST00000370935	ENSG00000165675	ENOX2	transcript	0.169577333333333	0.00768233333333333	4.46425497059285	0.0118899360266984	0.656664728703818
ENST00000370939	ENSG00000112146	FBXO9	transcript	0.163440833333333	0.000450666666666667	8.50249200392595	0.0134693542875413	0.690380419393871
ENST00000371027	ENSG00000213390	ARHGAP19	transcript	0.0429856666666667	0	Inf	0.0342263032514204	1
ENST00000371059	ENSG00000116678	LEPR	transcript	0.1444695	0.0011555	6.96610387706724	0.0149628007102765	0.724025772248727
ENST00000371117	ENSG00000170927	PKHD1	transcript	0.000397333333333333	0.0153445	-5.2712279962109	0.0227806724427267	0.874129717426854
ENST00000371160	ENSG00000101972	STAG2	transcript	0.297068666666667	0.00808566666666667	5.19928590521203	0.000969411422301318	0.21693512775769
ENST00000371221	ENSG00000059573	ALDH18A1	transcript	0.290832833333333	0.00724516666666667	5.32702746240353	0.00251281015359985	0.327440433573467
ENST00000371249	ENSG00000095637	SORBS1	transcript	0	0.0118265	-Inf	0.0044707620989729	0.426530428192451
ENST00000371341	ENSG00000116209	TMEM59	transcript	2.39146066666667	6.11503766666667	-1.35446932239484	0.022402799514187	0.871779891120836
ENST00000371380	ENSG00000138193	PLCE1	transcript	0.000551833333333333	0.0172638333333333	-4.96737642696613	0.0331017652402328	1
ENST00000371432	ENSG00000124813	RUNX2	transcript	0.0037025	0.0782478333333333	-4.4014791640379	0.000503790360921849	0.156701231269613
ENST00000371436	ENSG00000124813	RUNX2	transcript	0	0.0489243333333333	-Inf	0.0261816498977264	0.926604294877557
ENST00000371459	ENSG00000196284	SUPT3H	transcript	0.0848221666666667	0.00142266666666667	5.89777175453016	0.0385866351606572	1
ENST00000371497	ENSG00000182463	TSHZ2	transcript	0.0946965	0.0174663333333333	2.43873432597511	0.0454199152945455	1
ENST00000371514	ENSG00000116171	SCP2	transcript	1.05982633333333	0.272404833333333	1.96000367263354	0.0141837841157524	0.705157596094691
ENST00000371542	ENSG00000184709	LRRC26	transcript	0.0459628333333333	0.145498833333333	-1.66246794574105	0.0463016443861729	1
ENST00000371601	ENSG00000107281	NPDC1	transcript	0.208820666666667	0.850846	-2.02663353270993	0.0233412861271109	0.88442733103665
ENST00000371602	ENSG00000101126	ADNP	transcript	0.253525333333333	0.0636066666666667	1.99488002608524	0.0275376913439586	0.951166327542677
ENST00000371655	ENSG00000169213	RAB3B	transcript	0.000473833333333333	0.0136505	-4.84843029274255	0.0286103959354577	0.965750594727226
ENST00000371663	ENSG00000196642	RABL6	transcript	0.00808666666666667	1.1594015	-7.16361939728069	2.09184665064606e-05	0.0234331954345666
ENST00000371697	ENSG00000148677	ANKRD1	transcript	0.110217	0	Inf	0.00673673060056922	0.520734941954638
ENST00000371792	ENSG00000124214	STAU1	transcript	0.0761163333333333	0	Inf	0.040152712905363	1
ENST00000371802	ENSG00000124214	STAU1	transcript	1.33939433333333	0.0932791666666667	3.84388205933213	0.0359128562448979	1
ENST00000371822	ENSG00000131725	WDR44	transcript	0.082209	0	Inf	0.00193627409272166	0.298577409968497
ENST00000371825	ENSG00000131725	WDR44	transcript	0.847277333333333	0	Inf	0.000167824380660802	0.0879953562323049
ENST00000371877	ENSG00000123473	STIL	transcript	0.2647655	0.000322666666666667	9.68045488336091	0.00309064578915499	0.360025154032427
ENST00000371922	ENSG00000138134	STAMBPL1	transcript	0.230093666666667	0	Inf	0.000285183109160254	0.116608787190848
ENST00000371930	ENSG00000152766	ANKRD22	transcript	0.503365833333333	3.4873585	-2.79245548062882	0.00778689344388224	0.54867695658697
ENST00000371968	ENSG00000182508	LHFPL1	transcript	0	0.0234643333333333	-Inf	0.0452602853903593	1
ENST00000372077	ENSG00000112715	VEGFA	transcript	0.207736166666667	4.73333333333333e-05	12.0996082655208	0.00263395093362954	0.335834617353408
ENST00000372098	ENSG00000132781	MUTYH	transcript	0.00364166666666667	0.077604	-4.41346023721487	0.0235518548901449	0.886762054611784
ENST00000372208	ENSG00000130717	UCK1	transcript	0	0.0953305	-Inf	0.0147517799181577	0.721061753577563
ENST00000372226	ENSG00000170734	POLH	transcript	0.0967216666666667	0	Inf	0.0241820605631297	0.893871674118328
ENST00000372261	ENSG00000160539	PLPP7	transcript	0	0.263502333333333	-Inf	1.29393278888333e-06	0.00379101437259125
ENST00000372276	ENSG00000101017	CD40	transcript	0	0.112121166666667	-Inf	0.0293640347689414	0.976561134342403
ENST00000372383	ENSG00000157514	TSC22D3	transcript	4.79126483333333	14.93499	-1.64021780706382	0.025656486376493	0.918785704349938
ENST00000372406	ENSG00000148358	GPR107	transcript	0.00385366666666667	0.289687166666667	-6.23212017623669	0.0118543246986928	0.656664728703818
ENST00000372573	ENSG00000198815	FOXJ3	transcript	0	0.1796275	-Inf	0.00149001251001511	0.265875022047392
ENST00000372624	ENSG00000172465	TCEAL1	transcript	0.227193833333333	0.0267495	3.08633984654333	0.0434187636064964	1
ENST00000372677	ENSG00000133134	BEX2	transcript	0.236205666666667	0.013843	4.09281503885833	0.0225572609278344	0.873617472108748
ENST00000372689	ENSG00000124155	PIGT	transcript	1.43737466666667	0	Inf	2.22427125814919e-05	0.0239757423795347
ENST00000372708	ENSG00000084070	SMAP2	transcript	1.95538283333333	0.0652096666666667	4.90622143694904	2.39425963673469e-05	0.0247112081257305
ENST00000372801	ENSG00000101109	STK4	transcript	4.47643616666667	0.444387	3.33246209562878	0.0140175884122525	0.702232469687169
ENST00000372816	ENSG00000116990	MYCL	transcript	0.536367	1.33280816666667	-1.31317676261377	0.0270305203037287	0.943523061716433
ENST00000372830	ENSG00000084072	PPIE	transcript	0.486593333333333	0.0352401666666667	3.78742390194392	0.0323101528282966	1
ENST00000372984	ENSG00000174574	AKIRIN1	transcript	0.09648	0	Inf	0.0392373054402707	1
ENST00000373025	ENSG00000096088	PGC	transcript	0.00942116666666667	1.928676	-7.67748936227422	0.00678217248130617	0.522468885169324
ENST00000373049	ENSG00000147202	DIAPH2	transcript	0.3811295	0	Inf	0.00366259361035252	0.389828651155925
ENST00000373069	ENSG00000148339	SLC25A25	transcript	0.1136135	0.0006565	7.43512354523402	0.00420867096066065	0.412354412084146
ENST00000373228	ENSG00000136877	FPGS	transcript	0	0.136571	-Inf	0.0235241492177855	0.886180361968215
ENST00000373382	ENSG00000122958	VPS26A	transcript	0.4925805	0.0523221666666667	3.23486532702116	0.0064874739105368	0.510593429743939
ENST00000373476	ENSG00000116497	S100PBP	transcript	0.258013333333333	0	Inf	0.00727903661927822	0.532799448053646
ENST00000373502	ENSG00000204116	CHIC1	transcript	0.216322	0.0267495	3.01559656508576	0.0218483560209896	0.862772580698426
ENST00000373567	ENSG00000197122	SRC	transcript	0.280578833333333	0.000989666666666667	8.14724777435133	0.000150555066029622	0.0813938325722643
ENST00000373571	ENSG00000147099	HDAC8	transcript	0.18078	0.0365541666666667	2.30612731093065	0.0354633364377586	1
ENST00000373600	ENSG00000119408	NEK6	transcript	0.0440213333333333	0.199139333333333	-2.17750345764145	0.00820882353962659	0.564823028777716
ENST00000373713	ENSG00000121769	FABP3	transcript	0.112503333333333	0	Inf	0.034030224221578	1
ENST00000373737	ENSG00000010030	ETV7	transcript	0	0.201107	-Inf	0.0117236809164382	0.654103732705075
ENST00000373738	ENSG00000010030	ETV7	transcript	0	0.686990833333333	-Inf	0.00232747963561246	0.315984062637521
ENST00000373773	ENSG00000101079	NDRG3	transcript	0.382088833333333	0.0230136666666667	4.05334532982705	0.0458794635837819	1
ENST00000373803	ENSG00000101079	NDRG3	transcript	0.00402633333333333	0.1139055	-4.82222698446815	0.0100737068399508	0.610378041450312
ENST00000373808	ENSG00000283430	AL513122.2	transcript	1.04243683333333	0	Inf	0.000265847824227193	0.113359758851806
ENST00000373847	ENSG00000119397	CNTRL	transcript	0.855498	0.109854166666667	2.96117489107392	0.00358509101538786	0.384888760605913
ENST00000373850	ENSG00000119397	CNTRL	transcript	0.0669938333333333	0	Inf	0.0188824662142605	0.800315379642229
ENST00000373895	ENSG00000108064	TFAM	transcript	0.144182	0	Inf	0.0348617346274268	1
ENST00000373931	ENSG00000117751	PPP1R8	transcript	0.001345	0.195974666666667	-7.18691718849384	0.00550893504013271	0.473126275625203
ENST00000373981	ENSG00000147130	ZMYM3	transcript	0.119228166666667	0	Inf	0.0169966581092161	0.769935896643167
ENST00000373991	ENSG00000171222	SCAND1	transcript	0.2150135	1.66814266666667	-2.95574352957287	0.00105177987748865	0.222675774762021
ENST00000374007	ENSG00000204147	ASAH2B	transcript	0.0713995	0.002172	5.03881796305764	0.000302059417449851	0.120857033435607
ENST00000374021	ENSG00000196821	C6orf106	transcript	0.361889	0.0242395	3.90011541107541	0.00769886453816752	0.546715693259629
ENST00000374141	ENSG00000204160	ZDHHC18	transcript	0.334751166666667	0.0264115	3.66385093904227	0.00392830319437708	0.399091876542839
ENST00000374174	ENSG00000107643	MAPK8	transcript	0.42538	0.0411221666666667	3.3707640188772	0.033314778955568	1
ENST00000374181	ENSG00000124493	GRM4	transcript	0	0.00442516666666667	-Inf	0.0344090334467912	1
ENST00000374374	ENSG00000173258	ZNF483	transcript	0.214354833333333	0.0272978333333333	2.97314259570949	0.0352450405248755	1
ENST00000374481	ENSG00000178562	CD28	transcript	0.0526923333333333	0.0026635	4.30619788084894	0.018434679521596	0.795028379652874
ENST00000374503	ENSG00000011009	LYPLA2	transcript	0	0.148448333333333	-Inf	0.00585358604181654	0.489149214292048
ENST00000374552	ENSG00000158813	EDA	transcript	0.0598635	0.00719833333333333	3.05594181458306	0.0401276585629878	1
ENST00000374574	ENSG00000204217	BMPR2	transcript	0.0266223333333333	0	Inf	0.0156982670769601	0.741497088726297
ENST00000374640	ENSG00000159189	C1QC	transcript	0.04545	0.2602235	-2.5173990538479	0.0310803917340253	1
ENST00000374641	ENSG00000081386	ZNF510	transcript	0.370892166666667	0.0251828333333333	3.88048728243905	0.0354075898911459	1
ENST00000374651	ENSG00000184677	ZBTB40	transcript	0.116577666666667	3.5e-06	15.0235769834962	0.000733616298583241	0.187692113574149
ENST00000374723	ENSG00000070214	SLC44A1	transcript	0.0532176666666667	0	Inf	0.0141915144812482	0.705157596094691
ENST00000374820	ENSG00000101464	PIGU	transcript	0.111412	0	Inf	0.0450533283877289	1
ENST00000374823	ENSG00000099250	NRP1	transcript	0.0110673333333333	0	Inf	0.0471999866635819	1
ENST00000374843	ENSG00000204257	HLA-DMA	transcript	4.9043135	11.1745746666667	-1.18809681078813	0.0180021854499345	0.788355107758101
ENST00000374855	ENSG00000136872	ALDOB	transcript	0	0.0221288333333333	-Inf	0.0461245252104269	1
ENST00000374875	ENSG00000099250	NRP1	transcript	0.0495253333333333	0	Inf	0.0311803519964845	1
ENST00000374907	ENSG00000138448	ITGAV	transcript	0.1352045	0	Inf	0.00310445476170085	0.360883884589944
ENST00000374943	ENSG00000179344	HLA-DQB1	transcript	0.265878166666667	0.00504233333333333	5.72053000734017	0.0141924369464475	0.705157596094691
ENST00000375065	ENSG00000204305	AGER	transcript	0	0.225633	-Inf	0.0325692973272018	1
ENST00000375208	ENSG00000127463	EMC1	transcript	0	0.1863545	-Inf	0.00169879332651036	0.28407303624726
ENST00000375257	ENSG00000130958	SLC35D2	transcript	0.8403465	0.2174805	1.95009826679756	0.0484896806034739	1
ENST00000375310	ENSG00000130177	CDC16	transcript	0.146233666666667	0.00165566666666667	6.46471943792156	0.00238815051735925	0.320863566182181
ENST00000375349	ENSG00000204348	DXO	transcript	0	0.0957795	-Inf	0.00605678078099608	0.495608430109405
ENST00000375365	ENSG00000124313	IQSEC2	transcript	0.137369666666667	0.00686316666666667	4.32304527002908	0.01389849168111	0.699352081405437
ENST00000375398	ENSG00000197321	SVIL	transcript	0	0.0921603333333333	-Inf	0.0047806990960193	0.441616947513757
ENST00000375482	ENSG00000127084	FGD3	transcript	2.39429316666667	5.13331316666667	-1.10029046499596	0.0259643123302984	0.922874455455794
ENST00000375530	ENSG00000204371	EHMT2	transcript	0.118122833333333	0	Inf	0.00218584812455839	0.310242442300456
ENST00000375646	ENSG00000095787	WAC	transcript	0	0.112995	-Inf	0.00849697824873891	0.574454783507874
ENST00000375669	ENSG00000126216	TUBGCP3	transcript	0.519044	0.0119908333333333	5.43585301171006	0.00214953367992452	0.310242442300456
ENST00000375702	ENSG00000168646	AXIN2	transcript	0.0860425	0	Inf	0.0445605311567226	1
ENST00000375723	ENSG00000102606	ARHGEF7	transcript	0.1390965	0	Inf	0.00878036309131117	0.58138176450428
ENST00000375779	ENSG00000213719	CLIC1	transcript	0.004352	0.193663333333333	-5.47572846464147	0.00348771917764827	0.379367777616652
ENST00000375852	ENSG00000101336	HCK	transcript	0.0429116666666667	0.488385833333333	-3.50857951169633	0.00912701699519312	0.591692589998869
ENST00000375895	ENSG00000204438	GPANK1	transcript	0	1.06433233333333	-Inf	1.10302210002925e-08	9.10745293046876e-05
ENST00000376042	ENSG00000147082	CCNB3	transcript	0.0116438333333333	0	Inf	0.0462695921799541	1
ENST00000376083	ENSG00000135049	AGTPBP1	transcript	0.0261853333333333	0.202721666666667	-2.95266941549338	0.016406866885648	0.756855507796284
ENST00000376146	ENSG00000204498	NFKBIL1	transcript	0	0.164689166666667	-Inf	0.00684500705308164	0.524197104212597
ENST00000376266	ENSG00000204536	CCHCR1	transcript	0.162800166666667	0	Inf	0.000654293432464641	0.179535350464051
ENST00000376363	ENSG00000151023	ENKUR	transcript	0.2513125	0	Inf	0.00200329529753606	0.303819736051806
ENST00000376537	ENSG00000106829	TLE4	transcript	0.156745333333333	1.18954666666667	-2.92391747425841	0.00651294679817923	0.511113264377762
ENST00000376567	ENSG00000204580	DDR1	transcript	0.00991633333333333	0.220530166666667	-4.47502543974848	0.0241814103939823	0.893871674118328
ENST00000376598	ENSG00000148019	CEP78	transcript	0.234486833333333	0.009275	4.66001582430857	0.0427831395512863	1
ENST00000376610	ENSG00000094631	HDAC6	transcript	0	0.163928166666667	-Inf	0.0290009020380297	0.96878487074282
ENST00000376634	ENSG00000197969	VPS13A	transcript	0.432346166666667	0.0154638333333333	4.80521699918819	0.000305497799371687	0.121165229816303
ENST00000376693	ENSG00000167799	NUDT8	transcript	0.0849996666666667	0	Inf	0.0281562905882926	0.959225466122159
ENST00000376753	ENSG00000116663	FBXO6	transcript	2.77024416666667	6.48142466666667	-1.22629782372368	0.037052762481503	1
ENST00000376785	ENSG00000066379	ZNRD1	transcript	0	0.292071333333333	-Inf	0.00635162407978279	0.503391149255036
ENST00000376830	ENSG00000156017	CARNMT1	transcript	0.124157	0.021921	2.50178008499408	0.0473488472850261	1
ENST00000376861	ENSG00000204642	HLA-F	transcript	1.48497566666667	5.03731533333333	-1.7622157550744	0.0286148804837158	0.965750594727226
ENST00000376896	ENSG00000198963	RORB	transcript	0.00718	0	Inf	0.0133463096029931	0.687956055443729
ENST00000376922	ENSG00000159314	ARHGAP27	transcript	1.87343833333333	0.0145898333333333	7.00458127728177	0.000185612785424438	0.0928478980051329
ENST00000377016	ENSG00000204681	GABBR1	transcript	0.0688933333333333	0.290760833333333	-2.07739665730215	0.019923825351096	0.824786434600408
ENST00000377026	ENSG00000125814	NAPB	transcript	0.7516765	0.0362648333333333	4.37346877724978	0.00333740084295055	0.372604630415083
ENST00000377051	ENSG00000125812	GZF1	transcript	0	0.0708448333333333	-Inf	0.0138749455195677	0.699009403019199
ENST00000377059	ENSG00000078403	MLLT10	transcript	0.284314166666667	0	Inf	0.00063269630109882	0.175732848768503
ENST00000377069	ENSG00000089094	KDM2B	transcript	0.690535833333333	1.29683633333333	-0.909208230406876	0.0353924879468469	1
ENST00000377073	ENSG00000147117	ZNF157	transcript	0.0528298333333333	0.00309	4.0956741152652	0.0294065576895585	0.977617350715283
ENST00000377122	ENSG00000078114	NEBL	transcript	0.0387181666666667	0.00544916666666667	2.82890311900762	0.0188098404143746	0.799812198248406
ENST00000377321	ENSG00000133895	MEN1	transcript	0	0.149371666666667	-Inf	0.000889817863887846	0.208122602149258
ENST00000377432	ENSG00000068976	PYGM	transcript	0.099068	0.000423333333333333	7.87048122568384	0.028769292653679	0.967767038989034
ENST00000377595	ENSG00000118939	UCHL3	transcript	0	0.472642833333333	-Inf	0.00979932590127978	0.606514104003453
ENST00000377625	ENSG00000136111	TBC1D4	transcript	0.129840333333333	0	Inf	0.00737706447897133	0.535162514861273
ENST00000377669	ENSG00000118922	KLF12	transcript	1.3397125	0.420166666666667	1.67288981654652	0.0380688382223485	1
ENST00000377780	ENSG00000083520	DIS3	transcript	0.4049895	0.0378661666666667	3.4189032199824	0.0384658957371243	1
ENST00000377808	ENSG00000073584	SMARCE1	transcript	0.00957533333333333	0.1981045	-4.37079513106824	0.0455275846335133	1
ENST00000377815	ENSG00000136122	BORA	transcript	0.0991788333333333	0	Inf	0.00617127577830662	0.499114980021994
ENST00000377819	ENSG00000133318	RTN3	transcript	2.9740625	0.274137666666667	3.43946249199181	0.0231805412901635	0.88090906388247
ENST00000377881	ENSG00000083544	TDRD3	transcript	0.469785166666667	0.0285038333333333	4.04277330334004	0.0263963452338083	0.929603744032818
ENST00000377938	ENSG00000169605	GKN1	transcript	0	0.692539333333333	-Inf	0.0038762249696455	0.396926166412967
ENST00000377950	ENSG00000159871	LYPD5	transcript	0.00265066666666667	0.0267875	-3.33713278361014	0.0359332094431138	1
ENST00000378138	ENSG00000171659	GPR34	transcript	0	0.0742713333333333	-Inf	0.0201568198264957	0.831196303387422
ENST00000378142	ENSG00000171659	GPR34	transcript	0.5761	0.0914353333333333	2.65549557938683	0.0496749571074769	1
ENST00000378149	ENSG00000229183	PGA4	transcript	0.024094	1.96781333333333	-6.35177563842032	0.00132451518556942	0.250805311937631
ENST00000378217	ENSG00000152463	OLAH	transcript	0.0283345	0	Inf	0.0352185351976209	1
ENST00000378270	ENSG00000123179	EBPL	transcript	0.509507166666667	0	Inf	0.000320344021008815	0.125410541845369
ENST00000378330	ENSG00000167522	ANKRD11	transcript	0.362663833333333	0.0199433333333333	4.18465441227108	0.00389588276303746	0.39713081027259
ENST00000378345	ENSG00000176715	ACSF3	transcript	0	0.109803333333333	-Inf	0.0104309566643171	0.619210221592552
ENST00000378467	ENSG00000065809	FAM107B	transcript	2.99660183333333	0.615472833333333	2.28356031837539	0.0323039138090496	1
ENST00000378474	ENSG00000165175	MID1IP1	transcript	0.152723	0	Inf	0.0132004596827995	0.683931403702374
ENST00000378513	ENSG00000157916	RER1	transcript	0.112845833333333	0.677590333333333	-2.5860601428649	0.0261586636506379	0.926604294877557
ENST00000378621	ENSG00000147036	LANCL3	transcript	0.175508333333333	0.045044	1.96213268043011	0.0376219802920425	1
ENST00000378634	ENSG00000172301	COPRS	transcript	0.266692	0.00120916666666667	7.78501762500184	0.00152126692561558	0.267607867955357
ENST00000378637	ENSG00000182621	PLCB1	transcript	0.0574528333333333	0.0003755	7.25742132434355	0.0314570184288421	1
ENST00000378755	ENSG00000197785	ATAD3A	transcript	0.0636105	0.202634166666667	-1.67154061941292	0.04365301808448	1
ENST00000378825	ENSG00000151468	CCDC3	transcript	0.007084	0.0687523333333333	-3.27877255968663	0.0459463092868363	1
ENST00000378896	ENSG00000125885	MCM8	transcript	0.493634833333333	0	Inf	4.59085360657446e-13	1.38988092939042e-08
ENST00000378915	ENSG00000143889	HNRNPLL	transcript	0	0.0689028333333333	-Inf	0.0248678567861797	0.904020682762616
ENST00000378933	ENSG00000157625	TAB3	transcript	0.0364991666666667	0.306480333333333	-3.06985906948913	0.0337352259729527	1
ENST00000379020	ENSG00000065665	SEC61A2	transcript	0	0.114037	-Inf	0.00502178323277482	0.451140912083851
ENST00000379033	ENSG00000065665	SEC61A2	transcript	0.0299743333333333	0.2791095	-3.21903165822542	0.0398613046394937	1
ENST00000379080	ENSG00000164970	FAM219A	transcript	0	0.0250141666666667	-Inf	0.0339429377049415	1
ENST00000379239	ENSG00000137073	UBAP2	transcript	0.0680386666666667	0.006756	3.33211363596459	0.0205122846976276	0.834199320989037
ENST00000379305	ENSG00000161040	FBXL13	transcript	0.00035	0.0407885	-6.86466372060994	0.0227076429820979	0.874129717426854
ENST00000379335	ENSG00000112137	PHACTR1	transcript	0.218780166666667	0.0275738333333333	2.98811020688071	0.0176237710832484	0.781963365234995
ENST00000379344	ENSG00000196155	PLEKHG4	transcript	0	0.067046	-Inf	0.00902361956571513	0.588771729206951
ENST00000379370	ENSG00000188157	AGRN	transcript	0	0.439513833333333	-Inf	0.000113926216806594	0.0694452928956973
ENST00000379389	ENSG00000187608	ISG15	transcript	13.7359658333333	57.02163	-2.05355092431591	0.00160365114675409	0.276378776857571
ENST00000379441	ENSG00000076108	BAZ2A	transcript	0.505872666666667	0.072386	2.80499168822573	0.0146085100286746	0.717493924793975
ENST00000379460	ENSG00000088826	SMOX	transcript	0.00138983333333333	0.298579666666667	-7.74706022321943	0.000676877513530906	0.181425389358493
ENST00000379682	ENSG00000173681	CXorf23	transcript	0.150162166666667	0.00456283333333333	5.04044760422253	0.037682647945707	1
ENST00000379717	ENSG00000243943	ZNF512	transcript	0.272654833333333	0	Inf	0.00184329225287181	0.294795766610901
ENST00000379780	ENSG00000087237	CETP	transcript	0	0.141046833333333	-Inf	0.0187190938964968	0.798762068449815
ENST00000379806	ENSG00000131828	PDHA1	transcript	0.004215	0.0850763333333333	-4.33515332029306	0.00369355826027273	0.391901202090269
ENST00000379850	ENSG00000139631	CSAD	transcript	0	0.224628166666667	-Inf	0.00277654799726743	0.342327969660951
ENST00000379932	ENSG00000185024	BRF1	transcript	0.009971	0.155339666666667	-3.96154426408205	0.0470774529147586	1
ENST00000379937	ENSG00000185024	BRF1	transcript	0.0702863333333333	0	Inf	0.00964045720838338	0.601617698372609
ENST00000379999	ENSG00000134452	FBXO18	transcript	0.450633333333333	0.04392	3.35900407417097	0.00394271375933212	0.399216251049431
ENST00000380084	ENSG00000102054	RBBP7	transcript	1.262878	0.127292166666667	3.31049972847967	0.00950263591428232	0.597698688999094
ENST00000380405	ENSG00000120694	HSPH1	transcript	0.249728166666667	0	Inf	0.00663285867527637	0.515760881009953
ENST00000380469	ENSG00000215305	VPS16	transcript	0.102867166666667	0	Inf	0.0158201607835722	0.744399829264073
ENST00000380518	ENSG00000139219	COL2A1	transcript	0	0.07491	-Inf	0.000769569892988043	0.193083385443754
ENST00000380550	ENSG00000046651	OFD1	transcript	0.8385615	0.0413463333333333	4.3420852953417	0.0281332289646532	0.958799444921059
ENST00000380557	ENSG00000255529	POLR2M	transcript	0.0867925	0	Inf	0.003880764500685	0.396926166412967
ENST00000380633	ENSG00000205542	TMSB4X	transcript	0.6399	0	Inf	0.014728533465862	0.721061753577563
ENST00000380675	ENSG00000145734	BDP1	transcript	0.0564425	0	Inf	0.00736413539199665	0.535078077582476
ENST00000380708	ENSG00000182093	WRB	transcript	0.398538666666667	0.00629466666666667	5.98444591044485	0.00519736041177528	0.460986581444814
ENST00000380741	ENSG00000205571	SMN2	transcript	0.6766975	0	Inf	2.10137810006213e-06	0.00561346076288655
ENST00000380764	ENSG00000124535	WRNIP1	transcript	0.416758833333333	1.68333333333333e-05	14.5956042703129	0.00228922332589801	0.314064159613418
ENST00000380800	ENSG00000185658	BRWD1	transcript	0	0.0133333333333333	-Inf	0.0403001867130404	1
ENST00000380818	ENSG00000085231	AK6	transcript	0.128672166666667	0	Inf	0.00710532215373541	0.529977336877975
ENST00000380851	ENSG00000101365	IDH3B	transcript	0.187247833333333	0	Inf	0.0177803473883716	0.784693902599051
ENST00000380870	ENSG00000172687	ZNF738	transcript	0.069046	0	Inf	0.0403443568644135	1
ENST00000380927	ENSG00000138593	SECISBP2L	transcript	0.151130833333333	0	Inf	0.018946842100403	0.801885803247483
ENST00000381184	ENSG00000002586	CD99	transcript	0.0803421666666667	0.548835333333333	-2.77214408980092	0.00946223871223837	0.596759479269388
ENST00000381210	ENSG00000205678	TECRL	transcript	0.0220558333333333	0	Inf	0.0360710732084129	1
ENST00000381237	ENSG00000104635	SLC39A14	transcript	0	0.105646166666667	-Inf	5.25523310787391e-06	0.00994388639630516
ENST00000381246	ENSG00000092470	WDR76	transcript	0	0.0891255	-Inf	0.0234328592110011	0.885054717066239
ENST00000381250	ENSG00000006432	MAP3K9	transcript	0.118327	0	Inf	0.00376705567274947	0.39619530895981
ENST00000381255	ENSG00000171476	HOPX	transcript	0.349620833333333	0.00476216666666667	6.1980292319701	0.00226597577641265	0.314064159613418
ENST00000381272	ENSG00000163029	SMC6	transcript	0.4241865	0.0478671666666667	3.14759038863398	0.014101760943877	0.704344452828293
ENST00000381285	ENSG00000205726	ITSN1	transcript	0	0.0216171666666667	-Inf	0.0445968933935199	1
ENST00000381294	ENSG00000134352	IL6ST	transcript	0.162734	0	Inf	0.00386387228703795	0.396926166412967
ENST00000381310	ENSG00000185736	ADARB2	transcript	0	0.0175966666666667	-Inf	0.0330831718644227	1
ENST00000381418	ENSG00000168453	HR	transcript	0	0.00498083333333333	-Inf	0.0346590437535679	1
ENST00000381441	ENSG00000109184	DCUN1D4	transcript	0.127810333333333	0	Inf	0.0121889552553742	0.662309118549185
ENST00000381469	ENSG00000185291	IL3RA	transcript	8.71666666666667e-05	0.073995	-9.72943553207723	0.0347535358490373	1
ENST00000381513	ENSG00000066117	SMARCD1	transcript	0.0452265	0	Inf	0.0338005707727876	1
ENST00000381525	ENSG00000169016	E2F6	transcript	0.0142341666666667	0	Inf	0.048106025504963	1
ENST00000381540	ENSG00000205758	CRYZL1	transcript	0.221940166666667	0.0302523333333333	2.87505246422217	0.0400845598827698	1
ENST00000381839	ENSG00000159131	GART	transcript	0.230114666666667	0.000134166666666667	10.7441109407503	0.0152378230584577	0.731101573842798
ENST00000381885	ENSG00000168781	PPIP5K1	transcript	0	0.02963	-Inf	0.0221492333927993	0.868679764661037
ENST00000381903	ENSG00000205810	KLRC3	transcript	0.585153833333333	0.00570683333333333	6.67998170988621	0.00115511241558268	0.233342581177881
ENST00000381908	ENSG00000134539	KLRD1	transcript	1.259966	0.312548666666667	2.01123205023162	0.012585843929466	0.669828300637765
ENST00000381911	ENSG00000130598	TNNI2	transcript	0	0.145905833333333	-Inf	0.0218878746545557	0.863957503476759
ENST00000381950	ENSG00000174130	TLR6	transcript	1.69744916666667	0.509362833333333	1.73660277141105	0.0346555663822092	1
ENST00000382031	ENSG00000166963	MAP1A	transcript	0.00346433333333333	0.264144	-6.25260307853553	0.000232906850546319	0.105242610452087
ENST00000382040	ENSG00000134321	RSAD2	transcript	3.431175	11.8538978333333	-1.78858691376819	0.0159410054942195	0.747863439597492
ENST00000382112	ENSG00000100150	DEPDC5	transcript	0.146374	0.643471	-2.13621581588577	0.00564025467766224	0.478762739344555
ENST00000382181	ENSG00000125826	RBCK1	transcript	0	0.181578	-Inf	0.00786064493866839	0.551307395022824
ENST00000382357	ENSG00000205927	OLIG2	transcript	0.487391333333333	0.025967	4.23032934526595	0.029505813676269	0.978410196110672
ENST00000382452	ENSG00000071127	WDR1	transcript	0.0038915	0.0794995	-4.35254752457889	0.00545722455158595	0.470987469376344
ENST00000382519	ENSG00000010278	CD9	transcript	0.0213415	0.307679333333333	-3.8496940563065	0.0181134076997349	0.789561029224916
ENST00000382538	ENSG00000103197	TSC2	transcript	0	0.0502271666666667	-Inf	0.0193773097529312	0.81328288276801
ENST00000382584	ENSG00000163728	TTC14	transcript	0.563604833333333	0.0324668333333333	4.11764540117838	0.00501382636104043	0.451140912083851
ENST00000382668	ENSG00000180185	FAHD1	transcript	0.0602805	0	Inf	0.0305951081106907	0.995791994659504
ENST00000382760	ENSG00000100024	UPB1	transcript	0.0689201666666667	0.00356566666666667	4.27268244512107	0.0410135644414147	1
ENST00000382839	ENSG00000125386	FAM193A	transcript	0.069298	0	Inf	0.0105320271187975	0.619725145707332
ENST00000382874	ENSG00000121741	ZMYM2	transcript	0.0245385	0	Inf	0.00838643700269421	0.570461489884772
ENST00000383374	ENSG00000183323	CCDC125	transcript	0.966812833333333	0.1075615	3.16807484377315	0.020222078390579	0.831458884324104
ENST00000383677	ENSG00000163607	GTPBP8	transcript	0.117979333333333	0	Inf	0.02203551260343	0.866396290998498
ENST00000383681	ENSG00000091972	CD200	transcript	0.307381833333333	0	Inf	0.00288585673093203	0.349577637479678
ENST00000383843	ENSG00000144455	SUMF1	transcript	0	0.361494833333333	-Inf	0.00765492601736531	0.54467440904093
ENST00000388718	ENSG00000143520	FLG2	transcript	0	0.0125885	-Inf	0.0314499846139916	1
ENST00000388738	ENSG00000138688	KIAA1109	transcript	0.5131445	0.0247616666666667	4.37318481343417	0.00122017580428305	0.241214772137897
ENST00000388759	ENSG00000197885	NKIRAS1	transcript	0.0352876666666667	0	Inf	0.0224745295924343	0.87293151663334
ENST00000388767	ENSG00000167549	CORO6	transcript	0.0670676666666667	0	Inf	0.0246907371554699	0.901340917261075
ENST00000388901	ENSG00000166200	COPS2	transcript	0.846943	0.287275333333333	1.55983075586157	0.0473626283411624	1
ENST00000389204	ENSG00000198363	ASPH	transcript	0.720622166666667	0.1242155	2.53639782159792	0.0252803453967855	0.913293396498794
ENST00000389328	ENSG00000167632	TRAPPC9	transcript	0.012537	0.761859833333333	-5.92526152607021	0.000340824886830558	0.128445727578363
ENST00000389562	ENSG00000183495	EP400	transcript	0.181852166666667	0	Inf	0.000616005895726127	0.173215899316797
ENST00000389651	ENSG00000168803	ADAL	transcript	0.186619333333333	0	Inf	0.00427235922725136	0.415457202157499
ENST00000389698	ENSG00000174373	RALGAPA1	transcript	0.0881921666666667	0	Inf	0.00176335141466385	0.28805106517418
ENST00000389759	ENSG00000144283	PKP4	transcript	0.386183833333333	0	Inf	0.000670806306701262	0.181425389358493
ENST00000389863	ENSG00000197381	ADARB1	transcript	0.0964648333333333	0	Inf	0.0243379287054381	0.894910559040492
ENST00000390654	ENSG00000050767	COL23A1	transcript	0.00670716666666667	0.0489161666666667	-2.86653599376869	0.021115816982552	0.848007225068161
ENST00000390677	ENSG00000212128	TAS2R13	transcript	0.18586	0.0309351666666667	2.58689660119728	0.043607239236222	1
ENST00000391705	ENSG00000131845	ZNF304	transcript	0.044633	0	Inf	0.0295894776051318	0.978763096754311
ENST00000391711	ENSG00000185869	ZNF829	transcript	0.0372611666666667	0	Inf	0.033550857126575	1
ENST00000391724	ENSG00000186431	FCAR	transcript	0.312245	0	Inf	0.0169294319836701	0.768581813512011
ENST00000391754	ENSG00000125505	MBOAT7	transcript	5.34932283333333	10.8077323333333	-1.01463567158887	0.031671649245582	1
ENST00000391831	ENSG00000204673	AKT1S1	transcript	0.3060195	0.951830666666667	-1.63708135044723	0.0407086320419132	1
ENST00000391836	ENSG00000185420	SMYD3	transcript	0.657841	0.0914776666666667	2.84624745476259	0.021029843223279	0.847022399447589
ENST00000391855	ENSG00000152904	GGPS1	transcript	0	0.0981503333333333	-Inf	0.0411908438815031	1
ENST00000391875	ENSG00000143748	NVL	transcript	0.198238	0	Inf	0.00137000449794696	0.256030161576198
ENST00000391916	ENSG00000197380	DACT3	transcript	0	0.0124698333333333	-Inf	0.0491546173369216	1
ENST00000391921	ENSG00000196352	CD55	transcript	0.277177333333333	0	Inf	0.00904405880332122	0.588836301657097
ENST00000391988	ENSG00000144504	ANKMY1	transcript	0	0.2197635	-Inf	0.00120465474694227	0.239706353157931
ENST00000391993	ENSG00000204104	TRAF3IP1	transcript	0.0944236666666667	0	Inf	0.019348719256857	0.812784432137396
ENST00000392008	ENSG00000198612	COPS8	transcript	0.306829666666667	0.00148216666666667	7.69358648535369	1.87548293317884e-05	0.0218385560776882
ENST00000392027	ENSG00000163283	ALPP	transcript	0	0.0305478333333333	-Inf	0.0177010139967176	0.782714019596822
ENST00000392054	ENSG00000153823	PID1	transcript	0.3582415	0.102309	1.80799941123464	0.047148191243392	1
ENST00000392108	ENSG00000130396	AFDN	transcript	0.034553	0.002592	3.73667335203171	0.0457312273917246	1
ENST00000392112	ENSG00000130396	AFDN	transcript	0.0236846666666667	0	Inf	0.0150525871585509	0.726821493182022
ENST00000392168	ENSG00000120438	TCP1	transcript	0	0.838875166666667	-Inf	0.000403476123227467	0.142088014824296
ENST00000392173	ENSG00000196357	ZNF565	transcript	0	0.0466885	-Inf	0.0405344639048272	1
ENST00000392190	ENSG00000158793	NIT1	transcript	0	0.520706	-Inf	0.000855677832138052	0.20238786224984
ENST00000392244	ENSG00000116030	SUMO1	transcript	0.131414333333333	0	Inf	0.0275707139100395	0.95134515511246
ENST00000392250	ENSG00000178904	DPY19L3	transcript	0	0.152932666666667	-Inf	0.00141869050765133	0.261895458043561
ENST00000392306	ENSG00000027869	SH2D2A	transcript	0.0541326666666667	0.372642166666667	-2.78321956848692	0.00996059122791384	0.608470932849131
ENST00000392365	ENSG00000003436	TFPI	transcript	0.234780166666667	0.00143066666666667	7.35847915462033	0.000297320668555436	0.11948738814844
ENST00000392437	ENSG00000198836	OPA1	transcript	0	0.195063166666667	-Inf	0.0235591173991548	0.886762054611784
ENST00000392476	ENSG00000129657	SEC14L1	transcript	0	0.788684	-Inf	2.85482899788953e-05	0.0288099826370351
ENST00000392522	ENSG00000185347	C14orf80	transcript	0.195826	1.21412883333333	-2.63227728587694	0.028880703516667	0.96878487074282
ENST00000392561	ENSG00000122965	RBM19	transcript	0.0728038333333333	0.315569166666667	-2.1158699311347	0.0277490550663026	0.954662093332173
ENST00000392562	ENSG00000177885	GRB2	transcript	1.45513666666667	0.396469166666667	1.87587408036462	0.0284153067503394	0.963711813143979
ENST00000392668	ENSG00000134954	ETS1	transcript	0	0.0931973333333333	-Inf	0.00226330999538386	0.314064159613418
ENST00000392685	ENSG00000171121	KCNMB3	transcript	0	0.0232235	-Inf	0.0227414071236261	0.874129717426854
ENST00000392789	ENSG00000109929	SC5D	transcript	0.235601833333333	0.00320316666666667	6.2007080891558	0.0407050267240862	1
ENST00000392873	ENSG00000118058	KMT2A	transcript	0.260050666666667	0	Inf	0.0136359074211968	0.694035038544686
ENST00000392908	ENSG00000197119	SLC25A29	transcript	0	0.206038833333333	-Inf	0.00226787883404283	0.314064159613418
ENST00000392911	ENSG00000185480	PARPBP	transcript	0.437599666666667	0	Inf	0.00340906069507707	0.378313219797576
ENST00000392912	ENSG00000071794	HLTF	transcript	0.035637	0	Inf	0.0359419311341641	1
ENST00000392990	ENSG00000090060	PAPOLA	transcript	0.0891713333333333	0	Inf	0.038519860806787	1
ENST00000393021	ENSG00000108443	RPS6KB1	transcript	0.0344473333333333	0.241689666666667	-2.81069158342991	0.00299071366486952	0.35694030040969
ENST00000393065	ENSG00000108395	TRIM37	transcript	0	0.138384666666667	-Inf	0.00174682653633373	0.285865802094615
ENST00000393102	ENSG00000177463	NR2C2	transcript	0.0317398333333333	0.225413	-2.82820426322171	0.00386466559410935	0.396926166412967
ENST00000393227	ENSG00000108848	LUC7L3	transcript	0.318454166666667	0	Inf	3.47796586476193e-05	0.0329048176736461
ENST00000393243	ENSG00000131149	GSE1	transcript	0	0.138061666666667	-Inf	0.00310719733277552	0.360883884589944
ENST00000393283	ENSG00000015568	RGPD5	transcript	0.000903	0.0417898333333333	-5.53228220696837	0.016262391277371	0.753884148966314
ENST00000393399	ENSG00000137509	PRCP	transcript	1.68114583333333	0.02264	6.21442711019514	1.25888637869954e-06	0.00379101437259125
ENST00000393437	ENSG00000170500	LONRF2	transcript	0.00944616666666667	0	Inf	0.000131589715651832	0.0771073285424366
ENST00000393441	ENSG00000166167	BTRC	transcript	0.0567953333333333	0.000348666666666667	7.34778013760141	0.00423160766747732	0.412820372071566
ENST00000393567	ENSG00000157423	HYDIN	transcript	0.000318666666666667	0.00830816666666667	-4.7044101351789	0.0304202125271882	0.994540013991863
ENST00000393580	ENSG00000054967	RELT	transcript	2.97916116666667	6.18933966666667	-1.05487932560325	0.0314012369481929	1
ENST00000393596	ENSG00000175591	P2RY2	transcript	0.171367666666667	0.564030666666667	-1.718678674799	0.0166239116152258	0.762174039602668
ENST00000393612	ENSG00000103051	COG4	transcript	0.190178666666667	0	Inf	0.00762262296463901	0.543852891408749
ENST00000393657	ENSG00000157349	DDX19B	transcript	0.000196	0.161348166666667	-9.68510781548495	0.0238838993974105	0.892287416537804
ENST00000393687	ENSG00000184216	IRAK1	transcript	0.175587	1.025055	-2.54544337996781	0.0369395936606083	1
ENST00000393706	ENSG00000136877	FPGS	transcript	0.00894116666666667	0.212999166666667	-4.57424088557808	0.0106579760814187	0.619725145707332
ENST00000393758	ENSG00000067840	PDZD4	transcript	0.519013333333333	1.49202933333333	-1.52343239261577	0.0153764830872719	0.734764198268895
ENST00000393844	ENSG00000112759	SLC29A1	transcript	0.0403736666666667	0.175492166666667	-2.11992011434434	0.0332358537723253	1
ENST00000393860	ENSG00000108774	RAB5C	transcript	0.139373833333333	1.71426833333333	-3.62056131754069	0.00152353456436513	0.267607867955357
ENST00000393924	ENSG00000172354	GNB2	transcript	2.30807616666667	11.3405135	-2.29672322827394	0.013630434250807	0.694035038544686
ENST00000393930	ENSG00000173801	JUP	transcript	0.170255166666667	0.016374	3.37821987424289	0.0127753778018194	0.672888518924559
ENST00000393943	ENSG00000022355	GABRA1	transcript	0	0.0329525	-Inf	0.0206752225858555	0.839064830813372
ENST00000393972	ENSG00000239779	WBP1	transcript	0.676394166666667	0.0790406666666667	3.09719719730046	0.0455247847033869	1
ENST00000394026	ENSG00000119723	COQ6	transcript	0	0.0903205	-Inf	0.0396514308937999	1
ENST00000394054	ENSG00000144802	NFKBIZ	transcript	1.1662215	0.0408213333333333	4.83637470945296	0.0381026852734621	1
ENST00000394104	ENSG00000165219	GAPVD1	transcript	0.135031333333333	0.0230161666666667	2.55257473785209	0.0194812927288979	0.816138566467781
ENST00000394163	ENSG00000197343	ZNF655	transcript	0.295671166666667	0.000469166666666667	9.29967732941928	0.00131534463427728	0.250453200017261
ENST00000394217	ENSG00000173338	KCNK7	transcript	0.0798568333333333	0	Inf	0.0485321936427235	1
ENST00000394250	ENSG00000131748	STARD3	transcript	0	1.20094566666667	-Inf	0.000982044987397712	0.218613323481366
ENST00000394269	ENSG00000070814	TCOF1	transcript	0.142857666666667	0.00795583333333333	4.16642159899123	0.00924041519769503	0.595090513210367
ENST00000394309	ENSG00000070669	ASNS	transcript	0	0.0725718333333333	-Inf	0.0359882635041067	1
ENST00000394310	ENSG00000067191	CACNB1	transcript	0	0.0405306666666667	-Inf	0.0172545968407603	0.773900621265213
ENST00000394315	ENSG00000148187	MRRF	transcript	0	0.0581348333333333	-Inf	0.0274961940755227	0.951166327542677
ENST00000394374	ENSG00000133895	MEN1	transcript	0.148747666666667	0.0006885	7.75519466803449	0.00869863981417345	0.580068987608152
ENST00000394391	ENSG00000005194	CIAPIN1	transcript	0.224903833333333	1.0301325	-2.19544975868632	0.00538101540745295	0.470385682754489
ENST00000394411	ENSG00000156475	PPP2R2B	transcript	0.0311186666666667	0	Inf	0.0240830996678691	0.893871674118328
ENST00000394503	ENSG00000001631	KRIT1	transcript	0.105877666666667	0.004496	4.55761246038094	0.0119826482969364	0.659308916346847
ENST00000394505	ENSG00000001631	KRIT1	transcript	0.556282833333333	0	Inf	0.000685751793205217	0.181617109503483
ENST00000394534	ENSG00000127914	AKAP9	transcript	0.143641833333333	0.0161415	3.15362941471407	0.0372943532803927	1
ENST00000394553	ENSG00000073417	PDE8A	transcript	0.7919585	0.00649033333333333	6.93098844765596	0.00148730536456959	0.265875022047392
ENST00000394571	ENSG00000180316	PNPLA1	transcript	0.200549333333333	0	Inf	0.00596072214792637	0.493002375082818
ENST00000394690	ENSG00000162236	STX5	transcript	0	1.47810366666667	-Inf	0.00126508796584126	0.246432263664509
ENST00000394767	ENSG00000168772	CXXC4	transcript	0.0316825	0.00123533333333333	4.68071389420943	0.00381417194839776	0.396731027243037
ENST00000394790	ENSG00000196968	FUT11	transcript	0.559469666666667	0.0907598333333333	2.6239340484297	0.0203559513925785	0.831732436055755
ENST00000394800	ENSG00000280987	MATR3	transcript	0.0605201666666667	0.3035995	-2.32668154905653	0.0382099509254634	1
ENST00000394804	ENSG00000109332	UBE2D3	transcript	1.84280483333333	0.009346	7.62333853443908	0.00084619213855487	0.201314276855754
ENST00000394828	ENSG00000107758	PPP3CB	transcript	0	0.2025915	-Inf	0.00108405445458237	0.225500836389704
ENST00000394890	ENSG00000122884	P4HA1	transcript	0.671314666666667	0.0533778333333333	3.65267651113817	0.0115870784274725	0.649627406280983
ENST00000394904	ENSG00000110911	SLC11A2	transcript	0.2524575	0.0091595	4.78462788089877	0.010493866909217	0.61970446165776
ENST00000394917	ENSG00000164631	ZNF12	transcript	0.110088333333333	0	Inf	0.0459363467152092	1
ENST00000394970	ENSG00000164087	POC1A	transcript	0.0259891666666667	0.239591	-3.20459143556196	0.0223256685386265	0.871017545112008
ENST00000395014	ENSG00000090097	PCBP4	transcript	0	0.0651855	-Inf	0.0239285592934522	0.892287416537804
ENST00000395060	ENSG00000106665	CLIP2	transcript	0.0616778333333333	0	Inf	0.0476060965129365	1
ENST00000395065	ENSG00000147206	NXF3	transcript	0.120041	1.528772	-3.670774112636	0.027620162698723	0.952030845203611
ENST00000395123	ENSG00000134802	SLC43A3	transcript	0.0017965	0.1209635	-6.07323904315051	0.0141591332821333	0.705157596094691
ENST00000395218	ENSG00000169398	PTK2	transcript	0.000769166666666667	0.0534776666666667	-6.11949646698574	0.0184177038160118	0.795028379652874
ENST00000395331	ENSG00000126522	ASL	transcript	0.119861	0	Inf	0.0242302456557041	0.893871674118328
ENST00000395332	ENSG00000126522	ASL	transcript	0.790685833333333	0.211453333333333	1.90276527313387	0.0482110512255147	1
ENST00000395377	ENSG00000108064	TFAM	transcript	0.185381166666667	0.0057345	5.01468317331517	0.0139495510641386	0.700127411775168
ENST00000395425	ENSG00000126787	DLGAP5	transcript	0.189564166666667	0	Inf	0.0125963857692189	0.669828300637765
ENST00000395435	ENSG00000129103	SUMF2	transcript	0.437484333333333	0	Inf	0.00276332231998328	0.342327969660951
ENST00000395458	ENSG00000178057	NDUFAF3	transcript	0.182598333333333	0	Inf	0.0326759053358973	1
ENST00000395465	ENSG00000129007	CALML4	transcript	0	0.067273	-Inf	0.0100301181061948	0.609510949843021
ENST00000395487	ENSG00000184613	NELL2	transcript	0	0.0779495	-Inf	0.00495539444460216	0.450073700430992
ENST00000395505	ENSG00000127081	ZNF484	transcript	0	0.00847216666666667	-Inf	0.0466613085022684	1
ENST00000395522	ENSG00000128487	SPECC1	transcript	1.18125183333333	4.87764383333333	-2.04586784762335	0.00934254648188864	0.596759479269388
ENST00000395568	ENSG00000134283	PPHLN1	transcript	0	0.0904378333333333	-Inf	0.00216255764877061	0.310242442300456
ENST00000395571	ENSG00000165156	ZHX1	transcript	0.0221936666666667	0.000101	7.77964893498674	0.0428894486800356	1
ENST00000395587	ENSG00000184110	EIF3C	transcript	0.00122233333333333	0.0709715	-5.85953012793413	0.00596542372932582	0.493002375082818
ENST00000395589	ENSG00000174446	SNAPC5	transcript	0.115213	0	Inf	0.0476464865881797	1
ENST00000395603	ENSG00000085224	ATRX	transcript	0.714053833333333	0.00329966666666667	7.75756874421592	0.00303526371821752	0.357095631097288
ENST00000395629	ENSG00000121653	MAPK8IP1	transcript	0.00191366666666667	0.0278618333333333	-3.86387873167456	0.0354424854588453	1
ENST00000395671	ENSG00000108448	TRIM16L	transcript	0.155937666666667	0.000339333333333333	8.84405058148998	0.00111675340884913	0.228353973252257
ENST00000395673	ENSG00000151348	EXT2	transcript	0.0935743333333333	0.00287	5.02699022272403	0.013537968038703	0.692918806528645
ENST00000395715	ENSG00000104447	TRPS1	transcript	0.956677666666667	0.286694166666667	1.73852036892486	0.0172092791484731	0.773395734121757
ENST00000395810	ENSG00000198915	RASGEF1A	transcript	0.0929001666666667	0	Inf	0.0126847222020808	0.671811207254984
ENST00000395825	ENSG00000141040	ZNF287	transcript	0.0677533333333333	0.0043325	3.96702027152815	0.0134035088306489	0.689730135718804
ENST00000395837	ENSG00000170315	UBB	transcript	5.326675	0.4670205	3.51167747550879	0.0026589964799416	0.337810557504535
ENST00000395856	ENSG00000084676	NCOA1	transcript	0.441081333333333	0.0512185	3.10630779904868	0.0322388634291807	1
ENST00000395894	ENSG00000187607	ZNF286A	transcript	0.0184225	8.91666666666667e-05	7.69074865264085	0.0365001395650196	1
ENST00000395907	ENSG00000087586	AURKA	transcript	5.440684	0.001473	11.8508148920461	5.33870608928641e-11	6.92697115084912e-07
ENST00000395912	ENSG00000048392	RRM2B	transcript	0.148514	0	Inf	0.025947813182829	0.922874455455794
ENST00000395938	ENSG00000109099	PMP22	transcript	0.289930666666667	0	Inf	0.0125326400408752	0.669828300637765
ENST00000396013	ENSG00000010270	STARD3NL	transcript	0.761702833333333	0.0476833333333333	3.99767126522108	0.00399639417403516	0.400631899400379
ENST00000396027	ENSG00000152422	XRCC4	transcript	0.6826755	0.00616916666666667	6.78998054409119	0.00280746246451117	0.344578078836794
ENST00000396048	ENSG00000186446	ZNF501	transcript	0	0.011429	-Inf	0.0445359901773165	1
ENST00000396097	ENSG00000134324	LPIN1	transcript	0	0.0305801666666667	-Inf	0.00534029391472397	0.468624281641394
ENST00000396296	ENSG00000136758	YME1L1	transcript	0.326488166666667	0.0183948333333333	4.14965819333262	0.00903393918134026	0.588836301657097
ENST00000396307	ENSG00000069974	RAB27A	transcript	0.213451666666667	0.852888333333333	-1.99844743779791	0.0173404584290846	0.77545403093137
ENST00000396317	ENSG00000104972	LILRB1	transcript	0.120644333333333	0	Inf	0.0340213935330223	1
ENST00000396429	ENSG00000070882	OSBPL3	transcript	0.118386333333333	0.00124616666666667	6.56986170150929	0.0380718610197112	1
ENST00000396465	ENSG00000147604	RPL7	transcript	3.976542	0.0402783333333333	6.62536661076338	0.00200860895496842	0.303819736051806
ENST00000396502	ENSG00000256660	CLEC12B	transcript	0.492233	0.0816613333333333	2.59161635275351	0.0118335431423129	0.656664728703818
ENST00000396509	ENSG00000156958	GALK2	transcript	0.0870933333333333	0	Inf	0.0379465087210209	1
ENST00000396548	ENSG00000204599	TRIM39	transcript	0	0.101132666666667	-Inf	0.0107547885671634	0.622564481588664
ENST00000396559	ENSG00000166669	ATF7IP2	transcript	0.0593451666666667	5.35e-05	10.1153759283233	0.00759786266917082	0.54336683222633
ENST00000396620	ENSG00000177575	CD163	transcript	0.236707833333333	0.00388833333333333	5.92781173801824	0.0154288265179928	0.736375811086022
ENST00000396629	ENSG00000092108	SCFD1	transcript	1.476535	0.00188216666666667	9.61560545440351	0.000189305010621424	0.093087321550428
ENST00000396682	ENSG00000106399	RPA3	transcript	0.238564166666667	0	Inf	0.0497289681375749	1
ENST00000396858	ENSG00000111640	GAPDH	transcript	0.232316666666667	15.728364	-6.08113214663112	2.80648903597515e-08	0.000211362389746092
ENST00000396871	ENSG00000010539	ZNF200	transcript	0.0623613333333333	0.318901166666667	-2.35438569614007	0.0370169264161556	1
ENST00000396887	ENSG00000008517	IL32	transcript	0.244817	0	Inf	0.0032441099750206	0.369694213903696
ENST00000397024	ENSG00000126217	MCF2L	transcript	0.0498351666666667	0	Inf	0.0330179331062117	1
ENST00000397054	ENSG00000117385	P3H1	transcript	0.0828046666666667	0.520225666666667	-2.65135359823386	0.00431171560206344	0.416406885158301
ENST00000397060	ENSG00000124564	SLC17A3	transcript	0.019986	0	Inf	0.0285549982705297	0.965205700752089
ENST00000397074	ENSG00000157326	DHRS4	transcript	0	0.317945833333333	-Inf	0.00527954452971019	0.465548186321289
ENST00000397077	ENSG00000157087	ATP2B2	transcript	0	0.00995783333333333	-Inf	0.0250333506741925	0.907646337318778
ENST00000397080	ENSG00000151881	TMEM267	transcript	0.137555	0	Inf	0.00607072791228767	0.495608430109405
ENST00000397109	ENSG00000157020	SEC13	transcript	0	0.493244	-Inf	0.000970332933340802	0.21693512775769
ENST00000397133	ENSG00000127774	EMC6	transcript	0.525581333333333	1.59350883333333	-1.60022107386556	0.0384420421581161	1
ENST00000397203	ENSG00000082805	ERC1	transcript	0.151111	0.00255583333333333	5.88567111311869	0.00378842151709154	0.39619530895981
ENST00000397248	ENSG00000134470	IL15RA	transcript	0.0031185	0.106542333333333	-5.09443071299782	0.0207285313991574	0.839727414954714
ENST00000397250	ENSG00000134470	IL15RA	transcript	0.198603666666667	0	Inf	0.04600041017051	1
ENST00000397265	ENSG00000171840	NINJ2	transcript	2.39092916666667	7.528178	-1.65472935067072	0.0284596164158023	0.963741217697318
ENST00000397269	ENSG00000134452	FBXO18	transcript	0.0330086666666667	0.372128666666667	-3.49488476228307	0.00716969545092029	0.530593486760539
ENST00000397326	ENSG00000198125	MB	transcript	0.1951325	0	Inf	0.00606917938139078	0.495608430109405
ENST00000397354	ENSG00000183337	BCOR	transcript	0.889352666666667	0.0204358333333333	5.4435826433293	0.000963148094448392	0.21693512775769
ENST00000397408	ENSG00000214063	TSPAN4	transcript	0	0.161964	-Inf	0.0234358006555938	0.885054717066239
ENST00000397441	ENSG00000100462	PRMT5	transcript	0.456797833333333	0	Inf	2.37217015601189e-05	0.0247112081257305
ENST00000397464	ENSG00000059145	UNKL	transcript	0.101433166666667	0	Inf	0.0176149510053522	0.781954020068971
ENST00000397473	ENSG00000125245	GPR18	transcript	0.0531483333333333	0	Inf	0.00997770276251994	0.608470932849131
ENST00000397528	ENSG00000155465	SLC7A7	transcript	0.0056585	1.75160266666667	-8.27404017323827	0.000728635971460731	0.18694452572859
ENST00000397542	ENSG00000099834	CDHR5	transcript	0	0.0456913333333333	-Inf	0.0278590575950107	0.956162212227022
ENST00000397709	ENSG00000101460	MAP1LC3A	transcript	0.374665666666667	0	Inf	0.00192772474503126	0.298088229514273
ENST00000397722	ENSG00000103202	NME4	transcript	0.200003	0	Inf	0.0136589620481544	0.694610989934839
ENST00000397736	ENSG00000198431	TXNRD1	transcript	0.367845	0	Inf	0.00399110842447771	0.400623629623082
ENST00000397826	ENSG00000160256	FAM207A	transcript	0	0.385145833333333	-Inf	0.00301977988103212	0.357095631097288
ENST00000397852	ENSG00000160255	ITGB2	transcript	22.1189626666667	1.21178666666667	4.19007608591226	0.00663484885158801	0.515760881009953
ENST00000397887	ENSG00000183255	PTTG1IP	transcript	0	0.0648085	-Inf	0.0314549370367138	1
ENST00000397962	ENSG00000015171	ZMYND11	transcript	0	0.0905058333333333	-Inf	0.000479955855009878	0.152419547312141
ENST00000397992	ENSG00000140836	ZFHX3	transcript	0.0597416666666667	0.00237066666666667	4.65537275780387	0.0295340288600622	0.978763096754311
ENST00000398117	ENSG00000171791	BCL2	transcript	1.39733733333333	0.476294666666667	1.55275404674531	0.0390636650111167	1
ENST00000398185	ENSG00000140479	PCSK6	transcript	0.00951833333333333	0	Inf	0.0258509387258224	0.921532386525139
ENST00000398250	ENSG00000203805	PLPP4	transcript	0.0181898333333333	0	Inf	0.0346609038353379	1
ENST00000398411	ENSG00000101439	CST3	transcript	0.448695333333333	3.4890755	-2.95903673188448	0.000848843128498099	0.201314276855754
ENST00000398422	ENSG00000135624	CCT7	transcript	1.009336	0	Inf	0.000715287640411278	0.184562499830552
ENST00000398425	ENSG00000125814	NAPB	transcript	0.270167166666667	0.0162851666666667	4.05222196518709	0.0250098973609517	0.907520546467614
ENST00000398427	ENSG00000214517	PPME1	transcript	0.486928166666667	0.0079525	5.93615667963462	0.00385313193589291	0.396926166412967
ENST00000398494	ENSG00000021300	PLEKHB1	transcript	0.246400666666667	0.001371	7.48963377808079	0.00589342950894206	0.490174665887969
ENST00000398510	ENSG00000177200	CHD9	transcript	0.309393333333333	0	Inf	0.000280008883873994	0.116132755377656
ENST00000398519	ENSG00000141551	CSNK1D	transcript	0.127543333333333	0.796144166666667	-2.64204220773378	0.0196846892835924	0.820873234243471
ENST00000398527	ENSG00000005302	MSL3	transcript	0.573254333333333	0.0677685	3.08048861139016	0.0268553022917792	0.94066055944884
ENST00000398636	ENSG00000122852	SFTPA1	transcript	0.0884595	0	Inf	0.00807466675827549	0.560260968923126
ENST00000398659	ENSG00000032389	TSSC1	transcript	0.0269443333333333	0.252720333333333	-3.22948794849883	0.00486063384458753	0.446321055841079
ENST00000398682	ENSG00000183632	TP53TG3	transcript	0.0273338333333333	0	Inf	0.041835752207802	1
ENST00000398706	ENSG00000214655	ZSWIM8	transcript	0.486855333333333	1.30912016666667	-1.42703247975687	0.0148062776814991	0.721061753577563
ENST00000398809	ENSG00000107736	CDH23	transcript	0.1137465	0.0193751666666667	2.55354152828569	0.0391695873899821	1
ENST00000398998	ENSG00000157538	DSCR3	transcript	0.152618833333333	0	Inf	0.00622972897202505	0.500982538302703
ENST00000399002	ENSG00000172296	SPTLC3	transcript	0	0.0156886666666667	-Inf	0.00470023283376854	0.438294298898385
ENST00000399006	ENSG00000132640	BTBD3	transcript	0.0834128333333333	0.002001	5.38147629167361	0.0310872414786168	1
ENST00000399017	ENSG00000182670	TTC3	transcript	0.883739	0.267327333333333	1.72501299673781	0.0219613618078321	0.865353876874772
ENST00000399082	ENSG00000179344	HLA-DQB1	transcript	1.183717	0	Inf	9.64397238006834e-05	0.0634720138709932
ENST00000399084	ENSG00000179344	HLA-DQB1	transcript	0.397285166666667	2.26701566666667	-2.51254752713346	0.0159698709855224	0.748183527526567
ENST00000399150	ENSG00000204516	MICB	transcript	0.709069	0.0108835	6.02571153462567	0.00539951882745952	0.470987469376344
ENST00000399202	ENSG00000047346	FAM214A	transcript	0.0319091666666667	0.314463	-3.30084744120102	0.00436377757875608	0.419851799354366
ENST00000399231	ENSG00000197535	MYO5A	transcript	0.0150396666666667	0.552220166666667	-5.19839907788009	0.00699981395167877	0.528916890317159
ENST00000399233	ENSG00000197535	MYO5A	transcript	0.329907833333333	0.0106895	4.94779675579561	0.00949936429783468	0.597698688999094
ENST00000399271	ENSG00000152591	DSPP	transcript	0	0.051184	-Inf	0.012572525529739	0.669828300637765
ENST00000399284	ENSG00000180509	KCNE1	transcript	0	0.132378	-Inf	0.0468118855456183	1
ENST00000399396	ENSG00000244754	N4BP2L2	transcript	1.50086316666667	0.037443	5.32495261171513	0.00280050111480821	0.344188787215772
ENST00000399397	ENSG00000188162	OTOG	transcript	0	0.00974916666666667	-Inf	0.0397498902429549	1
ENST00000399466	ENSG00000111641	NOP2	transcript	0.192107833333333	0.00641266666666667	4.90484811971286	0.0278697698982975	0.956162212227022
ENST00000399537	ENSG00000182095	TNRC18	transcript	0.346757666666667	0.0203685	4.08951613552765	0.00343387590596769	0.378957204325049
ENST00000399672	ENSG00000101220	C20orf27	transcript	0.0332091666666667	0.107430333333333	-1.69374797469499	0.0486553827376528	1
ENST00000399722	ENSG00000101773	RBBP8	transcript	0.0860205	0.00117433333333333	6.19476663784551	0.0344444324649931	1
ENST00000399744	ENSG00000215193	PEX26	transcript	0.580289	1.44326533333333	-1.31449306626943	0.041635993737158	1
ENST00000399775	ENSG00000168913	ENHO	transcript	0.188487666666667	0.681698833333333	-1.8546643874358	0.015549969511067	0.739327530501194
ENST00000399808	ENSG00000142089	IFITM3	transcript	113.420102666667	256.318143666667	-1.17625923713667	0.0464944930124963	1
ENST00000399892	ENSG00000085415	SEH1L	transcript	0.160664166666667	0	Inf	0.0298188407143792	0.984208068509108
ENST00000399922	ENSG00000100461	RBM23	transcript	0.292640333333333	1.13987133333333	-1.96167045608609	0.0170993153508167	0.771507857296537
ENST00000399947	ENSG00000156265	MAP3K7CL	transcript	0.0452101666666667	2.45529883333333	-5.76310757863295	0.0123074095314882	0.66392984849482
ENST00000400090	ENSG00000154723	ATP5J	transcript	0.000857	0.196828333333333	-7.84342699112995	0.0141549477575297	0.705157596094691
ENST00000400217	ENSG00000101266	CSNK2A1	transcript	0.2798105	0.00560883333333333	5.64060557707073	0.00190450968225967	0.297171981406355
ENST00000400246	ENSG00000100150	DEPDC5	transcript	0.00814833333333333	0.2029635	-4.63857149351713	0.00346994505605868	0.379318834836905
ENST00000400249	ENSG00000100150	DEPDC5	transcript	0.8406555	0	Inf	1.02291147545869e-06	0.00331806909851913
ENST00000400270	ENSG00000127249	ATP13A4	transcript	0.0458566666666667	0	Inf	0.034965324769275	1
ENST00000400301	ENSG00000090686	USP48	transcript	0.346003666666667	0.0399198333333333	3.11560972395742	0.0098481197210738	0.606514104003453
ENST00000400309	ENSG00000183570	PCBP3	transcript	0	0.0901743333333333	-Inf	0.0184453914285081	0.795112803272067
ENST00000400310	ENSG00000183570	PCBP3	transcript	0.0627753333333333	0.00154033333333333	5.34888329024713	0.0379140919847582	1
ENST00000400721	ENSG00000141522	ARHGDIA	transcript	1.556917	0	Inf	0.00128649575195039	0.24865710099767
ENST00000400824	ENSG00000130396	AFDN	transcript	0.25879	0	Inf	0.000336676972663954	0.128272082850517
ENST00000400825	ENSG00000130396	AFDN	transcript	0.0847213333333333	0.5403235	-2.67302623012241	0.00912246100402192	0.591692589998869
ENST00000400904	ENSG00000178585	CTNNBIP1	transcript	0.677147	1.64779766666667	-1.28299814099233	0.0307201682069431	0.997372202513816
ENST00000401392	ENSG00000121988	ZRANB3	transcript	0.0849553333333333	0.0027145	4.96794613090791	0.0112655403397752	0.638771159986077
ENST00000401394	ENSG00000102974	CTCF	transcript	0	0.166759333333333	-Inf	0.0048923182457048	0.447477144678891
ENST00000401592	ENSG00000164828	SUN1	transcript	0.204416833333333	0	Inf	0.00120500734665196	0.239706353157931
ENST00000401738	ENSG00000143924	EML4	transcript	0.0285765	0.217026666666667	-2.92497118790255	0.0398828604917001	1
ENST00000401804	ENSG00000144504	ANKMY1	transcript	0.0635113333333333	0	Inf	0.0214395267023744	0.854453090669363
ENST00000401921	ENSG00000048052	HDAC9	transcript	0.099482	0	Inf	0.0241794759327533	0.893871674118328
ENST00000401987	ENSG00000115685	PPP1R7	transcript	3.23738233333333	0	Inf	4.26270830380409e-13	1.38988092939042e-08
ENST00000402228	ENSG00000154743	TSEN2	transcript	0.178858833333333	0	Inf	0.0113536785527577	0.640893632414059
ENST00000402229	ENSG00000100266	PACSIN2	transcript	0.206690833333333	0	Inf	0.00289495671012045	0.349646865953045
ENST00000402284	ENSG00000100029	PES1	transcript	0.39351	0	Inf	0.006933898316901	0.526451070649467
ENST00000402306	ENSG00000106608	URGCP	transcript	0.172884666666667	0	Inf	0.00241180168125584	0.321240772969815
ENST00000402312	ENSG00000176473	WDR25	transcript	0	0.373623	-Inf	0.000561955814864445	0.167688901846769
ENST00000402441	ENSG00000183023	SLC8A1	transcript	0.0407093333333333	0	Inf	0.041385970997068	1
ENST00000402521	ENSG00000108883	EFTUD2	transcript	0.112124333333333	0	Inf	0.0243403013464689	0.894910559040492
ENST00000402690	ENSG00000175387	SMAD2	transcript	0.2007775	0.9597125	-2.25700468035101	0.015381904926671	0.734764198268895
ENST00000402711	ENSG00000143924	EML4	transcript	0.6893745	0	Inf	0.00209015646665847	0.309196627072761
ENST00000402859	ENSG00000100068	LRP5L	transcript	0.201489	0	Inf	0.000285466775278752	0.116608787190848
ENST00000402914	ENSG00000172264	MACROD2	transcript	0	0.0174018333333333	-Inf	0.049346389429117	1
ENST00000403094	ENSG00000118246	FASTKD2	transcript	0.0344646666666667	0.00114	4.91801233250788	0.0454719320149312	1
ENST00000403197	ENSG00000173614	NMNAT1	transcript	0.0730993333333333	0.00208116666666667	5.13439383827136	0.0162578545575231	0.753884148966314
ENST00000403295	ENSG00000115392	FANCL	transcript	1.0613425	0	Inf	0.000880674923899294	0.207759220683515
ENST00000403444	ENSG00000079385	CEACAM1	transcript	0	0.359691833333333	-Inf	0.00200016743793424	0.303819736051806
ENST00000403461	ENSG00000079385	CEACAM1	transcript	0	0.150726166666667	-Inf	0.0220268736148588	0.866396290998498
ENST00000403562	ENSG00000188191	PRKAR1B	transcript	0.0154666666666667	0.2517425	-4.02471458785621	0.0333085035255762	1
ENST00000403564	ENSG00000171863	RPS7	transcript	12.7495065	1.77532366666667	2.84428742775581	0.0234666799891089	0.88548450769041
ENST00000403994	ENSG00000140416	TPM1	transcript	0.109809166666667	0.000831666666666667	7.04477736782418	0.02175507725189	0.860211097693909
ENST00000404371	ENSG00000143870	PDIA6	transcript	0	0.249616166666667	-Inf	0.00311947643012375	0.361385773936212
ENST00000404526	ENSG00000003756	RBM5	transcript	0.187608666666667	0	Inf	0.0041492983956799	0.407973017537407
ENST00000404569	ENSG00000100335	MIEF1	transcript	0.022859	0.301565833333333	-3.72163878680279	0.0166693050689369	0.763484434133228
ENST00000404789	ENSG00000155100	OTUD6B	transcript	0.307059333333333	0	Inf	0.00196708225191413	0.302301599881727
ENST00000404820	ENSG00000186998	EMID1	transcript	0	0.0593726666666667	-Inf	0.00930811028927275	0.596550957638318
ENST00000404875	ENSG00000130714	POMT1	transcript	0.0302103333333333	0	Inf	0.0409175863327798	1
ENST00000404898	ENSG00000100346	CACNA1I	transcript	0.0285086666666667	0	Inf	0.013843681007172	0.699009403019199
ENST00000404917	ENSG00000115602	IL1RL1	transcript	0.0769621666666667	0	Inf	0.0121641053469979	0.662309118549185
ENST00000404953	ENSG00000239282	GATSL3	transcript	0	0.143077166666667	-Inf	0.00863064158487524	0.580068987608152
ENST00000405271	ENSG00000119888	EPCAM	transcript	0.309286666666667	0	Inf	0.00330714733977334	0.370371957009758
ENST00000405275	ENSG00000132792	CTNNBL1	transcript	0.00683383333333333	0.262124666666667	-5.26141424839402	0.00159301865358161	0.275592227069619
ENST00000405308	ENSG00000110492	MDK	transcript	0.124734166666667	0.342942333333333	-1.45910930742437	0.0437749287786312	1
ENST00000405356	ENSG00000166197	NOLC1	transcript	0.0185428333333333	0.149891166666667	-3.0149817565766	0.00659724756678365	0.513889374145047
ENST00000405460	ENSG00000164199	ADGRV1	transcript	0.00554783333333333	0.0256335	-2.2080341254375	0.0364573047547686	1
ENST00000405482	ENSG00000115504	EHBP1	transcript	0	0.125658333333333	-Inf	0.0372531193683352	1
ENST00000405523	ENSG00000144504	ANKMY1	transcript	0.058226	0.00310383333333333	4.22954051589218	0.024332603939545	0.894910559040492
ENST00000405585	ENSG00000115694	STK25	transcript	0	0.174292666666667	-Inf	0.00578040981529605	0.485666717367497
ENST00000405598	ENSG00000183765	CHEK2	transcript	0.00399083333333333	0.060234	-3.91581613327531	0.0166212409730985	0.762174039602668
ENST00000405643	ENSG00000069020	MAST4	transcript	0.010204	0	Inf	0.00642647022327888	0.507551441764612
ENST00000405786	ENSG00000147533	GOLGA7	transcript	1.372302	0.319114666666667	2.10445118549327	0.0477603994169624	1
ENST00000405878	ENSG00000196419	XRCC6	transcript	0	0.160191333333333	-Inf	0.00747265453865609	0.537428228702931
ENST00000405883	ENSG00000115694	STK25	transcript	0	0.129643833333333	-Inf	0.0071921247805746	0.530593486760539
ENST00000405925	ENSG00000174405	LIG4	transcript	0.157510333333333	0.00741833333333333	4.40820757333398	0.0194433966729503	0.815303094561732
ENST00000406053	ENSG00000115239	ASB3	transcript	0	0.0366411666666667	-Inf	0.0375323901182393	1
ENST00000406376	ENSG00000171863	RPS7	transcript	3.00617666666667	0	Inf	0.00149528749692771	0.266293111585214
ENST00000406895	ENSG00000163026	WDCP	transcript	0.0281323333333333	0	Inf	0.0228182217865754	0.874129717426854
ENST00000406911	ENSG00000057935	MTA3	transcript	0.272581	0	Inf	0.00262043999104376	0.335834617353408
ENST00000407071	ENSG00000162849	KIF26B	transcript	0.0146956666666667	0	Inf	0.0120602014967545	0.66144442573598
ENST00000407106	ENSG00000103876	FAH	transcript	0.0787985	0.6548225	-3.05486382226002	0.00450609496149899	0.428702431463013
ENST00000407431	ENSG00000100109	TFIP11	transcript	0.139891166666667	0.487853666666667	-1.8021436041165	0.0424700494966761	1
ENST00000407598	ENSG00000169635	HIC2	transcript	0.0435713333333333	0.000185333333333333	7.87711306961715	0.025487421323836	0.914870507032039
ENST00000407684	ENSG00000157833	GAREM2	transcript	0.0167991666666667	0.109686	-2.7069178220316	0.0241408653134624	0.893871674118328
ENST00000407721	ENSG00000172893	DHCR7	transcript	0.0698523333333333	0	Inf	0.00855568794038843	0.576461689306958
ENST00000407817	ENSG00000185339	TCN2	transcript	0	0.684142666666667	-Inf	0.00192573998106459	0.298088229514273
ENST00000407847	ENSG00000061455	PRDM6	transcript	0	0.0036555	-Inf	0.0419955864002057	1
ENST00000407904	ENSG00000146535	GNA12	transcript	0.0255876666666667	0.00139766666666667	4.19435635977658	0.016476529956756	0.758864519940348
ENST00000407930	ENSG00000213626	LBH	transcript	0.481567	1.2420075	-1.36686544740029	0.0201901891761074	0.831458884324104
ENST00000408031	ENSG00000075240	GRAMD4	transcript	0.8711705	0.239235333333333	1.86452462071439	0.0299413225469176	0.985984735101312
ENST00000408912	ENSG00000140691	ARMC5	transcript	0.00151416666666667	0.063101	-5.38106694980559	0.00612631786805703	0.497694830381288
ENST00000408927	ENSG00000138698	RAP1GDS1	transcript	0.6491295	0.1616105	2.00598538711866	0.0321775116029264	1
ENST00000408941	ENSG00000116171	SCP2	transcript	0.1719685	0	Inf	0.00364542851286676	0.389717439317322
ENST00000409038	ENSG00000071082	RPL31	transcript	0.0738221666666667	0	Inf	0.00773733330840069	0.547876110326217
ENST00000409080	ENSG00000091409	ITGA6	transcript	0.172862666666667	0	Inf	0.00625894894895752	0.501576804909714
ENST00000409092	ENSG00000184898	RBM43	transcript	0.113517666666667	0.543713666666667	-2.25993025135298	0.0469123440606327	1
ENST00000409196	ENSG00000204120	GIGYF2	transcript	0.113684333333333	0	Inf	0.00945359602689546	0.596759479269388
ENST00000409198	ENSG00000183091	NEB	transcript	0	0.0126513333333333	-Inf	0.00999556418704831	0.608470932849131
ENST00000409226	ENSG00000082153	BZW1	transcript	6.38333333333333e-05	0.0253191666666667	-8.63170422026625	0.0145251629239527	0.715655054907323
ENST00000409228	ENSG00000081320	STK17B	transcript	0.0969541666666667	0.000472666666666667	7.6803359634278	0.00271023007264492	0.340178276782378
ENST00000409322	ENSG00000135930	EIF4E2	transcript	0.780184	0.049486	3.97872207426984	0.0197468661240293	0.822333386389254
ENST00000409344	ENSG00000115459	ELMOD3	transcript	0.244947666666667	0.00515666666666667	5.56989094761946	0.00904375296012544	0.588836301657097
ENST00000409347	ENSG00000115446	UNC50	transcript	0	0.098473	-Inf	0.0402150799602032	1
ENST00000409391	ENSG00000071073	MGAT4A	transcript	0.0502583333333333	0.00542766666666667	3.21095880207866	0.0187235281445599	0.798762068449815
ENST00000409399	ENSG00000108825	PTGES3L-AARSD1	transcript	0.060859	0	Inf	0.0228682680864404	0.874530715347767
ENST00000409404	ENSG00000165323	FAT3	transcript	0	0.00810533333333333	-Inf	0.00481960464009256	0.444406691813611
ENST00000409414	ENSG00000197191	CYSRT1	transcript	0	0.0320955	-Inf	0.0421044246360607	1
ENST00000409419	ENSG00000105223	PLD3	transcript	2.54720316666667	0.0241263333333333	6.7221615497009	0.0246379509183958	0.899775589932972
ENST00000409421	ENSG00000155545	MIER3	transcript	0.0119736666666667	0	Inf	0.0473120378010798	1
ENST00000409438	ENSG00000204843	DCTN1	transcript	0	0.044174	-Inf	0.0324529343819758	1
ENST00000409449	ENSG00000240344	PPIL3	transcript	0.282847	0.0232143333333333	3.6069341137482	0.00711304567744841	0.529977336877975
ENST00000409476	ENSG00000014641	MDH1	transcript	0	0.179385166666667	-Inf	0.0321872418676459	1
ENST00000409480	ENSG00000204120	GIGYF2	transcript	0.00503483333333333	0.1541395	-4.93614878412346	0.00314257445399746	0.362533146202741
ENST00000409508	ENSG00000105877	DNAH11	transcript	0.001701	0.019027	-3.48359306272287	0.0383541524154563	1
ENST00000409534	ENSG00000086200	IPO11	transcript	0.179931833333333	0.0163301666666667	3.46183902880033	0.0175631250940915	0.780798255834977
ENST00000409549	ENSG00000115318	LOXL3	transcript	0.0329786666666667	0.342977333333333	-3.37850825814888	0.00746517681680348	0.537428228702931
ENST00000409556	ENSG00000115548	KDM3A	transcript	0.180345666666667	0.00296433333333333	5.92691326341186	0.00104956729951084	0.222675774762021
ENST00000409579	ENSG00000144218	AFF3	transcript	0.470674166666667	0.0276863333333333	4.08748276497504	0.0102529197323114	0.616230370245732
ENST00000409606	ENSG00000048991	R3HDM1	transcript	0.0529955	0	Inf	0.0208000326482491	0.841503665022253
ENST00000409646	ENSG00000140264	SERF2	transcript	0	0.122012166666667	-Inf	0.040729040241883	1
ENST00000409660	ENSG00000144320	LNPK	transcript	2.44229016666667	0	Inf	0.00013336284061584	0.0771508280186861
ENST00000409697	ENSG00000175455	CCDC14	transcript	0.4942715	0.074792	2.72434785414986	0.0138801524108762	0.699009403019199
ENST00000409735	ENSG00000105223	PLD3	transcript	1.30842083333333	4.40020883333333	-1.74974535946106	0.00478448749081792	0.441616947513757
ENST00000409743	ENSG00000115661	STK16	transcript	0	0.188967	-Inf	0.0217936436522081	0.861361046436816
ENST00000409765	ENSG00000169193	CCDC126	transcript	1.2976485	0.0201946666666667	6.00578150350662	0.000995640249343497	0.219699749815508
ENST00000409815	ENSG00000135899	SP110	transcript	1.84172666666667	7.10868433333333	-1.94852360745734	0.029982523853988	0.986653162695093
ENST00000409890	ENSG00000115459	ELMOD3	transcript	0.0280461666666667	0.1619295	-2.5294903342251	0.00390473961852172	0.397587416874703
ENST00000409917	ENSG00000115274	INO80B	transcript	0	0.230259166666667	-Inf	0.0120891576847974	0.66144442573598
ENST00000409920	ENSG00000196975	ANXA4	transcript	0.569112	0.0146445	5.28028175776976	0.0034825200987941	0.379318834836905
ENST00000409921	ENSG00000042493	CAPG	transcript	0	1.36561383333333	-Inf	0.00146351707681827	0.265865329180534
ENST00000409936	ENSG00000138078	PREPL	transcript	0.161556	0.00169033333333333	6.57858274768813	0.0376824377222926	1
ENST00000409949	ENSG00000081177	EXD2	transcript	0.0293463333333333	0	Inf	0.0423280148446443	1
ENST00000409955	ENSG00000144231	POLR2D	transcript	0.163088666666667	0	Inf	0.00178194897205173	0.290026106713938
ENST00000409991	ENSG00000160703	NLRX1	transcript	0.802570666666667	0.130780666666667	2.61747914501173	0.0055113415866938	0.473126275625203
ENST00000409993	ENSG00000172269	DPAGT1	transcript	0.046918	0.118984333333333	-1.34255820517211	0.0439976794764658	1
ENST00000410007	ENSG00000163939	PBRM1	transcript	0.2949395	0	Inf	0.000568990182216993	0.167688901846769
ENST00000410020	ENSG00000135636	DYSF	transcript	0.243219666666667	0.791750333333333	-1.70278568026912	0.0228015876597807	0.874129717426854
ENST00000410033	ENSG00000204120	GIGYF2	transcript	0.117103	0.0143968333333333	3.02395461339083	0.0497184901273444	1
ENST00000410041	ENSG00000135636	DYSF	transcript	0.237307833333333	0.825756166666667	-1.79895611498121	0.0498991820548953	1
ENST00000410069	ENSG00000169193	CCDC126	transcript	0.853109333333333	0.0428036666666667	4.31692435541448	0.00679693143642344	0.522719134388788
ENST00000410115	ENSG00000150540	HNMT	transcript	0	0.139697	-Inf	0.034319257715292	1
ENST00000411425	ENSG00000144026	ZNF514	transcript	0.153236	0	Inf	0.000206479715068122	0.096678736446146
ENST00000411604	ENSG00000130768	SMPDL3B	transcript	0	0.123439833333333	-Inf	0.0111394626873099	0.634320814153557
ENST00000411682	ENSG00000198218	QRICH1	transcript	0.554612833333333	0	Inf	0.0154579906608658	0.736993176783796
ENST00000411789	ENSG00000205022	PABPN1L	transcript	0	0.0875735	-Inf	0.00562558225199814	0.478411524379898
ENST00000412035	ENSG00000114268	PFKFB4	transcript	0.263415333333333	0.0022345	6.88124347195783	0.010750061837051	0.622564481588664
ENST00000412104	ENSG00000028116	VRK2	transcript	0.454935833333333	0.0615746666666667	2.88525425611595	0.0437280805211165	1
ENST00000412148	ENSG00000115355	CCDC88A	transcript	0.19156	0	Inf	0.00386459168058019	0.396926166412967
ENST00000412271	ENSG00000073737	DHRS9	transcript	0	0.326632833333333	-Inf	0.00185687544313693	0.295360266414906
ENST00000412272	ENSG00000148634	HERC4	transcript	0	0.061085	-Inf	0.0152591812353626	0.731631329727988
ENST00000412359	ENSG00000156970	BUB1B	transcript	0.0379435	0	Inf	0.00596207337038663	0.493002375082818
ENST00000412416	ENSG00000086300	SNX10	transcript	0.533901166666667	0.0835955	2.67507551324585	0.0407845560381269	1
ENST00000412516	ENSG00000169084	DHRSX	transcript	0	0.195693	-Inf	0.00585955788769334	0.489149214292048
ENST00000412877	ENSG00000163882	POLR2H	transcript	0.147514833333333	0	Inf	0.00602993020798647	0.495560941226076
ENST00000412920	ENSG00000113108	APBB3	transcript	1.05597616666667	0.0462018333333333	4.51448336296941	0.0065278435087058	0.511113264377762
ENST00000413186	ENSG00000131018	SYNE1	transcript	0.0751538333333333	0	Inf	0.0123100232850567	0.66392984849482
ENST00000413265	ENSG00000135218	CD36	transcript	0.358630833333333	0.0555203333333333	2.69141139471901	0.0186797945804216	0.797645671258484
ENST00000413316	ENSG00000123983	ACSL3	transcript	0.0782488333333333	0.00256266666666667	4.93235150155154	0.0378446438486814	1
ENST00000413344	ENSG00000166169	POLL	transcript	0.350325666666667	0	Inf	0.0265942799666289	0.933873171287557
ENST00000413371	ENSG00000243943	ZNF512	transcript	0.345306666666667	0.0729451666666667	2.24299389415218	0.0118410493155652	0.656664728703818
ENST00000413374	ENSG00000213672	NCKIPSD	transcript	0.00854966666666667	0.0625163333333333	-2.87029308622877	0.0330368429671618	1
ENST00000413459	ENSG00000162066	AMDHD2	transcript	0	0.0600771666666667	-Inf	0.0487359945378987	1
ENST00000413566	ENSG00000070367	EXOC5	transcript	0.00344283333333333	0.078214	-4.50575862019607	0.046000534892291	1
ENST00000413590	ENSG00000108384	RAD51C	transcript	0.296305	0	Inf	0.00694481912419519	0.526513519995849
ENST00000413716	ENSG00000115355	CCDC88A	transcript	0.0147445	0	Inf	0.0233981265762403	0.885054717066239
ENST00000413725	ENSG00000168066	SF1	transcript	0.0430151666666667	0.853166333333333	-4.30990970407128	0.00179225217209147	0.290680899161085
ENST00000413726	ENSG00000064012	CASP8	transcript	0.342537666666667	0	Inf	0.00982505061489652	0.606514104003453
ENST00000413756	ENSG00000129103	SUMF2	transcript	0.146667666666667	0.0247	2.56996791262975	0.0440573419010435	1
ENST00000413844	ENSG00000066322	ELOVL1	transcript	1.061374	0.0931941666666667	3.50954964840304	0.0079921178390073	0.557182601836727
ENST00000413890	ENSG00000126777	KTN1	transcript	0.117668666666667	0	Inf	0.00167412806142389	0.282625801447629
ENST00000413918	ENSG00000184047	DIABLO	transcript	0	0.114555333333333	-Inf	0.00574390325287322	0.484263871978622
ENST00000414023	ENSG00000133818	RRAS2	transcript	0.366634166666667	0.0193715	4.24233366092752	0.00703466464247745	0.529977336877975
ENST00000414083	ENSG00000204209	DAXX	transcript	0.156042	0	Inf	0.00954006710891145	0.599064827645078
ENST00000414200	ENSG00000112576	CCND3	transcript	0	2.32380883333333	-Inf	0.000698951233988423	0.182945953391927
ENST00000414263	ENSG00000133030	MPRIP	transcript	0.1122565	0.00922766666666667	3.60468928355853	0.0121901717149889	0.662309118549185
ENST00000414439	ENSG00000138380	CARF	transcript	0.542280333333333	0	Inf	0.000923030551365178	0.212777283826757
ENST00000414443	ENSG00000184182	UBE2F	transcript	0.0013955	0.118005	-6.40192205480855	0.0103786503620762	0.618936913417973
ENST00000414563	ENSG00000175048	ZDHHC14	transcript	0.0250051666666667	0.193583	-2.95265413794805	0.0127495911356518	0.672853930793479
ENST00000414675	ENSG00000186001	LRCH3	transcript	0.364824	1.69438633333333	-2.21549031228678	0.00355849456556881	0.383848300377419
ENST00000414771	ENSG00000112031	MTRF1L	transcript	0.0449993333333333	0	Inf	0.0347875983601735	1
ENST00000414833	ENSG00000108587	GOSR1	transcript	0.821323166666667	0	Inf	3.53885642620799e-05	0.0329050314328277
ENST00000414857	ENSG00000138380	CARF	transcript	0.0920696666666667	0	Inf	0.0452897728994014	1
ENST00000414861	ENSG00000080345	RIF1	transcript	0	0.472003333333333	-Inf	0.00214244102303089	0.310242442300456
ENST00000414862	ENSG00000136527	TRA2B	transcript	0	0.1729565	-Inf	0.0202938756227732	0.831732436055755
ENST00000414880	ENSG00000125826	RBCK1	transcript	0.174868333333333	0.466261666666667	-1.41487076727855	0.0254944921915562	0.914870507032039
ENST00000414914	ENSG00000106415	GLCCI1	transcript	0.195629333333333	0	Inf	0.0385499531922422	1
ENST00000414982	ENSG00000032444	PNPLA6	transcript	0	0.241279833333333	-Inf	0.00181655241718289	0.292532576756447
ENST00000414986	ENSG00000052749	RRP12	transcript	0.4172675	0	Inf	0.000501533173032576	0.156701231269613
ENST00000415095	ENSG00000186522	SEPT10	transcript	0	0.0543103333333333	-Inf	0.0174375828772915	0.777481150948344
ENST00000415168	ENSG00000198453	ZNF568	transcript	0.0154675	0	Inf	0.0184057210027497	0.795028379652874
ENST00000415428	ENSG00000105983	LMBR1	transcript	0.340182833333333	0.0110561666666667	4.94338716594732	0.0113478636885552	0.640893632414059
ENST00000415430	ENSG00000101842	VSIG1	transcript	0.206669166666667	0.0495696666666667	2.05979370413965	0.047655620456861	1
ENST00000415447	ENSG00000100280	AP1B1	transcript	0.148332333333333	0.00132583333333333	6.80578986923067	0.0104617375056867	0.619328596330424
ENST00000415516	ENSG00000135913	USP37	transcript	0.0506553333333333	0.00344633333333333	3.87758002108429	0.0262103317840714	0.927006769582665
ENST00000415548	ENSG00000163468	CCT3	transcript	0.00724533333333333	0.233272333333333	-5.00881933525988	0.0311890305281531	1
ENST00000415570	ENSG00000172071	EIF2AK3	transcript	0.0164858333333333	0	Inf	0.0141140314246903	0.704344452828293
ENST00000415593	ENSG00000185624	P4HB	transcript	0	0.289035666666667	-Inf	0.00763232518109186	0.544049099132842
ENST00000415665	ENSG00000114346	ECT2	transcript	0.202924833333333	0.00527416666666667	5.2658584564646	0.00991364372613346	0.607881827021261
ENST00000415930	ENSG00000105220	GPI	transcript	0.00241266666666667	0.232995	-6.59352657821175	0.000310981812265268	0.122804013473882
ENST00000415943	ENSG00000151136	BTBD11	transcript	0.0406095	0.2514195	-2.63020737951171	0.0245899360685441	0.899775589932972
ENST00000415953	ENSG00000178038	ALS2CL	transcript	0.012202	0	Inf	0.0461523572021335	1
ENST00000416000	ENSG00000116906	GNPAT	transcript	0.142692	0	Inf	0.00547362884352816	0.471224966553028
ENST00000416005	ENSG00000243943	ZNF512	transcript	0.0353361666666667	0	Inf	0.0422404316320815	1
ENST00000416109	ENSG00000177675	CD163L1	transcript	0	0.017125	-Inf	0.0337665533221578	1
ENST00000416195	ENSG00000172845	SP3	transcript	0.296605333333333	0	Inf	0.00514626178907938	0.457347580228116
ENST00000416235	ENSG00000073849	ST6GAL1	transcript	0.3956105	0.0453565	3.12469949550916	0.0231013147654861	0.879370039218471
ENST00000416425	ENSG00000093167	LRRFIP2	transcript	0.320940833333333	0	Inf	0.000119513888546088	0.0723117690311347
ENST00000416445	ENSG00000136436	CALCOCO2	transcript	0.169113666666667	0	Inf	0.00939255491197497	0.596759479269388
ENST00000416518	ENSG00000188846	RPL14	transcript	0.864286666666667	0	Inf	0.00159615058827421	0.275609082091265
ENST00000416568	ENSG00000114268	PFKFB4	transcript	0.265163666666667	0	Inf	0.000107284391796952	0.0676673950344315
ENST00000416629	ENSG00000148341	SH3GLB2	transcript	1.04042733333333	0	Inf	5.52042587958346e-05	0.0455811527739244
ENST00000416683	ENSG00000160796	NBEAL2	transcript	0.517189166666667	0.0153665	5.07283154845843	0.0253581979003723	0.913951715992584
ENST00000416754	ENSG00000159216	RUNX1	transcript	0.310200666666667	0.0137998333333333	4.49047903878258	0.0181203274367346	0.789561029224916
ENST00000416776	ENSG00000126391	FRMD8	transcript	0.0788786666666667	0	Inf	0.0336476153091933	1
ENST00000416778	ENSG00000214078	CPNE1	transcript	0.327809833333333	1.65866166666667	-2.33908859896265	0.0482302324448363	1
ENST00000416965	ENSG00000028839	TBPL1	transcript	0.123140666666667	0	Inf	0.0306110789880466	0.995791994659504
ENST00000417044	ENSG00000171307	ZDHHC16	transcript	0.250215	0	Inf	0.00156908959851924	0.272694301054328
ENST00000417060	ENSG00000160298	C21orf58	transcript	0	0.258080166666667	-Inf	0.00346933603651931	0.379318834836905
ENST00000417224	ENSG00000148341	SH3GLB2	transcript	1.61779666666667	0	Inf	2.26277427255967e-05	0.0239757423795347
ENST00000417376	ENSG00000138399	FASTKD1	transcript	0.294225166666667	0.0236266666666667	3.63843264508042	0.0498524161287356	1
ENST00000417439	ENSG00000012223	LTF	transcript	0.449048833333333	0	Inf	0.00631459965967352	0.50199068260483
ENST00000417582	ENSG00000167491	GATAD2A	transcript	0.0540356666666667	2.29367366666667	-5.40760435182375	0.0141812269200197	0.705157596094691
ENST00000417621	ENSG00000146674	IGFBP3	transcript	0.133275666666667	0.0016265	6.35649876609786	0.0212784446427852	0.850888476475006
ENST00000417661	ENSG00000168918	INPP5D	transcript	0.0324193333333333	0.289977166666667	-3.1610129753693	0.0170734202203199	0.770722361585764
ENST00000417686	ENSG00000180902	D2HGDH	transcript	0.0060385	0.146817333333333	-4.60368827350176	0.0280519854222476	0.957467709874347
ENST00000417702	ENSG00000093000	NUP50	transcript	1.02795616666667	0.116885333333333	3.1366129292664	0.0144122036150381	0.71179357984548
ENST00000417724	ENSG00000231389	HLA-DPA1	transcript	2.00983366666667	0	Inf	0.00628732175503369	0.50199068260483
ENST00000417856	ENSG00000174996	KLC2	transcript	0.003993	0.0645871666666667	-4.01570255585974	0.0211139478817725	0.848007225068161
ENST00000417981	ENSG00000130159	ECSIT	transcript	3.78428583333333	0.196701	4.26594486471739	0.0366551732794317	1
ENST00000418037	ENSG00000146828	SLC12A9	transcript	0	0.0766333333333333	-Inf	0.0148233634656584	0.721165607054741
ENST00000418101	ENSG00000071054	MAP4K4	transcript	0.2791385	0	Inf	0.0198116649129315	0.822768388530865
ENST00000418179	ENSG00000151849	CENPJ	transcript	0.0664896666666667	0	Inf	0.0486919579763503	1
ENST00000418210	ENSG00000180694	TMEM64	transcript	0.0559521666666667	2.73333333333333e-05	10.9993168742131	0.00883298039146643	0.582611070482889
ENST00000418265	ENSG00000261796	ISY1-RAB43	transcript	0	0.474424333333333	-Inf	0.000210761242128675	0.096678736446146
ENST00000418277	ENSG00000117308	GALE	transcript	0	0.0808378333333333	-Inf	0.0329243750186079	1
ENST00000418321	ENSG00000184708	EIF4ENIF1	transcript	0.243101333333333	0	Inf	0.00589313499440464	0.490174665887969
ENST00000418434	ENSG00000137757	CASP5	transcript	0	0.305814	-Inf	0.0013100951141435	0.249977707441352
ENST00000418774	ENSG00000130714	POMT1	transcript	0	0.146014833333333	-Inf	0.0162770912867926	0.753884148966314
ENST00000418849	ENSG00000187118	CMC1	transcript	0.129629	0	Inf	0.0244148836882229	0.895797074946553
ENST00000418919	ENSG00000135677	GNS	transcript	0.247360666666667	0.0535965	2.20640541572991	0.0188212225784616	0.799812198248406
ENST00000418961	ENSG00000168958	MFF	transcript	0.155039666666667	0	Inf	0.0197560636099184	0.822339357181867
ENST00000418975	ENSG00000130592	LSP1	transcript	0	0.193821333333333	-Inf	0.0314448938341679	1
ENST00000419242	ENSG00000162600	OMA1	transcript	0.5749405	0	Inf	6.83178949850232e-05	0.0521426286723927
ENST00000419292	ENSG00000127989	MTERF1	transcript	0.3090165	0.0630576666666667	2.29294018134987	0.0239198705939603	0.892287416537804
ENST00000419336	ENSG00000087085	ACHE	transcript	0	0.0239368333333333	-Inf	0.0385786077640048	1
ENST00000419338	ENSG00000198563	DDX39B	transcript	0	0.247637833333333	-Inf	0.0181059422917211	0.789561029224916
ENST00000419472	ENSG00000197969	VPS13A	transcript	0.0636343333333333	0.004107	3.953648516302	0.00389024304992453	0.39713081027259
ENST00000419477	ENSG00000164924	YWHAZ	transcript	7.46878983333333	0.529047	3.81940670162117	0.0164492958894405	0.757994570856636
ENST00000419549	ENSG00000012124	CD22	transcript	0.782719333333333	0.130649166666667	2.5827971575961	0.0182460016266314	0.791792868020271
ENST00000419562	ENSG00000136986	DERL1	transcript	0.135074333333333	0	Inf	0.0233337620590656	0.88442733103665
ENST00000419582	ENSG00000119383	PTPA	transcript	0.0559298333333333	0.204975166666667	-1.87375919732706	0.0384414583622844	1
ENST00000419842	ENSG00000154822	PLCL2	transcript	0.295949166666667	0.047267	2.64644418847484	0.0108211259064852	0.625194638784072
ENST00000420089	ENSG00000171307	ZDHHC16	transcript	0.256368	0	Inf	0.0086594576291487	0.580068987608152
ENST00000420111	ENSG00000184371	CSF1	transcript	0.106154833333333	0	Inf	0.0316784495051081	1
ENST00000420131	ENSG00000135164	DMTF1	transcript	0.00179383333333333	0.152879333333333	-6.41320372761051	0.0138047521267146	0.699009403019199
ENST00000420250	ENSG00000138381	ASNSD1	transcript	0.128957833333333	0	Inf	0.0174367195704776	0.777481150948344
ENST00000420290	ENSG00000183597	TANGO2	transcript	0	1.4836065	-Inf	0.000328888667468679	0.127111971161033
ENST00000420393	ENSG00000072756	TRNT1	transcript	0.00262616666666667	0.202316666666667	-6.2675128843695	0.0134165118142016	0.690008315699241
ENST00000420474	ENSG00000087586	AURKA	transcript	0	1.5029725	-Inf	0.00239917070624877	0.321046088224594
ENST00000420484	ENSG00000148337	CIZ1	transcript	0	0.0889775	-Inf	0.0395597159393107	1
ENST00000420541	ENSG00000121858	TNFSF10	transcript	0.203188666666667	0	Inf	0.0100782262629205	0.610378041450312
ENST00000420576	ENSG00000103342	GSPT1	transcript	0	0.0809051666666667	-Inf	0.0388501732249049	1
ENST00000420607	ENSG00000117054	ACADM	transcript	1.641166	0.0282123333333333	5.86225137054258	0.000178790452131392	0.0911298828037067
ENST00000420632	ENSG00000168389	MFSD2A	transcript	0	0.0321048333333333	-Inf	0.0446102707624012	1
ENST00000420747	ENSG00000003436	TFPI	transcript	0.00522	0.116638166666667	-4.48184633147366	0.039152833452431	1
ENST00000420761	ENSG00000188690	UROS	transcript	0.1433205	0.4850025	-1.75874720207515	0.0366091427313894	1
ENST00000420799	ENSG00000138614	VWA9	transcript	0.132570833333333	0	Inf	0.0385228556685279	1
ENST00000421052	ENSG00000070950	RAD18	transcript	0	0.192071166666667	-Inf	0.0456338269389458	1
ENST00000421138	ENSG00000004700	RECQL	transcript	0.382186166666667	0.0665115	2.52259984774418	0.030231016674471	0.99195523463108
ENST00000421182	ENSG00000115414	FN1	transcript	0	0.1594845	-Inf	0.000429584828735921	0.143974324981328
ENST00000421521	ENSG00000145819	ARHGAP26	transcript	0.732860333333333	0	Inf	0.00328816348041989	0.370371957009758
ENST00000421682	ENSG00000004534	RBM6	transcript	0.0818726666666667	0	Inf	0.0060317913576795	0.495560941226076
ENST00000421702	ENSG00000162747	FCGR3B	transcript	7.40628366666667	26.7698025	-1.85378478315403	0.00259910503568759	0.33484214874656
ENST00000421717	ENSG00000168385	SEPT2	transcript	0	0.199928166666667	-Inf	0.0372549321620272	1
ENST00000421752	ENSG00000198088	NUP62CL	transcript	0.176330333333333	0	Inf	0.00152624140490916	0.267607867955357
ENST00000421828	ENSG00000187186	RP11-195F19.5	transcript	0.00203416666666667	0.0582751666666667	-4.84037143106227	0.033139475176292	1
ENST00000421892	ENSG00000185347	C14orf80	transcript	0.0226793333333333	0.267487333333333	-3.56002043785693	0.00918567283832639	0.592955746653159
ENST00000422031	ENSG00000167770	OTUB1	transcript	0.167908	0.477880666666667	-1.50897943319325	0.0477916343547452	1
ENST00000422081	ENSG00000241489	AF011889.5	transcript	0.125396833333333	0	Inf	0.00526024653915116	0.464535479436651
ENST00000422248	ENSG00000144893	MED12L	transcript	0.138980666666667	0	Inf	0.0193217668001255	0.812453458158053
ENST00000422288	ENSG00000075711	DLG1	transcript	0.1795065	0	Inf	0.000198946054853713	0.0951014496425712
ENST00000422361	ENSG00000079102	RUNX1T1	transcript	0.0551416666666667	0.00508133333333333	3.43986386117935	0.0497904716578691	1
ENST00000422485	ENSG00000196083	IL1RAP	transcript	0.961679166666667	0.0961613333333333	3.32202686033626	0.0105915437542904	0.619725145707332
ENST00000422489	ENSG00000093000	NUP50	transcript	0.206345666666667	0	Inf	0.0310746121112088	1
ENST00000422537	ENSG00000158411	MITD1	transcript	0.0234531666666667	5.10631616666667	-7.76635632750661	0.000246682831157346	0.109292527511541
ENST00000422552	ENSG00000082898	XPO1	transcript	10.3374061666667	0.276041833333333	5.22684350400018	0.00243060318340447	0.322747856919168
ENST00000422646	ENSG00000077380	DYNC1I2	transcript	0.127498666666667	0	Inf	0.0237531313324111	0.890381194017777
ENST00000422731	ENSG00000127837	AAMP	transcript	0.0012375	0.148756166666667	-6.90937714096953	0.00879837424556638	0.58138176450428
ENST00000422782	ENSG00000168288	MMADHC	transcript	0.3009275	0.00867983333333333	5.11560480102605	0.0050178911009382	0.451140912083851
ENST00000422854	ENSG00000132436	FIGNL1	transcript	0.123767166666667	0	Inf	0.0497998325929752	1
ENST00000422886	ENSG00000065413	ANKRD44	transcript	0	0.380793333333333	-Inf	0.0032509150901894	0.369877772916436
ENST00000422922	ENSG00000004866	ST7	transcript	0	0.177457833333333	-Inf	0.00491641174496374	0.448374605481211
ENST00000422970	ENSG00000074706	IPCEF1	transcript	0.056009	0.00561133333333333	3.3192431485155	0.0223691186187871	0.871589531768057
ENST00000422997	ENSG00000178234	GALNT11	transcript	0	0.0348366666666667	-Inf	0.0128853387352832	0.673620632142575
ENST00000423057	ENSG00000128512	DOCK4	transcript	0.000356666666666667	0.0454153333333333	-6.99245926806631	0.0258246881749276	0.921532386525139
ENST00000423108	ENSG00000156990	RPUSD3	transcript	0.069773	0.275992333333333	-1.98388742055123	0.0254843371558363	0.914870507032039
ENST00000423113	ENSG00000150093	ITGB1	transcript	0.0499841666666667	0.00216433333333333	4.52947655535078	0.0160820750202202	0.75136546487217
ENST00000423140	ENSG00000179115	FARSA	transcript	0.290661166666667	0	Inf	0.00657800051004622	0.513387347636557
ENST00000423339	ENSG00000149231	CCDC82	transcript	0.2953745	0.0530791666666667	2.47632765610876	0.0246168983402632	0.899775589932972
ENST00000423422	ENSG00000116584	ARHGEF2	transcript	0.239672166666667	0.0208683333333333	3.52167508912684	0.0452763713705283	1
ENST00000423538	ENSG00000160785	SLC25A44	transcript	1.01389616666667	0.243469333333333	2.0580979418589	0.0100764665197187	0.610378041450312
ENST00000423725	ENSG00000023228	NDUFS1	transcript	0	0.190753	-Inf	0.00157026280706208	0.272694301054328
ENST00000423813	ENSG00000132254	ARFIP2	transcript	0	0.0652441666666667	-Inf	0.0445885384690784	1
ENST00000423855	ENSG00000185946	RNPC3	transcript	0.493479833333333	0.0233693333333333	4.40030264490008	0.0193097485952644	0.812453458158053
ENST00000424077	ENSG00000153234	NR4A2	transcript	0	0.134307166666667	-Inf	0.0161330042577542	0.752197182602938
ENST00000424085	ENSG00000134644	PUM1	transcript	0	0.106743166666667	-Inf	0.0016403926541059	0.279004986534024
ENST00000424123	ENSG00000171634	BPTF	transcript	1.58164966666667	0	Inf	1.63309017353247e-12	2.96650830022174e-08
ENST00000424132	ENSG00000144468	RHBDD1	transcript	17.3240135	0	Inf	1.11741753307389e-06	0.00349963611867021
ENST00000424171	ENSG00000026559	KCNG1	transcript	0	0.0795535	-Inf	0.0340148070324714	1
ENST00000424232	ENSG00000128271	ADORA2A	transcript	0.375178166666667	0	Inf	0.0184239526696796	0.795028379652874
ENST00000424236	ENSG00000132912	DCTN4	transcript	0.674374833333333	0.0882461666666667	2.9339451825542	0.0036283124309233	0.389069039596941
ENST00000424287	ENSG00000099917	MED15	transcript	0.122116333333333	0	Inf	0.010305065155595	0.617508960119664
ENST00000424381	ENSG00000170142	UBE2E1	transcript	0.0049185	0.514511	-6.70883970890405	0.0124171151183565	0.665962606918064
ENST00000424441	ENSG00000185658	BRWD1	transcript	0.225812333333333	0	Inf	0.0259568962428055	0.922874455455794
ENST00000424443	ENSG00000140391	TSPAN3	transcript	0.119178833333333	0	Inf	0.0248017366755985	0.903284814873282
ENST00000424626	ENSG00000013563	DNASE1L1	transcript	0	0.0780711666666667	-Inf	0.0416347309777215	1
ENST00000424629	ENSG00000171469	ZNF561	transcript	0.0658741666666667	0.000254666666666667	8.01495885845762	0.0064431999041945	0.508430609294931
ENST00000424645	ENSG00000162736	NCSTN	transcript	0.176513833333333	0	Inf	0.0049510509289008	0.450073700430992
ENST00000424697	ENSG00000166526	ZNF3	transcript	0.020936	0.155599833333333	-2.89378278040888	0.0106172326354617	0.619725145707332
ENST00000424712	ENSG00000133056	PIK3C2B	transcript	0.312614166666667	0	Inf	0.00219292840721775	0.310242442300456
ENST00000425063	ENSG00000197343	ZNF655	transcript	0.00266233333333333	0.345199166666667	-7.01859395857271	0.00248806310629403	0.326087058627929
ENST00000425121	ENSG00000196642	RABL6	transcript	0	0.137417166666667	-Inf	0.000947172899763967	0.214531118755766
ENST00000425169	ENSG00000025708	TYMP	transcript	8.553478	15.4473705	-0.852778208441164	0.0473888404156537	1
ENST00000425278	ENSG00000145332	KLHL8	transcript	2.89550516666667	0	Inf	1.41481800770535e-12	2.96650830022174e-08
ENST00000425401	ENSG00000112561	TFEB	transcript	0.0368973333333333	0.387874333333333	-3.39400085426893	0.0499007004227454	1
ENST00000425508	ENSG00000122507	BBS9	transcript	0.0116658333333333	0.2669845	-4.51639471439965	0.0314151355373792	1
ENST00000425628	ENSG00000108406	DHX40	transcript	0.0886681666666667	0	Inf	0.0458803935993806	1
ENST00000425642	ENSG00000171130	ATP6V0E2	transcript	0.519285833333333	0.0626788333333333	3.05047863601389	0.0185894797523706	0.79534592787575
ENST00000425686	ENSG00000125846	ZNF133	transcript	0.0834288333333333	0	Inf	0.0106562666203818	0.619725145707332
ENST00000425699	ENSG00000188613	NANOS1	transcript	0	0.0069535	-Inf	0.0477723168889845	1
ENST00000425752	ENSG00000177119	ANO6	transcript	0.266651333333333	0.04826	2.46605472126264	0.0165081204202975	0.75993412933275
ENST00000425762	ENSG00000100804	PSMB5	transcript	0	0.503855166666667	-Inf	0.00678873143701105	0.522530959971634
ENST00000425876	ENSG00000250506	CDK3	transcript	0.127675166666667	0	Inf	0.00939321024192559	0.596759479269388
ENST00000425986	ENSG00000040608	RTN4R	transcript	0.0270475	0.256234333333333	-3.24389664108021	0.00582586711782007	0.488195705153021
ENST00000426105	ENSG00000134644	PUM1	transcript	0.0835573333333333	0.389350333333333	-2.22023050562527	0.0123564906199027	0.665134878890488
ENST00000426264	ENSG00000153234	NR4A2	transcript	0.185479833333333	0	Inf	0.0150929987127086	0.727721594123697
ENST00000426310	ENSG00000162959	MEMO1	transcript	0	0.195977333333333	-Inf	0.0139601513099348	0.700127411775168
ENST00000426588	ENSG00000168259	DNAJC7	transcript	0.0636586666666667	0.3325135	-2.38498406991559	0.0220050388023973	0.866323211628842
ENST00000426613	ENSG00000013619	MAMLD1	transcript	0.0426306666666667	0	Inf	0.0226596745286146	0.874129717426854
ENST00000426744	ENSG00000205189	ZBTB10	transcript	0	0.102401333333333	-Inf	6.30631479626082e-06	0.0109294304597567
ENST00000426820	ENSG00000163349	HIPK1	transcript	0.0581435	0.005668	3.3587062550382	0.0269121451839148	0.941562244348636
ENST00000426907	ENSG00000086758	HUWE1	transcript	0.246351	0.887807666666667	-1.84953183919552	0.0118068110437441	0.656664728703818
ENST00000426915	ENSG00000101473	ACOT8	transcript	0	0.0525865	-Inf	0.0387308562693964	1
ENST00000426919	ENSG00000166169	POLL	transcript	0.173181333333333	0.002677	6.01552248571781	0.00442117549482068	0.423579392739544
ENST00000426960	ENSG00000182196	ARL6IP4	transcript	0.213932833333333	0	Inf	0.014775527585206	0.721061753577563
ENST00000427072	ENSG00000161203	AP2M1	transcript	0.230680333333333	0	Inf	0.0485907313277917	1
ENST00000427155	ENSG00000196155	PLEKHG4	transcript	0	0.0709811666666667	-Inf	0.00777865281864729	0.54867695658697
ENST00000427179	ENSG00000145908	ZNF300	transcript	0.0619066666666667	0.00583833333333333	3.4064662927646	0.0103976896991939	0.619210221592552
ENST00000427183	ENSG00000115677	HDLBP	transcript	0.009341	0.0949816666666667	-3.34600016082674	0.00523214649067558	0.462716363208968
ENST00000427207	ENSG00000135272	MDFIC	transcript	0.784249166666667	0.066385	3.56238289123716	0.013168979563019	0.682689822380825
ENST00000427363	ENSG00000131196	NFATC1	transcript	0	0.0449615	-Inf	0.0295918905993651	0.978763096754311
ENST00000427442	ENSG00000185513	L3MBTL1	transcript	0	0.0491275	-Inf	0.0122199831266121	0.663210711952882
ENST00000427531	ENSG00000091831	ESR1	transcript	0	0.0208921666666667	-Inf	0.0314438705178977	1
ENST00000427614	ENSG00000185347	C14orf80	transcript	0.1376035	0	Inf	0.0401335027369054	1
ENST00000427641	ENSG00000114503	NCBP2	transcript	0.085105	0	Inf	0.013617561953372	0.694035038544686
ENST00000427887	ENSG00000088387	DOCK9	transcript	0.684921	0.052447	3.7070054374207	0.000392122013165418	0.141327308911703
ENST00000427905	ENSG00000100316	RPL3	transcript	0	0.7696985	-Inf	0.00387772794445043	0.396926166412967
ENST00000427943	ENSG00000121390	PSPC1	transcript	0.0216861666666667	0.8133875	-5.22909585575151	0.0173364508943463	0.77545403093137
ENST00000427999	ENSG00000233024	RP11-1212A22.4	transcript	0.2391465	0.0359081666666667	2.7355107755706	0.0185317231523236	0.795235645942663
ENST00000428041	ENSG00000187951	ARHGAP11B	transcript	0.1383495	0	Inf	0.0067683695355625	0.521848185965589
ENST00000428064	ENSG00000169756	LIMS1	transcript	0.106876166666667	0.988719666666667	-3.20962136060526	0.00202849879423953	0.30450376610696
ENST00000428079	ENSG00000116198	CEP104	transcript	0.121744	0	Inf	0.0225256283802356	0.873565413166053
ENST00000428286	ENSG00000106772	PRUNE2	transcript	0	0.00552216666666667	-Inf	0.0149858170720804	0.724753373573857
ENST00000428334	ENSG00000157985	AGAP1	transcript	0.0499948333333333	0	Inf	0.00247014658940346	0.325146469539956
ENST00000428361	ENSG00000144579	CTDSP1	transcript	0	0.281591833333333	-Inf	0.0228385336576265	0.874129717426854
ENST00000428702	ENSG00000151552	QDPR	transcript	0.158698666666667	0	Inf	0.0269892900720934	0.94317132389299
ENST00000428908	ENSG00000153064	BANK1	transcript	0.013269	0.1201645	-3.17887919279549	0.00869379718004566	0.580068987608152
ENST00000428926	ENSG00000133943	C14orf159	transcript	0.0186018333333333	0.698709333333333	-5.23117569130306	0.0202722590005573	0.831732436055755
ENST00000428963	ENSG00000166451	CENPN	transcript	0.171699833333333	0	Inf	0.0138601691708374	0.699009403019199
ENST00000428989	ENSG00000177989	ODF3B	transcript	2.83748866666667	6.7326985	-1.2465702302139	0.0499506511314731	1
ENST00000429040	ENSG00000143570	SLC39A1	transcript	0.150880166666667	0.502726166666667	-1.73636960783367	0.0446254937562908	1
ENST00000429084	ENSG00000221838	AP4M1	transcript	0.0172061666666667	0.398849	-4.53484503812135	0.000969077305955672	0.21693512775769
ENST00000429130	ENSG00000095794	CREM	transcript	0.0431703333333333	0	Inf	0.0280923794857802	0.958101860665102
ENST00000429348	ENSG00000177873	ZNF619	transcript	0.0183213333333333	0	Inf	0.0309523636489927	0.99943522086796
ENST00000429355	ENSG00000179912	R3HDM2	transcript	0	0.2874695	-Inf	0.00143660496034127	0.264128837091085
ENST00000429378	ENSG00000007392	LUC7L	transcript	0	0.102878666666667	-Inf	0.0336422250607776	1
ENST00000429436	ENSG00000075413	MARK3	transcript	0.021481	0.277553333333333	-3.69163195809752	0.044324326786796	1
ENST00000429671	ENSG00000170892	TSEN34	transcript	0.0854358333333333	0	Inf	0.0144076485080051	0.71179357984548
ENST00000429703	ENSG00000048991	R3HDM1	transcript	0.624348833333333	0.0627036666666667	3.31573059654023	0.0138206265733618	0.699009403019199
ENST00000429815	ENSG00000119004	CYP20A1	transcript	0.0164551666666667	0.145894	-3.14830800853148	0.0200977787703236	0.829485666208453
ENST00000429896	ENSG00000185920	PTCH1	transcript	0.352060833333333	0.023284	3.91841390890779	0.00563875675216932	0.478762739344555
ENST00000429904	ENSG00000106565	TMEM176B	transcript	0.255065	2.45466333333333	-3.26658831571668	0.000675588216974236	0.181425389358493
ENST00000429936	ENSG00000184216	IRAK1	transcript	0.334311166666667	0.964924833333333	-1.52922501759434	0.00721702289664937	0.530593486760539
ENST00000429941	ENSG00000072958	AP1M1	transcript	1.46457133333333	0	Inf	0.000304578640895353	0.121165229816303
ENST00000429972	ENSG00000136068	FLNB	transcript	0.192681666666667	0	Inf	0.000406816921019954	0.142088014824296
ENST00000430127	ENSG00000186998	EMID1	transcript	0	0.113069833333333	-Inf	0.0326014850227912	1
ENST00000430142	ENSG00000100038	TOP3B	transcript	0	0.1492205	-Inf	0.0274161630483831	0.950651302502706
ENST00000430289	ENSG00000100031	GGT1	transcript	0.0498526666666667	0	Inf	0.00746871886530879	0.537428228702931
ENST00000430379	ENSG00000178537	SLC25A20	transcript	0.00217283333333333	0.138121333333333	-5.99021483880216	0.00917478481354066	0.592674132780819
ENST00000430514	ENSG00000091181	IL5RA	transcript	0.329919	0.0141828333333333	4.53989418835715	0.00216061876154534	0.310242442300456
ENST00000430553	ENSG00000134333	LDHA	transcript	0.673316333333333	0	Inf	0.00701811378076844	0.529858839682705
ENST00000430575	ENSG00000129824	RPS4Y1	transcript	0.222086166666667	2.5700365	-3.53259741090007	0.0208041445935146	0.841503665022253
ENST00000430705	ENSG00000132670	PTPRA	transcript	25.4196371666667	0.540975	5.5542377030745	0.00125961562931302	0.246220028312606
ENST00000430710	ENSG00000100888	CHD8	transcript	0.0233305	0.298022666666667	-3.67513293029334	0.00453600921151616	0.428702431463013
ENST00000430767	ENSG00000129657	SEC14L1	transcript	0	19.5760851666667	-Inf	3.02213793000234e-07	0.00130707465472601
ENST00000430799	ENSG00000117713	ARID1A	transcript	0.172907	0.00637366666666667	4.7617288960054	0.0495124322158779	1
ENST00000431028	ENSG00000115207	GTF3C2	transcript	0.035472	0.310066	-3.12782275680463	0.00990430596821502	0.607809857812925
ENST00000431048	ENSG00000132670	PTPRA	transcript	14.676916	0	Inf	4.91030708241204e-05	0.0420734566754787
ENST00000431105	ENSG00000144674	GOLGA4	transcript	0.0832215	0.4043855	-2.2807030704968	0.0371729322950349	1
ENST00000431261	ENSG00000138614	VWA9	transcript	0.217373833333333	5.33333333333333e-06	15.3147812596249	0.0149611682944641	0.724025772248727
ENST00000431278	ENSG00000172888	ZNF621	transcript	0.0711476666666667	0	Inf	0.00290340579645562	0.350201635409139
ENST00000431316	ENSG00000133742	CA1	transcript	8.6249515	0.086192	6.64481856369441	0.00267693104241049	0.338932367074939
ENST00000431469	ENSG00000075856	SART3	transcript	0	0.074926	-Inf	0.0262573711022878	0.92758682627977
ENST00000431480	ENSG00000136111	TBC1D4	transcript	0.0727706666666667	0	Inf	0.00714747739573684	0.530593486760539
ENST00000431489	ENSG00000115504	EHBP1	transcript	0.344221833333333	0.0201548333333333	4.09414084941968	0.0431890715951806	1
ENST00000431504	ENSG00000146757	ZNF92	transcript	0.0748116666666667	0	Inf	0.0171920761902997	0.773005108902957
ENST00000431586	ENSG00000117751	PPP1R8	transcript	0	0.125854833333333	-Inf	0.0146164066053476	0.717493924793975
ENST00000431683	ENSG00000166105	GLB1L3	transcript	0.022666	0.000819833333333333	4.789055353358	0.0381305247133846	1
ENST00000431692	ENSG00000106327	TFR2	transcript	0.223079	0.0035835	5.96004154417159	0.00944199882788876	0.596759479269388
ENST00000431707	ENSG00000164398	ACSL6	transcript	0	0.103772	-Inf	0.0198483058737139	0.823655321909476
ENST00000431736	ENSG00000110344	UBE4A	transcript	0.505085166666667	0.0170541666666667	4.88833050728584	0.00365865412532676	0.389828651155925
ENST00000431765	ENSG00000161202	DVL3	transcript	0	0.172879833333333	-Inf	0.00303296659809861	0.357095631097288
ENST00000431837	ENSG00000198001	IRAK4	transcript	0.392184166666667	0.0611088333333333	2.68207844893475	0.0291943924892652	0.973771831743487
ENST00000431933	ENSG00000117682	DHDDS	transcript	0.131190666666667	0	Inf	0.0102145976426658	0.614805056921883
ENST00000432020	ENSG00000146701	MDH2	transcript	0	0.0790248333333333	-Inf	0.0418354267247532	1
ENST00000432071	ENSG00000118640	VAMP8	transcript	0	2.1457285	-Inf	3.73368197557999e-06	0.00807408727219173
ENST00000432072	ENSG00000115414	FN1	transcript	0.00625983333333333	0.295842333333333	-5.56256045209585	0.0293266364649159	0.976035887434928
ENST00000432169	ENSG00000023228	NDUFS1	transcript	0	0.0740495	-Inf	0.0314508072397146	1
ENST00000432297	ENSG00000085514	PILRA	transcript	0	0.098768	-Inf	0.0459857697510024	1
ENST00000432415	ENSG00000134262	AP4B1	transcript	0.123508333333333	0	Inf	0.0249929867043625	0.907269391456324
ENST00000432455	ENSG00000196576	PLXNB2	transcript	0.428368833333333	0.0556345	2.94480181039546	0.00717695630717887	0.530593486760539
ENST00000432519	ENSG00000131378	RFTN1	transcript	0.234694666666667	0.0197698333333333	3.56941244381866	0.00353742557234917	0.382617478802151
ENST00000432659	ENSG00000148834	GSTO1	transcript	0.239972666666667	0.0224263333333333	3.41960442286497	0.0203289037761631	0.831732436055755
ENST00000432749	ENSG00000173369	C1QB	transcript	0	0.0992185	-Inf	0.0330951446258564	1
ENST00000432750	ENSG00000137776	SLTM	transcript	0.542383	0	Inf	0.000569527805765264	0.167688901846769
ENST00000432819	ENSG00000161267	BDH1	transcript	0.1165265	0	Inf	0.0215654693606753	0.85642202632494
ENST00000432887	ENSG00000176148	TCP11L1	transcript	0.265027166666667	0.0162911666666667	4.02397842197459	0.0267670915531685	0.938294515753195
ENST00000433143	ENSG00000186998	EMID1	transcript	0	0.189713833333333	-Inf	0.002590492564043	0.334206657853985
ENST00000433147	ENSG00000100150	DEPDC5	transcript	0.266790833333333	0	Inf	3.86093744504348e-07	0.00152465062367858
ENST00000433172	ENSG00000134198	TSPAN2	transcript	0	0.221677166666667	-Inf	0.00487086251514948	0.44641381224869
ENST00000433206	ENSG00000002834	LASP1	transcript	2.56230983333333	0	Inf	0.000385413035634663	0.140797288944724
ENST00000433298	ENSG00000186001	LRCH3	transcript	0.188180666666667	1.19394866666667	-2.66555048887973	0.0385891887973719	1
ENST00000433458	ENSG00000158517	NCF1	transcript	0.0649145	0.353633833333333	-2.44564363360468	0.0354617192403581	1
ENST00000433700	ENSG00000096872	IFT74	transcript	0.147878833333333	0	Inf	0.0253478640570579	0.913951715992584
ENST00000433834	ENSG00000077549	CAPZB	transcript	3.04050283333333	5.95609583333333	-0.970057033088436	0.0360459239074264	1
ENST00000434041	ENSG00000228696	ARL17B	transcript	0.0377478333333333	0	Inf	0.0472030947199089	1
ENST00000434230	ENSG00000123562	MORF4L2	transcript	0.00618833333333333	0.1939285	-4.96983011989577	0.00618763050459226	0.499646651888511
ENST00000434288	ENSG00000113522	RAD50	transcript	0.219717666666667	0.0331788333333333	2.72731581323662	0.0174097691242927	0.777405251088441
ENST00000434473	ENSG00000138386	NAB1	transcript	0.0998388333333333	0	Inf	0.00500416304896872	0.451140912083851
ENST00000434545	ENSG00000106565	TMEM176B	transcript	0.317579666666667	0.0257771666666667	3.62295294386384	0.0287000633282404	0.966816566228858
ENST00000434604	ENSG00000111860	CEP85L	transcript	0.166789166666667	0	Inf	0.00835699946234903	0.570266323191473
ENST00000434623	ENSG00000241978	AKAP2	transcript	0.0469943333333333	0	Inf	0.0185402432608543	0.795235645942663
ENST00000434651	ENSG00000179344	HLA-DQB1	transcript	3.78876183333333	0	Inf	8.36678030614703e-05	0.0584548324081388
ENST00000434753	ENSG00000101966	XIAP	transcript	0.324547666666667	0.000832666666666667	8.60647559751655	0.000146011657525991	0.0808628585048665
ENST00000435330	ENSG00000147604	RPL7	transcript	0.0215166666666667	4.74468266666667	-7.78471319526865	0.00507991688817433	0.453671043626778
ENST00000435380	ENSG00000163121	NEURL3	transcript	0.002465	0.0294388333333333	-3.57806094652809	0.0420639302722738	1
ENST00000435416	ENSG00000161298	ZNF382	transcript	0.1092975	0.0122715	3.15487689019746	0.0391592158754303	1
ENST00000435437	ENSG00000197713	RPE	transcript	0.171188666666667	0	Inf	0.015013888939658	0.725724567825672
ENST00000435494	ENSG00000128578	STRIP2	transcript	0.0788178333333333	0.00799233333333333	3.30183343153128	0.0414555375389177	1
ENST00000435790	ENSG00000128805	ARHGAP22	transcript	0	0.030586	-Inf	0.00760529650077209	0.543470538696007
ENST00000435829	ENSG00000154814	OXNAD1	transcript	0.844538333333333	0.0188715	5.48388190285992	0.016105965553882	0.751762624330014
ENST00000435831	ENSG00000169554	ZEB2	transcript	0.31981	0.0394803333333333	3.01800897486351	0.0491417525761071	1
ENST00000436010	ENSG00000169855	ROBO1	transcript	0.00668683333333333	0.0250763333333333	-1.90693134811435	0.0469599375269246	1
ENST00000436342	ENSG00000158161	EYA3	transcript	0.218394833333333	0	Inf	7.1396030749464e-05	0.0522947136517747
ENST00000436396	ENSG00000035403	VCL	transcript	0	0.1418585	-Inf	0.000259333594078633	0.111630207024606
ENST00000436439	ENSG00000117305	HMGCL	transcript	0.177843333333333	0	Inf	0.0362563885579708	1
ENST00000436632	ENSG00000136940	PDCL	transcript	0.234962333333333	0	Inf	0.00379355216189142	0.39619530895981
ENST00000436685	ENSG00000155366	RHOC	transcript	0.254318	0	Inf	0.048284818469393	1
ENST00000436748	ENSG00000143401	ANP32E	transcript	0.128630166666667	0	Inf	0.0270766692686515	0.943713547368864
ENST00000436795	ENSG00000168385	SEPT2	transcript	0.321346666666667	0	Inf	0.0207281769082557	0.839727414954714
ENST00000436891	ENSG00000140464	PML	transcript	0.016215	0.122177	-2.91357179234666	0.0271329199078068	0.944556324502319
ENST00000437179	ENSG00000033867	SLC4A7	transcript	0.738274	0	Inf	1.70371499525526e-05	0.0203605150584288
ENST00000437219	ENSG00000167716	WDR81	transcript	0	0.647004666666667	-Inf	0.00097076569805536	0.21693512775769
ENST00000437230	ENSG00000197885	NKIRAS1	transcript	0	0.0368028333333333	-Inf	0.0179813877438851	0.787824188055167
ENST00000437296	ENSG00000114346	ECT2	transcript	0.0372233333333333	0.0031705	3.55342497194018	0.0244514804921897	0.895797074946553
ENST00000437340	ENSG00000214078	CPNE1	transcript	0.254191666666667	0.7520495	-1.56491088911769	0.00982239122694663	0.606514104003453
ENST00000437379	ENSG00000163517	HDAC11	transcript	0	0.132911333333333	-Inf	0.000666944068809852	0.181362859430104
ENST00000437704	ENSG00000115896	PLCL1	transcript	0.0715481666666667	0.00467966666666667	3.93443712494369	0.00907194557787139	0.589410870163434
ENST00000437723	ENSG00000249240	AC069368.3	transcript	0.478448	0.00661783333333333	6.1758593654713	0.0185512037749024	0.795235645942663
ENST00000437827	ENSG00000163788	SNRK	transcript	0.279581333333333	0	Inf	0.00250219369274349	0.326525491585385
ENST00000438059	ENSG00000159131	GART	transcript	8.15e-05	0.296130833333333	-11.82714703288	0.0187702456877998	0.799628313599635
ENST00000438092	ENSG00000146414	SHPRH	transcript	0.00445816666666667	0.145294166666667	-5.02638241981385	0.0428795608618266	1
ENST00000438144	ENSG00000166478	ZNF143	transcript	0.0796415	0	Inf	0.0462114630599362	1
ENST00000438306	ENSG00000234545	FAM133B	transcript	0.8128725	0.1925285	2.07795705783604	0.019781845028763	0.82256982503593
ENST00000438323	ENSG00000068079	IFI35	transcript	4.37140883333333	9.66374633333333	-1.14448427380822	0.0395572241957823	1
ENST00000438394	ENSG00000163563	MNDA	transcript	1.50952733333333	0.0486488333333333	4.95554786246136	0.00281256678739402	0.344738702382
ENST00000438473	ENSG00000078403	MLLT10	transcript	0.3627625	0	Inf	0.00378208648158514	0.39619530895981
ENST00000438486	ENSG00000137965	IFI44	transcript	0	0.387432333333333	-Inf	0.013707724191813	0.69592177178391
ENST00000438527	ENSG00000125485	DDX31	transcript	0.214534	0	Inf	0.00213732077877523	0.310242442300456
ENST00000438657	ENSG00000157551	KCNJ15	transcript	0.444139833333333	0	Inf	0.00282550483359578	0.34539229678511
ENST00000438723	ENSG00000136828	RALGPS1	transcript	0	0.0449406666666667	-Inf	0.00782842334940111	0.549896790958512
ENST00000438737	ENSG00000139746	RBM26	transcript	0	0.1109575	-Inf	0.00276521404261795	0.342327969660951
ENST00000438847	ENSG00000124302	CHST8	transcript	0	0.117565666666667	-Inf	0.00152313038066874	0.267607867955357
ENST00000438958	ENSG00000215252	GOLGA8B	transcript	0.267418666666667	0	Inf	0.000278335857860421	0.116132755377656
ENST00000439200	ENSG00000183765	CHEK2	transcript	0.0513238333333333	0.5029225	-3.29263526565114	0.0465624089052699	1
ENST00000439210	ENSG00000135506	OS9	transcript	0	0.151675666666667	-Inf	0.0148692194896715	0.7221908343045
ENST00000439351	ENSG00000090520	DNAJB11	transcript	0.00255966666666667	0.0444171666666667	-4.11708951533856	0.0304625218682651	0.994540013991863
ENST00000439428	ENSG00000161298	ZNF382	transcript	0	0.026687	-Inf	0.0321082838321552	1
ENST00000439576	ENSG00000157766	ACAN	transcript	0.00076	0.0889671666666667	-6.87112977890685	0.00430837419661021	0.416406885158301
ENST00000439930	ENSG00000197111	PCBP2	transcript	0.631879833333333	0.1001825	2.6570197035945	0.0416850354257367	1
ENST00000439936	ENSG00000141030	COPS3	transcript	0.516735	0	Inf	0.0016979798578679	0.28407303624726
ENST00000440021	ENSG00000178974	FBXO34	transcript	0.0781761666666667	0.353286166666667	-2.17603651035295	0.0383048418937605	1
ENST00000440077	ENSG00000012817	KDM5D	transcript	0.138574333333333	0	Inf	0.00944792262204064	0.596759479269388
ENST00000440085	ENSG00000017483	SLC38A5	transcript	0.00808666666666667	0.196284833333333	-4.60125974714359	0.0298323678789493	0.984208068509108
ENST00000440086	ENSG00000160310	PRMT2	transcript	0.524991666666667	0.0111381666666667	5.55871083179483	0.00401162757545088	0.400831765170876
ENST00000440375	ENSG00000100311	PDGFB	transcript	0.010336	0.2501025	-4.59676959837163	0.00972269499952637	0.603185637521846
ENST00000440391	ENSG00000197343	ZNF655	transcript	0.0413703333333333	0.411431833333333	-3.31398493552122	0.0486082689912626	1
ENST00000440467	ENSG00000099204	ABLIM1	transcript	0.288773666666667	0.00289733333333333	6.63906970452601	0.00446414880041707	0.426347334172325
ENST00000440469	ENSG00000174013	FBXO45	transcript	0.0863316666666667	0.000331333333333333	8.0254626792619	0.0038670842949545	0.396926166412967
ENST00000440702	ENSG00000116199	FAM20B	transcript	0	0.180200666666667	-Inf	0.0332398796738467	1
ENST00000440851	ENSG00000102901	CENPT	transcript	0.712637166666667	0	Inf	0.000352225831537543	0.132193847724782
ENST00000440868	ENSG00000188175	HEPACAM2	transcript	0.107296333333333	0	Inf	0.00735189436293357	0.535008195432404
ENST00000440945	ENSG00000204120	GIGYF2	transcript	1.04213466666667	0.0355835	4.87218948594408	0.0021581679520623	0.310242442300456
ENST00000440967	ENSG00000160211	G6PD	transcript	0.682973166666667	0	Inf	0.00027738618624101	0.116132755377656
ENST00000441198	ENSG00000171611	PTCRA	transcript	0	0.4889725	-Inf	0.00738886643144548	0.535162514861273
ENST00000441222	ENSG00000109189	USP46	transcript	0.289779833333333	0.0886571666666667	1.70864803456382	0.0296906541035261	0.981315014174949
ENST00000441298	ENSG00000166526	ZNF3	transcript	0.100723666666667	0	Inf	0.0274681941946467	0.951124185180627
ENST00000441400	ENSG00000144218	AFF3	transcript	0	0.377974666666667	-Inf	0.012580175507972	0.669828300637765
ENST00000441420	ENSG00000158006	PAFAH2	transcript	0	0.232836833333333	-Inf	0.00347904340615833	0.379318834836905
ENST00000441561	ENSG00000105993	DNAJB6	transcript	5.66666666666667e-06	0.0845308333333333	-13.8646897115786	0.0210134742753373	0.846738598517086
ENST00000441606	ENSG00000177119	ANO6	transcript	0.00791383333333333	0.06453	-3.02752143814018	0.0310450323907851	1
ENST00000441627	ENSG00000122515	ZMIZ2	transcript	0.131524	0.407320666666667	-1.63083893471664	0.0183034665214367	0.792379574265724
ENST00000441671	ENSG00000089692	LAG3	transcript	0.0330301666666667	0.268648166666667	-3.02386183826911	0.000455736391800324	0.147303408488485
ENST00000441707	ENSG00000148187	MRRF	transcript	0.472970666666667	0.119637333333333	1.98308305247776	0.0493437098299752	1
ENST00000441793	ENSG00000204463	BAG6	transcript	0.2874385	2.01651483333333	-2.81053880127044	0.00187807706406022	0.297171340319284
ENST00000442021	ENSG00000158517	NCF1	transcript	0.659993833333333	2.26231883333333	-1.77727781589695	0.0476253093313765	1
ENST00000442046	ENSG00000127603	MACF1	transcript	0.1448975	0	Inf	0.00411624520599109	0.407252691540458
ENST00000442050	ENSG00000151465	CDC123	transcript	0.388792333333333	0	Inf	0.0399294247482914	1
ENST00000442151	ENSG00000026508	CD44	transcript	0.887221666666667	0.250058666666667	1.82702799009669	0.0366788669726571	1
ENST00000442241	ENSG00000073536	NLE1	transcript	0.104778833333333	0.449109666666667	-2.09972047168855	0.0169065819697141	0.768581813512011
ENST00000442275	ENSG00000136167	LCP1	transcript	0.018486	0.223697	-3.59704091522289	0.0438191494493878	1
ENST00000442278	ENSG00000166278	C2	transcript	0.113259	0	Inf	0.029582615537387	0.978763096754311
ENST00000442291	ENSG00000005469	CROT	transcript	0.203319833333333	0.000218166666666667	9.86410454649677	0.000843658340508034	0.201314276855754
ENST00000442920	ENSG00000105136	ZNF419	transcript	0.125680333333333	0	Inf	0.0215743858654717	0.85642202632494
ENST00000442975	ENSG00000100526	CDKN3	transcript	0.642035333333333	0	Inf	0.00718668563621971	0.530593486760539
ENST00000442986	ENSG00000183621	ZNF438	transcript	0.062534	0.000481666666666667	7.02046190536422	0.03581224778259	1
ENST00000443029	ENSG00000206562	METTL6	transcript	0.249883666666667	0.0253101666666667	3.30346769185461	0.00594415044556387	0.493002375082818
ENST00000443148	ENSG00000214021	TTLL3	transcript	0.378888166666667	0.0713865	2.4080489075849	0.0304607858166047	0.994540013991863
ENST00000443157	ENSG00000131355	ADGRE3	transcript	1.32022866666667	0	Inf	0.000337172682031284	0.128272082850517
ENST00000443183	ENSG00000075711	DLG1	transcript	0.037678	0	Inf	0.0261887500682707	0.926604294877557
ENST00000443220	ENSG00000184216	IRAK1	transcript	0	0.0804473333333333	-Inf	0.0445912343037898	1
ENST00000443231	ENSG00000163374	YY1AP1	transcript	0.5326945	0.00729916666666667	6.18943281173885	0.00399190074108328	0.400623629623082
ENST00000443275	ENSG00000143190	POU2F1	transcript	0.0365278333333333	0	Inf	0.00695428482492411	0.526791425541061
ENST00000443297	ENSG00000115091	ACTR3	transcript	0	0.505687166666667	-Inf	0.00484008362659618	0.445390674149542
ENST00000443428	ENSG00000168958	MFF	transcript	0.168439333333333	0	Inf	0.0260047731064232	0.922971284638879
ENST00000443433	ENSG00000172936	MYD88	transcript	0	0.451872666666667	-Inf	0.00217133627461162	0.310242442300456
ENST00000443674	ENSG00000145819	ARHGAP26	transcript	0.304813	0.00115766666666667	8.04056071356374	0.00170459460230946	0.28407303624726
ENST00000443736	ENSG00000106608	URGCP	transcript	0	0.0465855	-Inf	0.0278823146459447	0.956162212227022
ENST00000443758	ENSG00000163492	CCDC141	transcript	0	0.0453021666666667	-Inf	0.0361640332116754	1
ENST00000443786	ENSG00000214367	HAUS3	transcript	0.198944333333333	0	Inf	0.015103277786107	0.727721594123697
ENST00000443816	ENSG00000115414	FN1	transcript	0	0.047376	-Inf	0.0060426634332484	0.495560941226076
ENST00000443941	ENSG00000119004	CYP20A1	transcript	0.261540166666667	0	Inf	0.0257119134167622	0.919041533285095
ENST00000443968	ENSG00000080561	MID2	transcript	0.031543	0	Inf	0.0394127872534219	1
ENST00000444202	ENSG00000118495	PLAGL1	transcript	0	0.0192353333333333	-Inf	0.0176880410975674	0.782587491563307
ENST00000444262	ENSG00000128271	ADORA2A	transcript	0.464164166666667	0	Inf	0.00860184281692071	0.578712869516166
ENST00000444334	ENSG00000070669	ASNS	transcript	0.0942268333333333	0	Inf	0.0265816358720382	0.933873171287557
ENST00000444449	ENSG00000072958	AP1M1	transcript	0.0302316666666667	0.8653695	-4.83918385197833	0.000843758389816884	0.201314276855754
ENST00000444574	ENSG00000102572	STK24	transcript	0.122418166666667	0	Inf	0.0291385930092726	0.972519844850358
ENST00000444869	ENSG00000148444	COMMD3	transcript	0	0.215704833333333	-Inf	0.0110780831164495	0.63161763907817
ENST00000445061	ENSG00000132153	DHX30	transcript	0.661731833333333	0.251220666666667	1.39729153123577	0.0442632945876342	1
ENST00000445124	ENSG00000105618	PRPF31	transcript	0.00278483333333333	0.0618188333333333	-4.47238353453835	0.0461458087286986	1
ENST00000445192	ENSG00000116690	PRG4	transcript	0.0181321666666667	0	Inf	0.00217349154615272	0.310242442300456
ENST00000445193	ENSG00000163684	RPP14	transcript	0.282749666666667	0.0995136666666667	1.50655874714509	0.0408188113939532	1
ENST00000445195	ENSG00000100116	GCAT	transcript	0.0127671666666667	0.122886666666667	-3.26681809241182	0.0359309931031053	1
ENST00000445299	ENSG00000119231	SENP5	transcript	0.4538025	0	Inf	0.000582990517154315	0.168469811736939
ENST00000445329	ENSG00000121236	TRIM6	transcript	0	0.0566165	-Inf	0.0147815389797836	0.721061753577563
ENST00000445422	ENSG00000099991	CABIN1	transcript	0.458417666666667	0.0609295	2.91144983780767	0.0488666055388063	1
ENST00000445648	ENSG00000162576	MXRA8	transcript	0	0.0339365	-Inf	0.0203674099629547	0.831732436055755
ENST00000445658	ENSG00000141736	ERBB2	transcript	0	0.199850666666667	-Inf	0.00325793799430937	0.369877772916436
ENST00000445721	ENSG00000093000	NUP50	transcript	0.569575333333333	0.00313166666666667	7.50681219754208	0.00852581614683995	0.575302564291782
ENST00000445815	ENSG00000144218	AFF3	transcript	0.2635065	0.00455766666666667	5.85339932519445	0.0195511259751553	0.818293732725838
ENST00000445895	ENSG00000172508	CARNS1	transcript	0.0504541666666667	0.351719166666667	-2.80137863392603	0.00263101024452189	0.335834617353408
ENST00000445922	ENSG00000166170	BAG5	transcript	0	0.461403666666667	-Inf	5.86867035453412e-07	0.00213208793980225
ENST00000446004	ENSG00000154743	TSEN2	transcript	0.136078166666667	0	Inf	0.0366275582046069	1
ENST00000446044	ENSG00000114738	MAPKAPK3	transcript	0.4070895	0.0925378333333333	2.13723078536498	0.0410221422644412	1
ENST00000446116	ENSG00000163492	CCDC141	transcript	0	0.0586555	-Inf	0.0203155003513191	0.831732436055755
ENST00000446151	ENSG00000116044	NFE2L2	transcript	1.05319083333333	0.114671166666667	3.19919228415273	0.0199069345522096	0.824462987097326
ENST00000446176	ENSG00000187239	FNBP1	transcript	0.0849368333333333	0.000826166666666667	6.68381365905448	0.00500529356186074	0.451140912083851
ENST00000446204	ENSG00000156931	VPS8	transcript	0	0.455817833333333	-Inf	0.00110140010293324	0.226835973580297
ENST00000446440	ENSG00000110931	CAMKK2	transcript	0	0.05275	-Inf	0.0428760594279267	1
ENST00000446574	ENSG00000114698	PLSCR4	transcript	0.1334035	0	Inf	0.00182237029418914	0.29295005658359
ENST00000446718	ENSG00000105778	AVL9	transcript	0.0841563333333333	0	Inf	0.0123678043422497	0.665134878890488
ENST00000446851	ENSG00000189308	LIN54	transcript	0.154217333333333	0	Inf	0.00499344713309514	0.451140912083851
ENST00000447036	ENSG00000115042	FAHD2A	transcript	0.0335413333333333	0.163879	-2.28861904944869	0.0395785115254211	1
ENST00000447165	ENSG00000134986	NREP	transcript	0.458598166666667	0.113830833333333	2.01033919440766	0.03973859108325	1
ENST00000447170	ENSG00000138018	SELENOI	transcript	0	0.227585	-Inf	0.0398343760264058	1
ENST00000447176	ENSG00000148803	FUOM	transcript	0	0.330826166666667	-Inf	0.00237600769281731	0.320179374926012
ENST00000447207	ENSG00000141956	PRDM15	transcript	0.175146666666667	0.0136001666666667	3.68686729494099	0.025805286890576	0.921532386525139
ENST00000447398	ENSG00000105953	OGDH	transcript	0.4188455	0.00758183333333333	5.78772762031966	0.000357034598428661	0.133447190955898
ENST00000447406	ENSG00000149636	DSN1	transcript	0	0.075274	-Inf	0.0165383015186005	0.760552524266779
ENST00000447419	ENSG00000251692	PTX4	transcript	0.058054	0.149538166666667	-1.36504637157705	0.0419261330214	1
ENST00000447742	ENSG00000104936	DMPK	transcript	0.112009333333333	0	Inf	0.0281929105425263	0.95965603557421
ENST00000447868	ENSG00000070010	UFD1L	transcript	0	0.252079833333333	-Inf	0.00545078181874569	0.470987469376344
ENST00000447877	ENSG00000197586	ENTPD6	transcript	0	0.181068166666667	-Inf	0.00293675722213474	0.352352674637236
ENST00000448069	ENSG00000112855	HARS2	transcript	0.046768	0	Inf	0.0230790428048929	0.878997072513489
ENST00000448072	ENSG00000100429	HDAC10	transcript	0.324447166666667	0	Inf	0.00198257840827438	0.303264269589172
ENST00000448100	ENSG00000197114	ZGPAT	transcript	0.00804966666666667	0.786736666666667	-6.61080797015765	0.00383226527494963	0.396881976735804
ENST00000448226	ENSG00000187098	MITF	transcript	0.125601333333333	0.00260883333333333	5.58930318937642	0.00799239643324507	0.557182601836727
ENST00000448293	ENSG00000178252	WDR6	transcript	0.00209016666666667	0.226874333333333	-6.762131608382	0.000545571321197691	0.164622974245117
ENST00000448303	ENSG00000131051	RBM39	transcript	0.406430333333333	0	Inf	0.0175405578596247	0.780176869539871
ENST00000448420	ENSG00000179820	MYADM	transcript	0.495065166666667	2.90488966666667	-2.55279301995667	0.0103222735357438	0.617916581741288
ENST00000448480	ENSG00000003400	CASP10	transcript	0.192815666666667	0	Inf	0.00998491473442755	0.608470932849131
ENST00000448631	ENSG00000141084	RANBP10	transcript	0.0584276666666667	0	Inf	0.0379170466820145	1
ENST00000448741	ENSG00000051620	HEBP2	transcript	0	0.7950475	-Inf	0.00184683502561633	0.294795766610901
ENST00000448743	ENSG00000138029	HADHB	transcript	0	0.2266695	-Inf	0.046649866275343	1
ENST00000448752	ENSG00000138398	PPIG	transcript	0.195141833333333	0.000130166666666667	10.5499473244096	0.00891593234058303	0.584927609404903
ENST00000448789	ENSG00000111540	RAB5B	transcript	0.240787166666667	0	Inf	0.009123884159729	0.591692589998869
ENST00000448829	ENSG00000181192	DHTKD1	transcript	0.104662166666667	0	Inf	0.0410708885304718	1
ENST00000449030	ENSG00000042493	CAPG	transcript	0.4093535	0.003262	6.97144663825065	0.0217416937667595	0.86005633116983
ENST00000449081	ENSG00000112078	KCTD20	transcript	0.486712166666667	0	Inf	0.000291972585245941	0.11838575917394
ENST00000449237	ENSG00000067646	ZFY	transcript	0.111272666666667	0	Inf	0.00592562979151058	0.491951851749496
ENST00000449239	ENSG00000168385	SEPT2	transcript	0.361481	1.64823966666667	-2.18893431267782	0.0121452823123131	0.662309118549185
ENST00000449277	ENSG00000068305	MEF2A	transcript	0.109002333333333	0	Inf	0.0124283690473561	0.665962606918064
ENST00000449347	ENSG00000116016	EPAS1	transcript	0	0.0976828333333333	-Inf	0.0139269304345331	0.700007446993063
ENST00000449503	ENSG00000163681	SLMAP	transcript	0.289070833333333	0.00483883333333333	5.90061999238874	0.0112738802032225	0.638771159986077
ENST00000449570	ENSG00000114026	OGG1	transcript	0	0.107590666666667	-Inf	0.00680747613030077	0.52283930577868
ENST00000449732	ENSG00000153046	CDYL	transcript	2.422516	0.0331955	6.18937470171553	6.68199449329732e-05	0.0518508697627354
ENST00000449757	ENSG00000198563	DDX39B	transcript	0.349349833333333	0	Inf	0.0480328746085024	1
ENST00000449771	ENSG00000079337	RAPGEF3	transcript	0.020763	0.0995773333333333	-2.2618024701797	0.0306356108713892	0.996233210667356
ENST00000449793	ENSG00000110628	SLC22A18	transcript	0	0.183851833333333	-Inf	0.0171854885534591	0.773005108902957
ENST00000449886	ENSG00000169155	ZBTB43	transcript	0.143836	0.00482733333333333	4.8970545456446	0.000683955383314177	0.181617109503483
ENST00000449942	ENSG00000173486	FKBP2	transcript	0	0.4502045	-Inf	0.0077844631270646	0.54867695658697
ENST00000449970	ENSG00000105808	RASA4	transcript	0.222586833333333	0.835661	-1.90854955182713	0.0132906694172821	0.685866505582184
ENST00000450195	ENSG00000006015	C19orf60	transcript	1.53003133333333	3.35987733333333	-1.13484736421959	0.0362678340882948	1
ENST00000450207	ENSG00000184164	CRELD2	transcript	0	0.14726	-Inf	0.0333143319352819	1
ENST00000450251	ENSG00000145390	USP53	transcript	0.0369058333333333	0	Inf	0.0171116009759431	0.771678827527326
ENST00000450351	ENSG00000160285	LSS	transcript	0.117996833333333	0	Inf	0.0358066561420484	1
ENST00000450357	ENSG00000187699	C2orf88	transcript	0	0.3642335	-Inf	0.0167494370636859	0.76564958950211
ENST00000450366	ENSG00000115365	LANCL1	transcript	0.212961833333333	0.002284	6.54288843527827	0.0062902113568714	0.50199068260483
ENST00000450518	ENSG00000136518	ACTL6A	transcript	0.0338841666666667	0.476521333333333	-3.81385760749376	0.0486861185363135	1
ENST00000450570	ENSG00000101290	CDS2	transcript	0.318094833333333	0	Inf	0.00246725473365101	0.325146469539956
ENST00000450683	ENSG00000081665	ZNF506	transcript	0.272008333333333	0.00547866666666667	5.63368221100456	0.0118675351601378	0.656664728703818
ENST00000450801	ENSG00000101974	ATP11C	transcript	0.00363183333333333	0.0417986666666667	-3.52468701933544	0.0481978283790085	1
ENST00000450808	ENSG00000162368	CMPK1	transcript	0	0.0816303333333333	-Inf	0.0333002909349969	1
ENST00000450816	ENSG00000206562	METTL6	transcript	0.143448666666667	0	Inf	0.0263869924633434	0.929603744032818
ENST00000451060	ENSG00000100227	POLDIP3	transcript	0.4276825	0.0921125	2.21507132227249	0.0476338201359062	1
ENST00000451091	ENSG00000090621	PABPC4	transcript	0.115082166666667	0.00107833333333333	6.73771726652764	0.0419471098412189	1
ENST00000451104	ENSG00000107959	PITRM1	transcript	0.27403	0	Inf	0.00333939079722408	0.372604630415083
ENST00000451119	ENSG00000165804	ZNF219	transcript	0	0.086587	-Inf	0.00229301235951228	0.314064159613418
ENST00000451136	ENSG00000030419	IKZF2	transcript	0.175878833333333	0.00811266666666667	4.43826184541115	0.0476077062561371	1
ENST00000451153	ENSG00000156017	CARNMT1	transcript	0.347882833333333	0	Inf	0.00347248891348408	0.379318834836905
ENST00000451493	ENSG00000133104	SPG20	transcript	0.200156666666667	0.00841316666666667	4.57233693382792	0.0340030070274862	1
ENST00000451605	ENSG00000125991	ERGIC3	transcript	0.0190486666666667	0.319558333333333	-4.06831738671351	0.0205246245355121	0.834199320989037
ENST00000451836	ENSG00000138434	SSFA2	transcript	0.0247883333333333	0.2057215	-3.05295939926975	0.0276943976578526	0.953865630365742
ENST00000452034	ENSG00000115548	KDM3A	transcript	0.173878833333333	0	Inf	0.0241945464465727	0.893871674118328
ENST00000452135	ENSG00000050748	MAPK9	transcript	0.873188833333333	0.218988833333333	1.99543637484575	0.0416531360687632	1
ENST00000452357	ENSG00000089127	OAS1	transcript	1.5803295	5.16073966666667	-1.70735246288855	0.0197887703573191	0.82256982503593
ENST00000452374	ENSG00000110442	COMMD9	transcript	0.166924166666667	0	Inf	0.0309012118322862	0.999219641025384
ENST00000452392	ENSG00000250264	XXbac-BPG246D15.9	transcript	0.0134426666666667	0.166832666666667	-3.63351053946205	0.0240729619702288	0.893871674118328
ENST00000452396	ENSG00000117419	ERI3	transcript	0.214649666666667	0.0005485	8.61227659643398	0.00354543508176143	0.38289434161829
ENST00000452449	ENSG00000065060	UHRF1BP1	transcript	0.0120171666666667	0.194431333333333	-4.01609204182858	0.0284692285943507	0.963741217697318
ENST00000452508	ENSG00000149311	ATM	transcript	0.742485	0.00673716666666667	6.78407608031796	2.73727053854885e-06	0.00654243675430788
ENST00000452551	ENSG00000100031	GGT1	transcript	0.120952333333333	0	Inf	0.024227691799524	0.893871674118328
ENST00000452660	ENSG00000186001	LRCH3	transcript	0.00632966666666667	0.5082845	-6.32736290028171	0.0017239932507878	0.285212544631697
ENST00000452790	ENSG00000082153	BZW1	transcript	0.0126398333333333	0	Inf	0.038578435755106	1
ENST00000452857	ENSG00000062598	ELMO2	transcript	0	0.128698	-Inf	0.00916447036412023	0.59262436888291
ENST00000452929	ENSG00000126214	KLC1	transcript	1.08770966666667	0	Inf	0.00190752838051093	0.297171981406355
ENST00000452943	ENSG00000136279	DBNL	transcript	0	0.276973166666667	-Inf	0.000436594706037921	0.145225363772032
ENST00000453161	ENSG00000084693	AGBL5	transcript	0	0.0897693333333333	-Inf	0.0228029024551786	0.874129717426854
ENST00000453316	ENSG00000071462	WBSCR22	transcript	0	0.253427166666667	-Inf	0.0438127304337409	1
ENST00000453551	ENSG00000179950	PUF60	transcript	0	0.046797	-Inf	0.0258452756550566	0.921532386525139
ENST00000453597	ENSG00000137094	DNAJB5	transcript	0	0.121230333333333	-Inf	0.000840627669474068	0.201314276855754
ENST00000453650	ENSG00000121481	RNF2	transcript	0.289178666666667	0.0226706666666667	3.67306240395741	0.020042504218232	0.828189465705605
ENST00000453741	ENSG00000213020	ZNF611	transcript	0.398468666666667	0.000736833333333333	9.07891223946136	0.000101825656828662	0.065590888521016
ENST00000453767	ENSG00000157036	EXOG	transcript	0.0462183333333333	0	Inf	0.0322008591405322	1
ENST00000453996	ENSG00000174177	CTU2	transcript	0.443961333333333	1.136203	-1.35571468124244	0.0151541407532181	0.729698709066256
ENST00000454011	ENSG00000067560	RHOA	transcript	6.600765	0.375736	4.13484198110702	0.0224804494071608	0.87293151663334
ENST00000454018	ENSG00000131018	SYNE1	transcript	0.2933495	0	Inf	0.0152664877703917	0.731631329727988
ENST00000454220	ENSG00000105568	PPP2R1A	transcript	0.0294416666666667	0.106883166666667	-1.86010340830397	0.042717643849812	1
ENST00000454278	ENSG00000075292	ZNF638	transcript	0.2001235	0.0356938333333333	2.48714383643112	0.0311917648141044	1
ENST00000454678	ENSG00000234127	TRIM26	transcript	0.270692333333333	0.876582333333333	-1.69523557554488	0.036491670770096	1
ENST00000454704	ENSG00000115207	GTF3C2	transcript	0.300233666666667	0.0250855	3.58116016340904	0.0274231369397973	0.950651302502706
ENST00000454747	ENSG00000119335	SET	transcript	0.6227845	0	Inf	0.00267936624893813	0.338932367074939
ENST00000454822	ENSG00000197713	RPE	transcript	0.562361833333333	0	Inf	4.92627682655176e-06	0.00972671940807747
ENST00000454902	ENSG00000160145	KALRN	transcript	0.176306333333333	0	Inf	0.0120834286167305	0.66144442573598
ENST00000454950	ENSG00000204130	RUFY2	transcript	0.0266328333333333	0	Inf	0.0432722672130579	1
ENST00000455036	ENSG00000205189	ZBTB10	transcript	0.288393166666667	0	Inf	7.44678750846325e-05	0.053256257909935
ENST00000455264	ENSG00000145730	PAM	transcript	0.0313191666666667	0	Inf	0.0450664607582136	1
ENST00000455274	ENSG00000214021	TTLL3	transcript	0	0.0216971666666667	-Inf	0.0398503103131939	1
ENST00000455282	ENSG00000171291	ZNF439	transcript	0.0737791666666667	0	Inf	0.00439065329529436	0.421544487891237
ENST00000455314	ENSG00000187800	PEAR1	transcript	0.00351616666666667	0.281305666666667	-6.32199134860392	0.00305273731848585	0.35749043467742
ENST00000455639	ENSG00000164116	GUCY1A3	transcript	0	0.0677103333333333	-Inf	0.00612538385870072	0.497694830381288
ENST00000455867	ENSG00000185658	BRWD1	transcript	0.120160333333333	0	Inf	0.0221221988670207	0.868301085608106
ENST00000455878	ENSG00000013275	PSMC4	transcript	0.258788666666667	0	Inf	0.00532204169923038	0.467932659566892
ENST00000455886	ENSG00000225697	SLC26A6	transcript	0.0163455	0.082628	-2.33773723889937	0.0356627557945906	1
ENST00000455989	ENSG00000135269	TES	transcript	0.195270166666667	0	Inf	0.046916299447588	1
ENST00000456194	ENSG00000131373	HACL1	transcript	0.276046333333333	0	Inf	0.0128713241427958	0.673620632142575
ENST00000456197	ENSG00000196367	TRRAP	transcript	0.041325	9.7e-05	8.73481435687991	0.00423085221927955	0.412820372071566
ENST00000456267	ENSG00000187024	PTRH1	transcript	0	0.2372415	-Inf	0.0116845754926884	0.653882667358856
ENST00000456453	ENSG00000011198	ABHD5	transcript	0.180334166666667	0	Inf	0.0144288954732456	0.712230669216049
ENST00000456496	ENSG00000171130	ATP6V0E2	transcript	0.0971761666666667	0.346119666666667	-1.83259649005161	0.0216484755768632	0.858237797585595
ENST00000456518	ENSG00000010803	SCMH1	transcript	1.04234533333333	0	Inf	0.000419887712757427	0.142088014824296
ENST00000456520	ENSG00000215126	CBWD7	transcript	0.086393	0	Inf	0.0333678592659768	1
ENST00000456560	ENSG00000012171	SEMA3B	transcript	0	0.0449883333333333	-Inf	0.0267533195093262	0.93817383955002
ENST00000456667	ENSG00000100938	GMPR2	transcript	0.0750296666666667	0	Inf	0.0418182221471967	1
ENST00000456735	ENSG00000196712	NF1	transcript	0.00128066666666667	0.0459028333333333	-5.16361628274509	0.0124992892704314	0.668973451966374
ENST00000456763	ENSG00000137802	MAPKBP1	transcript	0.000704166666666667	0.0736116666666667	-6.70787369044532	0.00478376654120624	0.441616947513757
ENST00000456818	ENSG00000127824	TUBA4A	transcript	0.135568	0	Inf	0.027553191387446	0.951166327542677
ENST00000456827	ENSG00000107798	LIPA	transcript	0	0.1176195	-Inf	0.00924779442768971	0.595090513210367
ENST00000456860	ENSG00000023171	GRAMD1B	transcript	0.0518735	0.001092	5.56995295289027	0.0163464936174496	0.755492836884892
ENST00000456872	ENSG00000170892	TSEN34	transcript	0.002439	0.262912833333333	-6.75215099632189	0.0353325086926416	1
ENST00000456894	ENSG00000100242	SUN2	transcript	6.667648	13.641214	-1.03272219437732	0.0365357404395568	1
ENST00000456909	ENSG00000144589	STK11IP	transcript	0.385819833333333	0.0546945	2.81845963792937	0.0190691363406066	0.804811481475646
ENST00000456915	ENSG00000116670	MAD2L2	transcript	0.3646795	0.868993166666667	-1.25271572977868	0.0448291284894031	1
ENST00000456989	ENSG00000108352	RAPGEFL1	transcript	0.267373333333333	0	Inf	0.000107073843528415	0.0676673950344315
ENST00000457013	ENSG00000180257	ZNF816	transcript	0.0897818333333333	0	Inf	0.0169227636841159	0.768581813512011
ENST00000457035	ENSG00000101844	ATG4A	transcript	0.290640333333333	0.00410183333333333	6.14682224217745	0.0262970856141313	0.928267703421485
ENST00000457177	ENSG00000251369	ZNF550	transcript	0	0.0325946666666667	-Inf	0.0493355198808858	1
ENST00000457205	ENSG00000088826	SMOX	transcript	0.0423936666666667	2.00842416666667	-5.56607142765162	3.0559827547225e-05	0.0298451219029754
ENST00000457483	ENSG00000082898	XPO1	transcript	11.410574	2.13369683333333	2.41894425682429	0.0343817318791172	1
ENST00000457563	ENSG00000164483	SAMD3	transcript	0.0687331666666667	0	Inf	0.0368541026523852	1
ENST00000457587	ENSG00000161057	PSMC2	transcript	0.16008	0.00567366666666667	4.81836786873998	0.0243814192637741	0.895085854742233
ENST00000457646	ENSG00000113048	MRPS27	transcript	0	0.0968631666666667	-Inf	0.017972427001088	0.787811622767288
ENST00000457722	ENSG00000157191	NECAP2	transcript	0.112383333333333	0	Inf	0.0248736326586708	0.904020682762616
ENST00000457814	ENSG00000172215	CXCR6	transcript	0	0.128294	-Inf	0.0114926037708248	0.645668460753036
ENST00000457869	ENSG00000149131	SERPING1	transcript	0	0.195840833333333	-Inf	0.0456373543916964	1
ENST00000457880	ENSG00000162623	TYW3	transcript	0.103219	0.000130166666666667	9.63113279578847	0.00474850631057403	0.440534306085686
ENST00000457927	ENSG00000164081	TEX264	transcript	0.0178948333333333	0.243572333333333	-3.76673525891738	0.026642687189369	0.934655103891246
ENST00000458098	ENSG00000134326	CMPK2	transcript	0.179608666666667	0.793748166666667	-2.14382438835912	0.0156403457581832	0.740932941057782
ENST00000458104	ENSG00000026751	SLAMF7	transcript	0.116244333333333	0	Inf	0.00170325349653203	0.28407303624726
ENST00000458126	ENSG00000100526	CDKN3	transcript	0	0.699912666666667	-Inf	0.00395595995742959	0.399222292370603
ENST00000458173	ENSG00000013810	TACC3	transcript	0.00761016666666667	0.488350333333333	-6.00384462136998	0.00190634275235243	0.297171981406355
ENST00000458212	ENSG00000173744	AGFG1	transcript	0.371744833333333	0.0528983333333333	2.81301851802623	0.0354592084985968	1
ENST00000458339	ENSG00000106077	ABHD11	transcript	0	0.849653666666667	-Inf	2.94872036335497e-07	0.00130707465472601
ENST00000458357	ENSG00000022267	FHL1	transcript	0.107147333333333	0	Inf	0.0230139297844229	0.878287671293605
ENST00000458360	ENSG00000101040	ZMYND8	transcript	0.115664666666667	0.000384833333333333	8.23149873351499	0.00632289943187366	0.50199068260483
ENST00000458420	ENSG00000158258	CLSTN2	transcript	0.0030085	0	Inf	0.0474303305256409	1
ENST00000458431	ENSG00000182134	TDRKH	transcript	0.134125	0.0013205	6.66635005925152	0.0275804404264754	0.95134515511246
ENST00000458503	ENSG00000084774	CAD	transcript	0.00709816666666667	0.125720666666667	-4.14663156768717	0.0313776758772829	1
ENST00000458602	ENSG00000026751	SLAMF7	transcript	0	0.0533713333333333	-Inf	0.0368069974607834	1
ENST00000458637	ENSG00000137474	MYO7A	transcript	0	0.00770583333333333	-Inf	0.0229541372993697	0.876707115313396
ENST00000458643	ENSG00000169203	NPIPB12	transcript	0.179312	1.06757783333333	-2.57379731023597	0.0376361056206508	1
ENST00000460120	ENSG00000163755	HPS3	transcript	0	0.061639	-Inf	0.0359847758571259	1
ENST00000460621	ENSG00000124333	VAMP7	transcript	0.0210765	0.572096166666667	-4.76255046207157	0.0232227615772267	0.882144425032044
ENST00000461108	ENSG00000114779	ABHD14B	transcript	0.200065166666667	0.5052665	-1.33657452850535	0.0399062536698873	1
ENST00000461183	ENSG00000168237	GLYCTK	transcript	0	0.212117	-Inf	0.00892606294120776	0.584927609404903
ENST00000461191	ENSG00000163754	GYG1	transcript	0	0.426462333333333	-Inf	0.0038770940826546	0.396926166412967
ENST00000461271	ENSG00000108384	RAD51C	transcript	0.286355333333333	0	Inf	0.0480284493189009	1
ENST00000461735	ENSG00000164889	SLC4A2	transcript	0.0248178333333333	0.200913	-3.01712184138776	0.00445691840327867	0.426104856818722
ENST00000462112	ENSG00000124783	SSR1	transcript	0.412992166666667	0.0316225	3.7070910845472	0.0123576780948634	0.665134878890488
ENST00000462172	ENSG00000105808	RASA4	transcript	0.000950333333333333	0.010848	-3.51285163991955	0.0402595155595985	1
ENST00000462234	ENSG00000139737	SLAIN1	transcript	0.270020666666667	0	Inf	0.0103295086377734	0.617916581741288
ENST00000462637	ENSG00000114054	PCCB	transcript	0.0814915	0	Inf	0.0450459551277664	1
ENST00000463093	ENSG00000106028	SSBP1	transcript	0	0.162266666666667	-Inf	0.0429913356977992	1
ENST00000463210	ENSG00000204130	RUFY2	transcript	0	0.084955	-Inf	0.0437818125589254	1
ENST00000463518	ENSG00000169251	NMD3	transcript	0.147803333333333	0.362064	-1.29256593065312	0.0452032130006201	1
ENST00000463781	ENSG00000145113	MUC4	transcript	0	0.00984683333333333	-Inf	0.0182919619249727	0.79235709336324
ENST00000464553	ENSG00000176101	SSNA1	transcript	0	0.144489	-Inf	0.00234129655163875	0.316912457977034
ENST00000464873	ENSG00000175792	RUVBL1	transcript	0.00570116666666667	0.0636175	-3.48009459624721	0.00276756343297058	0.342327969660951
ENST00000465038	ENSG00000124813	RUNX2	transcript	0	0.096601	-Inf	0.0113023676490987	0.639332635175997
ENST00000465073	ENSG00000106346	USP42	transcript	0	0.234446833333333	-Inf	0.00415496879958273	0.407973017537407
ENST00000465259	ENSG00000071794	HLTF	transcript	0.00276516666666667	0.114482333333333	-5.37161473212189	0.00933484117437405	0.596759479269388
ENST00000465459	ENSG00000204642	HLA-F	transcript	4.95637133333333	0.0924958333333333	5.74375209069286	0.00118977012528851	0.23854497048417
ENST00000465503	ENSG00000109689	STIM2	transcript	0.375144333333333	0.0163895	4.51660201862966	0.0106537241551715	0.619725145707332
ENST00000465878	ENSG00000140859	KIFC3	transcript	0.116029333333333	0.000999666666666667	6.85882674695888	0.010872035205628	0.625762102377165
ENST00000466159	ENSG00000131018	SYNE1	transcript	0.154540333333333	0.0114855	3.75009784661171	0.0225798647750299	0.873617472108748
ENST00000466484	ENSG00000213390	ARHGAP19	transcript	0.157033666666667	0	Inf	0.0412870862044529	1
ENST00000466891	ENSG00000163157	TMOD4	transcript	0.0862276666666667	0	Inf	0.0155662170000532	0.739327530501194
ENST00000467337	ENSG00000108587	GOSR1	transcript	0.4814135	0.00048	9.97002647786955	0.000596245324644779	0.16938926769109
ENST00000468211	ENSG00000185920	PTCH1	transcript	0.0437833333333333	0	Inf	0.0328396249532101	1
ENST00000468577	ENSG00000114861	FOXP1	transcript	0	0.119972	-Inf	0.024844857057872	0.904020682762616
ENST00000469379	ENSG00000182108	DEXI	transcript	0.0311491666666667	0.181867166666667	-2.54561963751645	0.0371233760469447	1
ENST00000469439	ENSG00000131018	SYNE1	transcript	0.757039	0.0221711666666667	5.09361103150349	0.00449930962577286	0.428702431463013
ENST00000470311	ENSG00000181722	ZBTB20	transcript	0	0.155331	-Inf	0.012693253893724	0.671811207254984
ENST00000470347	ENSG00000008282	SYPL1	transcript	0.0335443333333333	0.000116833333333333	8.1654733178304	0.0355588551243652	1
ENST00000470402	ENSG00000104892	KLC3	transcript	0.253590833333333	1.50552366666667	-2.56969088548953	0.00922939207662711	0.595090513210367
ENST00000470744	ENSG00000122705	CLTA	transcript	0.000103666666666667	0.551284166666667	-12.3766283716668	0.0010874689384937	0.225500836389704
ENST00000471018	ENSG00000067606	PRKCZ	transcript	0.0287398333333333	0.2441125	-3.0864225709829	0.00704788891706506	0.529977336877975
ENST00000471234	ENSG00000064419	TNPO3	transcript	0	0.437602333333333	-Inf	0.00197383064397399	0.302826297700908
ENST00000471387	ENSG00000174851	YIF1A	transcript	0.0528195	0.196522	-1.89554827671031	0.0495209581524963	1
ENST00000471709	ENSG00000114098	ARMC8	transcript	0.110976833333333	0	Inf	0.0485324853395509	1
ENST00000471912	ENSG00000134864	GGACT	transcript	0	0.1942235	-Inf	0.0016386482577298	0.279004986534024
ENST00000472396	ENSG00000186591	UBE2H	transcript	1.30294666666667	0.0670895	4.27954722954347	0.00311902774964848	0.361385773936212
ENST00000472600	ENSG00000174776	WDR49	transcript	0.0707371666666667	0.00407766666666667	4.1166526833421	0.021808924822216	0.861590081330044
ENST00000472765	ENSG00000163468	CCT3	transcript	0.694611166666667	0.015196	5.51444208164631	0.00167284937453608	0.282625801447629
ENST00000473519	ENSG00000109689	STIM2	transcript	0.186668	0.0227743333333333	3.03499390322575	0.0449612711486265	1
ENST00000473745	ENSG00000128604	IRF5	transcript	0.00621233333333333	0.271936166666667	-5.45198898579986	0.0157543841199504	0.741779127887244
ENST00000474037	ENSG00000203326	ZNF525	transcript	0.0731676666666667	0.00214816666666667	5.09002841667041	0.04058484933517	1
ENST00000474053	ENSG00000196998	WDR45	transcript	0.0276806666666667	0.27681	-3.32194546785952	0.0106132149218642	0.619725145707332
ENST00000475179	ENSG00000203326	ZNF525	transcript	0.0258376666666667	0	Inf	0.0392153278025254	1
ENST00000475494	ENSG00000086730	LAT2	transcript	0.242623166666667	0	Inf	0.00544940377016744	0.470987469376344
ENST00000475729	ENSG00000173889	PHC3	transcript	1.04218133333333	0.0699241666666667	3.8976713543237	0.0145298060661061	0.715655054907323
ENST00000476182	ENSG00000136854	STXBP1	transcript	0.10039	0	Inf	0.0165970237138433	0.762095388680394
ENST00000476238	ENSG00000026297	RNASET2	transcript	0	0.7696025	-Inf	0.00094059751591672	0.213662074102634
ENST00000476320	ENSG00000186577	C6orf1	transcript	0.847390833333333	1.51506733333333	-0.838282484535528	0.049583191801351	1
ENST00000476491	ENSG00000133597	ADCK2	transcript	0.00271466666666667	0.0849403333333333	-4.96760280449317	0.0357057084760173	1
ENST00000476556	ENSG00000142599	RERE	transcript	0.8999755	4.43794716666667	-2.30193485983635	0.00228606356253301	0.314064159613418
ENST00000476688	ENSG00000116337	AMPD2	transcript	0.073632	0	Inf	0.0462817776706185	1
ENST00000477391	ENSG00000113758	DBN1	transcript	0.206861833333333	0	Inf	0.0412131297871223	1
ENST00000477394	ENSG00000132676	DAP3	transcript	0.175478	0.00866066666666667	4.34066827565664	0.0122537629760901	0.663258654531217
ENST00000477474	ENSG00000109689	STIM2	transcript	0.326750833333333	0.0122925	4.73234065515072	0.00985009351391917	0.606514104003453
ENST00000477695	ENSG00000144824	PHLDB2	transcript	0.047278	0.001224	5.27149354337243	0.00685855867433585	0.524792410780584
ENST00000477743	ENSG00000118855	MFSD1	transcript	0.377693833333333	0	Inf	0.0185545326688874	0.795235645942663
ENST00000478180	ENSG00000026297	RNASET2	transcript	0.0486513333333333	0.414260166666667	-3.0899858551229	0.00303310840415134	0.357095631097288
ENST00000478263	ENSG00000114541	FRMD4B	transcript	0.272892	0.00793666666666667	5.10365307672299	0.0013337623525007	0.250805311937631
[truncated: 1,334 more rows]
