# Supplementary material for: Analysis of lncRNA Expression in Patients With Eosinophilic and Neutrophilic Asthma Focusing on LNC_000127
Source: Front Genet. 2019 Mar 19;10:141. doi: 10.3389/fgene.2019.00141 (PMC6433975; doi:10.3389/fgene.2019.00141)
Supplement: Supplementary Text 1 — Text that presents detailed information on data analysis. [file Data_Sheet_1.zip › Supplementary Table 4.mRNA_Eos_vs_Neu.DE_ALL.xls]

transcript_id	gene_id	gene_name	feature_id	Eos_FPKM	Neu_FPKM	log2(foldchange)	pvalue	qvalue
ENST00000003084	ENSG00000001626	CFTR	transcript	0.0449853333333333	0.000989166666666667	5.50709727882287	0.0252404747347792	1
ENST00000005374	ENSG00000006625	GGCT	transcript	0	0.0681018333333333	-Inf	0.0126737409460893	0.770992981532859
ENST00000010132	ENSG00000010219	DYRK4	transcript	0	0.024242	-Inf	0.0277418072115062	1
ENST00000012134	ENSG00000010818	HIVEP2	transcript	0	0.0674463333333333	-Inf	0.00026285048242588	0.0905377906873025
ENST00000020945	ENSG00000019549	SNAI2	transcript	0.037613	0	Inf	0.0496148937510289	1
ENST00000023939	ENSG00000022277	RTFDC1	transcript	0.0404779166666667	0.179900333333333	-2.15199091586955	0.047488581973182	1
ENST00000037502	ENSG00000034971	MYOC	transcript	0.03582875	0	Inf	0.0409234965949957	1
ENST00000039007	ENSG00000036473	OTC	transcript	0.03016675	0	Inf	0.040396028050332	1
ENST00000074304	ENSG00000040933	INPP4A	transcript	0.019985	0	Inf	0.0307197483922844	1
ENST00000167462	ENSG00000073350	LLGL2	transcript	0.33523025	0.0470728333333333	2.8321857414779	0.0264208627172771	1
ENST00000199280	ENSG00000167580	AQP2	transcript	0.02896575	0	Inf	0.0146463335507529	0.819762097698695
ENST00000202831	ENSG00000089060	SLC8B1	transcript	0.0330816666666667	0.464162833333333	-3.81052718217981	0.020697995740575	0.939947731568861
ENST00000205890	ENSG00000091536	MYO15A	transcript	0.0301798333333333	0.00927766666666667	1.70175092041717	0.0259302584201168	1
ENST00000206513	ENSG00000092067	CEBPE	transcript	3.35026416666667	1.68881883333333	0.988260283340584	0.0425309923533639	1
ENST00000211998	ENSG00000035403	VCL	transcript	5.90186441666667	0.0972803333333333	5.92287879572233	0.000373461822350296	0.109772394870439
ENST00000216350	ENSG00000100462	PRMT5	transcript	0	0.0307836666666667	-Inf	0.00608648153766899	0.553378574123659
ENST00000217182	ENSG00000101210	EEF1A2	transcript	0.02392575	0.0992841666666667	-2.05299951288612	0.0253269888423047	1
ENST00000217233	ENSG00000101255	TRIB3	transcript	0.515847	1.3448985	-1.38248216467506	0.0354845206068268	1
ENST00000218099	ENSG00000101981	F9	transcript	0.0345354166666667	0	Inf	0.0192435076860402	0.91844013956101
ENST00000218758	ENSG00000102575	ACP5	transcript	1.04745708333333	0.4461085	1.2314245925752	0.0329871527661821	1
ENST00000218867	ENSG00000102683	SGCG	transcript	0.02950025	0	Inf	0.0394393472820299	1
ENST00000219255	ENSG00000102981	PARD6A	transcript	0.0158471666666667	0.142696	-3.17064806689034	0.021309940247952	0.950626386552179
ENST00000219334	ENSG00000103056	SMPD3	transcript	4.7166685	2.19742566666667	1.10195384450575	0.031413630991624	1
ENST00000220931	ENSG00000104490	NCALD	transcript	0.000731083333333333	0.120199	-7.3611733154838	0.0154780682667686	0.838987997894474
ENST00000220940	ENSG00000104499	GML	transcript	0	0.0360478333333333	-Inf	0.0424349179695968	1
ENST00000221452	ENSG00000104856	RELB	transcript	0.209231583333333	1.04782333333333	-2.32422294721484	0.00477723894053218	0.484255275417227
ENST00000221476	ENSG00000104879	CKM	transcript	0.00649591666666667	0.167460666666667	-4.68814533851756	0.00221859025104117	0.31833089976432
ENST00000222388	ENSG00000033050	ABCF2	transcript	0.0838559166666667	0.413231666666667	-2.30096632919054	0.0154850217916876	0.838987997894474
ENST00000223215	ENSG00000106484	MEST	transcript	0.00364258333333333	0.157086	-5.43044882062583	0.00481531779213589	0.485945820523047
ENST00000223361	ENSG00000106628	POLD2	transcript	0	0.169873333333333	-Inf	0.00208406982833825	0.309796468345043
ENST00000223865	ENSG00000107021	TBC1D13	transcript	0.07095575	0	Inf	0.0336746549636892	1
ENST00000225696	ENSG00000108559	NUP88	transcript	0.01601	0.153262666666667	-3.2589610999836	0.0109477353211195	0.730979983562849
ENST00000228140	ENSG00000110700	RPS13	transcript	4.37315833333333	10.3823196666667	-1.24738132513205	0.0426983122674073	1
ENST00000228510	ENSG00000110921	MVK	transcript	8.33333333333333e-08	0.126957833333333	-20.5389523875715	0.00109028460025709	0.210341589636279
ENST00000228841	ENSG00000111245	MYL2	transcript	0	0.767736	-Inf	6.568154393785e-06	0.00774743665994185
ENST00000229201	ENSG00000111602	TIMELESS	transcript	0.00830091666666667	0.152701	-4.20129503833189	0.00926641362208808	0.675155276811708
ENST00000229922	ENSG00000112186	CAP2	transcript	0.00105041666666667	0.00946783333333333	-3.17207259750266	0.0398943130915933	1
ENST00000231229	ENSG00000113303	BTNL8	transcript	0.375455416666667	0.888665333333333	-1.24299860445887	0.0402790008118283	1
ENST00000231449	ENSG00000113520	IL4	transcript	0.161631666666667	0	Inf	0.0340031367411364	1
ENST00000233616	ENSG00000115275	MOGS	transcript	2.13445216666667	0.4985935	2.09792985185365	0.0285528743688336	1
ENST00000233710	ENSG00000115361	ACADL	transcript	0.03043725	0	Inf	0.0233700052226193	0.983131414703288
ENST00000236698	ENSG00000118007	STAG1	transcript	0.333704833333333	0	Inf	0.00764453600344871	0.614438037622326
ENST00000237163	ENSG00000083097	DOPEY1	transcript	0.00923125	0.101173666666667	-3.45416401024279	0.0283065720502721	1
ENST00000238044	ENSG00000119147	C2orf40	transcript	0	0.0468841666666667	-Inf	0.0428492972685822	1
ENST00000239451	ENSG00000120329	SLC25A2	transcript	0.0489860833333333	0.1932195	-1.9797968493328	0.0485063264510163	1
ENST00000239461	ENSG00000116132	PRRX1	transcript	0	0.00663966666666667	-Inf	0.0252971126361044	1
ENST00000240093	ENSG00000104290	FZD3	transcript	7.50833333333333e-05	0.00817983333333333	-6.76743493767278	0.0113735696899764	0.736095214123354
ENST00000240101	ENSG00000120875	DUSP4	transcript	0	0.0217271666666667	-Inf	0.00251636385667998	0.338695539221229
ENST00000240306	ENSG00000108813	DLX4	transcript	0.00190416666666667	0.0288221666666667	-3.91994712763895	0.0266861787453544	1
ENST00000240423	ENSG00000121152	NCAPH	transcript	0	0.283575833333333	-Inf	0.000151790080236587	0.0638256205439258
ENST00000241391	ENSG00000121964	GTDC1	transcript	0.0505745833333333	0.8096585	-4.00082909831257	0.00194315078423415	0.295622562777332
ENST00000242104	ENSG00000122543	OCM	transcript	0.105958416666667	0	Inf	0.00971353994293156	0.693019528163638
ENST00000242210	ENSG00000122643	NT5C3A	transcript	0.00705283333333333	0.493730833333333	-6.12937798596235	7.09957323150952e-05	0.039029086032178
ENST00000242261	ENSG00000122691	TWIST1	transcript	0.00209075	0.0520678333333333	-4.63829990591614	0.00355974867482362	0.417179578568846
ENST00000243562	ENSG00000090006	LTBP4	transcript	0.1103375	0	Inf	0.0426136377465837	1
ENST00000243583	ENSG00000123815	COQ8B	transcript	0.535683333333333	0.0361295	3.8901312159059	0.00544441902743724	0.516061467793708
ENST00000243611	ENSG00000123843	C4BPB	transcript	0.032915	0	Inf	0.0497179714207156	1
ENST00000244043	ENSG00000124212	PTGIS	transcript	0.000639416666666667	0.00940433333333333	-3.87849742154314	0.0427998147554912	1
ENST00000244537	ENSG00000274618	HIST1H4F	transcript	72.6732266666667	36.8238041666667	0.980785287643296	0.0177742193269459	0.887992458779039
ENST00000244623	ENSG00000124657	OR2B6	transcript	0.0461145	0.186113666666667	-2.01289163850456	0.0451697316201783	1
ENST00000244751	ENSG00000124772	CPNE5	transcript	0.521836833333333	0	Inf	0.00054805078400232	0.135591175126064
ENST00000244776	ENSG00000124795	DEK	transcript	0.00682383333333333	0.271997	-5.31686451866991	0.0222985191026442	0.962335698295782
ENST00000245925	ENSG00000125746	EML2	transcript	1.55481883333333	0.679104	1.19504205298902	0.0322702736135131	1
ENST00000248142	ENSG00000127580	WDR24	transcript	0.143380833333333	0.0451698333333333	1.66642068664379	0.048055105673848	1
ENST00000249501	ENSG00000128710	HOXD10	transcript	0.0434213333333333	0	Inf	0.021616235480071	0.95513434337397
ENST00000249736	ENSG00000137776	SLTM	transcript	0.98284125	6.52683133333333	-2.73135244337555	0.0213882765239998	0.95175231095983
ENST00000250241	ENSG00000129351	ILF3	transcript	0.125267833333333	0	Inf	0.019404402438855	0.922223554937133
ENST00000251143	ENSG00000103544	C16orf62	transcript	1.35718708333333	0.6982625	0.958778204395397	0.0174118307602168	0.878735636313392
ENST00000251496	ENSG00000109805	NCAPG	transcript	1.19369725	0.681671166666667	0.808289114918322	0.0454113499604631	1
ENST00000251879	ENSG00000107036	RIC1	transcript	0.525997916666667	0.136281	1.94847264664534	0.00175921243389879	0.279825690558419
ENST00000252268	ENSG00000133884	DPF2	transcript	0.875983833333333	0.0343218333333333	4.67370572156651	0.00292205194494465	0.372765239187847
ENST00000252825	ENSG00000130528	HRC	transcript	0	0.0268186666666667	-Inf	0.00516782996570085	0.504122175356917
ENST00000252951	ENSG00000130656	HBZ	transcript	16.4347805	5.59258716666667	1.55516444559624	0.0184318238615662	0.901006675041307
ENST00000253401	ENSG00000131089	ARHGEF9	transcript	0.003162	0.168220666666667	-5.73337378014439	0.000334952559137966	0.103829577418791
ENST00000253408	ENSG00000131095	GFAP	transcript	0.022158	0.145679666666667	-2.71689995287416	0.00862700631215515	0.654992093043743
ENST00000253801	ENSG00000131482	G6PC	transcript	0.0267645833333333	0	Inf	0.0254938274203988	1
ENST00000254035	ENSG00000131730	CKMT2	transcript	0	0.0434008333333333	-Inf	0.0142398086323884	0.810357530724734
ENST00000254442	ENSG00000091157	WDR7	transcript	0.296013583333333	0.129800333333333	1.18936929084053	0.0360822607210752	1
ENST00000254801	ENSG00000132465	JCHAIN	transcript	0.0134894166666667	0.123880666666667	-3.19905118487844	0.0104958659947314	0.714833660504218
ENST00000254806	ENSG00000132471	WBP2	transcript	13.3438301666667	5.81269166666667	1.19889454396356	0.0452695254635258	1
ENST00000254900	ENSG00000112983	BRD8	transcript	0.0385289166666667	0.165195666666667	-2.10016231633785	0.0472307381334726	1
ENST00000256640	ENSG00000134245	WNT2B	transcript	0.0105884166666667	0.0365906666666667	-1.78898882840561	0.0310706301129548	1
ENST00000256678	ENSG00000134283	PPHLN1	transcript	0.114639916666667	0.4976865	-2.11812778770911	0.0377277463290179	1
ENST00000256785	ENSG00000134389	CFHR5	transcript	0.0570951666666667	0	Inf	0.0107169424234026	0.722081821665834
ENST00000256958	ENSG00000134538	SLCO1B1	transcript	0.0253313333333333	0	Inf	0.0347983352553871	1
ENST00000257724	ENSG00000135272	MDFIC	transcript	0.0917955	0.535657	-2.54481415132638	0.0415009333658251	1
ENST00000257895	ENSG00000135437	RDH5	transcript	0	0.101726166666667	-Inf	0.000917384551039633	0.187239217636348
ENST00000257909	ENSG00000135451	TROAP	transcript	0	0.0327456666666667	-Inf	0.0243938524094721	1
ENST00000257979	ENSG00000135517	MIP	transcript	0.0237278333333333	0	Inf	0.0338875752297599	1
ENST00000258341	ENSG00000135862	LAMC1	transcript	0.109081166666667	0.284191333333333	-1.3814605233389	0.0403675484548437	1
ENST00000258412	ENSG00000135926	TMBIM1	transcript	5.1348075	1.8494635	1.47320336352258	0.0249973630131775	1
ENST00000259698	ENSG00000111913	FAM65B	transcript	4.02999283333333	14.9570295	-1.89197450288795	0.0226447645875603	0.966499409617087
ENST00000259746	ENSG00000137216	TMEM63B	transcript	1.31003591666667	0	Inf	0.000728853083432498	0.163049461336839
ENST00000260283	ENSG00000137727	ARHGAP20	transcript	0.00357375	0.0197966666666667	-2.4697469119363	0.0437375242443306	1
ENST00000260386	ENSG00000137825	ITPKA	transcript	0.0211870833333333	0	Inf	0.0323759864469657	1
ENST00000260402	ENSG00000137841	PLCB2	transcript	0.313076083333333	0.1915105	0.709089808230902	0.0401049306074646	1
ENST00000261195	ENSG00000111713	GYS2	transcript	0.02669575	0.00422266666666667	2.66038380940746	0.0277749713527451	1
ENST00000261200	ENSG00000069431	ABCC9	transcript	0	0.00402916666666667	-Inf	0.00192647840386892	0.294566331702684
ENST00000261207	ENSG00000058272	PPP1R12A	transcript	0.21681175	0.002443	6.47164527108726	0.00555073566374759	0.521350120641029
ENST00000261448	ENSG00000118729	CASQ2	transcript	0	0.0307621666666667	-Inf	0.0023581985046901	0.326499053640973
ENST00000261503	ENSG00000128487	SPECC1	transcript	0.917286333333333	1e-06	19.8070126195979	0.00251329980746741	0.338695539221229
ENST00000261722	ENSG00000103723	AP3B2	transcript	0.0270885	0.000717666666666667	5.23822278398526	0.00749239760095658	0.609218453094791
ENST00000261844	ENSG00000047346	FAM214A	transcript	0.6283935	0.374322333333333	0.747387130847379	0.0246595586527036	1
ENST00000261847	ENSG00000138593	SECISBP2L	transcript	0.393666916666667	0	Inf	0.00300913841343493	0.379590272778093
ENST00000261918	ENSG00000138623	SEMA7A	transcript	3.16729591666667	1.86183216666667	0.766528634737011	0.0428938663488205	1
ENST00000262074	ENSG00000103852	TTC23	transcript	0	0.0236936666666667	-Inf	0.0280970408550136	1
ENST00000262097	ENSG00000104763	ASAH1	transcript	0.332491583333333	0.00895216666666667	5.21493711468666	0.00139039669290676	0.245940426510432
ENST00000262135	ENSG00000103494	RPGRIP1L	transcript	0.04339475	0.0193856666666667	1.16253016280425	0.0481630225234405	1
ENST00000262197	ENSG00000101546	RBFA	transcript	0.000175083333333333	0.0561701666666667	-8.32561851724787	0.00736682630826325	0.604983640165353
ENST00000262340	ENSG00000116745	RPE65	transcript	0.0230578333333333	0	Inf	0.0388974582929357	1
ENST00000263062	ENSG00000120616	EPC1	transcript	0.581395583333333	0.114207833333333	2.34785850559811	0.0323117673563353	1
ENST00000263080	ENSG00000108381	ASPA	transcript	0.01101475	0	Inf	0.0341226074495505	1
ENST00000263281	ENSG00000010310	GIPR	transcript	0.04288375	0	Inf	0.0310916784834086	1
ENST00000263321	ENSG00000077498	TYR	transcript	0.06490925	0	Inf	0.0110226819968469	0.731855345765241
ENST00000263367	ENSG00000105323	HNRNPUL1	transcript	0.00176908333333333	0.739406	-8.70722093195238	5.13763869467746e-05	0.0303003918470182
ENST00000263552	ENSG00000059377	TBXAS1	transcript	0	0.1222725	-Inf	0.000425238474027527	0.116262894083324
ENST00000263640	ENSG00000115170	ACVR1	transcript	0.13086625	0.026392	2.3099204905476	0.0247519296324657	1
ENST00000263934	ENSG00000054523	KIF1B	transcript	0	0.245820333333333	-Inf	7.07240095630985e-07	0.00145988822012919
ENST00000264169	ENSG00000115947	ORC4	transcript	0.1135695	0.000200833333333333	9.14336098357699	0.0120292298288082	0.757459023850116
ENST00000264263	ENSG00000168827	GFM1	transcript	0.0087975	0.408511833333333	-5.53714045022106	4.66618301530347e-06	0.00604916591072862
ENST00000264274	ENSG00000064012	CASP8	transcript	0.04558	0	Inf	0.0334191557960026	1
ENST00000264382	ENSG00000090402	SI	transcript	0.0331045833333333	0	Inf	0.0087223414251624	0.658061780637843
ENST00000264555	ENSG00000070047	PHRF1	transcript	0.32940725	1.02365533333333	-1.63578582584327	0.00192646633892387	0.294566331702684
ENST00000264864	ENSG00000038210	PI4K2B	transcript	0.6976465	1.44023766666667	-1.04573879558851	0.0427855919470412	1
ENST00000265094	ENSG00000072803	FBXW11	transcript	0.00713591666666667	0.036049	-2.33678856697449	0.00724697755900452	0.601651496157756
ENST00000265104	ENSG00000039139	DNAH5	transcript	0.0218545	0	Inf	0.00142432272190455	0.247214932027283
ENST00000265462	ENSG00000126432	PRDX5	transcript	97.8090134166667	56.7624228333333	0.785031249959986	0.0319138139050066	1
ENST00000265636	ENSG00000110075	PPP6R3	transcript	0.0249294166666667	0.607126	-4.60607492737844	0.00059548978216403	0.14346249194973
ENST00000265662	ENSG00000107331	ABCA2	transcript	0.299108333333333	0.0116143333333333	4.68668985489389	0.0384162421050299	1
ENST00000265715	ENSG00000091137	SLC26A4	transcript	0.03818325	0.00254483333333333	3.90729682491783	0.00437695116504087	0.46171497045858
ENST00000265944	ENSG00000095777	MYO3A	transcript	0.0392843333333333	0	Inf	0.00484411000810292	0.486688375537553
ENST00000265956	ENSG00000165219	GAPVD1	transcript	1.01229508333333	0.404496333333333	1.32343136584187	0.0459976442582913	1
ENST00000266027	ENSG00000114353	GNAI2	transcript	1.74174758333333	9.935071	-2.51199471602827	0.0203224690943642	0.936489057901858
ENST00000266088	ENSG00000100170	SLC5A1	transcript	0	0.004984	-Inf	0.0326461466450763	1
ENST00000266775	ENSG00000139372	TDG	transcript	0.00970508333333333	0.289808166666667	-4.90021383896656	0.00500498181125585	0.493657234467896
ENST00000267082	ENSG00000139626	ITGB7	transcript	3.65684516666667	1.42032	1.36438353579629	0.0183662325543034	0.900056457465877
ENST00000267169	ENSG00000184047	DIABLO	transcript	0	0.679546	-Inf	2.54871165169926e-07	0.000742648022829366
ENST00000267853	ENSG00000263155	MYZAP	transcript	0.208383416666667	0.718527333333333	-1.7858025676975	0.0291569597705096	1
ENST00000268058	ENSG00000140464	PML	transcript	0.186579333333333	0.00847783333333333	4.4599497785289	0.00205269904888435	0.306540900177692
ENST00000268220	ENSG00000140612	SEC11A	transcript	2.96492841666667	1.45876633333333	1.02324846427506	0.0067211906512507	0.58339965474691
ENST00000268763	ENSG00000141068	KSR1	transcript	0.0637430833333333	0	Inf	0.0309505667054496	1
ENST00000268957	ENSG00000141232	TOB1	transcript	0.00938941666666667	0.1218825	-3.69831165633613	0.03610803409249	1
ENST00000269503	ENSG00000141668	CBLN2	transcript	0.0404683333333333	0	Inf	0.015678950670131	0.840142002722506
ENST00000269576	ENSG00000186395	KRT10	transcript	0.02463925	0	Inf	0.00992563532235345	0.69927025571559
ENST00000269945	ENSG00000142025	DMRTC2	transcript	0.00349725	0.0243008333333333	-2.79671295260971	0.0178483890669862	0.888262979183023
ENST00000270458	ENSG00000142408	CACNG8	transcript	0.37825725	0.1469885	1.36366444787766	0.0328188679526006	1
ENST00000270632	ENSG00000269404	SPIB	transcript	0	0.0606628333333333	-Inf	0.00746910500622214	0.608345842602807
ENST00000272198	ENSG00000143847	PPFIA4	transcript	0	0.0224878333333333	-Inf	0.00139339580007629	0.245940426510432
ENST00000272839	ENSG00000144401	METTL21A	transcript	0.0492656666666667	0.2128975	-2.11150452362167	0.0302471644143973	1
ENST00000272849	ENSG00000118257	NRP2	transcript	0.00579441666666667	0.0299778333333333	-2.37116078016416	0.022120379192049	0.960684670013582
ENST00000273183	ENSG00000144681	STAC	transcript	0.347436916666667	0.059348	2.54947973709872	0.0370435650123211	1
ENST00000273908	ENSG00000145284	SCD5	transcript	0.00536125	0.0427161666666667	-2.9941408699301	0.0108660566101453	0.72882220601938
ENST00000274056	ENSG00000145416	MARCH1	transcript	0.059929	0	Inf	0.0252410425273838	1
ENST00000274498	ENSG00000145819	ARHGAP26	transcript	0.248203	1.1291975	-2.18570538146339	0.00147906545110534	0.252037747836103
ENST00000274542	ENSG00000145860	RNF145	transcript	0.0069715	0.05639	-3.01589833558497	0.0306619836217571	1
ENST00000274599	ENSG00000145908	ZNF300	transcript	0.0311336666666667	0	Inf	0.0219078950402585	0.957606922842839
ENST00000274979	ENSG00000146205	ANO7	transcript	0.00942291666666667	0.0006335	3.89475716054417	0.0215076223591197	0.953280452326557
ENST00000275493	ENSG00000146648	EGFR	transcript	0.00100508333333333	0.0201253333333333	-4.32362565058745	0.00504192747100687	0.496135495725026
ENST00000276141	ENSG00000102362	SYTL4	transcript	0.0579319166666667	0	Inf	0.0497942262274137	1
ENST00000276198	ENSG00000147246	HTR2C	transcript	0.0441861666666667	0	Inf	0.00888750555450839	0.662188426569504
ENST00000276682	ENSG00000147677	EIF3H	transcript	0.0183115	0	Inf	0.0416115448990289	1
ENST00000277415	ENSG00000130558	OLFM1	transcript	0.00286075	0.0706343333333333	-4.62590427522406	0.00231334619549345	0.326257248766603
ENST00000278385	ENSG00000026508	CD44	transcript	0.00848408333333333	0.095742	-3.49632124685783	0.0382151319005445	1
ENST00000278590	ENSG00000149289	ZC3H12C	transcript	0.000345416666666667	0.0356933333333333	-6.69117313214502	0.00333171251201887	0.403190109040658
ENST00000278893	ENSG00000168000	BSCL2	transcript	0	0.670933666666667	-Inf	1.69246730405349e-05	0.0142331798972831
ENST00000280020	ENSG00000150477	KIAA1328	transcript	0.0071815	0.126467166666667	-4.13833386039163	0.0312943947240286	1
ENST00000280481	ENSG00000150893	FREM2	transcript	0.0560534166666667	0	Inf	0.00214887840204267	0.313277497376446
ENST00000282382	ENSG00000251201	TMED7-TICAM2	transcript	0.124073583333333	0.000479166666666667	8.01645271654	0.000965859867994097	0.19451047119859
ENST00000282516	ENSG00000164190	NIPBL	transcript	2.41032375	1.16379633333333	1.0503883336218	0.0174019548716792	0.878735636313392
ENST00000282561	ENSG00000152661	GJA1	transcript	0.00229383333333333	0.0358325	-3.96543622643818	0.00350497229480864	0.412901954689416
ENST00000282701	ENSG00000152785	BMP3	transcript	0.00117516666666667	0.0207488333333333	-4.14209293380986	0.0101744471030307	0.708523732971924
ENST00000283635	ENSG00000153563	CD8A	transcript	2.44918833333333	5.71566916666667	-1.22261869706816	0.0286338005946035	1
ENST00000284027	ENSG00000153898	MCOLN2	transcript	0.0622650833333333	0	Inf	0.025349393120056	1
ENST00000284617	ENSG00000154429	CCSAP	transcript	0.356630083333333	0.000638666666666667	9.12514953525969	6.07615254857326e-05	0.0347085883788784
ENST00000284771	ENSG00000154553	PDLIM3	transcript	0	0.00956983333333333	-Inf	0.0430346340825837	1
ENST00000285397	ENSG00000155085	AK9	transcript	0.117387333333333	0	Inf	0.00177935722625286	0.281691136186026
ENST00000285735	ENSG00000155366	RHOC	transcript	0.276072333333333	0.0502226666666667	2.45863577672566	0.0386997690777881	1
ENST00000286067	ENSG00000196233	LCOR	transcript	0.135906083333333	0.861654166666667	-2.66449891124969	0.00397841225084795	0.444451774518161
ENST00000286791	ENSG00000156265	MAP3K7CL	transcript	0	0.466305166666667	-Inf	3.52862194043096e-05	0.0224116844573176
ENST00000287490	ENSG00000156885	COX6A2	transcript	0.00676133333333333	0.148835166666667	-4.46026386176674	0.0266785408124741	1
ENST00000287912	ENSG00000184863	RBM33	transcript	0.429765083333333	2.498797	-2.53961352341963	0.00454904387692682	0.472190754425004
ENST00000288381	ENSG00000157600	TMEM164	transcript	0	0.366007333333333	-Inf	7.11591202158101e-06	0.00807010020832233
ENST00000288642	ENSG00000138101	DTNB	transcript	0.113913916666667	0	Inf	0.0316167632205542	1
ENST00000288815	ENSG00000185585	OLFML2A	transcript	0.0158046666666667	0	Inf	0.0455698553402023	1
ENST00000289753	ENSG00000158748	HTR6	transcript	0.030462	0	Inf	0.00858792281991855	0.652718067045274
ENST00000289952	ENSG00000104635	SLC39A14	transcript	0	0.0487443333333333	-Inf	0.0152687469478995	0.834315645840892
ENST00000290216	ENSG00000141295	SCRN2	transcript	0.22729325	0.0409083333333333	2.47408817463524	0.0164286993490277	0.859459559384111
ENST00000290378	ENSG00000159251	ACTC1	transcript	0	0.119291833333333	-Inf	1.36876600052986e-05	0.0121880560782475
ENST00000292314	ENSG00000160799	CCDC12	transcript	0.982394916666667	0	Inf	0.00493463917221462	0.490990271340098
ENST00000292327	ENSG00000160808	MYL3	transcript	0	0.128942666666667	-Inf	0.00100491738405614	0.200157064488813
ENST00000292433	ENSG00000160888	IER2	transcript	1.63007708333333	0.00536116666666667	8.24817748715834	0.00623264589197679	0.559481173878211
ENST00000293406	ENSG00000161654	LSM12	transcript	0.0730178333333333	0	Inf	0.0412413800859869	1
ENST00000293851	ENSG00000103355	PRSS33	transcript	6.74821158333333	2.04201033333333	1.72451504176636	0.0065809630290856	0.579743906029777
ENST00000294702	ENSG00000162676	GFI1	transcript	0.0123509166666667	0.471134666666667	-5.25344946560566	8.4662957109258e-05	0.0427195171080465
ENST00000295269	ENSG00000180251	SLC9A4	transcript	0	0.00536716666666667	-Inf	0.0178182835387139	0.887992458779039
ENST00000295760	ENSG00000163520	FBLN2	transcript	0	0.01529	-Inf	0.00601538735398282	0.549645428999486
ENST00000296122	ENSG00000213639	PPP1CB	transcript	0.2273735	1.30264816666667	-2.51831145235381	0.00240013227127392	0.330051400094283
ENST00000296214	ENSG00000163875	MEAF6	transcript	0.16049	0.7871215	-2.29410294018585	0.00205541875263655	0.306540900177692
ENST00000296273	ENSG00000163918	RFC4	transcript	0.442908416666667	0.113799833333333	1.96050996853893	0.0245893015269868	1
ENST00000296333	ENSG00000163964	PIGX	transcript	0.0411841666666667	0.433333666666667	-3.39531662500052	0.000174899167510441	0.0696720038997183
ENST00000296422	ENSG00000164037	SLC9B1	transcript	0.22070675	0.109364833333333	1.01298184428183	0.042884760265497	1
ENST00000296701	ENSG00000145868	FBXO38	transcript	0.01103125	0.504743666666667	-5.51588271978012	0.012305837375052	0.764337738693445
ENST00000297161	ENSG00000164619	BMPER	transcript	0	0.00585733333333333	-Inf	0.0469913626622577	1
ENST00000297323	ENSG00000164742	ADCY1	transcript	0.0379211666666667	0	Inf	0.00371143438900874	0.426697504280657
ENST00000297447	ENSG00000164830	OXR1	transcript	0	0.108761166666667	-Inf	0.0039152803792946	0.442846003050351
ENST00000297504	ENSG00000197150	ABCB8	transcript	0.00653316666666667	0.0560386666666667	-3.10056828029161	0.00434975625398261	0.460308465797235
ENST00000297737	ENSG00000165061	ZMAT4	transcript	0.0489426666666667	0.00171066666666667	4.83846213472993	0.0325477565369577	1
ENST00000297784	ENSG00000165091	TMC1	transcript	0.03376275	0	Inf	0.016776043186512	0.864256450604057
ENST00000297933	ENSG00000165219	GAPVD1	transcript	0.111481166666667	1.08038066666667	-3.27666781750785	0.0238735264819812	0.991783007598011
ENST00000298406	ENSG00000139977	NAA30	transcript	0	0.028523	-Inf	0.0151371442630853	0.831890908680721
ENST00000298428	ENSG00000065665	SEC61A2	transcript	0	0.5714685	-Inf	2.58135420014508e-09	3.34930707468824e-05
ENST00000299438	ENSG00000166347	CYB5A	transcript	0.00348391666666667	0.0632095	-4.18135938190471	0.0152704884110183	0.834315645840892
ENST00000299502	ENSG00000197632	SERPINB2	transcript	0.105035833333333	0	Inf	0.0365247916244941	1
ENST00000299766	ENSG00000166603	MC4R	transcript	0.0415884166666667	0	Inf	0.0293229979053897	1
ENST00000300061	ENSG00000166828	SCNN1G	transcript	0.02571675	0	Inf	0.0119205683362835	0.755823372297454
ENST00000301258	ENSG00000167653	PSCA	transcript	0	0.011063	-Inf	0.0468925942622491	1
ENST00000301671	ENSG00000167925	GHDC	transcript	0.225699333333333	0.0588795	1.93856483182035	0.0168000389493123	0.864419040411121
ENST00000302053	ENSG00000171560	FGA	transcript	0.0439355833333333	0.001804	4.60611860504121	0.0449116203334316	1
ENST00000302068	ENSG00000171564	FGB	transcript	0.0511655833333333	0	Inf	0.0108564888834328	0.728780933361262
ENST00000302291	ENSG00000169641	LUZP1	transcript	0.04055375	0	Inf	0.00541814408723118	0.516061467793708
ENST00000302303	ENSG00000080298	RFX3	transcript	0.0504229166666667	0.221897833333333	-2.13774410368964	0.0491104299845235	1
ENST00000302909	ENSG00000171303	KCNK3	transcript	0.0194763333333333	0	Inf	0.0146830490511274	0.82066949542686
ENST00000302956	ENSG00000162066	AMDHD2	transcript	2.29167483333333	1.399108	0.711895022661151	0.033265325361204	1
ENST00000303343	ENSG00000169241	SLC50A1	transcript	0	0.137482	-Inf	0.00107643928973857	0.208459698273999
ENST00000303688	ENSG00000154781	CCDC174	transcript	0.062124	0	Inf	0.0408388473219161	1
ENST00000303721	ENSG00000172456	FGGY	transcript	0.0116559166666667	0.450784333333333	-5.27330300341652	0.0121407921201673	0.760998926372802
ENST00000303941	ENSG00000170209	ANKK1	transcript	0.0381245	0.0052115	2.87094783575786	0.007850451909285	0.625453767246324
ENST00000304733	ENSG00000003249	DBNDD1	transcript	0.00225175	0.0394296666666667	-4.13016294758559	0.0130241662137214	0.782354428810349
ENST00000304735	ENSG00000168140	VASN	transcript	0.0515445833333333	0.0191278333333333	1.4301473624626	0.0297984425024652	1
ENST00000306151	ENSG00000169876	MUC17	transcript	0.00846241666666667	0	Inf	0.0273691643798691	1
ENST00000306312	ENSG00000170615	SLC26A5	transcript	0.0189353333333333	0.0009355	4.33919935463235	0.0409731899504403	1
ENST00000306315	ENSG00000168916	ZNF608	transcript	0.08371525	0.241914666666667	-1.53093587830632	0.0253306761875908	1
ENST00000306353	ENSG00000168890	TMEM150A	transcript	0.244791333333333	0.0492055	2.31466099277358	0.0476954166862684	1
ENST00000306402	ENSG00000095637	SORBS1	transcript	0	0.006019	-Inf	0.0285554381129189	1
ENST00000307116	ENSG00000122884	P4HA1	transcript	0.00487541666666667	0.0773223333333333	-3.98728774801629	0.00657246912001926	0.579557774588106
ENST00000307128	ENSG00000172399	MYOZ2	transcript	0.0010845	0.0201931666666667	-4.21876521188592	0.0423044500366477	1
ENST00000307179	ENSG00000138592	USP8	transcript	0.5046155	0.0507083333333333	3.31488975925628	0.0370411373982738	1
ENST00000307180	ENSG00000171045	TSNARE1	transcript	0.01779675	0	Inf	0.0489822929000884	1
ENST00000307340	ENSG00000042781	USH2A	transcript	0.04208225	0	Inf	0.00238310348762847	0.329008532287667
ENST00000307677	ENSG00000171552	BCL2L1	transcript	190.558807333333	61.588485	1.62950374360818	0.0393852213820105	1
ENST00000307792	ENSG00000170381	SEMA3E	transcript	0.0465598333333333	0	Inf	0.00607277859375072	0.553219775102717
ENST00000308192	ENSG00000122194	PLG	transcript	0.0226476666666667	0	Inf	0.031865646799972	1
ENST00000308370	ENSG00000090006	LTBP4	transcript	0.12798425	0	Inf	0.0122351704626314	0.763752135579724
ENST00000308664	ENSG00000174437	ATP2A2	transcript	1.312485	0.550860166666667	1.25254288589453	0.00464357894676606	0.478720837502869
ENST00000308710	ENSG00000151092	NGLY1	transcript	0	0.432320666666667	-Inf	2.93277307945621e-05	0.0197310455512304
ENST00000308946	ENSG00000172927	MYEOV	transcript	0.07880525	0	Inf	0.0396665318865569	1
ENST00000309041	ENSG00000198707	CEP290	transcript	0.01217475	0	Inf	0.0238838219981774	0.991783007598011
ENST00000309050	ENSG00000174456	C12orf76	transcript	0.10705575	0	Inf	0.00935111014292733	0.678429475007575
ENST00000309065	ENSG00000109667	SLC2A9	transcript	0	0.0784428333333333	-Inf	0.00775278557546779	0.620393612239526
ENST00000310018	ENSG00000105929	ATP6V0A4	transcript	0.015313	0	Inf	0.0437716818625765	1
ENST00000310483	ENSG00000143570	SLC39A1	transcript	0.0623158333333333	0.339295833333333	-2.4448730355579	0.0183744784811889	0.900056457465877
ENST00000310594	ENSG00000111186	WNT5B	transcript	0.118517166666667	0	Inf	0.000646271879993196	0.14959200099909
ENST00000310645	ENSG00000142173	COL6A2	transcript	0.0137065	0.237077666666667	-4.11242763727399	0.0125277314320969	0.767767346369908
ENST00000310961	ENSG00000033122	LRRC7	transcript	0.00689558333333333	0	Inf	0.0342019331042171	1
ENST00000311008	ENSG00000169682	SPNS1	transcript	0.366067583333333	0.130021333333333	1.49336166942007	0.0206033507151193	0.938465059528944
ENST00000311052	ENSG00000153048	CARHSP1	transcript	4.38479716666667	2.2083065	0.98956968394054	0.0420713168403255	1
ENST00000311129	ENSG00000137713	PPP2R1B	transcript	0.22621825	0.0610555	1.88952215544464	0.0260902183031164	1
ENST00000311234	ENSG00000102786	INTS6	transcript	0.76068075	0.001211	9.29494842100909	0.00184051980906994	0.285752498562012
ENST00000311330	ENSG00000174807	CD248	transcript	0.664618083333333	0.2925915	1.18363768856412	0.0386090118925547	1
ENST00000311521	ENSG00000155368	DBI	transcript	0	0.0805603333333333	-Inf	0.0186432461802447	0.908519854068536
ENST00000311534	ENSG00000135070	ISCA1	transcript	0.0653155	0.0218535	1.57956104135648	0.0477253010429397	1
ENST00000311652	ENSG00000188234	AGAP4	transcript	0.065368	0	Inf	0.0398034129540324	1
ENST00000311713	ENSG00000133316	WDR74	transcript	0.000696583333333333	0.0476873333333333	-6.09716634455542	0.0267911625633437	1
ENST00000311890	ENSG00000173641	HSPB7	transcript	0.00110808333333333	0.0562708333333333	-5.66624904053619	0.0034865994589899	0.412385636648173
ENST00000312196	ENSG00000005302	MSL3	transcript	0.157292	0.703176	-2.16044053493479	0.0380109831901189	1
ENST00000312858	ENSG00000089916	GPATCH2L	transcript	0.0244598333333333	0.166693666666667	-2.76871281319084	0.0194343033331648	0.922223554937133
ENST00000313352	ENSG00000179950	PUF60	transcript	0.22148525	0.003825	5.85560706643637	0.0120248660779393	0.757459023850116
ENST00000313565	ENSG00000102984	ZNF821	transcript	0.0220770833333333	0.00175083333333333	3.6564359248444	0.0384348844176916	1
ENST00000313581	ENSG00000151687	ANKAR	transcript	0	0.266736166666667	-Inf	1.13383449031579e-07	0.000411922070331726
ENST00000313654	ENSG00000053747	LAMA3	transcript	0.0202664166666667	0.002046	3.30821297623942	0.0372009316101497	1
ENST00000313708	ENSG00000164330	EBF1	transcript	0.13194525	0.393576166666667	-1.57670344482503	0.0428504722122883	1
ENST00000313778	ENSG00000178149	DALRD3	transcript	0.291554916666667	0	Inf	0.00140747957171304	0.245940426510432
ENST00000314586	ENSG00000179044	EXOC3L1	transcript	0.0663419166666667	0.019476	1.76822328752701	0.0489931370715597	1
ENST00000315913	ENSG00000178028	DMAP1	transcript	0.160224583333333	0.7993915	-2.3188067144273	0.00577552628438182	0.533970714627681
ENST00000316299	ENSG00000181929	PRKAG1	transcript	0.02455	0.1268785	-2.36965269058016	0.0398779929364074	1
ENST00000316300	ENSG00000198670	LPA	transcript	0.0330446666666667	0	Inf	0.00841125467669824	0.647381718344002
ENST00000316358	ENSG00000125846	ZNF133	transcript	0.0560598333333333	0	Inf	0.00896206167857196	0.663930874352608
ENST00000316615	ENSG00000177885	GRB2	transcript	0.0709168333333333	0.794838166666667	-3.48646112803918	0.0208326780395189	0.943169231361772
ENST00000316724	ENSG00000136717	BIN1	transcript	0.262324833333333	0.0871743333333333	1.58937905760444	0.0177016309087644	0.887992458779039
ENST00000317235	ENSG00000154889	MPPE1	transcript	0.283004333333333	0	Inf	0.000531537186450357	0.132628749888334
ENST00000317449	ENSG00000177363	LRRN4CL	transcript	0.0120669166666667	0	Inf	0.0278187015256133	1
ENST00000317501	ENSG00000140538	NTRK3	transcript	0	0.00980066666666667	-Inf	0.0251322911582966	1
ENST00000317716	ENSG00000128536	CDHR3	transcript	0.0110615833333333	0.0639866666666667	-2.5322134074423	0.00994565580852798	0.699701153221963
ENST00000317829	ENSG00000166025	AMOTL1	transcript	0.00580441666666667	0.0567591666666667	-3.28963041676909	0.0200674902773211	0.931671255529669
ENST00000317896	ENSG00000010704	HFE	transcript	0.0656861666666667	0	Inf	0.0358440948124119	1
ENST00000318059	ENSG00000217930	PAM16	transcript	0.86002225	0.488719166666667	0.81536829933259	0.0358204671138734	1
ENST00000318100	ENSG00000258366	RTEL1	transcript	0.0839701666666667	0	Inf	0.0192335255547141	0.91844013956101
ENST00000318249	ENSG00000142794	NBPF3	transcript	0.018893	0	Inf	0.0306374120500834	1
ENST00000318562	ENSG00000177106	EPS8L2	transcript	0.08527875	0	Inf	0.00382658552875804	0.435895528859219
ENST00000318789	ENSG00000114861	FOXP1	transcript	0.21683925	0.00813383333333333	4.73654668235274	0.000107543746165797	0.0508732330495237
ENST00000318876	ENSG00000165861	ZFYVE1	transcript	0.06442525	0.498158333333333	-2.95090622203623	0.0343698680793547	1
ENST00000320370	ENSG00000138434	SSFA2	transcript	0.19479425	0	Inf	0.00235506318320891	0.326499053640973
ENST00000320493	ENSG00000244414	CFHR1	transcript	0.0643511666666667	0	Inf	0.0222053766130766	0.961142979598467
ENST00000320619	ENSG00000186187	ZNRF1	transcript	0.0548404166666667	0.00366483333333333	3.90342003735976	0.0208944494929148	0.943169231361772
ENST00000320665	ENSG00000171097	KYAT1	transcript	0	0.0909113333333333	-Inf	0.0077519229233902	0.620393612239526
ENST00000320963	ENSG00000117906	RCN2	transcript	0.00207416666666667	0.138554	-6.06177272675388	0.0011009845033621	0.211409973610703
ENST00000321016	ENSG00000080854	IGSF9B	transcript	0.0523859166666667	0.0007685	6.09098994226959	0.0199128070791195	0.930367960873491
ENST00000321599	ENSG00000176095	IP6K1	transcript	0.601305583333333	0.0407701666666667	3.88251259490017	0.00411236726199756	0.448386262390071
ENST00000322099	ENSG00000090097	PCBP4	transcript	0.119360833333333	0	Inf	0.0166112004149155	0.860816601501081
ENST00000322945	ENSG00000103495	MAZ	transcript	0.312197416666667	0.0802266666666667	1.96030483836795	0.0257771550050322	1
ENST00000323110	ENSG00000179142	CYP11B2	transcript	0.0291485	0	Inf	0.0219420209826426	0.957606922842839
ENST00000323346	ENSG00000179520	SLC17A8	transcript	0.0257300833333333	0	Inf	0.017786879231113	0.887992458779039
ENST00000323817	ENSG00000155111	CDK19	transcript	0.0947299166666667	0.341306	-1.84917375609981	0.037749795182548	1
ENST00000324138	ENSG00000181544	FANCB	transcript	0.00438033333333333	0.180931166666667	-5.36825647372158	0.0113978738845391	0.736305071980129
ENST00000324301	ENSG00000133313	CNDP2	transcript	0	0.1188585	-Inf	0.00188372659603818	0.289880663349797
ENST00000324767	ENSG00000140386	SCAPER	transcript	0	0.0513653333333333	-Inf	0.00262684520923618	0.34778894479428
ENST00000324822	ENSG00000187838	TMEM256-PLSCR3	transcript	0.176081833333333	0.0240111666666667	2.87446866273169	0.03505732115893	1
ENST00000325303	ENSG00000156345	CDK20	transcript	0.0003985	0.0397855	-6.64151919558281	0.00732196273461131	0.603964595233076
ENST00000325568	ENSG00000008517	IL32	transcript	0.10829925	0.482785666666667	-2.15635959287682	0.0276140176327975	1
ENST00000326004	ENSG00000189403	HMGB1	transcript	0.976453416666667	0	Inf	0.00698516802493771	0.591265504068003
ENST00000326324	ENSG00000077782	FGFR1	transcript	0	0.0272401666666667	-Inf	0.0171913162471334	0.873266945271751
ENST00000326407	ENSG00000135916	ITM2C	transcript	0.298437	0	Inf	0.00303924924287274	0.381797804265445
ENST00000327047	ENSG00000163646	CLRN1	transcript	0.0368329166666667	0	Inf	0.0228689440600252	0.972878879566245
ENST00000327098	ENSG00000156787	TBC1D31	transcript	1.79351566666667	0.0204758333333333	6.45272436889531	0.0111337901377974	0.731855345765241
ENST00000327475	ENSG00000124721	DNAH8	transcript	0.027587	0.00476066666666667	2.53475305401956	0.0119380078364605	0.755823372297454
ENST00000327578	ENSG00000078674	PCM1	transcript	0.0442963333333333	0.204474333333333	-2.20666057152758	0.0250125824862197	1
ENST00000327898	ENSG00000183077	AFMID	transcript	0.00351875	0.0522175	-3.8913984655647	0.0341809732163711	1
ENST00000328300	ENSG00000188153	COL4A5	transcript	0.02026775	0.00094	4.43038137161589	0.0136648028578395	0.802266140635597
ENST00000328354	ENSG00000183765	CHEK2	transcript	0.01664025	0.372890166666667	-4.48600173936058	0.00552490644040706	0.519817196670304
ENST00000328528	ENSG00000187098	MITF	transcript	0.00293425	0.0247531666666667	-3.07654940071666	0.0274850490625368	1
ENST00000328908	ENSG00000153046	CDYL	transcript	0.754468666666667	0.0400338333333333	4.23616931751142	0.038607107605239	1
ENST00000329492	ENSG00000008735	MAPK8IP2	transcript	0.0294826666666667	0.00833466666666667	1.82267061320943	0.0206605292541484	0.939655768406624
ENST00000329654	ENSG00000184588	PDE4B	transcript	0.1248555	0.0170323333333333	2.87391137998487	0.0192271250822376	0.91844013956101
ENST00000330232	ENSG00000093072	CECR1	transcript	0.179819833333333	0.0326015	2.46354190280324	0.0358602084796378	1
ENST00000330280	ENSG00000145736	GTF2H2	transcript	0.0456778333333333	0.230872166666667	-2.33752813098974	0.0265339572067055	1
ENST00000330423	ENSG00000183785	TUBA8	transcript	1.66532125	0.912552333333333	0.867821305787004	0.0298060105358025	1
ENST00000330494	ENSG00000170004	CHD3	transcript	0.05114625	0	Inf	0.0225672184140348	0.965458131160958
ENST00000330550	ENSG00000004809	SLC22A16	transcript	0.196717666666667	0.0082275	4.57952859628999	0.0203817567008119	0.936489057901858
ENST00000330752	ENSG00000135486	HNRNPA1	transcript	0.182451666666667	0.774141666666667	-2.08508327160682	0.0105489915797636	0.716613433232632
ENST00000330775	ENSG00000137700	SLC37A4	transcript	0.0837979166666667	0	Inf	0.0402280894956473	1
ENST00000330914	ENSG00000196230	TUBB	transcript	0.304382916666667	0	Inf	0.00647208039130724	0.574049513223125
ENST00000330947	ENSG00000197147	LRRC8B	transcript	0.1158195	0.345749833333333	-1.57785038218397	0.040437207112933	1
ENST00000331006	ENSG00000185324	CDK10	transcript	0.0463728333333333	0	Inf	0.0141605672622822	0.810236985609648
ENST00000331056	ENSG00000185527	PDE6G	transcript	0	0.0400601666666667	-Inf	0.0200173195873963	0.931209613083231
ENST00000331128	ENSG00000184270	HIST2H2AB	transcript	40.7631795	23.4960943333333	0.794845622121124	0.0341788828485675	1
ENST00000331393	ENSG00000115109	EPB41L5	transcript	0	0.265669666666667	-Inf	8.34794437821634e-05	0.0423576563213128
ENST00000331397	ENSG00000183878	UTY	transcript	0.290114666666667	0	Inf	0.00543614523131753	0.516061467793708
ENST00000331444	ENSG00000183628	DGCR6	transcript	0.00816183333333333	0.0567293333333333	-2.79712975415701	0.0277972992644695	1
ENST00000331491	ENSG00000183598	HIST2H3D	transcript	25.5666155	13.0949293333333	0.965252915514236	0.0230092801885006	0.974274066722876
ENST00000331505	ENSG00000183246	RIMBP3C	transcript	0.0599523333333333	0	Inf	0.0184706143183401	0.902417184219065
ENST00000331523	ENSG00000156508	EEF1A1	transcript	3.00327625	76.1566713333333	-4.66436133314637	0.0177970212191277	0.887992458779039
ENST00000331662	ENSG00000185818	NAT8L	transcript	0	0.00756183333333333	-Inf	0.0258647975635029	1
ENST00000331683	ENSG00000144451	SPAG16	transcript	0.0104359166666667	0.126036833333333	-3.59421617815516	0.00205214592253621	0.306540900177692
ENST00000331768	ENSG00000183576	SETD3	transcript	3.9829055	8.522236	-1.09741075340787	0.047572683199634	1
ENST00000332231	ENSG00000183020	AP2A2	transcript	0.394057166666667	0.135664166666667	1.53836523130324	0.0135278916011705	0.799915855909058
ENST00000332386	ENSG00000167483	FAM129C	transcript	0	0.1912035	-Inf	0.000758386200040924	0.167592278877657
ENST00000332539	ENSG00000183134	PTGDR2	transcript	6.09515366666667	3.18266833333333	0.937425772308039	0.037081976485589	1
ENST00000333059	ENSG00000242259	C22orf39	transcript	0.0145971666666667	0.225835333333333	-3.95151095034095	0.00145361031140149	0.249199203862048
ENST00000333151	ENSG00000276368	HIST1H2AJ	transcript	19.23693375	9.53510266666667	1.01255848306874	0.0281208514430792	1
ENST00000333625	ENSG00000182393	IFNL1	transcript	0.0863260833333333	0	Inf	0.0112266455265091	0.732870454407182
ENST00000333778	ENSG00000163539	CLASP2	transcript	0	0.0707601666666667	-Inf	0.000312010236336902	0.100135440690103
ENST00000333813	ENSG00000184811	TUSC5	transcript	0.000923833333333333	0.009157	-3.30917051565157	0.0361706327576281	1
ENST00000334116	ENSG00000186020	ZNF529	transcript	0.181664833333333	0.0660645	1.4593320221693	0.0134213132525442	0.796725997491716
ENST00000334307	ENSG00000166352	C11orf74	transcript	0	0.133372333333333	-Inf	0.0136111282199887	0.801540925604413
ENST00000334634	ENSG00000163462	TRIM46	transcript	0	0.0133951666666667	-Inf	0.037816047352069	1
ENST00000334859	ENSG00000186001	LRCH3	transcript	1.49583075	0.303589833333333	2.30075156318565	0.0331786162087164	1
ENST00000335183	ENSG00000100526	CDKN3	transcript	0.621207	0	Inf	0.0347257763622275	1
ENST00000335221	ENSG00000171634	BPTF	transcript	0.166737	0.0088955	4.22835477376794	0.0344572409428906	1
ENST00000335430	ENSG00000126091	ST3GAL3	transcript	0.012846	0.00159666666666667	3.00818414120428	0.0403328782273774	1
ENST00000335459	ENSG00000186854	TRABD2A	transcript	0.0271095833333333	0.225203666666667	-3.05435547229115	0.0313290913721952	1
ENST00000335765	ENSG00000109103	UNC119	transcript	1.23549533333333	0.398664666666667	1.63184191018718	0.047303965151272	1
ENST00000335866	ENSG00000106070	GRB10	transcript	0.321644416666667	0.15784	1.02700378439767	0.0263417231216758	1
ENST00000335979	ENSG00000113966	ARL6	transcript	0.000931	0.032059	-5.10580444693598	0.0301512017654386	1
ENST00000336097	ENSG00000239672	NME1	transcript	0.1241735	0	Inf	0.0161586455817618	0.853261037769485
ENST00000336112	ENSG00000143970	ASXL2	transcript	0.600183083333333	2.8201905	-2.232318056942	0.0039683554379648	0.444451774518161
ENST00000336184	ENSG00000082512	TRAF5	transcript	0.0475136666666667	0	Inf	0.0420082906235447	1
ENST00000336596	ENSG00000044524	EPHA3	transcript	0	0.0217713333333333	-Inf	0.0027005254405114	0.355987261443321
ENST00000336648	ENSG00000159267	HLCS	transcript	0.000124	0.1621585	-10.3528488127986	3.70156814452221e-07	0.000920554668441815
ENST00000336654	ENSG00000156345	CDK20	transcript	0	0.00955116666666667	-Inf	0.0433006099587343	1
ENST00000336665	ENSG00000157985	AGAP1	transcript	0	0.00669816666666667	-Inf	0.0382320142042526	1
ENST00000336963	ENSG00000241484	ARHGAP8	transcript	0	0.230935166666667	-Inf	0.000453932476500556	0.11985004993652
ENST00000337006	ENSG00000135049	AGTPBP1	transcript	0.341008666666667	0.00353466666666667	6.59209042581035	0.000298855903840809	0.0966704445658573
ENST00000337014	ENSG00000169660	HEXDC	transcript	1.39583616666667	0.726493166666667	0.94210848502232	0.0145563469692247	0.819762097698695
ENST00000337303	ENSG00000163939	PBRM1	transcript	0.00785366666666667	0.254539666666667	-5.01838032171595	0.00412430583868337	0.448907657767385
ENST00000337354	ENSG00000157020	SEC13	transcript	0	0.443635	-Inf	2.10727384087451e-05	0.0162056175897706
ENST00000337852	ENSG00000101945	SUV39H1	transcript	0.135656833333333	5.13333333333333e-05	11.3677781556384	0.0106178505114388	0.719139651529773
ENST00000337907	ENSG00000142599	RERE	transcript	0.698821333333333	0.0432156666666667	4.01529732868969	0.000234818478742646	0.0843941999436045
ENST00000338037	ENSG00000182621	PLCB1	transcript	7.75e-06	0.0616981666666667	-12.9587436901385	0.000761706130484864	0.167717279810776
ENST00000338176	ENSG00000157869	RAB28	transcript	0.04276	0.303210333333333	-2.82598516286674	0.0300533285587606	1
ENST00000338252	ENSG00000153113	CAST	transcript	0.168257666666667	0.0230611666666667	2.86713483675386	0.0147986271988984	0.823297612181017
ENST00000338372	ENSG00000189068	VSTM1	transcript	5.17129083333333	2.2300045	1.21347782284379	0.0423958062952603	1
ENST00000338382	ENSG00000188352	FOCAD	transcript	0.13353825	0.0013245	6.65566138521883	0.0183089362941867	0.90004532475409
ENST00000338401	ENSG00000130731	METTL26	transcript	0.149303083333333	0	Inf	0.0181427290281969	0.895262032617367
ENST00000338458	ENSG00000163947	ARHGEF3	transcript	0.00231033333333333	0.254355666666667	-6.78260240771208	0.000283183151770716	0.0949081540943736
ENST00000338662	ENSG00000135390	ATP5G2	transcript	0.102735166666667	1.91040583333333	-4.21687713521483	0.0224350458229376	0.963482683615372
ENST00000338895	ENSG00000169598	DFFB	transcript	0.1469585	0.0292001666666667	2.33136029734671	0.00757966626635162	0.613782254525578
ENST00000338896	ENSG00000256660	CLEC12B	transcript	0.12414275	0.649196	-2.38665410094706	0.026276638469829	1
ENST00000338969	ENSG00000100505	TRIM9	transcript	0.0106663333333333	0.0530641666666667	-2.31467364281892	0.00987421935285296	0.696834477640148
ENST00000338995	ENSG00000140365	COMMD4	transcript	0.161458833333333	0	Inf	0.0253276427102342	1
ENST00000339063	ENSG00000156414	TDRD9	transcript	0	0.0703296666666667	-Inf	0.00262615622841061	0.34778894479428
ENST00000339083	ENSG00000155366	RHOC	transcript	2.50464516666667	0.811651833333333	1.62567332527345	0.000647284958906054	0.14959200099909
ENST00000339298	ENSG00000180008	SOCS4	transcript	0.00955158333333333	0.0381176666666667	-1.99664800016148	0.0116032573023889	0.743310669579251
ENST00000339313	ENSG00000142512	SIGLEC10	transcript	4.879207	2.58514266666667	0.916402789823112	0.0338954363625608	1
ENST00000339437	ENSG00000072756	TRNT1	transcript	0	0.139185666666667	-Inf	0.00920458825975974	0.672743969616606
ENST00000339471	ENSG00000105193	RPS16	transcript	2.28943433333333	0.751472833333333	1.60719833052771	0.0157458995091351	0.842219927997673
ENST00000339618	ENSG00000072210	ALDH3A2	transcript	0.08608575	0.00267716666666667	5.00699558260986	0.0234292925466052	0.98444402624039
ENST00000339673	ENSG00000152592	DMP1	transcript	0.0440515833333333	0	Inf	0.0160080772761021	0.849919548682133
ENST00000339708	ENSG00000073417	PDE8A	transcript	0.186591916666667	0	Inf	0.0319437721330918	1
ENST00000339872	ENSG00000189403	HMGB1	transcript	0.978565583333333	0.221211	2.14524541610612	0.0210192761175461	0.946023663714632
ENST00000339997	ENSG00000133318	RTN3	transcript	0.17736225	3.14518816666667	-4.14837544913727	0.00898629357131493	0.664641786331171
ENST00000340169	ENSG00000121897	LIAS	transcript	0	0.0480316666666667	-Inf	0.010482053377477	0.714833660504218
ENST00000340660	ENSG00000066427	ATXN3	transcript	0	0.0345768333333333	-Inf	0.010069793895384	0.70452569827466
ENST00000340800	ENSG00000068366	ACSL4	transcript	0.9412485	0.0161805	5.8622475658104	0.000682488550124027	0.156292815312107
ENST00000340930	ENSG00000169398	PTK2	transcript	0.200542833333333	0.003589	5.80418467705537	0.0234037764266017	0.984096293493563
ENST00000340963	ENSG00000197782	ZNF780A	transcript	0	0.0389381666666667	-Inf	0.000194241442452578	0.074693162961626
ENST00000340994	ENSG00000170927	PKHD1	transcript	0.00831675	0	Inf	0.0184845890379049	0.90261440826221
ENST00000341217	ENSG00000173065	FAM222B	transcript	0.00761716666666667	0.0686175	-3.17125019600048	0.00427478633500347	0.455167020957433
ENST00000341222	ENSG00000003402	CFLAR	transcript	0.741363083333333	2.05687933333333	-1.47220497865112	0.0153199826210576	0.835600019254865
ENST00000341267	ENSG00000185559	DLK1	transcript	0.0178705	0	Inf	0.010938313350676	0.730979983562849
ENST00000341459	ENSG00000188467	SLC24A5	transcript	0.0276704166666667	0	Inf	0.0399045740045328	1
ENST00000341517	ENSG00000184588	PDE4B	transcript	0.0200810833333333	0.240050166666667	-3.57942693071446	0.0221448369266477	0.960967421816901
ENST00000341529	ENSG00000179776	CDH5	transcript	0.00495958333333333	0.0212363333333333	-2.09824386533218	0.0475745556556627	1
ENST00000341618	ENSG00000156265	MAP3K7CL	transcript	0.000772333333333333	0.0373355	-5.59518060326256	0.024069271877277	0.9947975331833
ENST00000341676	ENSG00000159363	ATP13A2	transcript	0.00224316666666667	0.0431163333333333	-4.26462577336037	0.0283002558323318	1
ENST00000341712	ENSG00000133030	MPRIP	transcript	0.00165308333333333	0.182518333333333	-6.78673812081288	0.00141560553066356	0.24677998526395
ENST00000341843	ENSG00000106113	CRHR2	transcript	0.02258875	0	Inf	0.0182803461541143	0.899410855605327
ENST00000342111	ENSG00000015475	BID	transcript	0.316935166666667	0	Inf	0.0164842119729933	0.859459559384111
ENST00000342247	ENSG00000099954	CECR2	transcript	0	0.0136406666666667	-Inf	0.024568039815168	1
ENST00000342537	ENSG00000179627	ZBTB42	transcript	1.46889125	0.892724	0.718441472304983	0.0385022004420231	1
ENST00000342555	ENSG00000010244	ZNF207	transcript	0.00513883333333333	0.0762475	-3.8911772679115	0.0428259707497812	1
ENST00000342697	ENSG00000164938	TP53INP1	transcript	0.628613083333333	3.69195183333333	-2.5541395267404	0.00326072566065156	0.396861339662807
ENST00000343210	ENSG00000007341	ST7L	transcript	0.342235583333333	0	Inf	0.00296251623855851	0.375791959279554
ENST00000343231	ENSG00000120992	LYPLA1	transcript	0.380860833333333	0	Inf	0.0158984744936926	0.847405484677015
ENST00000343267	ENSG00000189058	APOD	transcript	0	0.0186073333333333	-Inf	0.0417615766132812	1
ENST00000343358	ENSG00000130244	FAM98C	transcript	0	0.0378838333333333	-Inf	0.0138158878293183	0.805334495643183
ENST00000343537	ENSG00000143514	TP53BP2	transcript	0.964505083333333	2.343193	-1.28061504146732	0.0346692841747027	1
ENST00000343631	ENSG00000151348	EXT2	transcript	0	0.034158	-Inf	0.0138732170716815	0.805737377643365
ENST00000343687	ENSG00000160179	ABCG1	transcript	0.038084	0.963693	-4.66131670639714	1.44918425210476e-07	0.000487489480360796
ENST00000343815	ENSG00000143569	UBAP2L	transcript	0.0753539166666667	0	Inf	0.033496809622359	1
ENST00000343932	ENSG00000140505	CYP1A2	transcript	0	0.027419	-Inf	0.0320533740557142	1
ENST00000343936	ENSG00000188177	ZC3H6	transcript	0.00218658333333333	0.0240626666666667	-3.46004629592219	0.00680112624349443	0.586176386951824
ENST00000344041	ENSG00000136237	RAPGEF5	transcript	0.0100964166666667	0.0396486666666667	-1.97342899587127	0.036614964839211	1
ENST00000344248	ENSG00000188000	OR7D2	transcript	0.0291495833333333	0	Inf	0.0097209675626807	0.693019528163638
ENST00000344624	ENSG00000113360	DROSHA	transcript	0.201746583333333	0.00535766666666667	5.23479560575547	0.00974488994555295	0.69363607312292
ENST00000344850	ENSG00000121964	GTDC1	transcript	0.00410691666666667	0.1794095	-5.44905680097529	0.000452051931979535	0.119701506478254
ENST00000344936	ENSG00000165322	ARHGAP12	transcript	0	0.0240453333333333	-Inf	0.000392110292143944	0.112484277121127
ENST00000345005	ENSG00000179335	CLK3	transcript	0.1285435	0.569578833333333	-2.14763887400306	0.000569386126352602	0.139017459478428
ENST00000345249	ENSG00000138032	PPM1B	transcript	0.305680666666667	0	Inf	0.0215534311761753	0.954456551231652
ENST00000345330	ENSG00000156642	NPTN	transcript	0.693123333333333	2.31306683333333	-1.73862296022154	0.015595627754676	0.840142002722506
ENST00000345415	ENSG00000141562	NARF	transcript	0	0.129288	-Inf	0.00193698740262145	0.295179330273646
ENST00000345913	ENSG00000115705	TPO	transcript	0.0132785	0	Inf	0.0484230033637926	1
ENST00000345990	ENSG00000151292	CSNK1G3	transcript	2.05331725	5.20726916666667	-1.34257043254793	0.00747277198524009	0.608345842602807
ENST00000346617	ENSG00000020256	ZFP64	transcript	0.0993539166666667	0	Inf	0.0131777107768761	0.787929941612753
ENST00000346691	ENSG00000164053	ATRIP	transcript	0	0.0513266666666667	-Inf	0.0110694935034329	0.731855345765241
ENST00000346736	ENSG00000132016	C19orf57	transcript	0.043829	0.00519633333333333	3.07631987821434	0.0160741588573409	0.85127433132244
ENST00000346817	ENSG00000003400	CASP10	transcript	0.35561075	0.00721683333333333	5.62278918948874	0.0141306535263005	0.810236985609648
ENST00000346997	ENSG00000066468	FGFR2	transcript	0.112030583333333	0	Inf	0.0302319567736088	1
ENST00000347140	ENSG00000179912	R3HDM2	transcript	0.03010925	0.00644316666666667	2.22436495317027	0.0389391577851979	1
ENST00000347370	ENSG00000160087	UBE2J2	transcript	0.71092275	1.726989	-1.28049418576765	0.0380650834201812	1
ENST00000347454	ENSG00000115211	EIF2B4	transcript	0.376768833333333	0.186755	1.01253275994646	0.0386633872012272	1
ENST00000347936	ENSG00000110628	SLC22A18	transcript	0.073007	0.5739235	-2.97475174543515	0.0321463648494856	1
ENST00000347992	ENSG00000141503	MINK1	transcript	1.15317866666667	0.0535545	4.42846443794	0.00165749558983795	0.271357712089314
ENST00000348476	ENSG00000032219	ARID4A	transcript	0.111936583333333	0	Inf	0.0126311184525926	0.770842208124502
ENST00000348544	ENSG00000166887	VPS39	transcript	0.00377208333333333	0.181552166666667	-5.5888787887588	0.000219339687875355	0.0803337329206309
ENST00000348655	ENSG00000185507	IRF7	transcript	0.8375515	0.0647911666666667	3.69230886156767	0.0224392522626892	0.963482683615372
ENST00000348968	ENSG00000132153	DHX30	transcript	0.06727475	0.236079	-1.81113268504379	0.0210520644089736	0.946248920821006
ENST00000349213	ENSG00000054267	ARID4B	transcript	0.238970333333333	0	Inf	0.00514030247175878	0.502008572040313
ENST00000349893	ENSG00000105669	COPE	transcript	0	1.61204533333333	-Inf	8.88291978208617e-06	0.00927346194491927
ENST00000350057	ENSG00000135679	MDM2	transcript	0	0.0435071666666667	-Inf	0.0157640944409143	0.842219927997673
ENST00000350060	ENSG00000089820	ARHGAP4	transcript	5.171005	0.767225166666667	2.75272275000359	0.00148356126456492	0.252330434183724
ENST00000350320	ENSG00000122545	SEPT7	transcript	0.0243595833333333	0.085137	-1.80529679790971	0.0188196306022379	0.910039753477412
ENST00000350526	ENSG00000135903	PAX3	transcript	0.0381289166666667	0	Inf	0.0135264456898952	0.799915855909058
ENST00000350690	ENSG00000183048	SLC25A10	transcript	0.0508953333333333	0	Inf	0.0488484703673973	1
ENST00000350773	ENSG00000103197	TSC2	transcript	0.0974115833333333	0	Inf	0.0275022686545778	1
ENST00000350842	ENSG00000196502	SULT1A1	transcript	0.00072	0.0754686666666667	-6.71173706901667	0.0485903906200978	1
ENST00000351429	ENSG00000156239	N6AMT1	transcript	0	0.179931	-Inf	3.91949959870389e-08	0.000178890420973775
ENST00000351660	ENSG00000095059	DHPS	transcript	0	0.488395333333333	-Inf	0.00015407408638037	0.0642648205284858
ENST00000352393	ENSG00000214078	CPNE1	transcript	1.1714875	0.440316833333333	1.41172765570455	0.038241474195373	1
ENST00000352848	ENSG00000136717	BIN1	transcript	0	0.0602441666666667	-Inf	0.0103268930443114	0.710919147619911
ENST00000352993	ENSG00000012048	BRCA1	transcript	0.000440416666666667	0.00968116666666667	-4.45823994467023	0.0380455434649801	1
ENST00000353159	ENSG00000165271	NOL6	transcript	0.00613633333333333	0.028306	-2.20565913328867	0.0424378173591287	1
ENST00000353706	ENSG00000166401	SERPINB8	transcript	0.665284666666667	0	Inf	0.000393898122088863	0.112502506096607
ENST00000353739	ENSG00000137075	RNF38	transcript	0.04755575	3e-06	13.9523696677576	0.0346858667500534	1
ENST00000354268	ENSG00000163104	SMARCAD1	transcript	0.0782814166666667	0	Inf	0.0104319855506106	0.712930840958771
ENST00000354289	ENSG00000105835	NAMPT	transcript	3.50664666666667	19.982221	-2.51055297028651	0.000634797171801913	0.148214532465061
ENST00000354558	ENSG00000175216	CKAP5	transcript	0.189396333333333	0	Inf	0.0168705030131398	0.865685557157299
ENST00000354589	ENSG00000178209	PLEC	transcript	0.199502916666667	0.473733666666667	-1.24766636474599	0.0275884701240236	1
ENST00000354906	ENSG00000154305	MIA3	transcript	0.0712388333333333	0	Inf	0.0379759485348435	1
ENST00000354910	ENSG00000129055	ANAPC13	transcript	0.67117025	2.34021283333333	-1.80188906929043	0.029221084433111	1
ENST00000354911	ENSG00000095787	WAC	transcript	2.08355416666667	0.413776	2.33212473365727	0.00918606344306617	0.672743969616606
ENST00000354919	ENSG00000152455	SUV39H2	transcript	0	0.239954333333333	-Inf	0.000360424063665501	0.107823121492533
ENST00000354961	ENSG00000164509	IL31RA	transcript	0	0.0214943333333333	-Inf	0.0110767755182686	0.731855345765241
ENST00000354968	ENSG00000198336	MYL4	transcript	18.4620465	7.699532	1.26171982082305	0.0346380410554605	1
ENST00000355007	ENSG00000119383	PTPA	transcript	0.0922245833333333	0	Inf	0.0469350863888047	1
ENST00000355040	ENSG00000110011	DNAJC4	transcript	0.256806333333333	0	Inf	0.0283176799403919	1
ENST00000355057	ENSG00000197238	HIST1H4J	transcript	129.878687916667	59.306661	1.13089866055712	0.0113204916217854	0.734416893963327
ENST00000355081	ENSG00000179454	KLHL28	transcript	0.0929620833333333	0.2985595	-1.68330416937486	0.0429456580044218	1
ENST00000355155	ENSG00000132549	VPS13B	transcript	0.02692	0.267885166666667	-3.3148643834434	0.000614370361670975	0.146073790834467
ENST00000355166	ENSG00000062524	LTK	transcript	0.109353333333333	0	Inf	0.00712012157097894	0.593131048818437
ENST00000355327	ENSG00000187720	THSD4	transcript	0.000575666666666667	0.00558033333333333	-3.27704571983419	0.0475173222030273	1
ENST00000355349	ENSG00000092054	MYH7	transcript	0.0114220833333333	0.421734666666667	-5.20643789580261	0.00226641993915655	0.323151634181937
ENST00000355423	ENSG00000161526	SAP30BP	transcript	0	0.2144205	-Inf	1.33505672875752e-05	0.0121185833280407
ENST00000355480	ENSG00000182871	COL18A1	transcript	0.518670333333333	0	Inf	0.00180062203358709	0.282523079446434
ENST00000355497	ENSG00000136944	LMX1B	transcript	0.029171	0.00152433333333333	4.25828452002961	0.0169375487106728	0.866821215816528
ENST00000355530	ENSG00000182557	SPNS3	transcript	3.11053183333333	1.42094566666667	1.13030988027808	0.017039683970105	0.86945466100269
ENST00000355667	ENSG00000079805	DNM2	transcript	0.67474725	3.5439	-2.39291879825064	0.024619434414266	1
ENST00000355824	ENSG00000173258	ZNF483	transcript	0.0013285	0.0689048333333333	-5.69673505146113	0.00552869157152231	0.519817196670304
ENST00000355954	ENSG00000092931	MFSD11	transcript	0	0.0730271666666667	-Inf	0.00417584815531763	0.450161252668401
ENST00000355962	ENSG00000198650	TAT	transcript	0.0202745	0	Inf	0.02344635402122	0.98444402624039
ENST00000356025	ENSG00000198053	SIRPA	transcript	0.502053416666667	0.0519655	3.27221483184297	0.00389522218501597	0.441677347008833
ENST00000356093	ENSG00000159023	EPB41	transcript	0.309578833333333	0.0147806666666667	4.38852358691375	0.0022644284621563	0.323151634181937
ENST00000356124	ENSG00000139531	SUOX	transcript	0.00313841666666667	0.125429	-5.320690234923	7.09016038944264e-05	0.039029086032178
ENST00000356175	ENSG00000196712	NF1	transcript	0.0660193333333333	0.304103666666667	-2.20360273613179	0.0234552558302393	0.98444402624039
ENST00000356195	ENSG00000164649	CDCA7L	transcript	0.0739609166666667	0.00547416666666667	3.75605184069197	0.0486055616652684	1
ENST00000356205	ENSG00000143570	SLC39A1	transcript	1.10159258333333	0.723108166666667	0.607307376389339	0.0453875340788033	1
ENST00000356296	ENSG00000133961	NUMB	transcript	0.438894916666667	2.60239233333333	-2.56789101136718	0.000848063141811063	0.178299386238402
ENST00000356331	ENSG00000087266	SH3BP2	transcript	0.305835583333333	0.0546053333333333	2.48564249906031	0.00664931653482594	0.582938392157882
ENST00000356338	ENSG00000197535	MYO5A	transcript	0.110264583333333	7e-06	13.9432550282193	0.0137177649062527	0.803764903096739
ENST00000356387	ENSG00000160991	ORAI2	transcript	0.0899321666666667	0.0163175	2.46241718756336	0.0391376590881545	1
ENST00000356396	ENSG00000160285	LSS	transcript	0.007818	0.095529	-3.61106727278112	0.00400443915262969	0.446809810856993
ENST00000356407	ENSG00000146955	RAB19	transcript	0.0695265833333333	0	Inf	0.0345080679350705	1
ENST00000356436	ENSG00000145979	TBC1D7	transcript	0.155003333333333	0.0002475	9.29065500033555	0.00821569100040922	0.639963599984377
ENST00000356462	ENSG00000049759	NEDD4L	transcript	0.344143333333333	0.00131783333333333	8.02869782850772	0.000226049493322414	0.082453595305254
ENST00000356476	ENSG00000197409	HIST1H3D	transcript	74.4666964166667	45.0060368333333	0.726476827681991	0.039959936759635	1
ENST00000356654	ENSG00000111676	ATN1	transcript	0.0829965	0.0109641666666667	2.92025433474005	0.041403610820926	1
ENST00000356716	ENSG00000085274	MYNN	transcript	0.209072833333333	0.625622666666667	-1.58128717117022	0.044782235899306	1
ENST00000356764	ENSG00000077157	PPP1R12B	transcript	0.0403181666666667	0.464573333333333	-3.52640440161319	0.0386994961266646	1
ENST00000356800	ENSG00000082014	SMARCD3	transcript	0.2798325	0	Inf	0.0254217420598321	1
ENST00000356805	ENSG00000115306	SPTBN1	transcript	0	0.0301578333333333	-Inf	0.00051064463570089	0.129551114629981
ENST00000356889	ENSG00000132436	FIGNL1	transcript	0.0423661666666667	0.000622333333333333	6.08908126615434	0.0127071354450055	0.771990352369651
ENST00000356918	ENSG00000114670	NEK11	transcript	0.00201891666666667	0.0369275	-4.19304232712051	0.0336466692592908	1
ENST00000356957	ENSG00000153066	TXNDC11	transcript	0.41516425	0.0107476666666667	5.27158683002868	0.0034653085642333	0.412336922374211
ENST00000357115	ENSG00000198589	LRBA	transcript	0.631569833333333	0.203487166666667	1.63400445226948	0.0345668177118129	1
ENST00000357172	ENSG00000134255	CEPT1	transcript	0.636298916666667	0.205532833333333	1.63033578624332	0.0481162757160753	1
ENST00000357250	ENSG00000112280	COL9A1	transcript	0.0247708333333333	0	Inf	0.0102156711721332	0.708814617424751
ENST00000357489	ENSG00000112200	ZNF451	transcript	0.225800666666667	0	Inf	0.00959618998601781	0.689202388526115
ENST00000357542	ENSG00000187010	RHD	transcript	0.490433666666667	0	Inf	0.00493469653060417	0.490990271340098
ENST00000357632	ENSG00000173585	CCR9	transcript	0.00271166666666667	0.0464766666666667	-4.09925485124324	0.0173944039487283	0.878735636313392
ENST00000357674	ENSG00000075711	DLG1	transcript	0.0065545	0.410061333333333	-5.96721017029783	0.00404460124179934	0.447567387107231
ENST00000357867	ENSG00000115414	FN1	transcript	0	0.0296896666666667	-Inf	0.000751980397201752	0.166581998965486
ENST00000357970	ENSG00000136717	BIN1	transcript	0.158427416666667	0	Inf	0.0153922010496992	0.8366227769832
ENST00000357998	ENSG00000106692	FKTN	transcript	0.0594160833333333	0	Inf	0.0149361628967582	0.827184902505088
ENST00000358070	ENSG00000077279	DCX	transcript	0.0297676666666667	0	Inf	0.00623391079509771	0.559481173878211
ENST00000358207	ENSG00000138375	SMARCAL1	transcript	0	0.0559781666666667	-Inf	0.000331531716539575	0.103431367211023
ENST00000358308	ENSG00000213390	ARHGAP19	transcript	0.04243075	0.779402	-4.19918554872566	0.0104991808765497	0.714833660504218
ENST00000358385	ENSG00000198513	ATL1	transcript	0.0556903333333333	0	Inf	0.00792512909026889	0.628646156876569
ENST00000358392	ENSG00000060718	COL11A1	transcript	0.0316579166666667	0.0008935	5.14695477872587	0.0310540422427988	1
ENST00000358552	ENSG00000008441	NFIX	transcript	0	0.142552833333333	-Inf	1.89621463938801e-05	0.0153771155912871
ENST00000358580	ENSG00000113108	APBB3	transcript	0.35025975	0.021358	4.03557674876454	0.00409122412755059	0.447693290825038
ENST00000358657	ENSG00000050438	SLC4A8	transcript	0.00328333333333333	0.144882666666667	-5.46357997138178	0.00705291946262117	0.592781719882485
ENST00000358662	ENSG00000135899	SP110	transcript	0.361007	0	Inf	0.0096399431020543	0.690110640808602
ENST00000358739	ENSG00000196747	HIST1H2AI	transcript	27.5812049166667	13.8838566666667	0.990277107674313	0.0157259553799154	0.841667588321049
ENST00000358794	ENSG00000168439	STIP1	transcript	0.0380018333333333	0	Inf	0.0327607989387717	1
ENST00000358932	ENSG00000100814	CCNB1IP1	transcript	0.197703083333333	0	Inf	0.0145084097499739	0.818972228428453
ENST00000359087	ENSG00000159593	NAE1	transcript	0.0130166666666667	0.206620333333333	-3.98855028283683	0.0123724057000242	0.766001191346077
ENST00000359120	ENSG00000156463	SH3RF2	transcript	0	0.0071685	-Inf	0.0335522876085593	1
ENST00000359152	ENSG00000137501	SYTL2	transcript	0.00088675	0.053163	-5.90575128312983	0.00529650246417097	0.512305469976921
ENST00000359193	ENSG00000196787	HIST1H2AG	transcript	9.30158733333333	5.539517	0.747716745146183	0.0371724194535603	1
ENST00000359303	ENSG00000197153	HIST1H3J	transcript	12.6823288333333	6.6271875	0.936351046691906	0.0362914803346633	1
ENST00000359462	ENSG00000197111	PCBP2	transcript	3.46338216666667	0.4994385	2.79380264732869	0.00754286004990682	0.611769232650867
ENST00000359518	ENSG00000110171	TRIM3	transcript	0.0397630833333333	0.00481483333333333	3.04587186678519	0.0443218622514388	1
ENST00000359540	ENSG00000186716	BCR	transcript	0.5161305	0	Inf	0.000825319471354578	0.175961598558168
ENST00000359568	ENSG00000160299	PCNT	transcript	6.86806583333333	13.4379651666667	-0.968338922325431	0.0375907794196777	1
ENST00000359574	ENSG00000106003	LFNG	transcript	3.8513995	1.022182	1.91373068783255	0.0112164214452543	0.732870454407182
ENST00000359671	ENSG00000115414	FN1	transcript	0	0.043522	-Inf	0.000232320119205413	0.0843941999436045
ENST00000359782	ENSG00000124523	SIRT5	transcript	0	0.566528166666667	-Inf	4.11459382513812e-07	0.000983442063600448
ENST00000359894	ENSG00000129951	PLPPR3	transcript	0.017896	0	Inf	0.0205525510684646	0.938465059528944
ENST00000359949	ENSG00000135124	P2RX4	transcript	0.0943770833333333	0.637534833333333	-2.75599567777046	0.0389602337954937	1
ENST00000359983	ENSG00000074370	ATP2A3	transcript	0.871772	0.00733	6.89399385866587	0.00212199812635947	0.311763899246554
ENST00000360132	ENSG00000003400	CASP10	transcript	0	0.740773	-Inf	1.26363031060739e-07	0.000441420088311216
ENST00000360214	ENSG00000157557	ETS2	transcript	0.00057625	0.0638711666666667	-6.79232614716062	0.00590073986671937	0.5402567524141
ENST00000360515	ENSG00000158985	CDC42SE2	transcript	0.926947416666667	5.10832733333333	-2.46229156764142	0.000357361532714193	0.107474705989293
ENST00000360521	ENSG00000170525	PFKFB3	transcript	0	0.0268293333333333	-Inf	0.0112970000613008	0.733819463636232
ENST00000360639	ENSG00000167173	C15orf39	transcript	0.00458941666666667	0.111159833333333	-4.59818097338899	0.0209066831472816	0.943169231361772
ENST00000360760	ENSG00000196141	SPATS2L	transcript	0.00321	0.0540356666666667	-4.073266781434	0.028606009978505	1
ENST00000360802	ENSG00000137073	UBAP2	transcript	0	1.9773685	-Inf	7.98041555512857e-07	0.0015756983539012
ENST00000360833	ENSG00000102890	ELMO3	transcript	0.232455166666667	0	Inf	0.00142898804640048	0.247214932027283
ENST00000360844	ENSG00000254415	SIGLEC14	transcript	4.15626875	21.2306855	-2.35279010498142	0.000607286051349596	0.145378233791119
ENST00000360957	ENSG00000104881	PPP1R13L	transcript	0.000282916666666667	0.056284	-7.63620388303029	0.000119030837478822	0.0543265116282112
ENST00000360971	ENSG00000197594	ENPP1	transcript	0.0488441666666667	0.00505383333333333	3.27273628252213	0.0120793972603148	0.758655965860921
ENST00000361150	ENSG00000198836	OPA1	transcript	0.0917998333333333	0.00208883333333333	5.45772224396327	0.0488025494807183	1
ENST00000361166	ENSG00000186575	NF2	transcript	0	0.158016333333333	-Inf	2.29782203787521e-05	0.0168306198862916
ENST00000361195	ENSG00000112531	QKI	transcript	0.35913325	0.0918916666666667	1.96651329009292	0.0487181893348169	1
ENST00000361216	ENSG00000018625	ATP1A2	transcript	0.03219125	0	Inf	0.00664117679506918	0.582787326002085
ENST00000361424	ENSG00000174123	TLR10	transcript	0.0969459166666667	0	Inf	0.0124588678143891	0.766773865263122
ENST00000361434	ENSG00000072071	ADGRL1	transcript	0.07322075	0	Inf	0.017824997395559	0.887992458779039
ENST00000361452	ENSG00000186575	NF2	transcript	0.001101	0.0172263333333333	-3.96772927909996	0.0119797947709945	0.756149518107721
ENST00000361496	ENSG00000198771	RCSD1	transcript	0	0.091182	-Inf	0.0320496554092139	1
ENST00000361499	ENSG00000082269	FAM135A	transcript	0.05627525	0	Inf	0.0415386881105794	1
ENST00000361544	ENSG00000079335	CDC14A	transcript	1.09707308333333	0.4226465	1.37613622855161	0.0407434747703111	1
ENST00000361658	ENSG00000083290	ULK2	transcript	0.182138916666667	0.00852066666666667	4.41792908513464	0.0479354853218804	1
ENST00000361673	ENSG00000198796	ALPK2	transcript	0.00323658333333333	0.0289186666666667	-3.15945748147225	0.00851857588490359	0.648532820407686
ENST00000361689	ENSG00000127603	MACF1	transcript	0.341057666666667	0	Inf	0.00675473289890239	0.584841387552726
ENST00000361745	ENSG00000178028	DMAP1	transcript	0.0461268333333333	0.000171	8.07546611758933	0.0283040254281683	1
ENST00000361773	ENSG00000140682	TGFB1I1	transcript	0.000440583333333333	0.0656431666666667	-7.21908610591466	0.0341262326011768	1
ENST00000361785	ENSG00000082996	RNF13	transcript	0.758693833333333	2.72848583333333	-1.84651083641141	0.0103895451509269	0.711100556392569
ENST00000361991	ENSG00000151292	CSNK1G3	transcript	0.000767833333333333	0.476650166666667	-9.27792189341555	5.93423358528617e-05	0.0341124535052922
ENST00000362061	ENSG00000081248	CACNA1S	transcript	0.009476	0	Inf	0.0360964488933838	1
ENST00000366496	ENSG00000162711	NLRP3	transcript	0.07182375	0	Inf	0.0371057311226911	1
ENST00000366500	ENSG00000188295	ZNF669	transcript	0	0.110565666666667	-Inf	0.00255455485408957	0.342059349144841
ENST00000366552	ENSG00000162843	WDR64	transcript	0	0.00481116666666667	-Inf	0.0427576352338344	1
ENST00000366574	ENSG00000198626	RYR2	transcript	0.00399733333333333	0.0325676666666667	-3.0263305728605	0.014648762835838	0.819762097698695
ENST00000366595	ENSG00000116962	NID1	transcript	0.0148694166666667	0	Inf	0.043926510269943	1
ENST00000366651	ENSG00000143633	C1orf131	transcript	0.0258916666666667	0.208264166666667	-3.00785489403398	0.00478724623979994	0.484563929038348
ENST00000366684	ENSG00000143632	ACTA1	transcript	0.00388816666666667	0.0474726666666667	-3.60993512542886	0.0260538918688317	1
ENST00000366707	ENSG00000154358	OBSCN	transcript	0.0084995	0	Inf	0.0334451356677616	1
ENST00000366731	ENSG00000162910	MRPL55	transcript	0.107724833333333	0.0198616666666667	2.43929227139147	0.0354310216011228	1
ENST00000366739	ENSG00000162910	MRPL55	transcript	0	0.05221	-Inf	0.0140715916660441	0.808893869030667
ENST00000366758	ENSG00000081692	JMJD4	transcript	0.471283666666667	0.1283265	1.87677655835408	0.0165644034567764	0.860816601501081
ENST00000366772	ENSG00000130023	ERMARD	transcript	0.146786333333333	0.00528533333333333	4.79557937905401	0.00568455703559514	0.530730353514319
ENST00000366808	ENSG00000183814	LIN9	transcript	0	0.0083745	-Inf	0.0289997125747284	1
ENST00000366815	ENSG00000163041	H3F3A	transcript	17.78239025	63.1382033333333	-1.82806394827783	0.00181833617815845	0.284742040312484
ENST00000366844	ENSG00000154380	ENAH	transcript	0.003634	0.0178801666666667	-2.29872985971424	0.0235270441036642	0.984720636274333
ENST00000366882	ENSG00000112541	PDE10A	transcript	0.000206166666666667	0.00388266666666667	-4.23516485522233	0.0450014512336375	1
ENST00000366911	ENSG00000026652	AGPAT4	transcript	0.0631601666666667	0.00340233333333333	4.21441858145018	0.016626017349547	0.860816601501081
ENST00000366930	ENSG00000092969	TGFB2	transcript	0	0.0517173333333333	-Inf	0.00233980502858451	0.326434224281362
ENST00000367070	ENSG00000123838	C4BPA	transcript	0.220870083333333	1.3213485	-2.5807410961903	0.00782936960389602	0.62432176845817
ENST00000367122	ENSG00000078269	SYNJ2	transcript	0.00315408333333333	0.0280788333333333	-3.15419031049495	0.0293803374691418	1
ENST00000367218	ENSG00000058668	ATP2B4	transcript	0	0.0233856666666667	-Inf	0.000997870769055345	0.199190357361432
ENST00000367236	ENSG00000163485	ADORA1	transcript	0.0175600833333333	0.002599	2.75627115243693	0.0340870238671173	1
ENST00000367254	ENSG00000159346	ADIPOR1	transcript	0	0.384639166666667	-Inf	1.84609643912931e-05	0.0151055593769297
ENST00000367286	ENSG00000176393	RNPEP	transcript	0.647255916666667	0	Inf	0.0140144069964911	0.808255190567411
ENST00000367315	ENSG00000118194	TNNT2	transcript	0	0.1663625	-Inf	0.000263165171939971	0.0905377906873025
ENST00000367411	ENSG00000186625	KATNA1	transcript	0.8515085	0.4244685	1.0043634366708	0.0415411266273604	1
ENST00000367412	ENSG00000143278	F13B	transcript	0.02873575	0	Inf	0.0308377878399075	1
ENST00000367416	ENSG00000134365	CFHR4	transcript	0.0352865833333333	0	Inf	0.042888603481098	1
ENST00000367425	ENSG00000116785	CFHR3	transcript	0.0386755	0	Inf	0.032629441000004	1
ENST00000367450	ENSG00000116750	UCHL5	transcript	0.0372015	0.1705515	-2.19677474504599	0.0451291158301826	1
ENST00000367451	ENSG00000116750	UCHL5	transcript	0.0607350833333333	0.462067333333333	-2.92750107089313	0.0207476417680205	0.94173141608219
ENST00000367615	ENSG00000116218	NPHS2	transcript	0.0273468333333333	0	Inf	0.0406687660683511	1
ENST00000367635	ENSG00000116191	RALGPS2	transcript	0.164262166666667	0.991838833333333	-2.59410547921428	0.00884376445850257	0.659470366948683
ENST00000367698	ENSG00000117601	SERPINC1	transcript	0.0305030833333333	0.00346883333333333	3.13643265113725	0.0275169347538733	1
ENST00000367702	ENSG00000185278	ZBTB37	transcript	0.029795	0.1614855	-2.43826247664454	0.00874540005193791	0.658061780637843
ENST00000367796	ENSG00000198734	F5	transcript	0.1571955	0.00454483333333333	5.11218871891719	0.00647039526569061	0.574049513223125
ENST00000367814	ENSG00000118513	MYB	transcript	0.00878266666666667	0.3062195	-5.12376329668288	0.00879289080707966	0.658922696000833
ENST00000367843	ENSG00000143164	DCAF6	transcript	2.59307	0.663333666666667	1.96685449729147	0.0421257281068957	1
ENST00000367895	ENSG00000112319	EYA4	transcript	0.0469739166666667	0	Inf	0.00652637033680712	0.577173890789198
ENST00000367925	ENSG00000117143	UAP1	transcript	0	0.019348	-Inf	0.0440580244826764	1
ENST00000367928	ENSG00000112299	VNN1	transcript	0.982076083333333	2.25316916666667	-1.19804893201041	0.0339128162435858	1
ENST00000367940	ENSG00000162745	OLFML2B	transcript	0	0.045512	-Inf	0.0122794621923267	0.764337738693445
ENST00000367964	ENSG00000162747	FCGR3B	transcript	1.38571191666667	0.261788833333333	2.40415189357822	0.00568650951771514	0.530730353514319
ENST00000368051	ENSG00000066294	CD84	transcript	0	0.0705615	-Inf	0.0128580393219434	0.777517590822573
ENST00000368060	ENSG00000112282	MED23	transcript	0	0.347169166666667	-Inf	3.18277070415066e-05	0.0209474745800351
ENST00000368063	ENSG00000162736	NCSTN	transcript	0.174478416666667	1.0404375	-2.57606981542231	0.00396308058616663	0.444451774518161
ENST00000368076	ENSG00000162734	PEA15	transcript	0.166181166666667	0.0258756666666667	2.68308895242236	0.0259107113493564	1
ENST00000368089	ENSG00000177807	KCNJ10	transcript	0.0402061666666667	0.00148316666666667	4.76066416257568	0.0150529519930199	0.829602163086187
ENST00000368096	ENSG00000158710	TAGLN2	transcript	6.25550608333333	30.69434	-2.29477413763362	0.0322627211150519	1
ENST00000368176	ENSG00000163534	FCRL1	transcript	0.704491083333333	2.78807816666667	-1.98461765749736	0.0122612848650476	0.764337738693445
ENST00000368209	ENSG00000143321	HDGF	transcript	9.90948158333333	0.0082605	10.2283647599358	0.00418316649878481	0.450161252668401
ENST00000368237	ENSG00000187862	TTC24	transcript	0	0.134254333333333	-Inf	0.00238719100223036	0.329008532287667
ENST00000368285	ENSG00000196189	SEMA4A	transcript	0.00143683333333333	0.0365756666666667	-4.66991953067181	0.0264411752014968	1
ENST00000368299	ENSG00000160789	LMNA	transcript	0.342700833333333	0	Inf	0.0154031214791018	0.836715615035537
ENST00000368346	ENSG00000116539	ASH1L	transcript	0.312428583333333	0.1165175	1.4229797957364	0.0161584123582058	0.853261037769485
ENST00000368414	ENSG00000146373	RNF217	transcript	0.0178365833333333	0.0863248333333333	-2.27493635578492	0.0367260671503461	1
ENST00000368419	ENSG00000163357	DCST1	transcript	0.0011845	0.0221688333333333	-4.22618274461536	0.0122928395938357	0.764337738693445
ENST00000368444	ENSG00000164434	FABP7	transcript	0	0.0323353333333333	-Inf	0.0447760114920256	1
ENST00000368555	ENSG00000130643	CALY	transcript	0.04008975	0	Inf	0.0228044099903897	0.971031663092894
ENST00000368778	ENSG00000188690	UROS	transcript	0.326599666666667	0.109986833333333	1.57019249127106	0.0445231064338189	1
ENST00000368799	ENSG00000143631	FLG	transcript	0.01245475	0	Inf	0.00707249769580307	0.593131048818437
ENST00000368824	ENSG00000182134	TDRKH	transcript	0.0306245833333333	0.000549166666666667	5.80130234585291	0.0224675586745579	0.963482683615372
ENST00000368863	ENSG00000143442	POGZ	transcript	0	0.0633141666666667	-Inf	0.000217517103994966	0.0803089063835074
ENST00000368890	ENSG00000143398	PIP5K1A	transcript	0.09358425	0	Inf	0.00902021495336057	0.666607830056122
ENST00000368948	ENSG00000155085	AK9	transcript	0	0.0167408333333333	-Inf	0.0312555449813276	1
ENST00000369039	ENSG00000143382	ADAMTSL4	transcript	0.290803166666667	0.00709183333333333	5.35774053761925	0.000177410299460746	0.0703637137490055
ENST00000369089	ENSG00000057657	PRDM1	transcript	0.493817333333333	1.527855	-1.62945824983033	0.0339984002112726	1
ENST00000369126	ENSG00000023902	PLEKHO1	transcript	0.862683083333333	2.3647005	-1.45475490025597	0.0078803549461655	0.626188309698584
ENST00000369158	ENSG00000203811	HIST2H3C	transcript	4.987966	2.3600255	1.07964918326128	0.0171810668846277	0.873266945271751
ENST00000369217	ENSG00000112237	CCNC	transcript	0.0295596666666667	0.1157785	-1.96966546461593	0.0382832672904718	1
ENST00000369250	ENSG00000151553	FAM160B1	transcript	0	0.0124328333333333	-Inf	0.0224053640680512	0.963482683615372
ENST00000369354	ENSG00000178104	PDE4DIP	transcript	0	0.00366583333333333	-Inf	0.0381585071651599	1
ENST00000369360	ENSG00000197893	NRAP	transcript	0	0.0171073333333333	-Inf	0.00670147389825188	0.58339965474691
ENST00000369406	ENSG00000134240	HMGCS2	transcript	0.0219939166666667	0	Inf	0.0356413651257609	1
ENST00000369530	ENSG00000009307	CSDE1	transcript	0.166722	1.68797116666667	-3.33977386610307	0.00838686435494956	0.647366147056582
ENST00000369555	ENSG00000163349	HIPK1	transcript	0	0.312377333333333	-Inf	1.30335783898406e-05	0.0121185833280407
ENST00000369638	ENSG00000155366	RHOC	transcript	0.31197925	1.385039	-2.15040461778704	0.0420826645378149	1
ENST00000369683	ENSG00000108039	XPNPEP1	transcript	0.0177955	0.571496	-5.00515902688221	0.00318833146652768	0.391324601955914
ENST00000369796	ENSG00000143093	STRIP1	transcript	0.0557749166666667	0	Inf	0.0296605384279696	1
ENST00000369802	ENSG00000184371	CSF1	transcript	0.77797675	0.267106833333333	1.54231015602469	0.0375935575108287	1
ENST00000369809	ENSG00000013563	DNASE1L1	transcript	0.186767916666667	0.075553	1.30568570048896	0.0437346674032346	1
ENST00000369831	ENSG00000213366	GSTM2	transcript	0.0104985833333333	0.083503	-2.99163336458214	0.0218738281849081	0.957606922842839
ENST00000369862	ENSG00000181754	AMIGO1	transcript	0.00502125	0.136029	-4.75972388568647	0.000363448692417315	0.107876560420924
ENST00000369875	ENSG00000148842	CNNM2	transcript	0.0147513333333333	0.153728166666667	-3.38146425858472	0.00347676289825295	0.412385636648173
ENST00000369907	ENSG00000134222	PSRC1	transcript	0.0176551666666667	0.2668915	-3.91809101357597	0.0142318454419996	0.810357530724734
ENST00000369923	ENSG00000031698	SARS	transcript	0.209547916666667	0.0444191666666667	2.23802594588538	0.0495386707388197	1
ENST00000369947	ENSG00000135312	HTR1B	transcript	0.00804125	0.0493496666666667	-2.61754865131686	0.0367330220489403	1
ENST00000370007	ENSG00000166197	NOLC1	transcript	0.118859083333333	0	Inf	0.0215861544863455	0.95513434337397
ENST00000370010	ENSG00000112701	SENP6	transcript	0.548575833333333	0.149393	1.87657851747921	0.0194411184387035	0.922223554937133
ENST00000370079	ENSG00000187733	AMY1C	transcript	0	0.0179191666666667	-Inf	0.0334625092140849	1
ENST00000370087	ENSG00000180879	SSR4	transcript	0.812526833333333	0	Inf	0.00690463008780798	0.589737967330536
ENST00000370092	ENSG00000067829	IDH3G	transcript	0.282315833333333	0.0514468333333333	2.45615585893247	0.032966524310765	1
ENST00000370153	ENSG00000117620	SLC35A3	transcript	0.00533366666666667	0.0359015	-2.75084455251223	0.00842406303653052	0.647381718344002
ENST00000370197	ENSG00000117569	PTBP2	transcript	0.0283241666666667	0.482816666666667	-4.09137006245006	0.00115009970026458	0.218530973381864
ENST00000370271	ENSG00000119906	SLF2	transcript	0.0380941666666667	0.155392166666667	-2.02827177833707	0.0147162416105583	0.821513610497208
ENST00000370318	ENSG00000164430	MB21D1	transcript	0.0355610833333333	0.164970833333333	-2.21383979984654	0.0413447186937593	1
ENST00000370320	ENSG00000166136	NDUFB8	transcript	0.961291666666667	0.178677833333333	2.42761356168063	0.0435404639762091	1
ENST00000370322	ENSG00000166136	NDUFB8	transcript	1.03624158333333	0.0383063333333333	4.75763363535186	0.0102836015305172	0.710258678709664
ENST00000370368	ENSG00000101191	DIDO1	transcript	0.826114	0.00326233333333333	7.98429287165152	0.00132222524205782	0.240646788090225
ENST00000370390	ENSG00000063601	MTMR1	transcript	0.0636323333333333	0.00278866666666667	4.51211262235479	0.0195431340838053	0.923039601228092
ENST00000370486	ENSG00000137944	KYAT3	transcript	0	0.0810026666666667	-Inf	0.00319702254308791	0.391630558034946
ENST00000370558	ENSG00000097033	SH3GLB1	transcript	2.04817608333333	5.465763	-1.41608315445395	0.0349349619182556	1
ENST00000370570	ENSG00000168216	LMBRD1	transcript	0.523127	1.57802633333333	-1.59288814209798	0.0180758772784633	0.89516987667199
ENST00000370574	ENSG00000117174	ZNHIT6	transcript	0.1264235	0	Inf	0.0115191015804219	0.740426327701218
ENST00000370596	ENSG00000162643	WDR63	transcript	0.00102666666666667	0.0199376666666667	-4.27945682366207	0.0226072843862784	0.966499409617087
ENST00000370785	ENSG00000156500	FAM122C	transcript	0.0248253333333333	0.133612666666667	-2.42817178952128	0.0173114875640171	0.87711675183096
ENST00000370834	ENSG00000117054	ACADM	transcript	0.168696583333333	0.0204288333333333	3.0457520336326	0.0159461118845932	0.848948189869975
ENST00000370861	ENSG00000101182	PSMA7	transcript	0.145466166666667	0.915425333333333	-2.6537585753205	0.0126373140423604	0.770842208124502
ENST00000370872	ENSG00000116791	CRYZ	transcript	0.00552091666666667	0.1089495	-4.3026079402151	0.010466182584552	0.714730100181908
ENST00000370905	ENSG00000124743	KLHL31	transcript	0.00188633333333333	0.0132766666666667	-2.81523643716879	0.0380008726662636	1
ENST00000370976	ENSG00000116729	WLS	transcript	0	0.698272666666667	-Inf	5.84524630710477e-07	0.00131146953292991
ENST00000370981	ENSG00000162595	DIRAS3	transcript	0	0.0172078333333333	-Inf	0.0143841390990071	0.813980955555965
ENST00000371027	ENSG00000213390	ARHGAP19	transcript	0.00140516666666667	0.0429856666666667	-4.93504251768937	0.00640719305403658	0.569406369014552
ENST00000371098	ENSG00000087460	GNAS	transcript	0	0.0391076666666667	-Inf	0.0173813936551102	0.878735636313392
ENST00000371117	ENSG00000170927	PKHD1	transcript	0.03130225	0.000397333333333333	6.29977272134896	0.0040670712690903	0.447567387107231
ENST00000371207	ENSG00000138185	ENTPD1	transcript	0.81474975	2.2399345	-1.45902763632122	0.0476267620254967	1
ENST00000371218	ENSG00000172456	FGGY	transcript	1.9994595	0.827466166666667	1.27283782946837	0.01428177307404	0.811728435200054
ENST00000371241	ENSG00000095637	SORBS1	transcript	0	0.0319705	-Inf	0.0142020069484235	0.810236985609648
ENST00000371273	ENSG00000162398	LEXM	transcript	0	0.0765325	-Inf	0.0110688378073197	0.731855345765241
ENST00000371319	ENSG00000157216	SSBP3	transcript	1.91379508333333	7.8309915	-2.03275861830724	0.000769351030672942	0.167971892694399
ENST00000371356	ENSG00000087586	AURKA	transcript	0	0.0434643333333333	-Inf	0.0212632668199362	0.950411520138142
ENST00000371374	ENSG00000172348	RCAN2	transcript	0.008424	0.0488726666666667	-2.53645048383301	0.0211253282432286	0.946696195633831
ENST00000371380	ENSG00000138193	PLCE1	transcript	0.0218706666666667	0.000551833333333333	5.30862078249029	0.0123644754154931	0.766001191346077
ENST00000371399	ENSG00000058799	YIPF1	transcript	0	0.814988666666667	-Inf	5.04860475692011e-05	0.0299699037285797
ENST00000371438	ENSG00000124813	RUNX2	transcript	0.0506078333333333	0.731008	-3.85245457995555	0.0145822541400416	0.819762097698695
ENST00000371459	ENSG00000196284	SUPT3H	transcript	0.00552575	0.0848221666666667	-3.94019913780267	0.0225114347164181	0.963979753945627
ENST00000371471	ENSG00000171940	ZNF217	transcript	0.416063916666667	0.1980625	1.07084942081353	0.0188881475172378	0.91202339088417
ENST00000371509	ENSG00000116171	SCP2	transcript	0.221173583333333	0	Inf	0.0177001146082417	0.887992458779039
ENST00000371515	ENSG00000020256	ZFP64	transcript	0.022421	0.338973	-3.91824783347528	0.00881741901924762	0.659470366948683
ENST00000371552	ENSG00000138190	EXOC6	transcript	1.7e-05	0.063176	-11.859626133775	0.00678784660616161	0.586176386951824
ENST00000371554	ENSG00000096384	HSP90AB1	transcript	0.590432833333333	0.126956833333333	2.21743490155254	0.0164502551937949	0.859459559384111
ENST00000371663	ENSG00000196642	RABL6	transcript	0.43351125	0.00808666666666667	5.74438047829412	0.01137877985829	0.736095214123354
ENST00000371697	ENSG00000148677	ANKRD1	transcript	0	0.110217	-Inf	0.000155954084555375	0.0646782179440271
ENST00000371698	ENSG00000172889	EGFL7	transcript	0.402311583333333	0	Inf	0.00365973799098545	0.423974111009252
ENST00000371792	ENSG00000124214	STAU1	transcript	0	0.0761163333333333	-Inf	0.00302759124319823	0.38086007571119
ENST00000371801	ENSG00000130558	OLFM1	transcript	0.0131790833333333	0.119032666666667	-3.1750356203339	0.0150030831688071	0.828440396982734
ENST00000371926	ENSG00000138134	STAMBPL1	transcript	0.1506285	0	Inf	0.00169601697688485	0.275072753438511
ENST00000372059	ENSG00000101935	AMMECR1	transcript	0.085918	0	Inf	0.0119435202950815	0.755823372297454
ENST00000372064	ENSG00000112715	VEGFA	transcript	0.000992166666666667	0.0733015	-6.20711642239038	0.00544070539222746	0.516061467793708
ENST00000372104	ENSG00000132781	MUTYH	transcript	0.00754475	0.272903166666667	-5.17677222803626	0.018706335099177	0.908519854068536
ENST00000372156	ENSG00000108219	TSPAN14	transcript	1.22324958333333	0.4702165	1.37932172187939	0.0471345392345044	1
ENST00000372176	ENSG00000062598	ELMO2	transcript	0.280267583333333	0.114926666666667	1.28609129891431	0.031016713031494	1
ENST00000372192	ENSG00000117425	PTCH2	transcript	0	0.0054735	-Inf	0.0418033821287524	1
ENST00000372213	ENSG00000151224	MAT1A	transcript	0.0255504166666667	0	Inf	0.022338603620572	0.963126776395024
ENST00000372226	ENSG00000170734	POLH	transcript	0	0.0967216666666667	-Inf	0.00133161410981827	0.240646788090225
ENST00000372227	ENSG00000080189	SLC35C2	transcript	0.209599583333333	0.038924	2.42890396843514	0.0495100724707901	1
ENST00000372247	ENSG00000187147	RNF220	transcript	0	0.435518666666667	-Inf	8.49841987548545e-07	0.00164227443657652
ENST00000372259	ENSG00000117419	ERI3	transcript	0.0215903333333333	0.113171833333333	-2.39005751660364	0.0439985361366304	1
ENST00000372261	ENSG00000160539	PLPP7	transcript	0.05148875	0	Inf	0.0188453459635619	0.910440716564099
ENST00000372406	ENSG00000148358	GPR107	transcript	0.128437083333333	0.00385366666666667	5.05868621106933	0.0375296803557315	1
ENST00000372431	ENSG00000100979	PLTP	transcript	0	0.0539216666666667	-Inf	0.0189838972415151	0.913732096958456
ENST00000372562	ENSG00000127125	PPCS	transcript	0.0250960833333333	0.227714333333333	-3.18169097386448	0.0418994187222488	1
ENST00000372572	ENSG00000198815	FOXJ3	transcript	0.239940333333333	0.0234081666666667	3.35759183946563	0.00313892693306657	0.388869247821176
ENST00000372654	ENSG00000066136	NFYC	transcript	0.0015675	0.148806666666667	-6.56882990862003	0.00200271523291114	0.30215383891886
ENST00000372705	ENSG00000187815	ZFP69	transcript	0	0.0274716666666667	-Inf	0.0115564241128961	0.741661340626772
ENST00000372814	ENSG00000136811	ODF2	transcript	0.01200675	0.131474666666667	-3.45286724034332	0.0340118588580087	1
ENST00000372830	ENSG00000084072	PPIE	transcript	0.0320514166666667	0.486593333333333	-3.92425652426863	0.000420585998189278	0.116108581415019
ENST00000372926	ENSG00000102384	CENPI	transcript	0	0.0312408333333333	-Inf	0.00533992878102573	0.513770160526125
ENST00000373069	ENSG00000148339	SLC25A25	transcript	0.000960583333333333	0.1136135	-6.88600777913845	9.76839909504921e-05	0.0479912913787134
ENST00000373141	ENSG00000160408	ST6GALNAC6	transcript	0.0148003333333333	0.178610666666667	-3.59311666735141	0.00244414692280052	0.334172318437092
ENST00000373163	ENSG00000054116	TRAPPC3	transcript	0	0.1725875	-Inf	0.000616436358775205	0.146182329727828
ENST00000373200	ENSG00000196767	POU3F4	transcript	0.0165769166666667	0	Inf	0.0224680024651512	0.963482683615372
ENST00000373502	ENSG00000204116	CHIC1	transcript	0.0498403333333333	0.216322	-2.11779477291219	0.0271937829832544	1
ENST00000373589	ENSG00000147099	HDAC8	transcript	0	0.0516055	-Inf	0.0217282759044016	0.955675863930885
ENST00000373600	ENSG00000119408	NEK6	transcript	0.0967695833333333	0.0440213333333333	1.1363508073467	0.0392359413969037	1
ENST00000373606	ENSG00000101363	MANBAL	transcript	0.16171025	0.00137216666666667	6.88081159130577	0.0153348867907401	0.835600019254865
ENST00000373713	ENSG00000121769	FABP3	transcript	0	0.112503333333333	-Inf	0.00261720668801251	0.347526019647276
ENST00000373734	ENSG00000149636	DSN1	transcript	0.0636889166666667	0	Inf	0.0261086499677887	1
ENST00000373738	ENSG00000010030	ETV7	transcript	0.0679814166666667	0	Inf	0.0459534137785579	1
ENST00000373803	ENSG00000101079	NDRG3	transcript	0.1886205	0.00402633333333333	5.5498760564559	0.00209714378654483	0.310425171836926
ENST00000373863	ENSG00000158161	EYA3	transcript	0.0182025	0.0983515	-2.43381044660889	0.0175105603310219	0.881594590945158
ENST00000373931	ENSG00000117751	PPP1R8	transcript	0.176152416666667	0.001345	7.03307428455406	0.0413734592935732	1
ENST00000373960	ENSG00000175084	DES	transcript	0.03788975	0.223268	-2.55889696501611	0.0155335813399604	0.83978424119161
ENST00000373982	ENSG00000147130	ZMYM3	transcript	0.0477841666666667	0.00279666666666667	4.09475244382864	0.0352878601616781	1
ENST00000374007	ENSG00000204147	ASAH2B	transcript	0.0210516666666667	0.0713995	-1.76197951490686	0.0374398385967723	1
ENST00000374116	ENSG00000137309	HMGA1	transcript	0.214794333333333	0.0301241666666667	2.83396269556951	0.0109433654343695	0.730979983562849
ENST00000374182	ENSG00000107643	MAPK8	transcript	0.0293485833333333	0	Inf	0.0476379683948157	1
ENST00000374264	ENSG00000106868	SUSD1	transcript	0.479552833333333	0.0575848333333333	3.05792897825338	0.0336594578784077	1
ENST00000374271	ENSG00000175087	PDIK1L	transcript	0.0138854166666667	0.0540583333333333	-1.96094656350201	0.0233145960865837	0.982620969635249
ENST00000374362	ENSG00000172661	FAM21C	transcript	0.100027166666667	0	Inf	0.00502276643449155	0.494786075284919
ENST00000374389	ENSG00000133226	SRRM1	transcript	0.1704365	0	Inf	0.00317060671336641	0.389675716835595
ENST00000374574	ENSG00000204217	BMPR2	transcript	0	0.0266223333333333	-Inf	0.000640488482544651	0.148881870532758
ENST00000374627	ENSG00000133216	EPHB2	transcript	0.00286558333333333	0.0695955	-4.60209326872113	0.00283995454194354	0.366911623431041
ENST00000374706	ENSG00000108100	CCNY	transcript	0.03489225	0	Inf	0.0404871410235478	1
ENST00000374723	ENSG00000070214	SLC44A1	transcript	0	0.0532176666666667	-Inf	0.000463746204762354	0.121382562096659
ENST00000374782	ENSG00000141577	CEP131	transcript	0.1466215	0.00696716666666667	4.39538078442101	0.00669382607335161	0.58339965474691
ENST00000374796	ENSG00000198646	NCOA6	transcript	0.337781	0.149657833333333	1.17442038579277	0.0251472778915058	1
ENST00000374820	ENSG00000101464	PIGU	transcript	0	0.111412	-Inf	0.00396715043629286	0.444451774518161
ENST00000374855	ENSG00000136872	ALDOB	transcript	0.0359926666666667	0	Inf	0.0203984986962864	0.936489057901858
ENST00000374875	ENSG00000099250	NRP1	transcript	0	0.0495253333333333	-Inf	0.00209855277190061	0.310425171836926
ENST00000374899	ENSG00000204267	TAP2	transcript	0.12346925	0.5476495	-2.14910106878445	0.042514848922482	1
ENST00000375000	ENSG00000127483	HP1BP3	transcript	25.4801026666667	15.100172	0.754806107835199	0.0481425526804702	1
ENST00000375242	ENSG00000081377	CDC14B	transcript	0.13487625	0.0124316666666667	3.43954469916616	0.0168591747914854	0.865685557157299
ENST00000375279	ENSG00000078699	CBFA2T2	transcript	0.264451333333333	0.0930961666666667	1.50620857967844	0.0381304937120597	1
ENST00000375311	ENSG00000183621	ZNF438	transcript	0.0770450833333333	0	Inf	0.0319649244775633	1
ENST00000375349	ENSG00000204348	DXO	transcript	0.0841295	0	Inf	0.0487553603337231	1
ENST00000375604	ENSG00000126217	MCF2L	transcript	0	0.0046625	-Inf	0.0238923338356669	0.991783007598011
ENST00000375614	ENSG00000204381	LAYN	transcript	0	0.0252933333333333	-Inf	0.00826183886654556	0.641624490349287
ENST00000375646	ENSG00000095787	WAC	transcript	0.194366	0	Inf	0.00174878856817648	0.27892901887234
ENST00000375679	ENSG00000184908	CLCNKB	transcript	0.0218165833333333	0	Inf	0.0355139870328357	1
ENST00000375692	ENSG00000186510	CLCNKA	transcript	0.0231876666666667	0	Inf	0.0238119190524878	0.991617399331592
ENST00000375723	ENSG00000102606	ARHGEF7	transcript	0	0.1390965	-Inf	0.000205399422143775	0.0771019298866286
ENST00000375734	ENSG00000115963	RND3	transcript	0	0.0091795	-Inf	0.0422417815827432	1
ENST00000375747	ENSG00000165025	SYK	transcript	0.0356240833333333	0.103541333333333	-1.53928200463309	0.0452560308167004	1
ENST00000375775	ENSG00000153487	ING1	transcript	0	0.0478828333333333	-Inf	0.0282867118622725	1
ENST00000375779	ENSG00000213719	CLIC1	transcript	0.399185166666667	0.004352	6.51923574571025	0.0123057437888475	0.764337738693445
ENST00000375780	ENSG00000213719	CLIC1	transcript	0.050725	0.926544166666667	-4.1910908834324	0.00154349897828794	0.259773138269594
ENST00000375804	ENSG00000204420	C6orf25	transcript	0	0.148564	-Inf	0.0217260928720844	0.955675863930885
ENST00000375838	ENSG00000116138	DNAJC16	transcript	0.562680833333333	2.47891233333333	-2.1393185248104	0.010104198496916	0.705391105674402
ENST00000375852	ENSG00000101336	HCK	transcript	5.35174166666667	0.0429116666666667	6.96249473156667	0.000117165595160364	0.0537452786890911
ENST00000375895	ENSG00000204438	GPANK1	transcript	0.781833666666667	0	Inf	0.000132481513682386	0.0584108421369065
ENST00000375957	ENSG00000083223	ZCCHC6	transcript	0	0.4137205	-Inf	9.82006544886584e-05	0.0479912913787134
ENST00000376048	ENSG00000116731	PRDM2	transcript	0.004726	0.117226833333333	-4.63253940228754	0.00215495795898074	0.313660347154529
ENST00000376146	ENSG00000204498	NFKBIL1	transcript	0.0939749166666667	0	Inf	0.031261759049143	1
ENST00000376279	ENSG00000175198	PCCA	transcript	0.112713333333333	0	Inf	0.0151402771489043	0.831890908680721
ENST00000376286	ENSG00000175198	PCCA	transcript	0.079295	0	Inf	0.034140539808228	1
ENST00000376438	ENSG00000172159	FRMD3	transcript	0	0.0811243333333333	-Inf	0.000711376152799214	0.159927571975219
ENST00000376537	ENSG00000106829	TLE4	transcript	1.39832233333333	0.156745333333333	3.15720256447554	0.0152193883387518	0.833715890149053
ENST00000376597	ENSG00000148019	CEP78	transcript	0.0646480833333333	0.00371983333333333	4.11929770996346	0.0308001198231245	1
ENST00000376619	ENSG00000094631	HDAC6	transcript	0.951743583333333	0.0579775	4.03700790756387	0.0486009300400384	1
ENST00000376637	ENSG00000177674	AGTRAP	transcript	0.0257595	0.269819666666667	-3.38881901187418	0.0200504339476502	0.931499060509119
ENST00000376669	ENSG00000116670	MAD2L2	transcript	0.00429791666666667	0.1287055	-4.90429238537225	0.0143149084124311	0.812594722849409
ENST00000377028	ENSG00000080166	DCT	transcript	0	0.00690566666666667	-Inf	0.0024504130369293	0.334172318437092
ENST00000377047	ENSG00000183098	GPC6	transcript	0	0.00650133333333333	-Inf	0.0134972906453226	0.799668247137266
ENST00000377051	ENSG00000125812	GZF1	transcript	0.0819186666666667	0	Inf	0.018348827411754	0.900056457465877
ENST00000377079	ENSG00000114988	LMAN2L	transcript	0.00124633333333333	0.0936275	-6.23117046070158	0.00876190947381568	0.658230296078833
ENST00000377122	ENSG00000078114	NEBL	transcript	0.00202775	0.0387181666666667	-4.25505894210179	1.99733360916921e-05	0.0155049423122046
ENST00000377182	ENSG00000165072	MAMDC2	transcript	0.00091875	0.0119983333333333	-3.70701786254474	0.0447223307154034	1
ENST00000377307	ENSG00000147799	ARHGAP39	transcript	0	0.012443	-Inf	0.0436362224551676	1
ENST00000377321	ENSG00000133895	MEN1	transcript	0.150850166666667	0	Inf	0.0102083864180529	0.708814617424751
ENST00000377342	ENSG00000196873	CBWD3	transcript	0.0017135	0.0353128333333333	-4.36517448374145	0.0403359551173704	1
ENST00000377459	ENSG00000274997	HIST1H2AH	transcript	13.8966316666667	5.934826	1.22745759987089	0.0103512001893317	0.710919147619911
ENST00000377487	ENSG00000068831	RASGRP2	transcript	0.7116525	0.313906166666667	1.1808395741217	0.0407999319988446	1
ENST00000377595	ENSG00000118939	UCHL3	transcript	0.783071833333333	0	Inf	0.0042174484532643	0.451257795212606
ENST00000377702	ENSG00000173264	GPR137	transcript	0	0.102750333333333	-Inf	0.00762861159622836	0.614370797052113
ENST00000377708	ENSG00000186470	BTN3A2	transcript	0.963039333333333	0.113485	3.0850931027693	0.000840389798184991	0.17792168629406
ENST00000377745	ENSG00000278705	HIST1H4B	transcript	72.91731875	32.3305536666667	1.17336329877616	0.0112330715903899	0.732870454407182
ENST00000377803	ENSG00000197061	HIST1H4C	transcript	124.226101333333	73.076414	0.7654905872387	0.0482466911937383	1
ENST00000377848	ENSG00000076555	ACACB	transcript	0.240283416666667	0	Inf	0.00234226864550488	0.326434224281362
ENST00000377854	ENSG00000076555	ACACB	transcript	0.163423083333333	0.00218083333333333	6.22758844820963	0.00819668119540366	0.639573513378468
ENST00000377865	ENSG00000184226	PCDH9	transcript	0	0.0125315	-Inf	0.0320449940173477	1
ENST00000377889	ENSG00000168003	SLC3A2	transcript	0.109838083333333	0	Inf	0.0493653379952892	1
ENST00000377890	ENSG00000168003	SLC3A2	transcript	0.0259765833333333	0.524023333333333	-4.33434745992865	0.0277268067357955	1
ENST00000377976	ENSG00000204928	GRXCR2	transcript	0.0566890833333333	0	Inf	0.03215238035289	1
ENST00000378079	ENSG00000204952	FBXO47	transcript	0	0.00817966666666667	-Inf	0.0469192862384027	1
ENST00000378094	ENSG00000070610	GBA2	transcript	0	0.983920833333333	-Inf	3.93923305199615e-08	0.000178890420973775
ENST00000378163	ENSG00000147044	CASK	transcript	0.0134705	0.113690666666667	-3.07723851526225	0.0363356905498057	1
ENST00000378214	ENSG00000137261	KIAA0319	transcript	0	0.00868183333333333	-Inf	0.043056020847188	1
ENST00000378254	ENSG00000152457	DCLRE1C	transcript	0.108691083333333	0.0086295	3.65481280999306	0.0320196101449857	1
ENST00000378330	ENSG00000167522	ANKRD11	transcript	0.031213	0.362663833333333	-3.53841394772073	0.000341620821610297	0.105178681772052
ENST00000378345	ENSG00000176715	ACSF3	transcript	0.139022083333333	0	Inf	0.0169498965099138	0.866821215816528
ENST00000378474	ENSG00000165175	MID1IP1	transcript	0	0.152723	-Inf	0.000437429422335791	0.117240419175602
ENST00000378553	ENSG00000154099	DNAAF1	transcript	0.0337088333333333	0	Inf	0.0186734615987936	0.908519854068536
ENST00000378600	ENSG00000134574	DDB2	transcript	0	0.066367	-Inf	0.0251134960439993	1
ENST00000378615	ENSG00000149179	C11orf49	transcript	0.02940625	0.313047	-3.4121845526594	0.0102445179126309	0.70889044160458
ENST00000378619	ENSG00000147036	LANCL3	transcript	0.00198983333333333	0.0635305	-4.99672987144214	0.00986795619579719	0.696834477640148
ENST00000378628	ENSG00000130962	PRRG1	transcript	0	0.0195985	-Inf	0.00690868370206099	0.589737967330536
ENST00000378714	ENSG00000065328	MCM10	transcript	0.05665475	0	Inf	0.0430769983024417	1
ENST00000378723	ENSG00000198947	DMD	transcript	0.00750225	0	Inf	0.0462022256785528	1
ENST00000378781	ENSG00000102445	RUBCNL	transcript	0.0731366666666667	1.12683916666667	-3.94554292986259	0.0159978115711898	0.849919548682133
ENST00000378900	ENSG00000151465	CDC123	transcript	0.00717566666666667	0.374537	-5.70585156349584	0.0010157879322959	0.201096720597801
ENST00000379020	ENSG00000065665	SEC61A2	transcript	0.12486075	0	Inf	0.000623441542369311	0.146816219833317
ENST00000379033	ENSG00000065665	SEC61A2	transcript	0.256289833333333	0.0299743333333333	3.09597667826159	0.00741553823759613	0.606372104206907
ENST00000379044	ENSG00000004848	ARX	transcript	0.0211930833333333	0	Inf	0.042229531110689	1
ENST00000379059	ENSG00000101868	POLA1	transcript	0.103699583333333	0	Inf	0.0244995388043329	1
ENST00000379286	ENSG00000089063	TMEM230	transcript	0.0641831666666667	0.451622166666667	-2.81484942255578	0.0319812811783358	1
ENST00000379305	ENSG00000161040	FBXL13	transcript	0.0952463333333333	0.00035	8.08816482243713	0.0277852761582046	1
ENST00000379329	ENSG00000112137	PHACTR1	transcript	0.184081833333333	0.678626166666667	-1.88226980194488	0.0432880653980858	1
ENST00000379376	ENSG00000101265	RASSF2	transcript	0.28203375	0.022001	3.68022681084344	0.00272863549148885	0.35763349402066
ENST00000379390	ENSG00000136404	TM6SF1	transcript	0	0.0235231666666667	-Inf	0.0440497254556632	1
ENST00000379403	ENSG00000064726	BTBD1	transcript	0	0.081637	-Inf	0.0122796008315297	0.764337738693445
ENST00000379460	ENSG00000088826	SMOX	transcript	0.0922939166666667	0.00138983333333333	6.05325176653009	0.0124539805868913	0.766773865263122
ENST00000379567	ENSG00000125843	AP5S1	transcript	0.18036475	0.0379443333333333	2.24896105723261	0.0120867072127801	0.758655965860921
ENST00000379632	ENSG00000158019	BRE	transcript	0.2223045	0.054042	2.0403841800353	0.0277641785129469	1
ENST00000379672	ENSG00000006740	ARHGAP44	transcript	0.00667191666666667	0	Inf	0.0414720326793168	1
ENST00000379692	ENSG00000173376	NDNF	transcript	0.00120733333333333	0.0144623333333333	-3.58240438285829	0.0335199085172582	1
ENST00000379806	ENSG00000131828	PDHA1	transcript	0.0770920833333333	0.004215	4.19297817960409	0.00587126034624293	0.539734029299103
ENST00000379826	ENSG00000120693	SMAD9	transcript	0.0281913333333333	0.0011865	4.57046770737906	0.046842868775067	1
ENST00000379850	ENSG00000139631	CSAD	transcript	0.188862833333333	0	Inf	0.0163636549961926	0.858595589271631
ENST00000379904	ENSG00000164308	ERAP2	transcript	0.102293916666667	0	Inf	0.0353668658747702	1
ENST00000379923	ENSG00000122729	ACO1	transcript	0	0.0101715	-Inf	0.02007687339931	0.931671255529669
ENST00000379999	ENSG00000134452	FBXO18	transcript	0.131776083333333	0.450633333333333	-1.77386548109103	0.018942432214538	0.913732096958456
ENST00000380038	ENSG00000126214	KLC1	transcript	0.201876416666667	0.0261553333333333	2.94829532245682	0.0418157105088243	1
ENST00000380149	ENSG00000179148	ALOXE3	transcript	0.0204864166666667	0	Inf	0.00608670735534859	0.553378574123659
ENST00000380158	ENSG00000138698	RAP1GDS1	transcript	0.0445950833333333	0.0114251666666667	1.9646694488756	0.038817715600298	1
ENST00000380173	ENSG00000179593	ALOX15B	transcript	0.000925916666666667	0.0194681666666667	-4.39409086496998	0.0483909191751973	1
ENST00000380241	ENSG00000047230	CTPS2	transcript	0	0.0233781666666667	-Inf	0.00408514576286148	0.447567387107231
ENST00000380250	ENSG00000073910	FRY	transcript	0	0.00503383333333333	-Inf	0.0197194030170668	0.924642555245572
ENST00000380353	ENSG00000134014	ELP3	transcript	0.0607355	0	Inf	0.0413687481923294	1
ENST00000380393	ENSG00000132670	PTPRA	transcript	0.000199416666666667	0.167762	-9.71641425957578	0.00211042284581966	0.311167459369433
ENST00000380405	ENSG00000120694	HSPH1	transcript	0	0.249728166666667	-Inf	0.000116387613822056	0.0536594163725293
ENST00000380518	ENSG00000139219	COL2A1	transcript	0.0147815	0	Inf	0.0256024748108636	1
ENST00000380633	ENSG00000205542	TMSB4X	transcript	0	0.6399	-Inf	0.000553319301467953	0.135824933934667
ENST00000380637	ENSG00000185437	SH3BGR	transcript	0	0.015844	-Inf	0.049435797637919	1
ENST00000380708	ENSG00000182093	WRB	transcript	0.002562	0.398538666666667	-7.28130541698604	4.01550526309194e-06	0.00544340694806456
ENST00000380741	ENSG00000205571	SMN2	transcript	0.0820595833333333	0.6766975	-3.04376732472904	0.0176042445044857	0.885329738161636
ENST00000380850	ENSG00000155158	TTC39B	transcript	0.0821691666666667	0.00220583333333333	5.21920144137611	0.0133323969519609	0.793002588842078
ENST00000380851	ENSG00000101365	IDH3B	transcript	0	0.187247833333333	-Inf	0.000781815205712533	0.169876473824978
ENST00000380909	ENSG00000170638	TRABD	transcript	0.855396416666667	0.373326666666667	1.19615459983864	0.0181570590767776	0.895262032617367
ENST00000380968	ENSG00000119684	MLH3	transcript	0	0.243248666666667	-Inf	7.40615038792365e-06	0.00820321474369714
ENST00000380996	ENSG00000184281	TSSC4	transcript	0.517088833333333	0.257247166666667	1.00725696249591	0.0259341515014051	1
ENST00000381095	ENSG00000146938	NLGN4X	transcript	0.0357019166666667	0	Inf	0.0054198831504066	0.516061467793708
ENST00000381210	ENSG00000205678	TECRL	transcript	0.0012595	0.0220558333333333	-4.1302372434768	0.0214759072177423	0.953280452326557
ENST00000381237	ENSG00000104635	SLC39A14	transcript	0.0883781666666667	0	Inf	0.000105787968976335	0.0505694330646085
ENST00000381246	ENSG00000092470	WDR76	transcript	0.0829374166666667	0	Inf	0.0181427446490823	0.895262032617367
ENST00000381287	ENSG00000134352	IL6ST	transcript	0.0638225	0	Inf	0.023716949654232	0.989022934961258
ENST00000381441	ENSG00000109184	DCUN1D4	transcript	0	0.127810333333333	-Inf	0.000380828056177744	0.111576478072076
ENST00000381469	ENSG00000185291	IL3RA	transcript	0.214505166666667	8.71666666666667e-05	11.2649482364475	0.0098364210151388	0.695788893068522
ENST00000381551	ENSG00000100311	PDGFB	transcript	0.0692926666666667	0.00107566666666667	6.00939969592611	0.046655278479995	1
ENST00000381556	ENSG00000132382	MYBBP1A	transcript	0.005331	0.0752665	-3.8195297984429	0.0256469351503353	1
ENST00000381579	ENSG00000130595	TNNT3	transcript	0	0.0161048333333333	-Inf	0.00831753079385651	0.644289721685068
ENST00000381793	ENSG00000163694	RBM47	transcript	0.0199280833333333	0	Inf	0.0405538560177054	1
ENST00000381839	ENSG00000159131	GART	transcript	0.000214333333333333	0.230114666666667	-10.0682809864243	0.000315954666024027	0.101044304724057
ENST00000381867	ENSG00000101298	SNPH	transcript	0.0328121666666667	0.000146666666666667	7.805546028388	0.0140670216341348	0.808893869030667
ENST00000381885	ENSG00000168781	PPIP5K1	transcript	0.0330698333333333	0	Inf	0.0267374069816477	1
ENST00000381911	ENSG00000130598	TNNI2	transcript	0.307335333333333	0	Inf	0.00787608130402084	0.626188309698584
ENST00000381955	ENSG00000103174	NAGPA	transcript	0.0947716666666667	0	Inf	0.0381782894528718	1
ENST00000382039	ENSG00000067369	TP53BP1	transcript	0	0.256492166666667	-Inf	4.00479264611781e-06	0.00544340694806456
ENST00000382108	ENSG00000182957	SPATA13	transcript	0.0158841666666667	0.478644833333333	-4.91329422761589	0.00123439538097816	0.230912143820955
ENST00000382148	ENSG00000185774	KCNIP4	transcript	0.0473605	0	Inf	0.00889624004719119	0.66229590351323
ENST00000382181	ENSG00000125826	RBCK1	transcript	0.0566763333333333	0	Inf	0.0393096187296562	1
ENST00000382421	ENSG00000111641	NOP2	transcript	0.0462749166666667	0	Inf	0.0440278515847748	1
ENST00000382519	ENSG00000010278	CD9	transcript	0.555521416666667	0.0213415	4.70210904648189	0.00040058790349615	0.112991914083968
ENST00000382584	ENSG00000163728	TTC14	transcript	0.102036666666667	0.563604833333333	-2.4655963090223	0.0226148021170424	0.966499409617087
ENST00000382806	ENSG00000012817	KDM5D	transcript	0	0.0116101666666667	-Inf	0.0152110212791751	0.833715890149053
ENST00000382844	ENSG00000165474	GJB2	transcript	0.0314821666666667	0	Inf	0.0272379228418354	1
ENST00000382892	ENSG00000109685	WHSC1	transcript	0.0179485	0	Inf	0.0467172305592415	1
ENST00000383374	ENSG00000183323	CCDC125	transcript	0.132172583333333	0.966812833333333	-2.87081367488418	0.00357567862852994	0.418149678878229
ENST00000383675	ENSG00000163608	NEPRO	transcript	0.0810130833333333	0	Inf	0.0398207327927451	1
ENST00000383681	ENSG00000091972	CD200	transcript	0.00449633333333333	0.307381833333333	-6.09513909919707	0.00157498847218979	0.263440751356606
ENST00000383744	ENSG00000186448	ZNF197	transcript	0.0243488333333333	0	Inf	0.0201456506143067	0.931671255529669
ENST00000383759	ENSG00000136059	VILL	transcript	0.11709375	0	Inf	0.0449262878847129	1
ENST00000383807	ENSG00000144554	FANCD2	transcript	0.0720845833333333	0.000200166666666667	8.4923451890967	0.0363492091283722	1
ENST00000383826	ENSG00000114026	OGG1	transcript	0	0.0704541666666667	-Inf	0.0106320084031729	0.71956196961116
ENST00000383843	ENSG00000144455	SUMF1	transcript	0.236464083333333	0	Inf	0.00632097566250159	0.563951487766903
ENST00000388854	ENSG00000198431	TXNRD1	transcript	0.104798583333333	0.00583983333333333	4.16554820872427	0.00513793200419296	0.502008572040313
ENST00000388918	ENSG00000107165	TYRP1	transcript	0.0388071666666667	0	Inf	0.016453244935203	0.859459559384111
ENST00000388988	ENSG00000188266	HYKK	transcript	0.0351396666666667	0	Inf	0.047634174805564	1
ENST00000389176	ENSG00000197599	CCDC154	transcript	0.01682525	0	Inf	0.0482058830284202	1
ENST00000389204	ENSG00000198363	ASPH	transcript	0.209110333333333	0.720622166666667	-1.78497867493182	0.028836781006108	1
ENST00000389651	ENSG00000168803	ADAL	transcript	0.0144166666666667	0.186619333333333	-3.69428891667634	0.0198995742328805	0.930367960873491
ENST00000389690	ENSG00000160221	C21orf33	transcript	0.1423565	0	Inf	0.0412468605873123	1
ENST00000389869	ENSG00000100503	NIN	transcript	0.104346583333333	0.0022375	5.54335186986246	0.00142719128519768	0.247214932027283
ENST00000389982	ENSG00000182896	TMEM95	transcript	0.0258310833333333	0.0054485	2.24517714178953	0.0286587364914653	1
ENST00000389989	ENSG00000021762	OSBPL5	transcript	0	0.235015	-Inf	0.000124790943556512	0.0558331894015772
ENST00000390645	ENSG00000188042	ARL4C	transcript	1.04022875	4.3699615	-2.07071975240535	0.010284110009601	0.710258678709664
ENST00000390654	ENSG00000050767	COL23A1	transcript	0.0416790833333333	0.00670716666666667	2.63554819092943	0.0107326320020783	0.722182799362985
ENST00000391705	ENSG00000131845	ZNF304	transcript	0	0.044633	-Inf	0.0017505041646819	0.27892901887234
ENST00000391890	ENSG00000196482	ESRRG	transcript	0	0.00349266666666667	-Inf	0.043032968971555	1
ENST00000391916	ENSG00000197380	DACT3	transcript	0.0197408333333333	0	Inf	0.0112028095007139	0.732870454407182
ENST00000391921	ENSG00000196352	CD55	transcript	0	0.277177333333333	-Inf	0.000219353325233322	0.0803337329206309
ENST00000391988	ENSG00000144504	ANKMY1	transcript	0.146237083333333	0	Inf	0.0156355762698065	0.840142002722506
ENST00000392008	ENSG00000198612	COPS8	transcript	0.0387975	0.306829666666667	-2.98340238313063	0.0125741615111793	0.770038954160006
ENST00000392054	ENSG00000153823	PID1	transcript	0.119904166666667	0.3582415	-1.57905068081415	0.0138283457960641	0.805334495643183
ENST00000392108	ENSG00000130396	AFDN	transcript	0.00280608333333333	0.034553	-3.62218121639211	0.00637706392876113	0.567283870058502
ENST00000392110	ENSG00000074582	BCS1L	transcript	0.0932641666666667	0	Inf	0.040578829977962	1
ENST00000392133	ENSG00000079246	XRCC5	transcript	0.00438333333333333	0.100453666666667	-4.51835802104092	0.00116154569963473	0.220245069247024
ENST00000392168	ENSG00000120438	TCP1	transcript	0.470938166666667	0	Inf	0.0171827999983074	0.873266945271751
ENST00000392244	ENSG00000116030	SUMO1	transcript	0	0.131414333333333	-Inf	0.00171182055725868	0.276647868528504
ENST00000392250	ENSG00000178904	DPY19L3	transcript	0.173100916666667	0	Inf	0.00495416507529663	0.490990271340098
ENST00000392254	ENSG00000163564	PYHIN1	transcript	0.223082416666667	0.0182746666666667	3.60965980848391	0.0419927432886506	1
ENST00000392302	ENSG00000198400	NTRK1	transcript	0.0101758333333333	0.116576833333333	-3.51806226664044	0.0236376904868057	0.98678108797857
ENST00000392323	ENSG00000115415	STAT1	transcript	0.167589666666667	0.950030333333333	-2.50304038039089	0.00119052837504798	0.223408553024241
ENST00000392382	ENSG00000075711	DLG1	transcript	0.0283623333333333	0.0007435	5.25349967365537	0.0393098584198802	1
ENST00000392467	ENSG00000141524	TMC6	transcript	5.11336	3.09532516666667	0.724180627020622	0.040384598301466	1
ENST00000392476	ENSG00000129657	SEC14L1	transcript	1.25304991666667	0	Inf	0.00071081894310689	0.159927571975219
ENST00000392562	ENSG00000177885	GRB2	transcript	0.521447166666667	1.45513666666667	-1.48056166709101	0.0362010881558928	1
ENST00000392665	ENSG00000151704	KCNJ1	transcript	0.0289221666666667	0.00164916666666667	4.13236652230416	0.0459651062687206	1
ENST00000392668	ENSG00000134954	ETS1	transcript	0.769967833333333	0	Inf	0.00551032423950654	0.519165144246039
ENST00000392685	ENSG00000171121	KCNMB3	transcript	0.0279539166666667	0	Inf	0.0365900805024218	1
ENST00000392720	ENSG00000196704	AMZ2	transcript	0.255897666666667	0	Inf	0.0138747399794574	0.805737377643365
ENST00000392759	ENSG00000184863	RBM33	transcript	11.7375255	32.637363	-1.47539620446682	0.0261705675465703	1
ENST00000392826	ENSG00000164889	SLC4A2	transcript	0.201732416666667	0.000476333333333333	8.72625570534314	0.0246961855611635	1
ENST00000392873	ENSG00000118058	KMT2A	transcript	0	0.260050666666667	-Inf	0.000486707106364801	0.12594066363414
ENST00000392908	ENSG00000197119	SLC25A29	transcript	0.145276916666667	0	Inf	0.00535108285111324	0.514298518468105
ENST00000392975	ENSG00000008283	CYB561	transcript	0.0011195	0.0985813333333333	-6.46038806059278	0.000811886791528779	0.173504983154356
ENST00000393010	ENSG00000155893	PXYLP1	transcript	0.0023085	0.0950341666666667	-5.36341864666748	1.85284472163297e-06	0.00288591920138857
ENST00000393021	ENSG00000108443	RPS6KB1	transcript	0.475812916666667	0.0344473333333333	3.78793022723739	8.6936317120891e-05	0.0432556179217132
ENST00000393041	ENSG00000136717	BIN1	transcript	0	0.017663	-Inf	0.0325407728991073	1
ENST00000393065	ENSG00000108395	TRIM37	transcript	0.0570915	0	Inf	0.0112419838861786	0.732870454407182
ENST00000393102	ENSG00000177463	NR2C2	transcript	0.335915	0.0317398333333333	3.40372976165923	0.012193882027491	0.76299610411908
ENST00000393249	ENSG00000091039	OSBPL8	transcript	0.167549916666667	0.0200861666666667	3.06031680387918	0.0147262914581847	0.821569669342524
ENST00000393328	ENSG00000121067	SPOP	transcript	0.0598044166666667	0.713262666666667	-3.57610952335709	0.00823653231220226	0.641030888822425
ENST00000393352	ENSG00000115641	FHL2	transcript	0	0.0291366666666667	-Inf	0.0130354934505397	0.782450472074662
ENST00000393399	ENSG00000137509	PRCP	transcript	0.0254504166666667	1.68114583333333	-6.04561179249567	3.40291741139133e-10	1.54534986944809e-05
ENST00000393452	ENSG00000042088	TDP1	transcript	0.0239000833333333	0.183626166666667	-2.94168410332914	0.0234945228656391	0.98444402624039
ENST00000393514	ENSG00000100722	ZC3H14	transcript	0	0.120442333333333	-Inf	0.000900871860359385	0.18560477277735
ENST00000393527	ENSG00000136811	ODF2	transcript	0.140724083333333	0.0266915	2.3984169616588	0.0229584864536985	0.973527860509444
ENST00000393561	ENSG00000091136	LAMB1	transcript	0.00248258333333333	0.0204773333333333	-3.04411380130017	0.00931259111084004	0.677737249713178
ENST00000393567	ENSG00000157423	HYDIN	transcript	0.0183785833333333	0.000318666666666667	5.84983363670005	0.00488102219084604	0.488774906817631
ENST00000393568	ENSG00000054983	GALC	transcript	0	0.163961166666667	-Inf	0.000163062731124549	0.0663581645853781
ENST00000393590	ENSG00000171631	P2RY6	transcript	0.001407	0.0677665	-5.58987802746498	0.00413390461206263	0.448907657767385
ENST00000393596	ENSG00000175591	P2RY2	transcript	0.932526916666667	0.171367666666667	2.44405043813932	0.0137903298834715	0.805334495643183
ENST00000393640	ENSG00000157350	ST3GAL2	transcript	1.09431283333333	3.10427	-1.50422882110295	0.0314180691154592	1
ENST00000393785	ENSG00000181722	ZBTB20	transcript	0.00785483333333333	0.1033015	-3.71713672870655	0.0093352383687406	0.678298419872692
ENST00000393810	ENSG00000157593	SLC35B2	transcript	0.00896358333333333	0.184376333333333	-4.36243408453379	0.011248240170037	0.732870454407182
ENST00000393841	ENSG00000112759	SLC29A1	transcript	0.160141916666667	0.0204983333333333	2.96577246059054	0.0260493990671582	1
ENST00000393877	ENSG00000172663	TMEM134	transcript	0.349262333333333	0.107938833333333	1.69409706272528	0.030039043670381	1
ENST00000393924	ENSG00000172354	GNB2	transcript	16.4866365	2.30807616666667	2.83653436030286	0.000837120992575956	0.177643724651194
ENST00000393943	ENSG00000022355	GABRA1	transcript	0.032201	0	Inf	0.0192228824595614	0.91844013956101
ENST00000393955	ENSG00000173599	PC	transcript	0	0.0476578333333333	-Inf	0.0046739402896663	0.479880118473491
ENST00000393972	ENSG00000239779	WBP1	transcript	0.156198166666667	0.676394166666667	-2.11448669742467	0.0362697736845699	1
ENST00000393985	ENSG00000197620	CXorf40A	transcript	0.456761083333333	0.108401	2.07506167072843	0.0422257385557717	1
ENST00000394000	ENSG00000085514	PILRA	transcript	0	0.363890833333333	-Inf	2.28156875173329e-05	0.0168306198862916
ENST00000394054	ENSG00000144802	NFKBIZ	transcript	0.00535766666666667	1.1662215	-7.76602128468081	9.98662710770916e-05	0.0479912913787134
ENST00000394168	ENSG00000112624	GLTSCR1L	transcript	0.611149666666667	0.0235001666666667	4.70078283640649	0.00293999317493349	0.37398442592904
ENST00000394391	ENSG00000005194	CIAPIN1	transcript	0.564000583333333	0.224903833333333	1.32638840368845	0.0146486624308487	0.819762097698695
ENST00000394481	ENSG00000168309	FAM107A	transcript	0.003714	0.0205596666666667	-2.46877115395879	0.0222325217720981	0.961142979598467
ENST00000394505	ENSG00000001631	KRIT1	transcript	0.00978516666666667	0.556282833333333	-5.829078351174	0.00308112360049059	0.384928543348773
ENST00000394511	ENSG00000174607	UGT8	transcript	0	0.0130158333333333	-Inf	0.0266654277003742	1
ENST00000394586	ENSG00000033170	FUT8	transcript	0.09532225	0	Inf	0.0165280265776698	0.86026247215866
ENST00000394593	ENSG00000171492	LRRC8D	transcript	0.26646625	0.0218721666666667	3.60678476953525	0.0136263673534622	0.801563999273448
ENST00000394618	ENSG00000133317	LGALS12	transcript	4.39358241666667	2.31093733333333	0.926919618709185	0.046525454270234	1
ENST00000394634	ENSG00000205403	CFI	transcript	0.0227485	0	Inf	0.0271563805816976	1
ENST00000394690	ENSG00000162236	STX5	transcript	1.47057758333333	0	Inf	0.00242307674000955	0.331939585085018
ENST00000394706	ENSG00000145348	TBCK	transcript	0.220723	0	Inf	0.0111099797234969	0.731855345765241
ENST00000394708	ENSG00000145348	TBCK	transcript	0.42031025	2.20758583333333	-2.39294298784194	0.0283723361192254	1
ENST00000394828	ENSG00000107758	PPP3CB	transcript	0.093734	0	Inf	0.0275759309586161	1
ENST00000394872	ENSG00000197565	COL4A6	transcript	0.0128265833333333	0	Inf	0.039749965288463	1
ENST00000394970	ENSG00000164087	POC1A	transcript	0.114510583333333	0.0259891666666667	2.13949866153749	0.0429126786447133	1
ENST00000395123	ENSG00000134802	SLC43A3	transcript	0.1727205	0.0017965	6.58710657929999	0.0155754994873965	0.840142002722506
ENST00000395125	ENSG00000100592	DAAM1	transcript	0.106535916666667	0.00102933333333333	6.69348582901099	0.0251615513081532	1
ENST00000395168	ENSG00000032219	ARID4A	transcript	0.210380166666667	0	Inf	0.021431090214926	0.952140921150233
ENST00000395288	ENSG00000123444	KBTBD4	transcript	0.00349466666666667	0.160727333333333	-5.52331663181151	0.00943683106311131	0.682948351639111
ENST00000395308	ENSG00000126777	KTN1	transcript	0.0339420833333333	0.502171833333333	-3.88703408656566	0.00284572681147522	0.367135138710563
ENST00000395309	ENSG00000126777	KTN1	transcript	0.0652228333333333	0	Inf	0.0320619832167782	1
ENST00000395324	ENSG00000111424	VDR	transcript	0.0593625833333333	0	Inf	0.0271893590880174	1
ENST00000395325	ENSG00000116675	DNAJC6	transcript	0.8447635	0	Inf	0.00672090178771991	0.58339965474691
ENST00000395330	ENSG00000240065	PSMB9	transcript	1.60412208333333	0.193709666666667	3.04981608827516	0.0178306070090789	0.887992458779039
ENST00000395392	ENSG00000137807	KIF23	transcript	0.0999261666666667	0	Inf	0.0439066889116716	1
ENST00000395397	ENSG00000025434	NR1H3	transcript	0	0.0757901666666667	-Inf	0.00487938012469787	0.488774906817631
ENST00000395425	ENSG00000126787	DLGAP5	transcript	0	0.189564166666667	-Inf	0.00036739316057942	0.108692129673048
ENST00000395435	ENSG00000129103	SUMF2	transcript	0	0.437484333333333	-Inf	2.83346042898264e-05	0.0194961396562385
ENST00000395465	ENSG00000129007	CALML4	transcript	0.0419005	0	Inf	0.0475036912822059	1
ENST00000395476	ENSG00000137764	MAP2K5	transcript	0.0254813333333333	0.191421166666667	-2.90923769171479	0.0433394777107076	1
ENST00000395505	ENSG00000127081	ZNF484	transcript	0.0298905833333333	0	Inf	0.0148207167180398	0.823297612181017
ENST00000395525	ENSG00000128487	SPECC1	transcript	0.599321	0.00912633333333333	6.03714976786757	0.0114173309591158	0.73649082696143
ENST00000395532	ENSG00000178188	SH2B1	transcript	0	0.0622076666666667	-Inf	0.00699938672435698	0.591394891295077
ENST00000395568	ENSG00000134283	PPHLN1	transcript	0.147718166666667	0	Inf	0.0219972424323693	0.957606922842839
ENST00000395573	ENSG00000100528	CNIH1	transcript	0	0.0314251666666667	-Inf	0.0440430975025886	1
ENST00000395580	ENSG00000134283	PPHLN1	transcript	0.472610666666667	1.46282816666667	-1.63003621512146	0.046947181820106	1
ENST00000395589	ENSG00000174446	SNAPC5	transcript	0	0.115213	-Inf	0.0041383016654632	0.448907657767385
ENST00000395593	ENSG00000079974	RABL2B	transcript	0.1090035	0.032508	1.74550775484223	0.0318442071061064	1
ENST00000395659	ENSG00000124172	ATP5E	transcript	0.49895875	1.12309433333333	-1.17048665586223	0.0325575302520691	1
ENST00000395704	ENSG00000177427	MIEF2	transcript	0	0.0293441666666667	-Inf	0.0245690350991508	1
ENST00000395706	ENSG00000177427	MIEF2	transcript	0.120271333333333	0.00582716666666667	4.36735443221198	0.0149258700184481	0.827184902505088
ENST00000395720	ENSG00000166839	ANKDD1A	transcript	0.0207173333333333	0.1161	-2.48645775105304	0.032236890007612	1
ENST00000395810	ENSG00000198915	RASGEF1A	transcript	0	0.0929001666666667	-Inf	0.000431901882661484	0.116748477656932
ENST00000395819	ENSG00000124225	PMEPA1	transcript	0.00621341666666667	0.035002	-2.49397865082696	0.0337285881946079	1
ENST00000395837	ENSG00000170315	UBB	transcript	0.813463166666667	5.326675	-2.71108633171018	0.00136278535841608	0.243925305848036
ENST00000395869	ENSG00000160808	MYL3	transcript	0	0.0590746666666667	-Inf	0.00556114605096275	0.521439068989514
ENST00000395882	ENSG00000148053	NTRK2	transcript	0	0.00389	-Inf	0.0138500686176125	0.805334495643183
ENST00000395892	ENSG00000213719	CLIC1	transcript	0.00595725	0.095159	-3.99762170182213	0.03848465475482	1
ENST00000395896	ENSG00000129003	VPS13C	transcript	0.320054833333333	1.01760283333333	-1.66878359181336	0.0270815471932277	1
ENST00000395905	ENSG00000163827	LRRC2	transcript	0.023506	0.0919098333333333	-1.96719016470361	0.00848972891848676	0.647381718344002
ENST00000395940	ENSG00000183625	CCR3	transcript	6.36042591666667	2.60284983333333	1.28903129623074	0.0426262719022303	1
ENST00000396097	ENSG00000134324	LPIN1	transcript	0.065682	0	Inf	0.0105790346025043	0.717580894527595
ENST00000396194	ENSG00000164949	GEM	transcript	0	0.0176196666666667	-Inf	0.0252686095047333	1
ENST00000396199	ENSG00000132122	SPATA6	transcript	0.0265390833333333	0	Inf	0.0209143168947163	0.943169231361772
ENST00000396221	ENSG00000123473	STIL	transcript	1.06086291666667	0.00963133333333333	6.78328699543819	0.0110729753718137	0.731855345765241
ENST00000396265	ENSG00000100300	TSPO	transcript	0	2.06690066666667	-Inf	4.97983568020506e-09	5.02548417394027e-05
ENST00000396276	ENSG00000106066	CPVL	transcript	0.920115666666667	5.701935	-2.63156445597467	0.00238549486413568	0.329008532287667
ENST00000396465	ENSG00000147604	RPL7	transcript	0.00205508333333333	3.976542	-10.9181017971587	4.57375774448438e-08	0.000188823430519452
ENST00000396512	ENSG00000100412	ACO2	transcript	0.05293525	0.823745	-3.95989715376298	0.000109040636849143	0.0510495661949661
ENST00000396553	ENSG00000133805	AMPD3	transcript	0.259524166666667	0.957395833333333	-1.88324663998502	0.0441931473268584	1
ENST00000396559	ENSG00000166669	ATF7IP2	transcript	0.00380183333333333	0.0593451666666667	-3.96436334227472	0.0117108399850238	0.746936124747038
ENST00000396576	ENSG00000165995	CACNB2	transcript	0.000744166666666667	0.00686633333333333	-3.2058422215096	0.0296975673188445	1
ENST00000396577	ENSG00000074803	SLC12A1	transcript	0.0290871666666667	0	Inf	0.00932520350981804	0.678111776444534
ENST00000396597	ENSG00000166478	ZNF143	transcript	0.105090916666667	0	Inf	0.0348786369293331	1
ENST00000396618	ENSG00000100473	COCH	transcript	0	0.0253993333333333	-Inf	0.00498447340170588	0.493144663102378
ENST00000396629	ENSG00000092108	SCFD1	transcript	0.00313758333333333	1.476535	-8.87834606224405	3.75012636744808e-07	0.000920554668441815
ENST00000396634	ENSG00000206503	HLA-A	transcript	0.726121833333333	0.00197883333333333	8.51941771591458	0.0243127776982927	0.99939888215732
ENST00000396650	ENSG00000166920	C15orf48	transcript	0	0.0397953333333333	-Inf	0.031892072101584	1
ENST00000396682	ENSG00000106399	RPA3	transcript	0	0.238564166666667	-Inf	0.00444810236743643	0.465457276752408
ENST00000396709	ENSG00000136247	ZDHHC4	transcript	0.0876048333333333	0.348247666666667	-1.99103131299876	0.0480503014039176	1
ENST00000396858	ENSG00000111640	GAPDH	transcript	3.14396191666667	0.232316666666667	3.75841917851261	0.00068520392098012	0.156365945032712
ENST00000397012	ENSG00000132170	PPARG	transcript	0	0.0425486666666667	-Inf	0.00540082020697101	0.516061467793708
ENST00000397030	ENSG00000126217	MCF2L	transcript	0.0136729166666667	4.5e-06	11.5691084053744	0.0202545030413147	0.935714770461551
ENST00000397054	ENSG00000117385	P3H1	transcript	0.25154075	0.0828046666666667	1.60300815598581	0.0427682880128857	1
ENST00000397077	ENSG00000157087	ATP2B2	transcript	0.0230738333333333	0	Inf	0.000275370082152653	0.0929757907491252
ENST00000397248	ENSG00000134470	IL15RA	transcript	0.135760583333333	0.0031185	5.44406859980674	0.00144386808340118	0.248841211906854
ENST00000397269	ENSG00000134452	FBXO18	transcript	0.3680935	0.0330086666666667	3.47915550458854	0.010707740643731	0.722081821665834
ENST00000397326	ENSG00000198125	MB	transcript	0	0.1951325	-Inf	0.000130377656463831	0.0577636616991581
ENST00000397328	ENSG00000198125	MB	transcript	0	0.0578226666666667	-Inf	0.0142012717351401	0.810236985609648
ENST00000397377	ENSG00000100802	C14orf93	transcript	0.01127225	0.2203425	-4.28890037227996	0.0308267223901019	1
ENST00000397389	ENSG00000111325	OGFOD2	transcript	0.101634083333333	0.0177451666666667	2.51788626621294	0.0431871586913861	1
ENST00000397394	ENSG00000133424	LARGE1	transcript	0.00400308333333333	0.049444	-3.62661190727354	0.0445316527839305	1
ENST00000397495	ENSG00000100034	PPM1F	transcript	1.89043775	5.3774145	-1.50819233744472	0.00612767152832706	0.554881123190733
ENST00000397515	ENSG00000103275	UBE2I	transcript	0.199617	0.646844666666667	-1.69618471462834	0.0211433713614179	0.946916520661133
ENST00000397528	ENSG00000155465	SLC7A7	transcript	1.73072541666667	0.0056585	8.25674147812093	0.00154448108632624	0.259773138269594
ENST00000397529	ENSG00000155465	SLC7A7	transcript	0	4.78848133333333	-Inf	1.32401759233168e-08	8.58956413025179e-05
ENST00000397638	ENSG00000160310	PRMT2	transcript	0.199086416666667	0.0510081666666667	1.96459463824959	0.0328739214410566	1
ENST00000397659	ENSG00000204852	TCTN1	transcript	0.00075225	0.0112073333333333	-3.89708703313571	0.0351508401404645	1
ENST00000397722	ENSG00000103202	NME4	transcript	0.0152655	0.200003	-3.71167489138345	0.0288202947835366	1
ENST00000397728	ENSG00000160285	LSS	transcript	0.562489833333333	0.3161595	0.83117445027365	0.0448164738220376	1
ENST00000397736	ENSG00000198431	TXNRD1	transcript	0	0.367845	-Inf	3.89875230760952e-05	0.0239259579958537
ENST00000397748	ENSG00000160282	FTCD	transcript	0.0193099166666667	0.002153	3.16492171363007	0.0397687756922489	1
ENST00000397760	ENSG00000120913	PDLIM2	transcript	0.07460125	0.00337833333333333	4.46481621603885	0.0242819171569358	0.999300335605989
ENST00000397800	ENSG00000078699	CBFA2T2	transcript	0	0.150391666666667	-Inf	2.55814196878907e-05	0.0180111042104858
ENST00000397866	ENSG00000197971	MBP	transcript	0	0.015454	-Inf	0.00246678091803729	0.335590556923218
ENST00000397887	ENSG00000183255	PTTG1IP	transcript	0.0889113333333333	0	Inf	0.0311865576094134	1
ENST00000398033	ENSG00000155957	TMBIM4	transcript	0	0.107896333333333	-Inf	0.00682282237780932	0.586265697695867
ENST00000398110	ENSG00000128294	TPST2	transcript	0.0195255	0	Inf	0.0285058481005063	1
ENST00000398129	ENSG00000087274	ADD1	transcript	8.44656008333333	2.9684195	1.50866892457502	0.0413186143628185	1
ENST00000398292	ENSG00000099998	GGT5	transcript	0.138872333333333	8.08333333333333e-05	10.7465212469168	0.00697841226639774	0.591244677327961
ENST00000398417	ENSG00000141646	SMAD4	transcript	0.00790816666666667	0.00188383333333333	2.06967194420494	0.0484812498604902	1
ENST00000398422	ENSG00000135624	CCT7	transcript	0	1.009336	-Inf	1.87777416659656e-06	0.00288591920138857
ENST00000398427	ENSG00000214517	PPME1	transcript	0.0160101666666667	0.486928166666667	-4.92664872504938	0.00159094315597354	0.265132866314306
ENST00000398431	ENSG00000160180	TFF3	transcript	0.394614916666667	0.0293855	3.74726914039441	0.0131982704951577	0.788196714587242
ENST00000398453	ENSG00000170545	SMAGP	transcript	0.0011765	0.0360136666666667	-4.93597126673081	0.00314075138635575	0.388869247821176
ENST00000398527	ENSG00000005302	MSL3	transcript	0.0592569166666667	0.573254333333333	-3.2741198902695	0.00185956279501089	0.2877253677289
ENST00000398576	ENSG00000136167	LCP1	transcript	0.0927308333333333	0.0103576666666667	3.16235008476223	0.00692997347025255	0.590219397130672
ENST00000398603	ENSG00000084207	GSTP1	transcript	0	0.0834306666666667	-Inf	0.0174344246257829	0.878735636313392
ENST00000398636	ENSG00000122852	SFTPA1	transcript	0.00223166666666667	0.0884595	-5.30882362776736	0.00192983408175607	0.294583496597471
ENST00000398658	ENSG00000162927	PUS10	transcript	0.0369189166666667	0.163176333333333	-2.14399970290954	0.0454970536334197	1
ENST00000398795	ENSG00000120659	TNFSF11	transcript	0.00297208333333333	0.053987	-4.18306557714992	0.0394980583398883	1
ENST00000398809	ENSG00000107736	CDH23	transcript	0.01306875	0.1137465	-3.12162909208425	0.00139673222648086	0.245940426510432
ENST00000398904	ENSG00000146122	DAAM2	transcript	0	0.0068635	-Inf	0.0241550575166563	0.99676651474344
ENST00000398988	ENSG00000141068	KSR1	transcript	0.781200583333333	0.501192833333333	0.640327241112296	0.0473906961679062	1
ENST00000399002	ENSG00000172296	SPTLC3	transcript	0.0173409166666667	0	Inf	0.00321379293269073	0.392856989383089
ENST00000399231	ENSG00000197535	MYO5A	transcript	0.82639675	0.0150396666666667	5.77999008332612	0.000461515933293733	0.121382562096659
ENST00000399271	ENSG00000152591	DSPP	transcript	0.0364948333333333	0	Inf	0.0184251944942822	0.901006675041307
ENST00000399352	ENSG00000205726	ITSN1	transcript	0.114218166666667	0.00163283333333333	6.12827078319214	0.0418158287820823	1
ENST00000399397	ENSG00000188162	OTOG	transcript	0.0123299166666667	0	Inf	0.0161124109987091	0.852306190423853
ENST00000399408	ENSG00000103222	ABCC1	transcript	0.0519273333333333	0.00425066666666667	3.61073310571397	0.0223730143640818	0.963225885313087
ENST00000399466	ENSG00000111641	NOP2	transcript	0.000105666666666667	0.192107833333333	-10.8281802921362	3.84491526017023e-05	0.0237560835717661
ENST00000399506	ENSG00000132535	DLG4	transcript	0.00037125	0.0303071666666667	-6.35112414871157	0.031540915566125	1
ENST00000399523	ENSG00000070010	UFD1L	transcript	0	0.0909815	-Inf	0.0217247168087473	0.955675863930885
ENST00000399537	ENSG00000182095	TNRC18	transcript	0.0723444166666667	0.346757666666667	-2.26097419715862	0.0287960627891855	1
ENST00000399672	ENSG00000101220	C20orf27	transcript	0.34933375	0.0332091666666667	3.39495260563415	0.00946915185124497	0.684197069919908
ENST00000399766	ENSG00000204178	TMEM57	transcript	0.00997241666666667	0.165598333333333	-4.0536011800108	0.0014569202009441	0.249199203862048
ENST00000399770	ENSG00000215203	GRXCR1	transcript	0.0603720833333333	0	Inf	0.0337341898232465	1
ENST00000399796	ENSG00000131100	ATP6V1E1	transcript	0.563650333333333	0	Inf	0.0151137877151364	0.831890908680721
ENST00000399831	ENSG00000197140	ADAM32	transcript	0.04494025	0	Inf	0.0283828339848669	1
ENST00000399849	ENSG00000177374	HIC1	transcript	0.538546833333333	0.109583	2.29704780521901	0.0045143811070374	0.469666281840403
ENST00000399892	ENSG00000085415	SEH1L	transcript	0	0.160664166666667	-Inf	0.00182442479504144	0.285203755610393
ENST00000399922	ENSG00000100461	RBM23	transcript	0.996904166666667	0.292640333333333	1.76832620015189	0.00849632819450647	0.647381718344002
ENST00000399935	ENSG00000156265	MAP3K7CL	transcript	0.0517726666666667	1.51572733333333	-4.87167580851781	0.000780480514630802	0.169876473824978
ENST00000400090	ENSG00000154723	ATP5J	transcript	0.331770083333333	0.000857	8.59667288050434	0.00337811149829498	0.406380101765088
ENST00000400105	ENSG00000154655	L3MBTL4	transcript	0.0007185	0.0187313333333333	-4.70432163021304	0.0420357841974632	1
ENST00000400228	ENSG00000088387	DOCK9	transcript	0.0926266666666667	0.000847666666666667	6.77178673019036	0.0216935381595548	0.955675863930885
ENST00000400274	ENSG00000160305	DIP2A	transcript	0.25667625	0.0777073333333333	1.7238271519264	0.0129867593084158	0.781658326167569
ENST00000400305	ENSG00000183570	PCBP3	transcript	0.0782809166666667	0	Inf	0.0378752426197942	1
ENST00000400310	ENSG00000183570	PCBP3	transcript	0.00179	0.0627753333333333	-5.13216629154088	0.00626276355898862	0.561515794911294
ENST00000400337	ENSG00000182871	COL18A1	transcript	0	0.604127833333333	-Inf	5.65427356144442e-06	0.00703492323586561
ENST00000400518	ENSG00000184470	TXNRD2	transcript	0.0578268333333333	0.303554166666667	-2.39214297045884	0.0246838729874261	1
ENST00000400798	ENSG00000189337	KAZN	transcript	0.00144533333333333	0.0401236666666667	-4.79497929033302	0.00050095548226295	0.128166636660856
ENST00000401470	ENSG00000196422	PPP1R26	transcript	0.13627425	0.00165016666666667	6.36775742617889	0.00494239417248818	0.490990271340098
ENST00000401644	ENSG00000162804	SNED1	transcript	0.154002416666667	0.00703766666666667	4.45171199657863	0.00548246201737773	0.517511028233481
ENST00000401743	ENSG00000170458	CD14	transcript	0	2.04194583333333	-Inf	1.12734405632431e-09	2.58416157566085e-05
ENST00000401756	ENSG00000100298	APOBEC3H	transcript	0.0003035	0.0535715	-7.46362536532415	0.0114850924677156	0.739811009489551
ENST00000401921	ENSG00000048052	HDAC9	transcript	0	0.099482	-Inf	0.00133175874403042	0.240646788090225
ENST00000402218	ENSG00000084764	MAPRE3	transcript	0.00230925	0.053821	-4.5426729234407	0.0293275331625672	1
ENST00000402228	ENSG00000154743	TSEN2	transcript	0	0.178858833333333	-Inf	0.000341222443243738	0.105178681772052
ENST00000402281	ENSG00000100029	PES1	transcript	0.0603951666666667	0.0046045	3.71331668896819	0.0449053614787248	1
ENST00000402285	ENSG00000143947	RPS27A	transcript	0	1.0880875	-Inf	0.000160275330379166	0.0655721030706654
ENST00000402395	ENSG00000198832	SELENOM	transcript	0.119124416666667	0.0011705	6.66920040482902	0.0475227732720418	1
ENST00000402441	ENSG00000183023	SLC8A1	transcript	0	0.0407093333333333	-Inf	0.00334434336824802	0.403922854283412
ENST00000402452	ENSG00000244588	RAD21L1	transcript	0	0.0147421666666667	-Inf	0.00873832457580523	0.658061780637843
ENST00000402543	ENSG00000114439	BBX	transcript	0.0376426666666667	0.285686	-2.92398959932856	0.000288964818168873	0.0957855095262333
ENST00000402563	ENSG00000177150	FAM210A	transcript	0	0.0512823333333333	-Inf	0.0033653701109959	0.405922629921916
ENST00000402731	ENSG00000183765	CHEK2	transcript	0	0.0435693333333333	-Inf	0.0318504126708577	1
ENST00000402736	ENSG00000015171	ZMYND11	transcript	0	0.0137626666666667	-Inf	0.019719599554205	0.924642555245572
ENST00000402904	ENSG00000010803	SCMH1	transcript	0.0273600833333333	0.550797166666667	-4.33137660867976	0.0286263642747326	1
ENST00000402934	ENSG00000049323	LTBP1	transcript	0.167637166666667	0	Inf	0.00482943298926694	0.486289635532339
ENST00000403444	ENSG00000079385	CEACAM1	transcript	0.138041833333333	0	Inf	0.0277528286516851	1
ENST00000403665	ENSG00000088926	F11	transcript	0.01905175	0	Inf	0.0421384729469419	1
ENST00000403676	ENSG00000115392	FANCL	transcript	0	0.070442	-Inf	0.0436298867543947	1
ENST00000403683	ENSG00000203852	HIST2H3A	transcript	4.1071895	2.11373133333333	0.958359498748079	0.0263054861882935	1
ENST00000403721	ENSG00000085760	MTIF2	transcript	0.172626916666667	0.0113958333333333	3.92107910043514	0.0106541670525558	0.720524737563949
ENST00000403750	ENSG00000155846	PPARGC1B	transcript	0.00202425	0.0444236666666667	-4.45586909317072	0.000737517916582667	0.164270316574463
ENST00000403999	ENSG00000186575	NF2	transcript	0.05878475	0.273124833333333	-2.21604665096165	0.0146476271174346	0.819762097698695
ENST00000404022	ENSG00000102054	RBBP7	transcript	0.798727583333333	0	Inf	0.000496744574431262	0.128166636660856
ENST00000404569	ENSG00000100335	MIEF1	transcript	0.359880833333333	0.022859	3.97668507145665	0.0101289073296042	0.706572970976419
ENST00000404664	ENSG00000138867	GUCD1	transcript	1.55033975	0.7553905	1.03728986501942	0.0347537143204453	1
ENST00000404789	ENSG00000155100	OTUD6B	transcript	0.0314866666666667	0.307059333333333	-3.28570451582935	0.044237757598736	1
ENST00000404802	ENSG00000128309	MPST	transcript	0.0114324166666667	0.986670666666667	-6.43136631058952	0.00495720428096746	0.490990271340098
ENST00000404898	ENSG00000100346	CACNA1I	transcript	0	0.0285086666666667	-Inf	0.000502365237008144	0.128166636660856
ENST00000404910	ENSG00000132329	RAMP1	transcript	0	0.0619285	-Inf	0.00607093040630389	0.553219775102717
ENST00000404917	ENSG00000115602	IL1RL1	transcript	0.00368383333333333	0.0769621666666667	-4.38486971839051	0.0404814725938219	1
ENST00000405005	ENSG00000157168	NRG1	transcript	0.106101	0.393453833333333	-1.89075611055862	0.0472674094178661	1
ENST00000405093	ENSG00000197616	MYH6	transcript	0.00288525	0.0362085	-3.64956017643593	0.045351804228349	1
ENST00000405162	ENSG00000172348	RCAN2	transcript	0	0.0294448333333333	-Inf	0.00838920952475196	0.647366147056582
ENST00000405266	ENSG00000164828	SUN1	transcript	0.0855130833333333	0.0126491666666667	2.7571028237957	0.00948283891865384	0.684396801602586
ENST00000405275	ENSG00000132792	CTNNBL1	transcript	0.0871650833333333	0.00683383333333333	3.67298336645929	0.0269950587537275	1
ENST00000405334	ENSG00000055332	EIF2AK2	transcript	0.171288583333333	0	Inf	0.0398918766766651	1
ENST00000405392	ENSG00000138031	ADCY3	transcript	0.19646225	0.00584566666666667	5.07074075095534	0.00845849593332777	0.647381718344002
ENST00000405413	ENSG00000173083	HPSE	transcript	0.0601345833333333	0	Inf	0.0331279185131605	1
ENST00000405460	ENSG00000164199	ADGRV1	transcript	0.04318625	0.00554783333333333	2.96057569583622	0.00805912881442149	0.634907697395771
ENST00000405482	ENSG00000115504	EHBP1	transcript	0.250832416666667	0	Inf	0.00710319085365704	0.593131048818437
ENST00000405506	ENSG00000196419	XRCC6	transcript	0	0.738725833333333	-Inf	3.44955975655042e-05	0.0220638214710346
ENST00000405731	ENSG00000136247	ZDHHC4	transcript	0.0226343333333333	0.278739833333333	-3.6223344660972	0.0205134227687822	0.938465059528944
ENST00000405867	ENSG00000138029	HADHB	transcript	0.3753305	3.08492183333333	-3.03900049842795	0.0422925370274713	1
ENST00000405885	ENSG00000125347	IRF1	transcript	0.2108745	18.2583643333333	-6.43602906998012	0.00976147304265826	0.693669768926697
ENST00000406028	ENSG00000184113	CLDN5	transcript	0.344699166666667	0.000180166666666667	10.9017899783208	0.00865819916329038	0.655864002506963
ENST00000406053	ENSG00000115239	ASB3	transcript	0.04592375	0	Inf	0.0319293652737517	1
ENST00000406109	ENSG00000106399	RPA3	transcript	0	0.0711038333333333	-Inf	0.0458328166008957	1
ENST00000406236	ENSG00000182732	RGS6	transcript	0.0280113333333333	0.470061333333333	-4.06876644896663	0.00395681171865409	0.444451774518161
ENST00000406285	ENSG00000101751	POLI	transcript	0	0.0362896666666667	-Inf	0.0114958214685917	0.739945969418413
ENST00000406376	ENSG00000171863	RPS7	transcript	0	3.00617666666667	-Inf	6.31247006630445e-06	0.00754381702331713
ENST00000406395	ENSG00000184702	SEPT5	transcript	0.626174583333333	0	Inf	0.014596140771354	0.819762097698695
ENST00000406420	ENSG00000205639	MFSD2B	transcript	0.625048083333333	0.0817883333333333	2.9340002065905	0.00728606858473622	0.602922211047001
ENST00000406434	ENSG00000197872	FAM49A	transcript	0.666945166666667	1.71268383333333	-1.360618790809	0.0208901917702589	0.943169231361772
ENST00000406921	ENSG00000198399	ITSN2	transcript	0.60196475	1.90926716666667	-1.66526808250549	0.0113752421523097	0.736095214123354
ENST00000407038	ENSG00000138101	DTNB	transcript	0	0.0340676666666667	-Inf	0.0276125965548982	1
ENST00000407071	ENSG00000162849	KIF26B	transcript	0.000535083333333333	0.0146956666666667	-4.77948340502016	0.0136563410256783	0.802266140635597
ENST00000407106	ENSG00000103876	FAH	transcript	0.341095166666667	0.0787985	2.11393423998089	0.0280769149608379	1
ENST00000407148	ENSG00000100109	TFIP11	transcript	0	0.0213435	-Inf	0.0152081488997695	0.833715890149053
ENST00000407322	ENSG00000182732	RGS6	transcript	0.00205475	0.0622096666666667	-4.92010399799326	0.0110511639749682	0.731855345765241
ENST00000407324	ENSG00000197223	C1D	transcript	0.144954333333333	0.649745666666667	-2.1642766443466	0.00213688713862116	0.312283471415255
ENST00000407332	ENSG00000100243	CYB5R3	transcript	12.1481500833333	7.74699533333333	0.649027861657454	0.0443619584487001	1
ENST00000407351	ENSG00000115970	THADA	transcript	0.0789398333333333	0.0028385	4.79755282652855	0.0160111461359222	0.849919548682133
ENST00000407439	ENSG00000020922	MRE11	transcript	0.00237025	0.0206071666666667	-3.12003501936018	0.0494372337363834	1
ENST00000407537	ENSG00000093010	COMT	transcript	0.24485475	0.0303951666666667	3.01001234883979	0.0353419670306599	1
ENST00000407540	ENSG00000132031	MATN3	transcript	0.0302085	0.0011645	4.69717200430718	0.0160223698050112	0.850018538282793
ENST00000407587	ENSG00000133454	MYO18B	transcript	0	0.004373	-Inf	0.0438417967800291	1
ENST00000407598	ENSG00000169635	HIC2	transcript	0.00015725	0.0435713333333333	-8.11417543474021	0.00103202784537834	0.202012778138982
ENST00000407755	ENSG00000128191	DGCR8	transcript	1.40833333333333e-05	0.128582833333333	-13.1564215849785	0.000415541475705747	0.116108581415019
ENST00000407951	ENSG00000204920	ZNF155	transcript	0.05061025	0.0008125	5.96091797760682	0.028815040807245	1
ENST00000408912	ENSG00000140691	ARMC5	transcript	0.073923	0.00151416666666667	5.6094273876501	0.00482339845353329	0.486221048326483
ENST00000409052	ENSG00000136689	IL1RN	transcript	0.00578175	1.28235883333333	-7.79307807343685	0.00029113761229752	0.0961548132251717
ENST00000409105	ENSG00000180398	MCFD2	transcript	0.125995333333333	0.00572933333333333	4.45885921297003	0.00977591306607401	0.693669768926697
ENST00000409117	ENSG00000204311	DFNB59	transcript	0.0596295833333333	0.00759583333333333	2.97274810030261	0.0236414604727924	0.98678108797857
ENST00000409317	ENSG00000077380	DYNC1I2	transcript	0.200946666666667	0	Inf	0.0292559449546074	1
ENST00000409330	ENSG00000104320	NBN	transcript	0.171996583333333	0	Inf	0.0132215517442157	0.788879272370191
ENST00000409393	ENSG00000213145	CRIP1	transcript	4.99656775	2.1841785	1.1938466527972	0.0477116930543001	1
ENST00000409399	ENSG00000108825	PTGES3L-AARSD1	transcript	0.00349908333333333	0.060859	-4.1204216995339	0.0190705029431562	0.916035360570142
ENST00000409423	ENSG00000146918	NCAPG2	transcript	0.272832916666667	0.0326721666666667	3.06188367680634	0.00531394881409145	0.513314825296257
ENST00000409433	ENSG00000141378	PTRH2	transcript	0.05500525	0.243173	-2.14434182328907	0.0122326786465241	0.763752135579724
ENST00000409480	ENSG00000204120	GIGYF2	transcript	0.0784104166666667	0.00503483333333333	3.96102939920801	0.0311756930574458	1
ENST00000409508	ENSG00000105877	DNAH11	transcript	0.0317469166666667	0.001701	4.22216143472465	0.0205935987176393	0.938465059528944
ENST00000409520	ENSG00000186854	TRABD2A	transcript	2.32871208333333	1.22167683333333	0.930669575395391	0.0168037676025966	0.864419040411121
ENST00000409534	ENSG00000086200	IPO11	transcript	0.0440059166666667	0.179931833333333	-2.03168103453516	0.0391209382152393	1
ENST00000409564	ENSG00000135951	TSGA10	transcript	0	0.0122461666666667	-Inf	0.0269989545874675	1
ENST00000409579	ENSG00000144218	AFF3	transcript	0.028432	0.470674166666667	-4.04914118012097	0.000661395376455421	0.152156865311117
ENST00000409606	ENSG00000048991	R3HDM1	transcript	0	0.0529955	-Inf	0.00101627739889227	0.201096720597801
ENST00000409712	ENSG00000116030	SUMO1	transcript	0	0.125431333333333	-Inf	0.0189805367648152	0.913732096958456
ENST00000409724	ENSG00000042493	CAPG	transcript	0.26597225	0	Inf	0.0261164384518841	1
ENST00000409735	ENSG00000105223	PLD3	transcript	4.14480591666667	1.30842083333333	1.66347791210316	0.00265794572781684	0.350883605710705
ENST00000409896	ENSG00000135968	GCC2	transcript	0.0809615833333333	0.554174166666667	-2.77503005021278	0.0203904282471301	0.936489057901858
ENST00000409913	ENSG00000180398	MCFD2	transcript	0.0004485	0.0616048333333333	-7.10179174958417	0.00392675563649631	0.443332508815195
ENST00000409917	ENSG00000115274	INO80B	transcript	0.190041916666667	0	Inf	0.0261517702050445	1
ENST00000409921	ENSG00000042493	CAPG	transcript	0.458034833333333	0	Inf	0.0250451523547598	1
ENST00000409936	ENSG00000138078	PREPL	transcript	0.00154	0.161556	-6.71296017045135	0.00342695979694296	0.409006075633829
ENST00000409993	ENSG00000172269	DPAGT1	transcript	0.211807416666667	0.046918	2.17453968653194	0.00350806381043087	0.412901954689416
ENST00000410075	ENSG00000075292	ZNF638	transcript	0.234465333333333	0.6709235	-1.51677364681791	0.0224512114962325	0.963482683615372
ENST00000410079	ENSG00000077380	DYNC1I2	transcript	0.004142	0.089013	-4.42561659275533	0.0273408648899699	1
ENST00000411414	ENSG00000151553	FAM160B1	transcript	0	0.0608116666666667	-Inf	0.0337252964695781	1
ENST00000411653	ENSG00000059377	TBXAS1	transcript	0.00471708333333333	4.7467475	-9.9748285051377	1.34183194107253e-09	2.58416157566085e-05
ENST00000411682	ENSG00000198218	QRICH1	transcript	0	0.554612833333333	-Inf	0.000631913583302923	0.14792152372033
ENST00000411695	ENSG00000100380	ST13	transcript	0.00860925	0.124449	-3.85352326563085	0.0186340340183604	0.908519854068536
ENST00000411829	ENSG00000177595	PIDD1	transcript	0.274897416666667	0.0727241666666667	1.91838658432116	0.0312846874966358	1
ENST00000411832	ENSG00000106635	BCL7B	transcript	0	0.2099175	-Inf	0.00165817264199911	0.271357712089314
ENST00000412043	ENSG00000001631	KRIT1	transcript	0.3854385	0.000619	9.28234555942741	0.0154372725660594	0.8380695043708
ENST00000412265	ENSG00000143774	GUK1	transcript	21.2457419166667	12.6761956666667	0.745051890390978	0.014153233443455	0.810236985609648
ENST00000412359	ENSG00000156970	BUB1B	transcript	0.00263033333333333	0.0379435	-3.85053521843319	0.0388664742082931	1
ENST00000412368	ENSG00000161999	JMJD8	transcript	0.198632	0.0380083333333333	2.38571039308147	0.0121729174933794	0.762486366438747
ENST00000412544	ENSG00000184702	SEPT5	transcript	0.556827833333333	0	Inf	0.00348705938833798	0.412385636648173
ENST00000412575	ENSG00000185666	SYN3	transcript	0	0.0654306666666667	-Inf	0.037815930334322	1
ENST00000412582	ENSG00000139684	ESD	transcript	0.00035775	0.0566078333333333	-7.30590612833929	0.0251818564066168	1
ENST00000412720	ENSG00000139197	PEX5	transcript	0.132794583333333	0	Inf	0.0283627020316101	1
ENST00000413009	ENSG00000087008	ACOX3	transcript	0.0498028333333333	0.396059333333333	-2.9914168493765	0.0132951907840414	0.791307800105216
ENST00000413186	ENSG00000131018	SYNE1	transcript	0	0.0751538333333333	-Inf	0.000392416437854024	0.112484277121127
ENST00000413265	ENSG00000135218	CD36	transcript	0.06483	0.358630833333333	-2.46776605140435	0.00172433623821899	0.277481339606426
ENST00000413302	ENSG00000099957	P2RX6	transcript	0.0773891666666667	0.020781	1.89686654496947	0.0390620997062955	1
ENST00000413340	ENSG00000196911	KPNA5	transcript	0.684397916666667	5.19149533333333	-2.92324287204979	0.00591728438495993	0.541225935814688
ENST00000413344	ENSG00000166169	POLL	transcript	0	0.350325666666667	-Inf	0.00162170450347402	0.268290184932655
ENST00000413408	ENSG00000118197	DDX59	transcript	0.0538826666666667	0.276506833333333	-2.35942197730868	0.0226375151662849	0.966499409617087
ENST00000413437	ENSG00000101811	CSTF2	transcript	0	0.0740068333333333	-Inf	0.019716640472533	0.924642555245572
ENST00000413459	ENSG00000162066	AMDHD2	transcript	0.07562425	0	Inf	0.0296482563108376	1
ENST00000413464	ENSG00000148840	PPRC1	transcript	0.00900383333333333	0.1896565	-4.39670565516292	0.00392934400876666	0.443332508815195
ENST00000413566	ENSG00000070367	EXOC5	transcript	0.0600494166666667	0.00344283333333333	4.12448198412082	0.0254620306755246	1
ENST00000413587	ENSG00000125991	ERGIC3	transcript	0.020594	0.290876333333333	-3.82010993986709	0.00628573536116351	0.562464940076528
ENST00000413844	ENSG00000066322	ELOVL1	transcript	0.140126083333333	1.061374	-2.92113568139239	0.0120370897748267	0.757459023850116
ENST00000414057	ENSG00000227500	SCAMP4	transcript	0.23295625	0	Inf	0.0359120132386066	1
ENST00000414083	ENSG00000204209	DAXX	transcript	0	0.156042	-Inf	0.000238480013237381	0.0844641760263403
ENST00000414097	ENSG00000104419	NDRG1	transcript	0.843506583333333	0.133451833333333	2.6600802033304	0.0166588420224293	0.861149303749083
ENST00000414200	ENSG00000112576	CCND3	transcript	0.8543665	0	Inf	0.0140493283787666	0.808637674272166
ENST00000414381	ENSG00000036549	ZZZ3	transcript	0	0.0581461666666667	-Inf	0.0447680776881148	1
ENST00000414443	ENSG00000184182	UBE2F	transcript	0.104864	0.0013955	6.23159354847669	0.0179638456579656	0.893030258283921
ENST00000414543	ENSG00000204713	TRIM27	transcript	0.0332540833333333	0.1847165	-2.47370933443888	0.00495468200900809	0.490990271340098
ENST00000414610	ENSG00000118690	ARMC2	transcript	0.0587353333333333	0.313220666666667	-2.41487885681892	0.0135533402591022	0.80089923814766
ENST00000414678	ENSG00000049618	ARID1B	transcript	0.0733453333333333	0	Inf	0.0164279860061585	0.859459559384111
ENST00000414832	ENSG00000187024	PTRH1	transcript	0	0.0698005	-Inf	0.0440384626970598	1
ENST00000414833	ENSG00000108587	GOSR1	transcript	0	0.821323166666667	-Inf	1.20685798203132e-08	8.58956413025179e-05
ENST00000414835	ENSG00000133835	HSD17B4	transcript	0.0343890833333333	0	Inf	0.00768022225998218	0.615671832976948
ENST00000414849	ENSG00000137804	NUSAP1	transcript	1.53836441666667	5.89791266666667	-1.93880716211738	0.00978959924284721	0.694098634841216
ENST00000414880	ENSG00000125826	RBCK1	transcript	0.421247833333333	0.174868333333333	1.26840020863999	0.0389919275163782	1
ENST00000414914	ENSG00000106415	GLCCI1	transcript	0	0.195629333333333	-Inf	0.00286894495925348	0.368560008379345
ENST00000414986	ENSG00000052749	RRP12	transcript	0	0.4172675	-Inf	1.04305119561038e-06	0.0018218293238714
ENST00000415409	ENSG00000147099	HDAC8	transcript	0	0.0797945	-Inf	0.0126726402238496	0.770992981532859
ENST00000415431	ENSG00000165140	FBP1	transcript	0.207410083333333	0	Inf	0.0177347015219749	0.887992458779039
ENST00000415447	ENSG00000100280	AP1B1	transcript	0.00514816666666667	0.148332333333333	-4.84863053896462	0.00140808171522625	0.245940426510432
ENST00000415516	ENSG00000135913	USP37	transcript	0.00471616666666667	0.0506553333333333	-3.42502756527685	0.000939062548009821	0.191233981890116
ENST00000415644	ENSG00000172113	NME6	transcript	0	0.273893666666667	-Inf	0.00294658073094893	0.374298174669142
ENST00000415674	ENSG00000136052	SLC41A2	transcript	0	0.0651795	-Inf	0.0134080382878567	0.796458520271148
ENST00000415803	ENSG00000164542	KIAA0895	transcript	0	0.0146788333333333	-Inf	0.0264275523734101	1
ENST00000415862	ENSG00000244687	UBE2V1	transcript	0	0.049692	-Inf	0.00569150965398234	0.530730353514319
ENST00000415930	ENSG00000105220	GPI	transcript	0.253392333333333	0.00241266666666667	6.7146004575826	8.14833234957406e-05	0.041790484664547
ENST00000416005	ENSG00000243943	ZNF512	transcript	0.0015735	0.0353361666666667	-4.48909645837741	0.031949675834404	1
ENST00000416053	ENSG00000072682	P4HA2	transcript	0.023751	0.1052365	-2.14757501032106	0.0460397617135349	1
ENST00000416172	ENSG00000180357	ZNF609	transcript	1.63781491666667	3.19746133333333	-0.965154580182881	0.0416820378447441	1
ENST00000416206	ENSG00000125991	ERGIC3	transcript	0.238819583333333	0.00500433333333333	5.57659944390151	0.0373394939006886	1
ENST00000416274	ENSG00000133740	E2F5	transcript	0.00510008333333333	0.228370166666667	-5.48470956473608	0.00385889068906678	0.438652999792854
ENST00000416292	ENSG00000184182	UBE2F	transcript	0.297505833333333	0	Inf	0.0221277437893577	0.960684670013582
ENST00000416373	ENSG00000119318	RAD23B	transcript	0.95017975	3.91630516666667	-2.04322082130552	0.0295237015338929	1
ENST00000416445	ENSG00000136436	CALCOCO2	transcript	0	0.169113666666667	-Inf	0.000269107073989527	0.0915417602812688
ENST00000416541	ENSG00000188807	TMEM201	transcript	0.0363645	0	Inf	0.0488290052191422	1
ENST00000416683	ENSG00000160796	NBEAL2	transcript	0.00993375	0.517189166666667	-5.70220980642671	0.000287915495997535	0.0957855095262333
ENST00000416750	ENSG00000125538	IL1B	transcript	0.0202186666666667	1.97595433333333	-6.61071793377559	0.00611007446535647	0.553839833648704
ENST00000416793	ENSG00000002726	AOC1	transcript	0.251994	0.000731833333333333	8.42765853946576	0.0105907032319872	0.717836284362118
ENST00000416965	ENSG00000028839	TBPL1	transcript	0.00463958333333333	0.123140666666667	-4.73016822683516	0.016374697850589	0.858678944734266
ENST00000417017	ENSG00000085978	ATG16L1	transcript	0.264609166666667	0.0341203333333333	2.95515939471345	0.0471388582336974	1
ENST00000417023	ENSG00000198563	DDX39B	transcript	0.989336	3.10954433333333	-1.65217070617982	0.0166087833523436	0.860816601501081
ENST00000417060	ENSG00000160298	C21orf58	transcript	0.22989075	0	Inf	0.00234497839259683	0.326434224281362
ENST00000417064	ENSG00000154803	FLCN	transcript	0.2394175	0.0797063333333333	1.58676234054763	0.0470215632660031	1
ENST00000417119	ENSG00000197056	ZMYM1	transcript	0	0.0933553333333333	-Inf	0.001776273080343	0.281691136186026
ENST00000417189	ENSG00000118257	NRP2	transcript	0	0.00819333333333333	-Inf	0.037735501426445	1
ENST00000417224	ENSG00000148341	SH3GLB2	transcript	0.084363	1.61779666666667	-4.26127608414776	0.00812722949676823	0.636890094084534
ENST00000417352	ENSG00000141030	COPS3	transcript	0.315047666666667	1.53329783333333	-2.2829959287434	0.00407170542423985	0.447567387107231
ENST00000417362	ENSG00000103544	C16orf62	transcript	0.1984695	1.09185633333333	-2.45979381675075	0.0189659280760036	0.913732096958456
ENST00000417376	ENSG00000138399	FASTKD1	transcript	0.0692360833333333	0.294225166666667	-2.08732463411089	0.0405095264858355	1
ENST00000417391	ENSG00000079246	XRCC5	transcript	0.197856083333333	0.825852333333333	-2.0614324199124	0.0297029862670837	1
ENST00000417392	ENSG00000073849	ST6GAL1	transcript	0.0113939166666667	0.107708166666667	-3.24079197746915	0.0374761671980384	1
ENST00000417439	ENSG00000012223	LTF	transcript	0	0.449048833333333	-Inf	9.91696717541083e-05	0.0479912913787134
ENST00000417443	ENSG00000178947	SMIM10L2A	transcript	0.1225135	0.054944	1.1569068817845	0.033338558969032	1
ENST00000417495	ENSG00000079263	SP140	transcript	0.282747	1.45971233333333	-2.36810046192381	0.00961413571658827	0.689734499572772
ENST00000417582	ENSG00000167491	GATAD2A	transcript	0.54972825	0.0540356666666667	3.34673473096856	0.0442237306610555	1
ENST00000417604	ENSG00000168872	DDX19A	transcript	0	0.109922	-Inf	0.00517304560894739	0.504122175356917
ENST00000417621	ENSG00000146674	IGFBP3	transcript	0.00721641666666667	0.133275666666667	-4.20698694811264	0.00276535691789838	0.359833154825387
ENST00000417662	ENSG00000006652	IFRD1	transcript	0	0.136578666666667	-Inf	0.00648903432033921	0.57499174843396
ENST00000417689	ENSG00000172831	CES2	transcript	0.302308416666667	0.00957783333333333	4.98017800480415	0.0145541510031563	0.819762097698695
ENST00000417856	ENSG00000174996	KLC2	transcript	0.146234	0.003993	5.19466190056194	0.00163863400163471	0.270106956803035
ENST00000418101	ENSG00000071054	MAP4K4	transcript	0	0.2791385	-Inf	0.000899742507217536	0.18560477277735
ENST00000418265	ENSG00000261796	ISY1-RAB43	transcript	0.134843666666667	0	Inf	0.0219959513903979	0.957606922842839
ENST00000418321	ENSG00000184708	EIF4ENIF1	transcript	0	0.243101333333333	-Inf	0.000128238731383644	0.0570945234211737
ENST00000418767	ENSG00000148481	FAM188A	transcript	1.126721	0.417809833333333	1.43121196550092	0.0478253813514216	1
ENST00000418888	ENSG00000138398	PPIG	transcript	0.154344666666667	0.774713833333333	-2.32750786882293	0.0205425752917116	0.938465059528944
ENST00000418919	ENSG00000135677	GNS	transcript	0.050732	0.247360666666667	-2.28564817076456	0.035973158405783	1
ENST00000419022	ENSG00000007372	PAX6	transcript	0.0449971666666667	0.00183116666666667	4.61899915072587	0.0250363277067183	1
ENST00000419074	ENSG00000180198	RCC1	transcript	0	0.0955248333333333	-Inf	0.00945345694730728	0.683606868821006
ENST00000419102	ENSG00000162769	FLVCR1	transcript	0	0.0489441666666667	-Inf	0.0197144538178337	0.924642555245572
ENST00000419336	ENSG00000087085	ACHE	transcript	0.03854825	0	Inf	0.0450546344467082	1
ENST00000419493	ENSG00000064601	CTSA	transcript	0	0.117393833333333	-Inf	0.0315895461906693	1
ENST00000419549	ENSG00000012124	CD22	transcript	0.0679973333333333	0.782719333333333	-3.5249450060996	0.0249477708705609	1
ENST00000419755	ENSG00000256349	CTD-3074O7.11	transcript	0	0.0922591666666667	-Inf	0.000318917157497731	0.101633862560461
ENST00000419835	ENSG00000112118	MCM3	transcript	0.136798666666667	0	Inf	0.0109277773781411	0.730979983562849
ENST00000419989	ENSG00000119333	WDR34	transcript	0	0.0411481666666667	-Inf	0.045827515883833	1
ENST00000420250	ENSG00000138381	ASNSD1	transcript	0	0.128957833333333	-Inf	0.000767907730003821	0.167971892694399
ENST00000420290	ENSG00000183597	TANGO2	transcript	1.345556	0	Inf	0.0012671625603542	0.234877631722796
ENST00000420393	ENSG00000072756	TRNT1	transcript	0.0485519166666667	0.00262616666666667	4.20849786628415	0.0339522640050951	1
ENST00000420504	ENSG00000253304	TMEM200B	transcript	0	0.00893016666666667	-Inf	0.00911897308962049	0.670740965355172
ENST00000420646	ENSG00000145335	SNCA	transcript	5.44683891666667	0.757783833333333	2.84556093530925	0.00586442440367596	0.539651820125501
ENST00000420720	ENSG00000080298	RFX3	transcript	0	0.131989666666667	-Inf	0.00732408727989364	0.603964595233076
ENST00000420747	ENSG00000003436	TFPI	transcript	0.06198325	0.00522	3.56975669057936	0.0220553568604104	0.95937633469673
ENST00000420761	ENSG00000188690	UROS	transcript	0.379801916666667	0.1433205	1.40600220427441	0.0478010515014619	1
ENST00000420848	ENSG00000172661	FAM21C	transcript	0	0.118073333333333	-Inf	0.00572117696141085	0.532403583524734
ENST00000421016	ENSG00000187607	ZNF286A	transcript	0.0214345833333333	6.63333333333333e-05	8.33599063261889	0.0093519813125184	0.678429475007575
ENST00000421030	ENSG00000184313	MROH7	transcript	0.0668909166666667	0.0265291666666667	1.33423095756601	0.0438680735696339	1
ENST00000421503	ENSG00000159873	CCDC117	transcript	0	0.0467616666666667	-Inf	0.000587045791401808	0.141804345755503
ENST00000421521	ENSG00000145819	ARHGAP26	transcript	0.01929875	0.732860333333333	-5.24695896860505	0.0286022920085544	1
ENST00000421665	ENSG00000007516	BAIAP3	transcript	0.0766299166666667	0.00499433333333333	3.9395437184153	0.00620243108239358	0.558464345354929
ENST00000421683	ENSG00000116750	UCHL5	transcript	0.0783738333333333	0.5384845	-2.78046085078753	0.0277832285885211	1
ENST00000421752	ENSG00000198088	NUP62CL	transcript	0.0263770833333333	0.176330333333333	-2.74092372511689	0.0371646642469895	1
ENST00000421776	ENSG00000136811	ODF2	transcript	0	0.0536386666666667	-Inf	0.036958249138136	1
ENST00000421786	ENSG00000123838	C4BPA	transcript	0.06846075	0.473978333333333	-2.79147210910622	0.0324224311684018	1
ENST00000421938	ENSG00000100462	PRMT5	transcript	0.00436933333333333	0.0807431666666667	-4.20785509172002	0.0272025671566023	1
ENST00000422063	ENSG00000003147	ICA1	transcript	0.00395258333333333	0.0447971666666667	-3.50253970279526	0.0442789213861188	1
ENST00000422087	ENSG00000135241	PNPLA8	transcript	0.097048	0.0293545	1.72511679843378	0.0159088154019338	0.847459330721784
ENST00000422190	ENSG00000017260	ATP2C1	transcript	0.104301416666667	0	Inf	0.0116602309149416	0.745803149894062
ENST00000422237	ENSG00000141127	PRPSAP2	transcript	1.25581608333333	0.0657978333333333	4.25444130600448	0.00183049478867089	0.285660977974285
ENST00000422248	ENSG00000144893	MED12L	transcript	0	0.138980666666667	-Inf	0.000902500563858548	0.18560477277735
ENST00000422289	ENSG00000175556	LONRF3	transcript	0.0547911666666667	0.177520166666667	-1.69596769879177	0.0393302553824888	1
ENST00000422322	ENSG00000087586	AURKA	transcript	0	0.123048833333333	-Inf	0.0212592610499125	0.950411520138142
ENST00000422485	ENSG00000196083	IL1RAP	transcript	0.0888301666666667	0.961679166666667	-3.43643406225707	0.000206885679944889	0.0773267155596483
ENST00000422537	ENSG00000158411	MITD1	transcript	4.48895666666667	0.0234531666666667	7.58045362948559	0.000810241279979207	0.173504983154356
ENST00000422552	ENSG00000082898	XPO1	transcript	1.4181665	10.3374061666667	-2.86577540660573	0.027105034953189	1
ENST00000422582	ENSG00000221838	AP4M1	transcript	0.117065	0.00486133333333333	4.58981393361675	0.0407935263991657	1
ENST00000422602	ENSG00000283332	AC027682.1	transcript	0.0694165	0	Inf	0.0213980536083674	0.95175231095983
ENST00000422646	ENSG00000077380	DYNC1I2	transcript	0.00937775	0.127498666666667	-3.76509653078761	0.0246600337912073	1
ENST00000422685	ENSG00000155229	MMS19	transcript	0.0496304166666667	0.207218666666667	-2.06185749791145	0.044027333809897	1
ENST00000422687	ENSG00000163171	CDC42EP3	transcript	0.643032	1.79594783333333	-1.48178300583228	0.0204252701100979	0.936489057901858
ENST00000422886	ENSG00000065413	ANKRD44	transcript	0.590456416666667	0	Inf	0.0014723378259338	0.251362938045935
ENST00000422942	ENSG00000008838	MED24	transcript	0.11591725	0.0167368333333333	2.7919967782393	0.0195931057930829	0.923478896552546
ENST00000423007	ENSG00000130714	POMT1	transcript	0.190554833333333	0.0686383333333333	1.47311977484158	0.0420765895154686	1
ENST00000423113	ENSG00000150093	ITGB1	transcript	0.00828583333333333	0.0499841666666667	-2.59275246269663	0.0111781548545671	0.732870454407182
ENST00000423436	ENSG00000160796	NBEAL2	transcript	0.0400915833333333	0.314425666666667	-2.97134769010289	0.0387205248722939	1
ENST00000423813	ENSG00000132254	ARFIP2	transcript	0.0714295833333333	0	Inf	0.0432242022047431	1
ENST00000423817	ENSG00000089327	FXYD5	transcript	0.372699916666667	0	Inf	0.0349518688265857	1
ENST00000424001	ENSG00000072952	MRVI1	transcript	0.317210416666667	0.000708166666666667	8.80713549438907	0.0162053181601173	0.854024433869678
ENST00000424011	ENSG00000140931	CMTM3	transcript	0.360732166666667	0.0071795	5.65090089014883	0.00348145377661131	0.412385636648173
ENST00000424077	ENSG00000153234	NR4A2	transcript	0.142131083333333	0	Inf	0.00883668581379037	0.659470366948683
ENST00000424132	ENSG00000144468	RHBDD1	transcript	0.0036735	17.3240135	-12.2033303066869	1.04321488991426e-10	9.47499923764628e-06
ENST00000424149	ENSG00000187954	CYHR1	transcript	0	0.161916666666667	-Inf	3.31864488667151e-05	0.0215297087022814
ENST00000424303	ENSG00000185917	SETD4	transcript	0.0381691666666667	0.195124833333333	-2.3539178057385	0.036996588663123	1
ENST00000424443	ENSG00000140391	TSPAN3	transcript	0	0.119178833333333	-Inf	0.00140409837225108	0.245940426510432
ENST00000424457	ENSG00000173801	JUP	transcript	0.139440416666667	0.0117548333333333	3.56832279664557	0.00920694472043426	0.672743969616606
ENST00000424499	ENSG00000221988	PPT2	transcript	0	0.0817373333333333	-Inf	0.0152057566985483	0.833715890149053
ENST00000424568	ENSG00000080189	SLC35C2	transcript	0	0.0855445	-Inf	0.00959913043199049	0.689202388526115
ENST00000424629	ENSG00000171469	ZNF561	transcript	0.0067575	0.0658741666666667	-3.28515129435016	0.00727371473352563	0.602769288934731
ENST00000424669	ENSG00000115170	ACVR1	transcript	0.146206416666667	0.00755933333333333	4.2736038120027	0.0127431798592174	0.773145832139894
ENST00000424712	ENSG00000133056	PIK3C2B	transcript	0	0.312614166666667	-Inf	1.20636754277557e-05	0.0116180076266924
ENST00000425006	ENSG00000189068	VSTM1	transcript	0.250984666666667	0.0158181666666667	3.98794492317494	0.0135748191464143	0.801540925604413
ENST00000425244	ENSG00000257923	CUX1	transcript	0.17564075	0	Inf	0.0260066468053067	1
ENST00000425331	ENSG00000170632	ARMC10	transcript	0	0.0291475	-Inf	0.0116883992905231	0.746553351309253
ENST00000425375	ENSG00000100284	TOM1	transcript	0.133897833333333	0	Inf	0.0260053608322383	1
ENST00000425574	ENSG00000260916	CCPG1	transcript	0.101376	0	Inf	0.0377922002844326	1
ENST00000425590	ENSG00000138381	ASNSD1	transcript	0.0245389166666667	0.353328666666667	-3.8478673403148	0.00556316496395089	0.521439068989514
ENST00000425628	ENSG00000108406	DHX40	transcript	0	0.0886681666666667	-Inf	0.00407768058627216	0.447567387107231
ENST00000425647	ENSG00000136861	CDK5RAP2	transcript	0.00286275	0.16036	-5.80776882510142	0.0124777514215127	0.766773865263122
ENST00000425686	ENSG00000125846	ZNF133	transcript	0.00840808333333333	0.0834288333333333	-3.31069719776161	0.00848749550112802	0.647381718344002
ENST00000425695	ENSG00000102241	HTATSF1	transcript	0	0.135557666666667	-Inf	0.01259871055196	0.770038954160006
ENST00000425796	ENSG00000132879	FBXO44	transcript	0.208104833333333	0.0321478333333333	2.694517060075	0.0496395633919197	1
ENST00000425813	ENSG00000197586	ENTPD6	transcript	0.289438166666667	0	Inf	0.00446988335025696	0.466640408375964
ENST00000426059	ENSG00000115414	FN1	transcript	0	0.122323	-Inf	6.60303306196213e-05	0.0374825298657944
ENST00000426130	ENSG00000162144	CYB561A3	transcript	0.0206703333333333	1.25988016666667	-5.92958105418169	1.5461060279113e-07	0.000501518142803727
ENST00000426154	ENSG00000136193	SCRN1	transcript	0.10875775	0	Inf	0.000970192800316813	0.19495079886897
ENST00000426229	ENSG00000159346	ADIPOR1	transcript	11.71681575	8.066853	0.538502673912067	0.045461619890226	1
ENST00000426310	ENSG00000162959	MEMO1	transcript	0.544433	0	Inf	0.00255720669495565	0.342059349144841
ENST00000426464	ENSG00000167536	DHRS13	transcript	0.342644333333333	0	Inf	0.00140160383927381	0.245940426510432
ENST00000426518	ENSG00000114026	OGG1	transcript	0.009107	0.0667763333333333	-2.87428908843613	0.0192595780045983	0.918724355182586
ENST00000426524	ENSG00000083168	KAT6A	transcript	0.414828166666667	0.0943473333333333	2.13646020922582	0.0204792264757887	0.938459003362014
ENST00000426694	ENSG00000175287	PHYHD1	transcript	0.0428395	0	Inf	0.0436987400224308	1
ENST00000426744	ENSG00000205189	ZBTB10	transcript	0.0901239166666667	0	Inf	7.99974229280461e-05	0.041305244278299
ENST00000426755	ENSG00000163964	PIGX	transcript	0.274575833333333	0.0734175	1.90300875894228	0.0474225391717576	1
ENST00000426837	ENSG00000047849	MAP4	transcript	0.15071075	0.0191483333333333	2.97649159527727	0.038744132458749	1
ENST00000427047	ENSG00000188566	NDOR1	transcript	0.242158	0.0340606666666667	2.82977008684869	0.0168149146236296	0.864419040411121
ENST00000427072	ENSG00000161203	AP2M1	transcript	0	0.230680333333333	-Inf	0.00487769218018809	0.488774906817631
ENST00000427114	ENSG00000184381	PLA2G6	transcript	0.134131583333333	0	Inf	0.0226753427601462	0.967349932451985
ENST00000427177	ENSG00000184640	SEPT9	transcript	0	0.251947666666667	-Inf	8.77399986889596e-06	0.00926626207084274
ENST00000427363	ENSG00000131196	NFATC1	transcript	0.0505043333333333	0	Inf	0.0222820230043716	0.96232274815599
ENST00000427500	ENSG00000177628	GBA	transcript	0.0682445833333333	0.663321833333333	-3.2809225661763	0.000418158299352323	0.116108581415019
ENST00000427531	ENSG00000091831	ESR1	transcript	0.04834475	0	Inf	0.00676904866298977	0.585522709348615
ENST00000427641	ENSG00000114503	NCBP2	transcript	0.000595916666666667	0.085105	-7.15798948640835	0.00407587394024838	0.447567387107231
ENST00000427674	ENSG00000184640	SEPT9	transcript	1.83171475	0.061265	4.90198792818605	0.0129322185889216	0.779408595447119
ENST00000427708	ENSG00000115392	FANCL	transcript	2.78584125	0.00565016666666667	8.94560390929327	0.00197614900785689	0.298641819698173
ENST00000427716	ENSG00000139132	FGD4	transcript	0.29577875	0.00389266666666667	6.2476157861944	0.0223771716819225	0.963225885313087
ENST00000427746	ENSG00000159267	HLCS	transcript	0.00266116666666667	0.0710593333333333	-4.73889338051222	0.0255491919704185	1
ENST00000427847	ENSG00000095794	CREM	transcript	0.16934575	0	Inf	0.0331249919015039	1
ENST00000428064	ENSG00000169756	LIMS1	transcript	1.28795825	0.106876166666667	3.59107375457428	0.000478699150350034	0.124317718924925
ENST00000428313	ENSG00000148120	C9orf3	transcript	0	0.032247	-Inf	0.0320451411506802	1
ENST00000428361	ENSG00000144579	CTDSP1	transcript	0.6025725	0	Inf	0.00179704722001832	0.282523079446434
ENST00000428413	ENSG00000114650	SCAP	transcript	0.466637416666667	0.00941633333333333	5.63099279027387	0.00117774073777369	0.22192593881389
ENST00000428575	ENSG00000196419	XRCC6	transcript	9.28333333333333e-05	0.280332666666667	-11.5602093266693	0.000286145992561164	0.0955485653469402
ENST00000428655	ENSG00000144445	KANSL1L	transcript	0.00739441666666667	0.0552115	-2.90046055207217	0.00445342552708882	0.465457276752408
ENST00000428742	ENSG00000038532	CLEC16A	transcript	0.362101916666667	0	Inf	0.0408189176682263	1
ENST00000428771	ENSG00000188290	HES4	transcript	0.69210275	0.282301333333333	1.29375029437997	0.018314568426059	0.90004532475409
ENST00000428908	ENSG00000153064	BANK1	transcript	0.13760625	0.013269	3.37441444475841	0.0150097995830414	0.828440396982734
ENST00000428956	ENSG00000244731	C4A	transcript	0.0910804166666667	0.347589833333333	-1.93217308881744	0.011552449921009	0.741661340626772
ENST00000428959	ENSG00000153827	TRIP12	transcript	0.327688416666667	0.0964215	1.76489789791306	0.0328714362936309	1
ENST00000428963	ENSG00000166451	CENPN	transcript	0	0.171699833333333	-Inf	0.000524341790531592	0.131920618074881
ENST00000429078	ENSG00000241399	CD302	transcript	0.01488075	0.273336333333333	-4.19915809717045	0.000391985792303289	0.112484277121127
ENST00000429084	ENSG00000221838	AP4M1	transcript	0.274068666666667	0.0172061666666667	3.99353977654747	0.00039259582545992	0.112484277121127
ENST00000429149	ENSG00000157368	IL34	transcript	0.180713666666667	0.00988783333333333	4.19190737971069	0.0142919040089964	0.811796236158287
ENST00000429199	ENSG00000161395	PGAP3	transcript	0	0.0469291666666667	-Inf	0.00872369351540015	0.658061780637843
ENST00000429355	ENSG00000179912	R3HDM2	transcript	0.279213583333333	0	Inf	0.000449409406787165	0.119349735004223
ENST00000429436	ENSG00000075413	MARK3	transcript	1.01194958333333	0.021481	5.55793244828876	0.00974434701228097	0.69363607312292
ENST00000429490	ENSG00000198964	SGMS1	transcript	0.029022	0.0002835	6.67765439822479	0.0135069619399449	0.799719568575943
ENST00000429703	ENSG00000048991	R3HDM1	transcript	0.159012083333333	0.624348833333333	-1.97321591022656	0.0321664390142678	1
ENST00000429967	ENSG00000171388	APLN	transcript	0.01836325	0	Inf	0.0211194054748303	0.946696195633831
ENST00000429972	ENSG00000136068	FLNB	transcript	0	0.192681666666667	-Inf	5.92020378201226e-07	0.00131146953292991
ENST00000430015	ENSG00000134369	NAV1	transcript	0.00461558333333333	0.051589	-3.48247858431447	0.041773178182423	1
ENST00000430121	ENSG00000144649	FAM198A	transcript	0.0216295	0.00283716666666667	2.93047750754748	0.00256366962284552	0.342419549257272
ENST00000430227	ENSG00000143390	RFX5	transcript	0.01239125	0.116767166666667	-3.23624102949253	0.00968508593347686	0.692091211572019
ENST00000430352	ENSG00000141338	ABCA8	transcript	0	0.004392	-Inf	0.00686650047129462	0.587794444208608
ENST00000430553	ENSG00000134333	LDHA	transcript	0	0.673316333333333	-Inf	0.00012198713090046	0.0548489166536351
ENST00000430705	ENSG00000132670	PTPRA	transcript	1.83104375	25.4196371666667	-3.79520527017444	0.017988209265894	0.893218177783222
ENST00000430710	ENSG00000100888	CHD8	transcript	0.339511	0.0233305	3.86316918646777	0.00578217643917153	0.533970714627681
ENST00000430767	ENSG00000129657	SEC14L1	transcript	14.1391440833333	0	Inf	0.000208227901001317	0.0775094225755928
ENST00000430773	ENSG00000108771	DHX58	transcript	0.13263625	0	Inf	0.043943888527391	1
ENST00000430783	ENSG00000163882	POLR2H	transcript	0	0.0685136666666667	-Inf	0.0280924875077206	1
ENST00000430817	ENSG00000105366	SIGLEC8	transcript	0.145100916666667	0.0273133333333333	2.40937933636641	0.0385865923794205	1
ENST00000431028	ENSG00000115207	GTF3C2	transcript	0.258014833333333	0.035472	2.86270142847882	0.0479391853022272	1
ENST00000431048	ENSG00000132670	PTPRA	transcript	0	14.676916	-Inf	7.02751157288597e-09	6.12673892374913e-05
ENST00000431068	ENSG00000172354	GNB2	transcript	0.879166416666667	0.104716666666667	3.06964519837807	0.0435584199496464	1
ENST00000431155	ENSG00000075240	GRAMD4	transcript	1.03654716666667	0.462929833333333	1.1629203211533	0.024793779937997	1
ENST00000431187	ENSG00000115274	INO80B	transcript	0.0142488333333333	0.377849833333333	-4.72889728226057	0.00169260258747971	0.275010071570384
ENST00000431277	ENSG00000089006	SNX5	transcript	0	0.2170745	-Inf	7.23410971361435e-05	0.039029086032178
ENST00000431352	ENSG00000157020	SEC13	transcript	0	0.122958666666667	-Inf	0.0171902108538996	0.873266945271751
ENST00000431430	ENSG00000099910	KLHL22	transcript	0.04038425	0.123839	-1.61660107525518	0.0311571340003456	1
ENST00000431480	ENSG00000136111	TBC1D4	transcript	0	0.0727706666666667	-Inf	0.000137241348345772	0.0599276224206958
ENST00000431640	ENSG00000136271	DDX56	transcript	0	0.0400596666666667	-Inf	0.015763139617827	0.842219927997673
ENST00000431683	ENSG00000166105	GLB1L3	transcript	0.00303125	0.022666	-2.90254506551096	0.0420525759204891	1
ENST00000431779	ENSG00000161203	AP2M1	transcript	0.297269333333333	0	Inf	0.0168172688621685	0.864419040411121
ENST00000431889	ENSG00000073584	SMARCE1	transcript	0	0.0504645	-Inf	0.0276077400347149	1
ENST00000431893	ENSG00000148396	SEC16A	transcript	1.59647508333333	0	Inf	0.00109727468041791	0.211144010273214
ENST00000431933	ENSG00000117682	DHDDS	transcript	0	0.131190666666667	-Inf	0.000294595950015035	0.0965945023830885
ENST00000431934	ENSG00000102904	TSNAXIP1	transcript	0	0.0457991666666667	-Inf	0.0186997092594686	0.908519854068536
ENST00000432072	ENSG00000115414	FN1	transcript	0	0.00625983333333333	-Inf	0.0251376664009256	1
ENST00000432109	ENSG00000064012	CASP8	transcript	0	0.273575	-Inf	0.000239666758118443	0.0844641760263403
ENST00000432128	ENSG00000158856	DMTN	transcript	5.38333333333333e-05	0.1100545	-10.9974307570152	0.000963629772116722	0.19451047119859
ENST00000432191	ENSG00000134283	PPHLN1	transcript	0.636288833333333	0.0529971666666667	3.58569466545235	0.00217330126445275	0.315319628344922
ENST00000432207	ENSG00000135218	CD36	transcript	0	0.125706	-Inf	3.178441282362e-05	0.0209474745800351
ENST00000432295	ENSG00000124356	STAMBP	transcript	0.0728079166666667	0.000219166666666667	8.37592312446514	0.0353316019307938	1
ENST00000432336	ENSG00000136213	CHST12	transcript	0.0399000833333333	0.23496	-2.55795150607075	0.0270815382078459	1
ENST00000432455	ENSG00000196576	PLXNB2	transcript	0.0830986666666667	0.428368833333333	-2.36595628430983	0.0182686914993419	0.899324609987931
ENST00000432458	ENSG00000144635	DYNC1LI1	transcript	0	0.362747833333333	-Inf	1.58758426825243e-05	0.0134759197349557
ENST00000432467	ENSG00000147383	NSDHL	transcript	0.0120056666666667	0.143111833333333	-3.57535554476149	0.0247153451214519	1
ENST00000432508	ENSG00000148824	MTG1	transcript	0	0.570977666666667	-Inf	0.000400335680470169	0.112991914083968
ENST00000432590	ENSG00000107872	FBXL15	transcript	0	0.069703	-Inf	0.0138437181248051	0.805334495643183
ENST00000432659	ENSG00000148834	GSTO1	transcript	0.0414643333333333	0.239972666666667	-2.53292728766737	0.0180438446632705	0.894434231741282
ENST00000432776	ENSG00000133424	LARGE1	transcript	0	0.0349938333333333	-Inf	0.0289285271140923	1
ENST00000432791	ENSG00000120071	KANSL1	transcript	0.1284715	1.01022833333333	-2.97516115606657	0.0465281367360095	1
ENST00000432819	ENSG00000161267	BDH1	transcript	0.00772541666666667	0.1165265	-3.91490152783437	0.0183826559713647	0.900056457465877
ENST00000433268	ENSG00000156042	CFAP70	transcript	0	0.0381993333333333	-Inf	0.0374274511553119	1
ENST00000433368	ENSG00000096006	CRISP3	transcript	0.09492975	0.488946666666667	-2.3647449185474	0.0124696623528602	0.766773865263122
ENST00000433375	ENSG00000126603	GLIS2	transcript	0	0.0262373333333333	-Inf	0.00538045686226202	0.515485226281591
ENST00000433392	ENSG00000103274	NUBP1	transcript	0.0670855833333333	0.5416215	-3.01321033849644	0.0240553337157384	0.9947975331833
ENST00000433700	ENSG00000096872	IFT74	transcript	0	0.147878833333333	-Inf	0.0014551937805089	0.249199203862048
ENST00000433709	ENSG00000048052	HDAC9	transcript	0.0678095	0.287141166666667	-2.08220086888214	0.0195702270054503	0.923358892348062
ENST00000434106	ENSG00000136811	ODF2	transcript	0.0992879166666667	0.014672	2.75855260849349	0.0444378987199138	1
ENST00000434319	ENSG00000172322	CLEC12A	transcript	2.80747433333333	9.14282683333333	-1.7033674620604	0.0366848517113482	1
ENST00000434354	ENSG00000139197	PEX5	transcript	0.00457841666666667	0.1895005	-5.37120908094268	2.69401427586869e-05	0.0188218343542903
ENST00000434396	ENSG00000230778	ANKRD63	transcript	0.115559833333333	0.028438	2.02274811712854	0.0384341161770284	1
ENST00000434472	ENSG00000026508	CD44	transcript	1.03243791666667	4.37287266666667	-2.08252630827827	0.00460689096948904	0.476561357977042
ENST00000434538	ENSG00000155229	MMS19	transcript	0.06073025	0	Inf	0.0337399438900162	1
ENST00000434602	ENSG00000048405	ZNF800	transcript	0.008797	0.0625658333333333	-2.83029151161524	0.0215163768485488	0.953280452326557
ENST00000434604	ENSG00000111860	CEP85L	transcript	0.018461	0.166789166666667	-3.17547297704846	0.0384122176185342	1
ENST00000434609	ENSG00000102034	ELF4	transcript	0	0.108835	-Inf	0.0156933779104912	0.840419250424745
ENST00000434667	ENSG00000156304	SCAF4	transcript	0.17398225	0	Inf	0.0207965074853406	0.943006885849254
ENST00000434811	ENSG00000198836	OPA1	transcript	0.00216416666666667	0.0772745	-5.15810890094713	0.0494310944095876	1
ENST00000434861	ENSG00000168389	MFSD2A	transcript	0.108586833333333	0	Inf	0.0191398611737554	0.917834155811159
ENST00000435031	ENSG00000164649	CDCA7L	transcript	0.0368370833333333	0.231826166666667	-2.65381267317166	0.0110380447961346	0.731855345765241
ENST00000435036	ENSG00000182979	MTA1	transcript	0.160539416666667	0.000400833333333333	8.64570935707479	0.00212476579833324	0.311763899246554
ENST00000435215	ENSG00000101972	STAG2	transcript	0.120016	0	Inf	0.027570541519848	1
ENST00000435224	ENSG00000166016	ABTB2	transcript	1.6439785	0.586401333333333	1.48723114261001	0.00781556594374769	0.623768696696735
ENST00000435235	ENSG00000122545	SEPT7	transcript	0	0.121619333333333	-Inf	0.000264327920813934	0.0905946543695305
ENST00000435259	ENSG00000181904	C5orf24	transcript	0.00504233333333333	0.139396833333333	-4.78896248423207	0.0161876577136362	0.854024433869678
ENST00000435326	ENSG00000077327	SPAG6	transcript	0.0746419166666667	0.00864816666666667	3.10951980047317	0.016338880199441	0.858287330314766
ENST00000435330	ENSG00000147604	RPL7	transcript	2.92707058333333	0.0215166666666667	7.08785913025473	0.0352185194196204	1
ENST00000435437	ENSG00000197713	RPE	transcript	0	0.171188666666667	-Inf	0.000620517024149384	0.146766819579083
ENST00000435495	ENSG00000127947	PTPN12	transcript	0.602527416666667	0.0757503333333333	2.99170274728003	0.0487865155137866	1
ENST00000435662	ENSG00000213397	HAUS7	transcript	0.0364953333333333	0.529670333333333	-3.85931080285619	0.00847651588763661	0.647381718344002
ENST00000435720	ENSG00000125818	PSMF1	transcript	0	0.0874693333333333	-Inf	0.0202684858994343	0.935884713683842
ENST00000435722	ENSG00000160305	DIP2A	transcript	0.955675333333333	0.335770666666667	1.50904438188392	0.00570820943733264	0.531741663739217
ENST00000435723	ENSG00000105887	MTPN	transcript	0.596850916666667	0.2483225	1.26515562838123	0.0447400429700443	1
ENST00000435745	ENSG00000148308	GTF3C5	transcript	0.445136916666667	0.2109165	1.07757719159592	0.0486888461665916	1
ENST00000435765	ENSG00000161057	PSMC2	transcript	0.175231166666667	0.0250095	2.80871127594462	0.00521608090149812	0.506213922114782
ENST00000435847	ENSG00000055163	CYFIP2	transcript	0	0.0117951666666667	-Inf	0.0283932338463267	1
ENST00000435848	ENSG00000214253	FIS1	transcript	0.311075916666667	0.0541736666666667	2.52160306054288	0.00980995445540592	0.694457609830275
ENST00000436018	ENSG00000082898	XPO1	transcript	1.61193241666667	0	Inf	0.0312038027103356	1
ENST00000436386	ENSG00000198157	HMGN5	transcript	0.0553888333333333	0	Inf	0.0119717208436367	0.756149518107721
ENST00000436390	ENSG00000214706	IFRD2	transcript	0.0480300833333333	0.0084525	2.50648829545631	0.0208461075179838	0.943169231361772
ENST00000436396	ENSG00000035403	VCL	transcript	0.205542083333333	0	Inf	0.00508405607098542	0.498660251238932
ENST00000436399	ENSG00000110958	PTGES3	transcript	0.2602155	0	Inf	0.0205812392312085	0.938465059528944
ENST00000436583	ENSG00000158427	TMSB15B	transcript	0.00102933333333333	0.0199041666666667	-4.27328831397792	0.0259021706354689	1
ENST00000436783	ENSG00000182220	ATP6AP2	transcript	0.0132745833333333	0.206394833333333	-3.95866837323327	0.0254259751778589	1
ENST00000436787	ENSG00000136709	WDR33	transcript	0.000408833333333333	0.0892033333333333	-7.76944098322201	0.0061587043238827	0.55657673263904
ENST00000436812	ENSG00000115457	IGFBP2	transcript	0	0.0833755	-Inf	0.00733552768069018	0.603964595233076
ENST00000436863	ENSG00000137752	CASP1	transcript	0.35763475	1.2810475	-1.8407651408048	0.0208864580826678	0.943169231361772
ENST00000437004	ENSG00000058272	PPP1R12A	transcript	0	0.0224808333333333	-Inf	0.0152691486090395	0.834315645840892
ENST00000437099	ENSG00000007237	GAS7	transcript	0.348930416666667	0.00867966666666667	5.32915591560801	0.00767288150472244	0.615626733804254
ENST00000437114	ENSG00000121964	GTDC1	transcript	6.2449255	2.632819	1.24607601807251	0.00821577272316855	0.639963599984377
ENST00000437219	ENSG00000167716	WDR81	transcript	0.311288	0	Inf	0.0165772066174314	0.860816601501081
ENST00000437230	ENSG00000197885	NKIRAS1	transcript	0.0884055	0	Inf	0.0141162182785684	0.809921367751719
ENST00000437395	ENSG00000159147	DONSON	transcript	0	0.03083	-Inf	0.0282826708033683	1
ENST00000437477	ENSG00000164483	SAMD3	transcript	0.0446783333333333	0.423343833333333	-3.24418260001079	0.00159787200188356	0.265799861851784
ENST00000437723	ENSG00000249240	AC069368.3	transcript	0	0.478448	-Inf	5.8800568057058e-05	0.0340163158839636
ENST00000437826	ENSG00000162129	CLPB	transcript	0.146314416666667	0.03291	2.15247399667659	0.0388234166028197	1
ENST00000438055	ENSG00000182670	TTC3	transcript	0	0.0103725	-Inf	0.0329928794977435	1
ENST00000438059	ENSG00000159131	GART	transcript	0.220230166666667	8.15e-05	11.3999244199869	0.023357752622823	0.983131414703288
ENST00000438120	ENSG00000142949	PTPRF	transcript	0	0.0526286666666667	-Inf	0.000296967153718251	0.0966704445658573
ENST00000438313	ENSG00000138795	LEF1	transcript	0	0.107997666666667	-Inf	0.000792360308022423	0.170940914432628
ENST00000438362	ENSG00000009307	CSDE1	transcript	0	0.00256983333333333	-Inf	0.0427703473186985	1
ENST00000438392	ENSG00000203756	TMEM244	transcript	0	0.0578145	-Inf	0.00970592886011482	0.693019528163638
ENST00000438419	ENSG00000113597	TRAPPC13	transcript	0.00741891666666667	0.0972515	-3.7124400617807	0.0162751282330938	0.85642440427042
ENST00000438473	ENSG00000078403	MLLT10	transcript	0	0.3627625	-Inf	0.000140964019009606	0.0603917784271108
ENST00000438475	ENSG00000118113	MMP8	transcript	0.0110324166666667	0.130483333333333	-3.56404478771405	0.0237582471381743	0.989836145103066
ENST00000438527	ENSG00000125485	DDX31	transcript	0	0.214534	-Inf	1.76330226849734e-05	0.0145592662305701
ENST00000438588	ENSG00000137221	TJAP1	transcript	0.02370225	0.0035025	2.7585670615728	0.0347742961615785	1
ENST00000438661	ENSG00000116396	KCNC4	transcript	0	0.0234066666666667	-Inf	0.0369530159008905	1
ENST00000438665	ENSG00000197879	MYO1C	transcript	0.167052833333333	0.4929065	-1.56100955407584	0.0255656952943457	1
ENST00000438763	ENSG00000241106	HLA-DOB	transcript	1.03126383333333	2.61058583333333	-1.33996012202659	0.0495311891327129	1
ENST00000438799	ENSG00000115685	PPP1R7	transcript	0.00985633333333333	0.532641333333333	-5.75596952913982	0.00397330833095243	0.444451774518161
ENST00000438958	ENSG00000215252	GOLGA8B	transcript	0.0219235833333333	0.267418666666667	-3.60854464744873	0.0128305444608969	0.776371885850072
ENST00000439086	ENSG00000105278	ZFR2	transcript	0.0061015	0.0500843333333333	-3.03712352545332	0.0466482500014505	1
ENST00000439162	ENSG00000197586	ENTPD6	transcript	0.198694333333333	0	Inf	0.0384512058026234	1
ENST00000439210	ENSG00000135506	OS9	transcript	0.1279155	0	Inf	0.0302605723521818	1
ENST00000439339	ENSG00000100242	SUN2	transcript	0	0.1421315	-Inf	0.0276044335943459	1
ENST00000439350	ENSG00000205464	ATP6AP1L	transcript	0	0.0533505	-Inf	0.0208601144483995	0.943169231361772
ENST00000439351	ENSG00000090520	DNAJB11	transcript	0.19138425	0.00255966666666667	6.22437235056791	0.00326230284554239	0.396861339662807
ENST00000439428	ENSG00000161298	ZNF382	transcript	0.0162586666666667	0	Inf	0.0221784514761692	0.961142979598467
ENST00000439541	ENSG00000094916	CBX5	transcript	0.000716166666666667	0.0607713333333333	-6.40695176370012	0.028609389882402	1
ENST00000439817	ENSG00000198408	MGEA5	transcript	0.174817833333333	0.8653275	-2.30739388902306	0.0277249816795696	1
ENST00000439889	ENSG00000142512	SIGLEC10	transcript	2.39203166666667	1.2451565	0.941909406914678	0.0167275858807547	0.862738777751021
ENST00000439930	ENSG00000197111	PCBP2	transcript	0.1563465	0.631879833333333	-2.01490329922333	0.0210728433878375	0.946248920821006
ENST00000439936	ENSG00000141030	COPS3	transcript	0.0139468333333333	0.516735	-5.21141510860984	0.00292220038867875	0.372765239187847
ENST00000440021	ENSG00000178974	FBXO34	transcript	0.227103	0.0781761666666667	1.53854601440884	0.0210835507615225	0.946248920821006
ENST00000440027	ENSG00000127564	PKMYT1	transcript	0.00156391666666667	0.0559281666666667	-5.16033949357845	0.0262282732924596	1
ENST00000440077	ENSG00000012817	KDM5D	transcript	0	0.138574333333333	-Inf	0.000235217772825762	0.0843941999436045
ENST00000440161	ENSG00000171148	TADA3	transcript	0.139430083333333	4.1e-05	11.7316303394425	0.0446915932225079	1
ENST00000440274	ENSG00000023228	NDUFS1	transcript	0.179627416666667	0	Inf	0.0159814943198582	0.849919548682133
ENST00000440277	ENSG00000215021	PHB2	transcript	0	0.0946701666666667	-Inf	0.00411177443509781	0.448386262390071
ENST00000440400	ENSG00000130402	ACTN4	transcript	0.015353	0.1496235	-3.28474429088666	0.000110111347326202	0.0512864775430887
ENST00000440410	ENSG00000091140	DLD	transcript	0.0860135833333333	0	Inf	0.034260146400059	1
ENST00000440597	ENSG00000115993	TRAK2	transcript	1.36457225	4.1297745	-1.59761422464493	0.0323512474186855	1
ENST00000440692	ENSG00000138326	RPS24	transcript	0.0765426666666667	0.0279528333333333	1.45326964006047	0.0390890929019549	1
ENST00000440705	ENSG00000028116	VRK2	transcript	0.113900083333333	0	Inf	0.0374018249222218	1
ENST00000440706	ENSG00000106086	PLEKHA8	transcript	0.0403653333333333	0	Inf	0.0166470473455047	0.861029655555505
ENST00000440943	ENSG00000078618	NRDC	transcript	0	0.0183211666666667	-Inf	0.00904690038110967	0.66803636350755
ENST00000440957	ENSG00000163913	IFT122	transcript	0	0.0322095	-Inf	0.00433796639601971	0.459738387302789
ENST00000440970	ENSG00000103449	SALL1	transcript	0.03365225	0	Inf	0.0100050896670384	0.701166874235155
ENST00000441021	ENSG00000144792	ZNF660	transcript	0	0.064211	-Inf	0.030320937208048	1
ENST00000441198	ENSG00000171611	PTCRA	transcript	0.314457333333333	0	Inf	0.0382521776296107	1
ENST00000441199	ENSG00000182853	VMO1	transcript	0.0037645	0.0552466666666667	-3.8753572571337	0.0158493633856045	0.84528386934676
ENST00000441435	ENSG00000071082	RPL31	transcript	0.0456623333333333	0.2942115	-2.68777715117698	0.0464675711768589	1
ENST00000441561	ENSG00000105993	DNAJB6	transcript	0.0774153333333333	5.66666666666667e-06	13.7378313823031	0.0181266633514391	0.895262032617367
ENST00000441606	ENSG00000177119	ANO6	transcript	0.497972333333333	0.00791383333333333	5.97554509788781	0.00306094601721046	0.383462651052607
ENST00000441671	ENSG00000089692	LAG3	transcript	0.1566485	0.0330301666666667	2.2456748006972	0.0198948235499769	0.930367960873491
ENST00000441739	ENSG00000143079	CTTNBP2NL	transcript	0	0.0280025	-Inf	0.0297663203155623	1
ENST00000441774	ENSG00000033050	ABCF2	transcript	0.045493	0.294398666666667	-2.69405465716951	0.0427276090525991	1
ENST00000441784	ENSG00000139737	SLAIN1	transcript	0	0.0698938333333333	-Inf	0.0116874079727997	0.746553351309253
ENST00000441821	ENSG00000185666	SYN3	transcript	0.00169266666666667	0.0513075	-4.92179993136639	0.0493925315813449	1
ENST00000441964	ENSG00000144647	POMGNT2	transcript	0.184367416666667	0.0110448333333333	4.06114015649129	0.0219311667956206	0.957606922842839
ENST00000442157	ENSG00000178035	IMPDH2	transcript	0.00193725	0.161120666666667	-6.37798760348588	0.00310395486659124	0.38671701064218
ENST00000442201	ENSG00000145075	CCDC39	transcript	0.0236920833333333	0	Inf	0.0247785267390308	1
ENST00000442235	ENSG00000115282	TTC31	transcript	0.0592686666666667	0	Inf	0.0488829475041144	1
ENST00000442336	ENSG00000203747	FCGR3A	transcript	0.87619325	0.0230305	5.24963146251436	0.0290566373408755	1
ENST00000442371	ENSG00000187210	GCNT1	transcript	0.0162328333333333	0	Inf	0.0361774597863002	1
ENST00000442656	ENSG00000198901	PRC1	transcript	0	0.0325138333333333	-Inf	0.0194659549872159	0.922223554937133
ENST00000442740	ENSG00000164051	CCDC51	transcript	0.0105590833333333	0.0793498333333333	-2.90974259750592	0.0330061287273063	1
ENST00000442789	ENSG00000166866	MYO1A	transcript	0.0427835833333333	0.012308	1.79746097151063	0.022924207349352	0.973394638852217
ENST00000442975	ENSG00000100526	CDKN3	transcript	0	0.642035333333333	-Inf	0.000146723824524891	0.0619822854068523
ENST00000442986	ENSG00000183621	ZNF438	transcript	0.000311666666666667	0.062534	-7.64849312797726	0.000980592971944329	0.19632818178733
ENST00000443006	ENSG00000146701	MDH2	transcript	0.07602975	0.591612666666667	-2.9600169891104	0.0474319341859692	1
ENST00000443193	ENSG00000203747	FCGR3A	transcript	2.98070491666667	1.20373033333333	1.30814133134741	0.0309103107433478	1
ENST00000443297	ENSG00000115091	ACTR3	transcript	0.365782666666667	0	Inf	0.0162093412163645	0.854024433869678
ENST00000443398	ENSG00000240344	PPIL3	transcript	0.0824105	0.306897666666667	-1.89685760770474	0.0279398707084183	1
ENST00000443433	ENSG00000172936	MYD88	transcript	0.75976975	0	Inf	0.00251235724406732	0.338695539221229
ENST00000443572	ENSG00000108443	RPS6KB1	transcript	0	0.0245858333333333	-Inf	0.0322748536656123	1
ENST00000443614	ENSG00000079459	FDFT1	transcript	0.363651166666667	6.74026716666667	-4.21217866734313	0.0440664740033709	1
ENST00000443674	ENSG00000145819	ARHGAP26	transcript	0.02708075	0.304813	-3.49258483384293	0.00654340436324684	0.578117413708068
ENST00000443697	ENSG00000182511	FES	transcript	0.796420416666667	0.360939	1.14177516877814	0.0423707750633939	1
ENST00000443698	ENSG00000096872	IFT74	transcript	0.0823805	0	Inf	0.011613078338926	0.743310669579251
ENST00000443736	ENSG00000106608	URGCP	transcript	0.06164825	0	Inf	0.0230930633968939	0.976669922691878
ENST00000443739	ENSG00000159784	FAM131B	transcript	0.00135208333333333	0.0711896666666667	-5.71841186859493	0.00435516915458196	0.460308465797235
ENST00000443758	ENSG00000163492	CCDC141	transcript	0.0531644166666667	0	Inf	0.0333431715042455	1
ENST00000443864	ENSG00000105953	OGDH	transcript	1.29159558333333	0.509557333333333	1.34183802585887	0.0489011962530872	1
ENST00000443902	ENSG00000115109	EPB41L5	transcript	0	0.0313053333333333	-Inf	0.0191907711341623	0.918040447098765
ENST00000444061	ENSG00000127616	SMARCA4	transcript	0.0356394166666667	0.3017375	-3.08174837742555	0.0171567662005511	0.873266945271751
ENST00000444096	ENSG00000137404	NRM	transcript	0.187040083333333	0.0218466666666667	3.09786240048464	0.0325016114953748	1
ENST00000444152	ENSG00000198932	GPRASP1	transcript	0.03036	0	Inf	0.0404860500093369	1
ENST00000444183	ENSG00000135926	TMBIM1	transcript	0.05692575	0.429637333333333	-2.91596606255758	0.0488562386338126	1
ENST00000444194	ENSG00000151689	INPP1	transcript	0.370838583333333	0.00644566666666667	5.8463179622277	0.0017237857590574	0.277481339606426
ENST00000444300	ENSG00000140543	DET1	transcript	0.01440225	0.123691166666667	-3.1023763544875	0.0234794906767344	0.98444402624039
ENST00000444449	ENSG00000072958	AP1M1	transcript	0.3718295	0.0302316666666667	3.62050881272268	0.0310513351392327	1
ENST00000444521	ENSG00000157870	FAM213B	transcript	0.202668083333333	0.0127488333333333	3.99068177269489	0.00410962403597211	0.448386262390071
ENST00000444587	ENSG00000196565	HBG2	transcript	2.53884383333333	25.774219	-3.34368515099039	0.018372775062771	0.900056457465877
ENST00000444611	ENSG00000171469	ZNF561	transcript	0	0.131495	-Inf	0.000183841645792942	0.0719716270652757
ENST00000444616	ENSG00000164074	ABHD18	transcript	0.24911025	0.0365833333333333	2.76752594552577	0.00896976458266894	0.66395995780025
ENST00000444623	ENSG00000139631	CSAD	transcript	0.0649450833333333	0.0128368333333333	2.33893095687229	0.0419398503162711	1
ENST00000444676	ENSG00000105953	OGDH	transcript	0.238956333333333	0	Inf	0.00155970975240754	0.261366491259069
ENST00000444836	ENSG00000116688	MFN2	transcript	1.01753108333333	0.503968833333333	1.01366644451782	0.0464912477138291	1
ENST00000444847	ENSG00000164849	GPR146	transcript	12.6065455	7.90130966666667	0.674009286885118	0.0357401301253205	1
ENST00000444869	ENSG00000148444	COMMD3	transcript	0.37429375	0	Inf	0.00701925343040015	0.591394891295077
ENST00000444870	ENSG00000235169	SMIM1	transcript	10.9604999166667	5.68802033333333	0.946315074833667	0.0377695077394342	1
ENST00000444995	ENSG00000100068	LRP5L	transcript	0.627848833333333	0.235839666666667	1.41261085392656	0.0128982695012005	0.779408595447119
ENST00000445205	ENSG00000100034	PPM1F	transcript	0.197607916666667	0.523182666666667	-1.40467399829014	0.0494805387555738	1
ENST00000445299	ENSG00000119231	SENP5	transcript	0.0362998333333333	0.4538025	-3.64402972747129	0.0237036724311255	0.988923311234256
ENST00000445352	ENSG00000126214	KLC1	transcript	0.213262416666667	0.005853	5.18730965237789	0.0457245443953033	1
ENST00000445494	ENSG00000100139	MICALL1	transcript	0.0453694166666667	0	Inf	0.0234937841276473	0.98444402624039
ENST00000445698	ENSG00000163818	LZTFL1	transcript	0	0.0788601666666667	-Inf	0.0382275859478358	1
ENST00000445728	ENSG00000142528	ZNF473	transcript	0	0.0176926666666667	-Inf	0.0201429092903008	0.931671255529669
ENST00000445888	ENSG00000141510	TP53	transcript	0.2897755	0	Inf	0.00680242126999419	0.586176386951824
ENST00000445922	ENSG00000166170	BAG5	transcript	0.6333565	0	Inf	0.000256721418077786	0.089336102670172
ENST00000446044	ENSG00000114738	MAPKAPK3	transcript	0.104316666666667	0.4070895	-1.96437633517475	0.0246990412153348	1
ENST00000446151	ENSG00000116044	NFE2L2	transcript	0.0688854166666667	1.05319083333333	-3.93442446889997	0.00106571622449972	0.207916793534192
ENST00000446176	ENSG00000187239	FNBP1	transcript	0.00767341666666667	0.0849368333333333	-3.46844932174667	0.0140908101377289	0.80897460857094
ENST00000446276	ENSG00000127603	MACF1	transcript	0.116904583333333	0	Inf	0.0255968777595096	1
ENST00000446334	ENSG00000117632	STMN1	transcript	0.06011075	0	Inf	0.0101842747916521	0.708523732971924
ENST00000446378	ENSG00000164309	CMYA5	transcript	0.00392691666666667	0.0386188333333333	-3.29783569351523	0.00216699498890029	0.314907711786989
ENST00000446632	ENSG00000091181	IL5RA	transcript	0.461749333333333	0.145624833333333	1.6648534796552	0.0471290058140582	1
ENST00000446710	ENSG00000126001	CEP250	transcript	0.144654416666667	0	Inf	0.00341096799954195	0.408696127143487
ENST00000446815	ENSG00000128585	MKLN1	transcript	0.307175166666667	1.40146616666667	-2.18980342378857	0.0189462622666784	0.913732096958456
ENST00000446851	ENSG00000189308	LIN54	transcript	0	0.154217333333333	-Inf	6.98342404540079e-05	0.039029086032178
ENST00000446860	ENSG00000068745	IP6K2	transcript	0	0.088735	-Inf	0.00133469662403722	0.240646788090225
ENST00000446868	ENSG00000108669	CYTH1	transcript	0.40977075	4.00351833333333	-3.28837950117756	0.0162662664509878	0.85642440427042
ENST00000447036	ENSG00000115042	FAHD2A	transcript	0.198644666666667	0.0335413333333333	2.56617811449557	0.0443214442641087	1
ENST00000447110	ENSG00000141506	PIK3R5	transcript	1.24959266666667	0.178466333333333	2.80773404329143	0.0149281385654511	0.827184902505088
ENST00000447300	ENSG00000012817	KDM5D	transcript	0.0261115833333333	0.363787666666667	-3.80033478635743	0.0044486190397677	0.465457276752408
ENST00000447302	ENSG00000142046	TMEM91	transcript	0.0906230833333333	0.4216515	-2.21810060411596	0.0369642012920516	1
ENST00000447398	ENSG00000105953	OGDH	transcript	0.0428250833333333	0.4188455	-3.28989021478063	0.00419819660150636	0.451244031161911
ENST00000447467	ENSG00000158560	DYNC1I1	transcript	0.0570205	0	Inf	0.00233437279679003	0.326434224281362
ENST00000447569	ENSG00000203666	EFCAB2	transcript	0	0.0420071666666667	-Inf	0.0447141735507841	1
ENST00000447620	ENSG00000153814	JAZF1	transcript	0.0130855	0.0738873333333333	-2.4973580100596	0.0389930498904876	1
ENST00000447742	ENSG00000104936	DMPK	transcript	0.0013225	0.112009333333333	-6.40420741929596	0.00510432011224175	0.500107739152489
ENST00000447868	ENSG00000070010	UFD1L	transcript	0.215089583333333	0	Inf	0.00430235242042211	0.457030594836068
ENST00000447935	ENSG00000132792	CTNNBL1	transcript	0.0474656666666667	0.201722833333333	-2.08741814276889	0.0169899981763689	0.868373149891806
ENST00000447964	ENSG00000143337	TOR1AIP1	transcript	0	0.182907666666667	-Inf	0.00196092515240179	0.296835044944821
ENST00000448051	ENSG00000196437	ZNF569	transcript	0.04247225	0.200623	-2.23989456645852	0.0405768197096296	1
ENST00000448069	ENSG00000112855	HARS2	transcript	0.00170091666666667	0.046768	-4.78113736864342	0.0143370470655627	0.813343097894897
ENST00000448110	ENSG00000149636	DSN1	transcript	0.00794158333333333	0.0783445	-3.3023334222048	0.047703922704052	1
ENST00000448249	ENSG00000136811	ODF2	transcript	0.151244416666667	0	Inf	0.0264461067940132	1
ENST00000448293	ENSG00000178252	WDR6	transcript	0.0884100833333333	0.00209016666666667	5.40252103075199	0.0142609541795961	0.811052700915351
ENST00000448303	ENSG00000131051	RBM39	transcript	0	0.406430333333333	-Inf	0.000745511697036535	0.165552811450717
ENST00000448480	ENSG00000003400	CASP10	transcript	0	0.192815666666667	-Inf	0.000298116307134653	0.0966704445658573
ENST00000448741	ENSG00000051620	HEBP2	transcript	0.24616625	0	Inf	0.00258229422047501	0.343895707587453
ENST00000448829	ENSG00000181192	DHTKD1	transcript	0	0.104662166666667	-Inf	0.00326304594815493	0.396861339662807
ENST00000448850	ENSG00000142192	APP	transcript	0.04010775	0.300101833333333	-2.90349919248723	0.0325796616383954	1
ENST00000448915	ENSG00000164610	RP9	transcript	0.0128155833333333	0.112680833333333	-3.13627108523432	0.0321089889551696	1
ENST00000449025	ENSG00000204256	BRD2	transcript	0.0777766666666667	0	Inf	0.00891949105097261	0.662398016929344
ENST00000449062	ENSG00000022277	RTFDC1	transcript	0	0.9967885	-Inf	0.000134565626266047	0.0590431063073127
ENST00000449064	ENSG00000243335	KCTD7	transcript	0	0.0381716666666667	-Inf	0.0421612428428261	1
ENST00000449237	ENSG00000067646	ZFY	transcript	0.00503383333333333	0.111272666666667	-4.46629798759784	0.0152762666560243	0.834315645840892
ENST00000449249	ENSG00000125505	MBOAT7	transcript	0.219356333333333	0	Inf	0.0377020106097016	1
ENST00000449354	ENSG00000131368	MRPS25	transcript	0	0.0588956666666667	-Inf	0.0194630189000785	0.922223554937133
ENST00000449630	ENSG00000159840	ZYX	transcript	0	0.0607801666666667	-Inf	0.0447612478517746	1
ENST00000449732	ENSG00000153046	CDYL	transcript	0.0468344166666667	2.422516	-5.69279328784381	1.75949539252078e-08	9.98788556410626e-05
ENST00000449740	ENSG00000133731	IMPA1	transcript	0.0671149166666667	0	Inf	0.0495076525244887	1
ENST00000449909	ENSG00000104093	DMXL2	transcript	0.0871309166666667	0	Inf	0.0211673926421459	0.947525104348401
ENST00000450115	ENSG00000067369	TP53BP1	transcript	0.0756503333333333	0	Inf	0.0306689105910558	1
ENST00000450207	ENSG00000184164	CRELD2	transcript	0.255078166666667	0	Inf	0.000427229285399479	0.116262894083324
ENST00000450331	ENSG00000032444	PNPLA6	transcript	3.14254858333333	0.00671133333333333	8.87111991976739	0.00843761605841452	0.647381718344002
ENST00000450367	ENSG00000115685	PPP1R7	transcript	0.155730916666667	0	Inf	0.0396521647572735	1
ENST00000450533	ENSG00000182670	TTC3	transcript	0.0246013333333333	0.921891	-5.22778776993795	0.0002049022510934	0.0771019298866286
ENST00000450723	ENSG00000001630	CYP51A1	transcript	0.0112536666666667	0.153278166666667	-3.76768516880543	0.0124341448855126	0.766773865263122
ENST00000450863	ENSG00000144674	GOLGA4	transcript	0.0194949166666667	0.237357	-3.60588870466034	0.00993183187308683	0.69927025571559
ENST00000451005	ENSG00000035115	SH3YL1	transcript	0	0.114349	-Inf	0.00695311323749548	0.590388267448729
ENST00000451104	ENSG00000107959	PITRM1	transcript	0	0.27403	-Inf	2.89523754248887e-05	0.0196238768504889
ENST00000451402	ENSG00000119414	PPP6C	transcript	0.514711666666667	1.49984866666667	-1.5429805527309	0.0325858560286195	1
ENST00000451827	ENSG00000112419	PHACTR2	transcript	0	0.1333255	-Inf	0.00235272239563728	0.326499053640973
ENST00000451836	ENSG00000138434	SSFA2	transcript	0.18179325	0.0247883333333333	2.87456545427361	0.0269443841657279	1
ENST00000451865	ENSG00000013563	DNASE1L1	transcript	0	0.0356486666666667	-Inf	0.0447531004787584	1
ENST00000451903	ENSG00000021826	CPS1	transcript	0.015975	0	Inf	0.0449306127959812	1
ENST00000452012	ENSG00000170142	UBE2E1	transcript	0.129413666666667	0.0202348333333333	2.67707710924077	0.0341438549460081	1
ENST00000452041	ENSG00000106290	TAF6	transcript	0.08915225	0	Inf	0.0357667999558556	1
ENST00000452319	ENSG00000074047	GLI2	transcript	0	0.00972833333333333	-Inf	0.0374208428874305	1
ENST00000452359	ENSG00000120662	MTRF1	transcript	0.0163100833333333	1.010206	-5.95274155214957	0.000683162649919145	0.156292815312107
ENST00000452449	ENSG00000065060	UHRF1BP1	transcript	0.1517875	0.0120171666666667	3.65888429533447	0.0220026870590783	0.957606922842839
ENST00000452660	ENSG00000186001	LRCH3	transcript	0.452657833333333	0.00632966666666667	6.16014758416019	0.0411911638475881	1
ENST00000452724	ENSG00000085982	USP40	transcript	0.0183746666666667	0.1047565	-2.51124978050417	0.0283445447610617	1
ENST00000452806	ENSG00000115875	SRSF7	transcript	0.002522	0.060761	-4.59050543302385	0.0157990455743866	0.8435910136941
ENST00000452859	ENSG00000002919	SNX11	transcript	0.06536425	0	Inf	0.0334387406581316	1
ENST00000452882	ENSG00000177479	ARIH2	transcript	0.149298833333333	0	Inf	0.0240214132749678	0.9947975331833
ENST00000452898	ENSG00000155903	RASA2	transcript	0.0172993333333333	0.0648196666666667	-1.90571516004955	0.0199152680831512	0.930367960873491
ENST00000452938	ENSG00000088766	CRLS1	transcript	0.09046775	0	Inf	0.0423061638116501	1
ENST00000452939	ENSG00000186017	ZNF566	transcript	0.00757958333333333	0.271473	-5.16254636583535	0.0190156664359235	0.914376951223361
ENST00000452943	ENSG00000136279	DBNL	transcript	0.09585325	0	Inf	0.0309202777332016	1
ENST00000453248	ENSG00000114120	SLC25A36	transcript	0	0.064566	-Inf	0.0318463510865883	1
ENST00000453408	ENSG00000141503	MINK1	transcript	0.8503985	0.331499	1.35913453382181	0.0476363278452779	1
ENST00000453446	ENSG00000139631	CSAD	transcript	0.0913405833333333	0.0021295	5.42266936830658	0.0393579897904119	1
ENST00000453551	ENSG00000179950	PUF60	transcript	0.0968868333333333	0	Inf	0.00616478054538811	0.55657673263904
ENST00000453597	ENSG00000137094	DNAJB5	transcript	0.04181775	0	Inf	0.0190886636580002	0.916346657895277
ENST00000453631	ENSG00000066136	NFYC	transcript	0.179684833333333	0	Inf	0.0057925826473076	0.534123166438287
ENST00000453654	ENSG00000157680	DGKI	transcript	0.00339066666666667	0.0146645	-2.11268701546174	0.0332727818343475	1
ENST00000453823	ENSG00000105963	ADAP1	transcript	0.0765010833333333	0	Inf	0.0454527389011139	1
ENST00000453877	ENSG00000112182	BACH2	transcript	0.127791416666667	0	Inf	0.0165830847833637	0.860816601501081
ENST00000453943	ENSG00000143774	GUK1	transcript	0.00489166666666667	0.239816666666667	-5.61546201825551	0.00230993412474149	0.326257248766603
ENST00000454009	ENSG00000197181	PIWIL2	transcript	0	0.0226496666666667	-Inf	0.0280889499948965	1
ENST00000454011	ENSG00000067560	RHOA	transcript	0.29482575	6.600765	-4.48469879661422	0.00458782742827365	0.475130474541567
ENST00000454074	ENSG00000146802	TMEM168	transcript	0.0135929166666667	0.141604333333333	-3.38093845784221	0.00172614320812145	0.277481339606426
ENST00000454310	ENSG00000106397	PLOD3	transcript	0.100258916666667	0	Inf	0.0396080246142804	1
ENST00000454472	ENSG00000171806	METTL18	transcript	0.110483916666667	0	Inf	0.0323237818873838	1
ENST00000454704	ENSG00000115207	GTF3C2	transcript	0.03397575	0.300233666666667	-3.14350845914084	0.00257814378918086	0.343847150737668
ENST00000454828	ENSG00000132274	TRIM22	transcript	0	0.0497066666666667	-Inf	0.0222441237887804	0.961142979598467
ENST00000454919	ENSG00000165322	ARHGAP12	transcript	0.0011455	0.129372166666667	-6.81940599814441	0.0204193318541189	0.936489057901858
ENST00000455059	ENSG00000214160	ALG3	transcript	0.0611026666666667	0	Inf	0.00470299507145538	0.480483157890815
ENST00000455147	ENSG00000139197	PEX5	transcript	0.0447303333333333	0	Inf	0.0387559998425235	1
ENST00000455282	ENSG00000171291	ZNF439	transcript	0	0.0737791666666667	-Inf	7.25924356306349e-05	0.039029086032178
ENST00000455322	ENSG00000074054	CLASP1	transcript	0	0.0491953333333333	-Inf	0.000520210805370161	0.131244851104847
ENST00000455662	ENSG00000124357	NAGK	transcript	0.238630583333333	0.912847333333333	-1.93559464745382	0.0275768401281287	1
ENST00000455809	ENSG00000144559	TAMM41	transcript	0.0466501666666667	0.637372333333333	-3.77218225635131	0.00547688359745941	0.517511028233481
ENST00000455953	ENSG00000114503	NCBP2	transcript	0.0918381666666667	0	Inf	0.00863947731865019	0.654992093043743
ENST00000456194	ENSG00000131373	HACL1	transcript	0	0.276046333333333	-Inf	0.000417474485158456	0.116108581415019
ENST00000456345	ENSG00000168958	MFF	transcript	0.157711416666667	0	Inf	0.0149857887072149	0.828414034895186
ENST00000456518	ENSG00000010803	SCMH1	transcript	0	1.04234533333333	-Inf	7.31980673412628e-07	0.00147738099250449
ENST00000456667	ENSG00000100938	GMPR2	transcript	0	0.0750296666666667	-Inf	0.00345632271513248	0.411969174018251
ENST00000456763	ENSG00000137802	MAPKBP1	transcript	0.12996275	0.000704166666666667	7.52796552550026	0.00333383729027838	0.403190109040658
ENST00000456783	ENSG00000229676	ZNF492	transcript	0.1261295	0.0411101666666667	1.61733861624665	0.0219424335643416	0.957606922842839
ENST00000456800	ENSG00000204257	HLA-DMA	transcript	0.440534333333333	1.912828	-2.11838078747672	0.00307031703739374	0.384106811186345
ENST00000456827	ENSG00000107798	LIPA	transcript	0.705844083333333	0	Inf	0.0125093853504211	0.767340904413437
ENST00000456872	ENSG00000170892	TSEN34	transcript	0.24951675	0.002439	6.67670309822848	0.031628174364367	1
ENST00000456923	ENSG00000115414	FN1	transcript	0	0.155199833333333	-Inf	7.76027947112259e-05	0.0409783362188784
ENST00000457018	ENSG00000150048	CLEC1A	transcript	0	0.047874	-Inf	0.0243905520560717	1
ENST00000457177	ENSG00000251369	ZNF550	transcript	0.0316803333333333	0	Inf	0.0364144567844782	1
ENST00000457205	ENSG00000088826	SMOX	transcript	0.716816583333333	0.0423936666666667	4.07968335718772	0.0100049663012494	0.701166874235155
ENST00000457406	ENSG00000163053	SLC16A14	transcript	0.0949751666666667	0	Inf	0.0326796156073938	1
ENST00000457416	ENSG00000066468	FGFR2	transcript	0.018027	0	Inf	0.0156608031528019	0.840142002722506
ENST00000457529	ENSG00000091073	DTX2	transcript	0.0273289166666667	0.242209333333333	-3.14775428226577	0.0219974788126364	0.957606922842839
ENST00000457563	ENSG00000164483	SAMD3	transcript	0.000712666666666667	0.0687331666666667	-6.59163517112751	0.00674328993773745	0.584407737208973
ENST00000457646	ENSG00000113048	MRPS27	transcript	0.334164833333333	0	Inf	0.00542526117566459	0.516061467793708
ENST00000457666	ENSG00000134882	UBAC2	transcript	0	0.0600786666666667	-Inf	0.0375614437091686	1
ENST00000457880	ENSG00000162623	TYW3	transcript	0	0.103219	-Inf	1.32049162945747e-05	0.0121185833280407
ENST00000458039	ENSG00000017797	RALBP1	transcript	0.234526833333333	0.093045	1.33375246705994	0.0332946534029599	1
ENST00000458043	ENSG00000165899	OTOGL	transcript	0.0377243333333333	0.00164583333333333	4.51860525301592	0.0360990320116492	1
ENST00000458054	ENSG00000196950	SLC39A10	transcript	0	0.0584963333333333	-Inf	0.0323772921179698	1
ENST00000458134	ENSG00000103415	HMOX2	transcript	0.224213	2.53204983333333	-3.49736396478359	0.000549381254570784	0.135591175126064
ENST00000458240	ENSG00000106631	MYL7	transcript	0	0.0610565	-Inf	0.0071954359563286	0.597919003415869
ENST00000458339	ENSG00000106077	ABHD11	transcript	0.312328833333333	0	Inf	0.00145175237109979	0.249199203862048
ENST00000458420	ENSG00000158258	CLSTN2	transcript	0.00023525	0.0030085	-3.67677772870132	0.0371807603398833	1
ENST00000458465	ENSG00000144455	SUMF1	transcript	0	0.261136833333333	-Inf	0.00012186571666785	0.0548489166536351
ENST00000458477	ENSG00000089159	PXN	transcript	0.195295083333333	1.28986516666667	-2.72349273033597	1.97540632486885e-05	0.0155049423122046
ENST00000458573	ENSG00000170807	LMOD2	transcript	0	0.0266883333333333	-Inf	0.00542851005852305	0.516061467793708
ENST00000458637	ENSG00000137474	MYO7A	transcript	0.00639608333333333	0	Inf	0.0291662111913696	1
ENST00000459813	ENSG00000134313	KIDINS220	transcript	0.17904075	0.528503333333333	-1.56162458601032	0.0445676397516328	1
ENST00000459839	ENSG00000168268	NT5DC2	transcript	0	0.020766	-Inf	0.0355032340615193	1
ENST00000460047	ENSG00000154310	TNIK	transcript	0	0.0649991666666667	-Inf	0.00234551566124275	0.326434224281362
ENST00000460118	ENSG00000185379	RAD51D	transcript	0	0.089819	-Inf	0.00669998174065157	0.58339965474691
ENST00000460270	ENSG00000095794	CREM	transcript	0	0.0701348333333333	-Inf	0.00868980539993704	0.657381326205131
ENST00000460593	ENSG00000119203	CPSF3	transcript	0.0156495	0.217594	-3.79745030680477	0.0426366540506289	1
ENST00000460874	ENSG00000099810	MTAP	transcript	0.282282666666667	0.112894833333333	1.32216108177256	0.0397013205754967	1
ENST00000461135	ENSG00000182795	C1orf116	transcript	0.0999303333333333	0	Inf	0.0169993664795776	0.868373149891806
ENST00000461191	ENSG00000163754	GYG1	transcript	0.40189	0	Inf	0.0123441962468357	0.765298036941193
ENST00000461271	ENSG00000108384	RAD51C	transcript	0.00270483333333333	0.286355333333333	-6.72612296283166	0.0187058856281737	0.908519854068536
ENST00000461277	ENSG00000162714	ZNF496	transcript	0.0075265	0.030023	-1.9960171044106	0.0379709468036524	1
ENST00000461535	ENSG00000141371	C17orf64	transcript	0.187226833333333	0.027352	2.77506898366979	0.024470673474158	1
ENST00000462234	ENSG00000139737	SLAIN1	transcript	0	0.270020666666667	-Inf	0.000329613830330626	0.103431367211023
ENST00000462637	ENSG00000114054	PCCB	transcript	0	0.0814915	-Inf	0.00396673949991547	0.444451774518161
ENST00000462705	ENSG00000181722	ZBTB20	transcript	0.224975166666667	0.567373	-1.33453173577775	0.035792371109063	1
ENST00000462900	ENSG00000117262	GPR89A	transcript	0.49077775	0.00813316666666667	5.91510885571353	0.00630842931303692	0.563385538207058
ENST00000463093	ENSG00000106028	SSBP1	transcript	0.227516416666667	0	Inf	0.0306120059149424	1
ENST00000463280	ENSG00000168297	PXK	transcript	0.039842	0	Inf	0.0395841466693602	1
ENST00000463306	ENSG00000198919	DZIP3	transcript	0.018565	0.148172	-2.99661562762414	0.0155822369618882	0.840142002722506
ENST00000463518	ENSG00000169251	NMD3	transcript	0.375873833333333	0.147803333333333	1.34656967863851	0.0334081837615046	1
ENST00000463781	ENSG00000145113	MUC4	transcript	0.00648958333333333	0	Inf	0.0315371792647008	1
ENST00000464560	ENSG00000181722	ZBTB20	transcript	0.0137996666666667	0.0481225	-1.802078174675	0.0396990845138927	1
ENST00000464873	ENSG00000175792	RUVBL1	transcript	0.0472763333333333	0.00570116666666667	3.05178906441039	0.01108863277212	0.731855345765241
ENST00000465066	ENSG00000139734	DIAPH3	transcript	0	0.00723583333333333	-Inf	0.0310204144412228	1
ENST00000465370	ENSG00000073969	NSF	transcript	0.0310446666666667	0.135166	-2.12231495170646	0.045732144633582	1
ENST00000465459	ENSG00000204642	HLA-F	transcript	0.0566330833333333	4.95637133333333	-6.45149539049801	8.97251453298931e-07	0.00164691430323381
ENST00000465710	ENSG00000150401	DCUN1D2	transcript	0.15531925	1.66666666666667e-07	19.8298396211	0.0266831634842379	1
ENST00000465878	ENSG00000140859	KIFC3	transcript	0.0184623333333333	0.116029333333333	-2.65183277627765	0.0399539129978446	1
ENST00000465919	ENSG00000075790	BCAP29	transcript	0	0.0909576666666667	-Inf	0.00816479274952687	0.638181842922356
ENST00000466143	ENSG00000102606	ARHGEF7	transcript	0.285235083333333	0.749794833333333	-1.39434444313258	0.0301513604650467	1
ENST00000466387	ENSG00000066032	CTNNA2	transcript	0.00279975	0.0178816666666667	-2.67511129518268	0.049674088997747	1
ENST00000466397	ENSG00000162244	RPL29	transcript	0.853301166666667	0.0228713333333333	5.22144264221667	0.0199338954237249	0.930367960873491
ENST00000467177	ENSG00000137266	SLC22A23	transcript	0.389362916666667	0.0710438333333333	2.45433415398127	0.0127858601195898	0.774700297105897
ENST00000467750	ENSG00000165219	GAPVD1	transcript	0.12637875	0.715948333333333	-2.50210157720915	0.0199510481589273	0.930690266581699
ENST00000468801	ENSG00000121577	POPDC2	transcript	0.000876916666666667	0.0489778333333333	-5.80354539361001	0.00531824112968652	0.513314825296257
ENST00000469005	ENSG00000163430	FSTL1	transcript	0.0591558333333333	0.006934	3.09276069751392	0.0436598825344345	1
ENST00000469039	ENSG00000116337	AMPD2	transcript	0.206488333333333	0	Inf	0.0492898956507882	1
ENST00000470241	ENSG00000072501	SMC1A	transcript	0	0.1007085	-Inf	0.00617963014767567	0.55736336461037
ENST00000470402	ENSG00000104892	KLC3	transcript	0.82323775	0.253590833333333	1.69880654264235	0.00154083098753419	0.259773138269594
ENST00000470744	ENSG00000122705	CLTA	transcript	0.446341166666667	0.000103666666666667	12.0719790795242	0.00713935572325647	0.59380218275162
ENST00000470772	ENSG00000106348	IMPDH1	transcript	0.139254083333333	2.88602616666667	-4.3732928430399	0.00125640654763739	0.233360173188479
ENST00000471018	ENSG00000067606	PRKCZ	transcript	0.214337916666667	0.0287398333333333	2.89876348676634	0.00711403509202355	0.593131048818437
ENST00000471166	ENSG00000064419	TNPO3	transcript	0.0558610833333333	0.3930365	-2.81474783933652	0.000611676706537887	0.145815057404996
ENST00000471181	ENSG00000012048	BRCA1	transcript	0.01987	0.3585355	-4.17345219516932	3.36981634110147e-05	0.0217066361120951
ENST00000471336	ENSG00000078487	ZCWPW1	transcript	0.00231283333333333	0.064774	-4.80768162603121	0.0497538555464585	1
ENST00000471622	ENSG00000090097	PCBP4	transcript	0.0433348333333333	0.267906333333333	-2.62812962593091	0.0479675776315501	1
ENST00000471855	ENSG00000241343	RPL36A	transcript	4.68994391666667	0.599030333333333	2.96886970650424	0.0467178513534384	1
ENST00000471912	ENSG00000134864	GGACT	transcript	0.148831583333333	0	Inf	0.000763889069507057	0.167717279810776
ENST00000471951	ENSG00000101040	ZMYND8	transcript	5.31666666666667e-05	1.01701866666667	-14.2234646153778	1.32238778669651e-08	8.58956413025179e-05
ENST00000472311	ENSG00000112695	COX7A2	transcript	0.00723683333333333	0.199700166666667	-4.78633318036194	0.0119801723815801	0.756149518107721
ENST00000472396	ENSG00000186591	UBE2H	transcript	0.181277083333333	1.30294666666667	-2.84550957222401	0.0330175394923087	1
ENST00000472599	ENSG00000151576	QTRT2	transcript	0	0.0495645	-Inf	0.0205220371376242	0.938465059528944
ENST00000472745	ENSG00000133142	TCEAL4	transcript	0	0.0437691666666667	-Inf	0.0017415056615784	0.278472274142355
ENST00000472765	ENSG00000163468	CCT3	transcript	0.0114878333333333	0.694611166666667	-5.91802697510438	1.31865638379997e-06	0.00221790677886355
ENST00000473032	ENSG00000168237	GLYCTK	transcript	0.149130166666667	0	Inf	0.0292337864759777	1
ENST00000473337	ENSG00000112146	FBXO9	transcript	0.383535416666667	1.69852366666667	-2.14684960915484	0.00918898138494069	0.672743969616606
ENST00000473745	ENSG00000128604	IRF5	transcript	0.427235	0.00621233333333333	6.10375078822476	0.0020078343890659	0.302423811586917
ENST00000475304	ENSG00000231925	TAPBP	transcript	0.0373378333333333	0.128470166666667	-1.78272325840922	0.0463125987932867	1
ENST00000475494	ENSG00000086730	LAT2	transcript	0.00821533333333333	0.242623166666667	-4.88425438827495	0.00179923066059811	0.282523079446434
ENST00000475977	ENSG00000196998	WDR45	transcript	0.10590975	1.5478755	-3.86938212175088	0.00762427267932049	0.614370797052113
ENST00000476182	ENSG00000136854	STXBP1	transcript	0.0121719166666667	0.10039	-3.04398730050611	0.0188270266642891	0.910039753477412
ENST00000476238	ENSG00000026297	RNASET2	transcript	0.359024583333333	0	Inf	0.0196298485782433	0.924642555245572
ENST00000476320	ENSG00000186577	C6orf1	transcript	1.45246983333333	0.847390833333333	0.777408772771664	0.0227127858506827	0.968492382576648
ENST00000476573	ENSG00000163389	POGLUT1	transcript	0	0.0690438333333333	-Inf	0.0245446401423619	1
ENST00000477310	ENSG00000244255	XXbac-BPG116M5.17	transcript	0	0.0093485	-Inf	0.0447444744120898	1
ENST00000477593	ENSG00000051382	PIK3CB	transcript	0.500763333333333	0	Inf	0.00351740729954994	0.413283981864971
ENST00000477985	ENSG00000145919	BOD1	transcript	0	0.0621131666666667	-Inf	0.0218499436057207	0.957606922842839
ENST00000478172	ENSG00000198420	TCAF1	transcript	0	0.111930166666667	-Inf	0.0366531214500011	1
ENST00000478180	ENSG00000026297	RNASET2	transcript	0.232829083333333	0.0486513333333333	2.25872003157372	0.0100537497582126	0.704033787039056
ENST00000478253	ENSG00000163686	ABHD6	transcript	0.46072975	0.217926333333333	1.08008022149946	0.0356188832616203	1
ENST00000478620	ENSG00000082293	COL19A1	transcript	0.045477	0.235251333333333	-2.37099390811223	0.0244907363681154	1
ENST00000478654	ENSG00000106462	EZH2	transcript	0.3157935	0.0182765	4.11091975451692	0.046009725079235	1
ENST00000478930	ENSG00000105856	HBP1	transcript	0	0.615595666666667	-Inf	7.30519639468238e-05	0.039029086032178
ENST00000479026	ENSG00000119866	BCL11A	transcript	0.0161631666666667	0.152843166666667	-3.2412702716212	0.0173341698013618	0.877508281174058
ENST00000479204	ENSG00000121552	CSTA	transcript	0.225755833333333	0.584295166666667	-1.37193408908487	0.0397214140472314	1
ENST00000479414	ENSG00000160124	CCDC58	transcript	0.00378291666666667	0.055045	-3.86304062194057	0.0450411779898003	1
ENST00000479844	ENSG00000163219	ARHGAP25	transcript	0.316460083333333	1.07367033333333	-1.76245564490114	0.0311591030400817	1
ENST00000480071	ENSG00000148832	PAOX	transcript	0.0536343333333333	0	Inf	0.0483799624568299	1
ENST00000480456	ENSG00000154721	JAM2	transcript	0.00789091666666667	0.0366153333333333	-2.21418312058911	0.0177755046052325	0.887992458779039
ENST00000480631	ENSG00000121542	SEC22A	transcript	0	0.215473833333333	-Inf	0.000867442392279994	0.181899764391987
ENST00000480641	ENSG00000065150	IPO5	transcript	0.0752205	0	Inf	0.0353495706120138	1
ENST00000480644	ENSG00000175110	MRPS22	transcript	0	0.0679633333333333	-Inf	0.0430859636770942	1
ENST00000480801	ENSG00000108839	ALOX12	transcript	0.119882833333333	0	Inf	0.0226338423569521	0.966499409617087
ENST00000480820	ENSG00000174891	RSRC1	transcript	0	0.0683696666666667	-Inf	0.00670037374796912	0.58339965474691
ENST00000480861	ENSG00000106348	IMPDH1	transcript	0.00522975	0.2599355	-5.63526788693528	0.00891785939827265	0.662398016929344
ENST00000480951	ENSG00000145919	BOD1	transcript	0.0168215	0.320923833333333	-4.25385267114668	0.00801739176423737	0.63430279354256
ENST00000481272	ENSG00000106701	FSD1L	transcript	0.000600583333333333	0.193195333333333	-8.32948009119645	0.00042754535231302	0.116262894083324
ENST00000481273	ENSG00000112655	PTK7	transcript	0	0.062734	-Inf	0.000764491647031776	0.167717279810776
ENST00000481508	ENSG00000106028	SSBP1	transcript	0.0868735833333333	0	Inf	0.00684891691813943	0.587396486392837
ENST00000481670	ENSG00000115392	FANCL	transcript	0.01120425	0.875915	-6.28867289070599	1.98402146233082e-05	0.0155049423122046
ENST00000481878	ENSG00000220205	VAMP2	transcript	0.477216666666667	0.1853105	1.36469980048534	0.0392029872435634	1
ENST00000482439	ENSG00000121749	TBC1D15	transcript	0.901520416666667	2.794965	-1.63239814725785	0.026980080389906	1
ENST00000482457	ENSG00000174255	ZNF80	transcript	0.0315060833333333	0.107268833333333	-1.76752864333753	0.0490738663357977	1
ENST00000482491	ENSG00000143748	NVL	transcript	0.00462266666666667	0.0854991666666667	-4.20911311764261	0.00473253643914351	0.481875136866827
ENST00000482680	ENSG00000214022	REPIN1	transcript	0.0140574166666667	0.174591	-3.63457579170566	0.0131995287958953	0.788196714587242
ENST00000483497	ENSG00000126883	NUP214	transcript	0.454016833333333	0.0552621666666667	3.03838175632922	0.00209012843668517	0.310189404022763
ENST00000483967	ENSG00000106462	EZH2	transcript	0.00223725	0.383879166666667	-7.42278197783712	0.00031045352704959	0.099989154589642
ENST00000484793	ENSG00000127603	MACF1	transcript	0.00294791666666667	0.0658183333333333	-4.48072184745254	0.0374424747245953	1
ENST00000484995	ENSG00000138459	SLC35A5	transcript	0.454407916666667	0.0243276666666667	4.22331811042522	0.0158465594945008	0.84528386934676
ENST00000485378	ENSG00000163539	CLASP2	transcript	0	0.0713568333333333	-Inf	0.0156648402798722	0.840142002722506
ENST00000485734	ENSG00000157800	SLC37A3	transcript	0.0170516666666667	0.139836333333333	-3.03575459797499	0.0392166100902234	1
ENST00000485960	ENSG00000121749	TBC1D15	transcript	0.482338666666667	0	Inf	0.0016087456247924	0.266631973306148
ENST00000486483	ENSG00000163659	TIPARP	transcript	0	0.0532328333333333	-Inf	0.0036820817471584	0.425320210029356
ENST00000486645	ENSG00000103121	CMC2	transcript	0.113236333333333	0	Inf	0.0251810340553497	1
ENST00000486744	ENSG00000133619	KRBA1	transcript	0.0525564166666667	0	Inf	0.0367068249872224	1
ENST00000488464	ENSG00000111669	TPI1	transcript	0.0177129166666667	0.135510166666667	-2.93552739837275	0.0399255563156289	1
ENST00000488594	ENSG00000152904	GGPS1	transcript	0.198896	0.0420345	2.24236844493369	0.0440046280623465	1
ENST00000488612	ENSG00000182185	RAD51B	transcript	0.00624225	0.0378195	-2.59899224701052	0.0346448727393829	1
ENST00000488653	ENSG00000175455	CCDC14	transcript	0.137107416666667	0.00653816666666667	4.39027665010556	0.00123559925017324	0.230912143820955
ENST00000488943	ENSG00000214022	REPIN1	transcript	0	0.0493838333333333	-Inf	0.015022750716549	0.828440396982734
ENST00000489119	ENSG00000016864	GLT8D1	transcript	0.00819558333333333	0.0846886666666667	-3.36925037183732	0.0351722498118597	1
ENST00000489860	ENSG00000160753	RUSC1	transcript	0	0.0733628333333333	-Inf	0.0369503758506978	1
ENST00000489941	ENSG00000136153	LMO7	transcript	0.0784018333333333	0.000121166666666667	9.33775071678822	0.0333469372121364	1
ENST00000489960	ENSG00000163870	TPRA1	transcript	0.507828416666667	0.0314421666666667	4.01356858479698	0.0258076657634412	1
ENST00000490388	ENSG00000134215	VAV3	transcript	0.0711295	0.785703333333333	-3.46546475367005	9.30087887278999e-06	0.00949159914181069
ENST00000490504	ENSG00000114054	PCCB	transcript	0	0.0863355	-Inf	0.00914198333457241	0.671780450131504
ENST00000490818	ENSG00000198825	INPP5F	transcript	0	0.0430698333333333	-Inf	0.00686596097333829	0.587794444208608
ENST00000490898	ENSG00000164889	SLC4A2	transcript	0.05935275	0.0122126666666667	2.28093662518968	0.0252127235203372	1
ENST00000491063	ENSG00000121749	TBC1D15	transcript	0.0132078333333333	0.076731	-2.53841573657149	0.0268017007488424	1
ENST00000491150	ENSG00000075790	BCAP29	transcript	0.145344916666667	0	Inf	0.0195008107528804	0.922479758661646
ENST00000491685	ENSG00000176142	TMEM39A	transcript	0	0.0545721666666667	-Inf	0.0225042841330158	0.963979753945627
ENST00000491737	ENSG00000125676	THOC2	transcript	0	0.189508	-Inf	4.73360097434404e-06	0.00604916591072862
ENST00000491747	ENSG00000012048	BRCA1	transcript	0.00432141666666667	0.0981873333333333	-4.50596067556946	0.0378431228604065	1
ENST00000491763	ENSG00000197980	LEKR1	transcript	0.0701298333333333	0.025001	1.48804249785124	0.0194160774073891	0.922223554937133
ENST00000491893	ENSG00000196730	DAPK1	transcript	0	0.497445666666667	-Inf	8.72704288678801e-07	0.00164691430323381
ENST00000492007	ENSG00000176261	ZBTB8OS	transcript	0.10124075	0	Inf	0.027635267868411	1
ENST00000492276	ENSG00000167549	CORO6	transcript	0.07578425	0	Inf	0.00575281638670053	0.533162804410281
ENST00000492345	ENSG00000078699	CBFA2T2	transcript	0.00048675	0.0638796666666667	-7.0360319954067	4.50777818288962e-07	0.00104979218836141
ENST00000492394	ENSG00000163848	ZNF148	transcript	0.0893701666666667	0	Inf	0.0129273727434844	0.779408595447119
ENST00000493382	ENSG00000114698	PLSCR4	transcript	0.0364649166666667	0.2841525	-2.96208440619872	0.00826535264198917	0.641624490349287
ENST00000493402	ENSG00000023330	ALAS1	transcript	0	0.0732556666666667	-Inf	0.0195357006176541	0.923039601228092
ENST00000494050	ENSG00000182504	CEP97	transcript	0.0520875	0	Inf	0.00975407640760288	0.693669768926697
ENST00000494131	ENSG00000166347	CYB5A	transcript	0.667075583333333	2.025851	-1.60260592770706	0.0267848905315942	1
ENST00000494478	ENSG00000248487	ABHD14A	transcript	0	0.0375646666666667	-Inf	0.0345744879170147	1
ENST00000494943	ENSG00000173889	PHC3	transcript	0.651609583333333	5.22849233333333	-3.00431526970395	0.00290186317582625	0.371213694287914
ENST00000495180	ENSG00000144824	PHLDB2	transcript	0.0004435	0.0292898333333333	-6.04532206918408	0.0262496658155604	1
ENST00000495262	ENSG00000111846	GCNT2	transcript	0	0.0447118333333333	-Inf	0.00039589972628062	0.112719726142437
ENST00000495529	ENSG00000165304	MELK	transcript	0.35514825	0	Inf	0.0208939554460729	0.943169231361772
ENST00000495585	ENSG00000117523	PRRC2C	transcript	0.179307916666667	0	Inf	0.00919255422662307	0.672743969616606
ENST00000496391	ENSG00000128563	PRKRIP1	transcript	1.85074358333333	0.985108	0.909751221830377	0.0138067060606383	0.805334495643183
ENST00000496684	ENSG00000163468	CCT3	transcript	1.5502685	0	Inf	0.00415728120487853	0.450041794318346
ENST00000496834	ENSG00000148985	PGAP2	transcript	0.00938941666666667	0.123769833333333	-3.72048038544898	0.0288509541389152	1
ENST00000496850	ENSG00000134602	STK26	transcript	0.143291916666667	0	Inf	0.0258140602729071	1
ENST00000496930	ENSG00000176681	LRRC37A	transcript	0.299399166666667	0.0158983333333333	4.23512276907293	0.0287271916069009	1
ENST00000496954	ENSG00000163539	CLASP2	transcript	0	0.182010666666667	-Inf	0.00230693395954165	0.326257248766603
ENST00000497267	ENSG00000163947	ARHGEF3	transcript	0	0.322435833333333	-Inf	7.67911297671225e-05	0.0407868676087655
ENST00000497535	ENSG00000105856	HBP1	transcript	0	0.0485833333333333	-Inf	0.0382222450128379	1
ENST00000498077	ENSG00000114127	XRN1	transcript	0.123365666666667	0	Inf	0.0015214736230845	0.257813137717629
ENST00000498193	ENSG00000143379	SETDB1	transcript	0.0384243333333333	0.210016166666667	-2.45040825391621	0.0360559534546839	1
ENST00000498875	ENSG00000145332	KLHL8	transcript	0	0.0538488333333333	-Inf	0.000796188763925453	0.171359821051017
ENST00000500625	ENSG00000090612	ZNF268	transcript	0.00054625	0.0674815	-6.94878685782238	0.0144815799378577	0.817966105631796
ENST00000500635	ENSG00000248643	RBM14-RBM4	transcript	0	0.077459	-Inf	0.0138438020808533	0.805334495643183
ENST00000500692	ENSG00000113552	GNPDA1	transcript	0.00129375	0.232562166666667	-7.48991374468821	4.86599350130145e-05	0.0292684675334903
ENST00000500704	ENSG00000123552	USP45	transcript	0.0604374166666667	0	Inf	0.0350798050580668	1
ENST00000500869	ENSG00000176018	LYSMD3	transcript	0.0696819166666667	0.0165591666666667	2.07315423554439	0.0160407230609903	0.850495430247781
ENST00000501493	ENSG00000109814	UGDH	transcript	0	0.0523355	-Inf	0.00346848784689125	0.412336922374211
ENST00000502321	ENSG00000174123	TLR10	transcript	0.0141594166666667	0.120906333333333	-3.09405608177929	0.0421000872815486	1
ENST00000502326	ENSG00000134352	IL6ST	transcript	0	0.114417666666667	-Inf	8.71541764896615e-05	0.0432556179217132
ENST00000502412	ENSG00000196670	ZFP62	transcript	0.060055	0.462744333333333	-2.94585905274788	0.0455962320434294	1
ENST00000502464	ENSG00000123213	NLN	transcript	0.0235443333333333	0	Inf	0.0365311895123739	1
ENST00000502482	ENSG00000152990	ADGRA3	transcript	0	0.00904883333333333	-Inf	0.013126507280916	0.785385391165478
ENST00000502534	ENSG00000109475	RPL34	transcript	0.34729475	1.91777716666667	-2.4652025912347	0.00490993515085398	0.490523328152088
ENST00000502650	ENSG00000157514	TSC22D3	transcript	0	0.0446508333333333	-Inf	0.0217085875804039	0.955675863930885
ENST00000502801	ENSG00000181982	CCDC149	transcript	0.00333075	0.0328355	-3.301337446794	0.0415345248130608	1
ENST00000502831	ENSG00000081189	MEF2C	transcript	0	0.137996	-Inf	0.00424682183425816	0.453785403642938
ENST00000502905	ENSG00000204628	RACK1	transcript	0.0174768333333333	2.24484816666667	-7.00503025605143	0.0120426185570005	0.757459023850116
ENST00000503004	ENSG00000080822	CLDND1	transcript	0.223937833333333	0	Inf	0.00140413877115212	0.245940426510432
ENST00000503016	ENSG00000109180	OCIAD1	transcript	0.18164775	0	Inf	0.0427474478127082	1
ENST00000503022	ENSG00000158402	CDC25C	transcript	0	0.0418101666666667	-Inf	0.0284386230625255	1
ENST00000503103	ENSG00000164038	SLC9B2	transcript	0.00926066666666667	0.137095	-3.88791608975312	0.0210690773096928	0.946248920821006
ENST00000503172	ENSG00000138658	ZGRF1	transcript	0.00329075	0.100685	-4.93528852882803	0.00491468459805561	0.490523328152088
ENST00000503197	ENSG00000129071	MBD4	transcript	0.0828255833333333	0.5644715	-2.76875237735923	0.0155778796730039	0.840142002722506
ENST00000503238	ENSG00000075539	FRYL	transcript	0.0233630833333333	0.703699666666667	-4.91265723864864	0.000844426499144682	0.177946721078459
ENST00000503336	ENSG00000155850	SLC26A2	transcript	0	0.0365681666666667	-Inf	0.0430847086533207	1
ENST00000503719	ENSG00000249437	NAIP	transcript	0.0290619166666667	0.401481666666667	-3.78813235114239	0.0128256143271019	0.776371885850072
ENST00000503767	ENSG00000066427	ATXN3	transcript	0.0652820833333333	0	Inf	0.0493691751448594	1
ENST00000503859	ENSG00000071242	RPS6KA2	transcript	0	0.0161791666666667	-Inf	0.0194602837244557	0.922223554937133
ENST00000503937	ENSG00000138674	SEC31A	transcript	0.0532538333333333	0.204508666666667	-1.94120470028746	0.0395991116997062	1
ENST00000504373	ENSG00000135535	CD164	transcript	0.534052416666667	3.27052316666667	-2.61446818082977	0.00361466405008413	0.420899823524219
ENST00000504493	ENSG00000130844	ZNF331	transcript	0.00333241666666667	0.0272988333333333	-3.03419859261279	0.0439809730064907	1
ENST00000504691	ENSG00000145730	PAM	transcript	0.0640856666666667	0.458585	-2.83911553975967	0.0353832402047651	1
ENST00000504730	ENSG00000156136	DCK	transcript	0	0.410426333333333	-Inf	2.40763592064442e-05	0.0172183883852385
ENST00000504844	ENSG00000171604	CXXC5	transcript	0.0431784166666667	0	Inf	0.048988555960092	1
ENST00000504952	ENSG00000156136	DCK	transcript	0.00871833333333333	0.1363115	-3.96671110668728	0.00286686549802264	0.368560008379345
ENST00000505113	ENSG00000063438	AHRR	transcript	0	0.0187728333333333	-Inf	0.037809015204371	1
ENST00000505403	ENSG00000109184	DCUN1D4	transcript	0	0.4230475	-Inf	0.00224863262083791	0.321625287854494
ENST00000505609	ENSG00000118816	CCNI	transcript	0.20580325	0	Inf	0.00828700697912079	0.642756113474505
ENST00000505878	ENSG00000138796	HADH	transcript	0.184318416666667	0.023864	2.94929244099881	0.0294773445807232	1
ENST00000505890	ENSG00000181381	DDX60L	transcript	0.163755	1.714958	-3.38856238181116	0.00016656706272874	0.0669400596121143
ENST00000505939	ENSG00000131127	ZNF141	transcript	0.0628461666666667	0	Inf	0.0404198366818294	1
ENST00000506044	ENSG00000137177	KIF13A	transcript	0	0.0604028333333333	-Inf	0.0251382174372071	1
ENST00000506156	ENSG00000121104	FAM117A	transcript	1.015176	0.311257333333333	1.70555013452137	0.0488263286795962	1
ENST00000506179	ENSG00000109814	UGDH	transcript	0.0015725	0.0627885	-5.31936842492143	0.00186986545480154	0.288827431857738
ENST00000506397	ENSG00000109475	RPL34	transcript	1.18333166666667	9.321895	-2.97776877080403	0.00843275000332971	0.647381718344002
ENST00000506563	ENSG00000134058	CDK7	transcript	0	0.150884	-Inf	0.0137250849476531	0.803764903096739
ENST00000506572	ENSG00000134057	CCNB1	transcript	0	0.534494333333333	-Inf	0.000192038009853769	0.07422064785093
ENST00000506582	ENSG00000167107	ACSF2	transcript	0.1604745	0	Inf	0.0228914748888337	0.972878879566245
ENST00000506609	ENSG00000251369	ZNF550	transcript	0	0.00260816666666667	-Inf	0.0411813602707719	1
ENST00000506797	ENSG00000085871	MGST2	transcript	0.08485375	0.730348333333333	-3.10553438477724	0.0442841081090795	1
ENST00000506855	ENSG00000159199	ATP5G1	transcript	0	0.115432833333333	-Inf	0.0250275890254714	1
ENST00000506866	ENSG00000145391	SETD7	transcript	0.064	0.00514483333333333	3.63687565817096	0.0102479840333258	0.70889044160458
ENST00000507142	ENSG00000137601	NEK1	transcript	0.028335	0.109016833333333	-1.94389381176752	0.0495566914558006	1
ENST00000507173	ENSG00000143322	ABL2	transcript	0.0668449166666667	0	Inf	0.0340709744475321	1
ENST00000507277	ENSG00000119048	UBE2B	transcript	0	0.0786616666666667	-Inf	0.0222418278894596	0.961142979598467
ENST00000507473	ENSG00000249915	PDCD6	transcript	0.0787303333333333	0.375506333333333	-2.25384574908515	0.0259715258386484	1
ENST00000507488	ENSG00000017260	ATP2C1	transcript	0.2687265	0	Inf	0.00133538102061628	0.240646788090225
ENST00000507710	ENSG00000174607	UGT8	transcript	0	0.0266578333333333	-Inf	0.0191915845448204	0.918040447098765
ENST00000507956	ENSG00000138744	NAAA	transcript	1.71858233333333	0.459272166666667	1.9037977100948	0.0397639425930178	1
ENST00000508213	ENSG00000138698	RAP1GDS1	transcript	0.00122658333333333	0.0598056666666667	-5.60756503000833	0.00992854733594506	0.69927025571559
ENST00000508243	ENSG00000164124	TMEM144	transcript	0.0321525	0.182965833333333	-2.50857144474124	0.0123118757138289	0.764337738693445
ENST00000508247	ENSG00000040275	SPDL1	transcript	0	0.0819105	-Inf	0.0207645869207923	0.942029773766715
ENST00000508569	ENSG00000081189	MEF2C	transcript	0.301949833333333	1.45822883333333	-2.27183635134338	0.0260826883421039	1
ENST00000508608	ENSG00000153113	CAST	transcript	0.100910166666667	0.661760166666667	-2.7132369212877	0.0477209098772153	1
ENST00000508802	ENSG00000065882	TBC1D1	transcript	1.13637266666667	0.109122166666667	3.38041993551789	0.00923178495193394	0.674016775128135
ENST00000508812	ENSG00000155893	PXYLP1	transcript	0.114034416666667	0.297602	-1.38391491281125	0.034624771590935	1
ENST00000508896	ENSG00000165671	NSD1	transcript	0.282118333333333	0.003087	6.51395112868159	0.0285951508862655	1
ENST00000508921	ENSG00000161547	SRSF2	transcript	0	0.322328333333333	-Inf	0.000234390016008907	0.0843941999436045
[truncated: 1,160 more rows]
