# Supplementary material for: Analysis of lncRNA Expression in Patients With Eosinophilic and Neutrophilic Asthma Focusing on LNC_000127
Source: Front Genet. 2019 Mar 19;10:141. doi: 10.3389/fgene.2019.00141 (PMC6433975; doi:10.3389/fgene.2019.00141)
Supplement: Supplementary Text 1 — Text that presents detailed information on data analysis. [file Data_Sheet_1.zip › Supplementary Table 5.lncRNA_Asthma_vs_Control.DE_ALL.xls]

transcript_id	gene_id	gene_name	feature_id	Asthma_FPKM	Control_FPKM	log2(foldchange)	pvalue	qvalue
ENST00000362348	ENSG00000199218	RN7SKP184	transcript	0.0969510555555556	0	Inf	0.0263624552329177	1
ENST00000363673	ENSG00000260682	RN7SKP176	transcript	0.941311333333333	0.169787166666667	2.47094454784507	0.0272183634447786	1
ENST00000390540.2	ENSG00000254140.1	RP11-731F5.1	transcript	0.250628388888889	0.064664	1.95451518131348	0.0498607398411294	1
ENST00000396880.3	ENSG00000236447.2	ATG10-IT1	transcript	0.102395833333333	0.0128616666666667	2.9930075005946	0.0171677432406275	0.877788379569028
ENST00000398832.2	ENSG00000214708.4	AC090616.2	transcript	0.140717111111111	0.390094166666667	-1.471024654921	0.0350663490374303	1
ENST00000400593.6	ENSG00000100181.21	TPTEP1	transcript	1.39472183333333	0.438416166666667	1.669604512182	0.0226155777187739	0.972105937675171
ENST00000405369.3	ENSG00000218357.3	LL22NC03-75H12.2	transcript	0.0180245	0.0843903333333333	-2.22711851225429	0.0331085181425854	1
ENST00000414457.5	ENSG00000224597.9	SVIL-AS1	transcript	0.0676869444444445	0.005693	3.57161658668948	0.0152621190857564	0.845748606445284
ENST00000416330.1	ENSG00000229807.9	XIST	transcript	0.129428611111111	0	Inf	0.0396302051782208	1
ENST00000417932.1	ENSG00000226004.1	RP11-10J5.1	transcript	0.00741372222222222	0.1524235	-4.36174347708633	0.002208826187656	0.327804964859242
ENST00000418839.2	ENSG00000223387.6	RP11-408H1.3	transcript	0.0179895555555556	0.313085666666667	-4.12132601279737	0.00177222970453639	0.292128426342138
ENST00000418848.1	ENSG00000224142.1	AMMECR1-IT1	transcript	0.056632	0	Inf	0.0419714027319379	1
ENST00000420219.5	ENSG00000238121.5	LINC00426	transcript	0.654823111111111	0.316748	1.04776973073764	0.03917319355065	1
ENST00000422681.1	ENSG00000234617.1	SNRK-AS1	transcript	0.082073	0	Inf	0.0178284813493112	0.893089628586682
ENST00000423963.1	ENSG00000237520.1	RP11-443B7.2	transcript	0.182834611111111	0.0256515	2.83342410590825	0.0460124424249288	1
ENST00000426275.1	ENSG00000234998.1	RP11-439A17.10	transcript	0.153069944444444	0.676870166666667	-2.144688095981	0.00985588876565505	0.699872132515479
ENST00000428752.1	ENSG00000226287.7	TMEM191A	transcript	0.291211833333333	0.7204225	-1.30677425938182	0.0250472087931955	1
ENST00000433036.1	ENSG00000228989.1	AC133528.2	transcript	0.402908666666667	0.137485166666667	1.55117686450366	0.0397339992673454	1
ENST00000433079.5	ENSG00000231721.6	LINC-PINT	transcript	1.02024427777778	0.468606166666667	1.12246677428705	0.0445854109741664	1
ENST00000433378.1	ENSG00000224388.1	BACE2-IT1	transcript	0.607606555555556	0.0567711666666667	3.41990714046986	0.0132838860506729	0.78651170179424
ENST00000436506.1	ENSG00000227403.1	AC009299.3	transcript	0.232197	0.0096485	4.58890085055223	0.00421997071872569	0.482718942730807
ENST00000439955.1	ENSG00000236255.1	AC009404.2	transcript	0.101647	0.02097	2.27716886969806	0.0145800108878391	0.826428186116735
ENST00000441377.2	ENSG00000278419.1	RP11-298E9.7	transcript	0.032055	0.132522833333333	-2.04761963979703	0.015427515839544	0.851278326929881
ENST00000442815.1	ENSG00000237989.1	AP001046.5	transcript	0.0453778888888889	0.151267	-1.73703589010543	0.00160647071513235	0.27432254650194
ENST00000446799.5	ENSG00000237803.5	LINC00211	transcript	0.0599436666666667	0	Inf	0.0455261557326599	1
ENST00000447058.2	ENSG00000228113.7	AC003991.3	transcript	0.0548255555555556	0	Inf	0.0416445108626625	1
ENST00000450713.1	ENSG00000238287.1	RP11-656D10.3	transcript	0.0600103333333333	0	Inf	0.0295403865365525	1
ENST00000451766.2	ENSG00000238005.2	RP11-443B7.1	transcript	0.480348555555556	0.0458445	3.3892610812601	0.00167275614134392	0.280310104312844
ENST00000452864.1	ENSG00000235703.5	LINC00894	transcript	0	0.0674165	-Inf	0.0041268182135756	0.47720143358944
ENST00000453010.1	ENSG00000231528.2	FAM225A	transcript	0.0555921666666667	0.209859	-1.91646681953318	0.0192180995146813	0.916823423071044
ENST00000454043.1	ENSG00000236790.5	LINC00299	transcript	0.153852666666667	0.0056765	4.76040396821615	0.000959770807826899	0.203629973221687
ENST00000456532.1	ENSG00000231566.1	RP5-1158E12.3	transcript	0.111754944444444	0	Inf	0.00982403970451887	0.699753786016981
ENST00000458683.1	ENSG00000236030.1	LINC01036	transcript	0.0653658888888889	0	Inf	0.0244843501878759	0.997643237166323
ENST00000459985.1	ENSG00000273066.5	RP11-216L13.19	transcript	0.004682	0.0753426666666667	-4.00827025715109	0.00831477255031832	0.663445347782135
ENST00000460609	ENSG00000240014	RN7SL254P	transcript	0.096358	0	Inf	0.023383044629855	0.987338460486554
ENST00000467069.6	ENSG00000206573.8	THUMPD3-AS1	transcript	0	0.0837138333333333	-Inf	0.00860844702732729	0.663445347782135
ENST00000476099.1	ENSG00000244158.1	RP1-93H18.6	transcript	0.0111783333333333	0.0950666666666667	-3.08823447461649	0.031626610290118	1
ENST00000487238.5	ENSG00000243176.5	RP11-550I24.2	transcript	0	0.0968786666666667	-Inf	0.00857722118418993	0.663445347782135
ENST00000487884.2	ENSG00000242474.2	AC093627.9	transcript	0.0163765555555556	0.117032166666667	-2.83720125851106	0.0456156089585533	1
ENST00000493405	ENSG00000242865	RN7SL244P	transcript	0.285560333333333	0.0614593333333333	2.21609156832991	0.0356321015523527	1
ENST00000493781	ENSG00000244218	RN7SL81P	transcript	0.222059222222222	0.020495	3.43760059325633	0.0142973435661601	0.816015752755406
ENST00000499624.3	ENSG00000244879.4	GABPB1-AS1	transcript	0.0781889444444444	0.00423266666666667	4.20732584922305	0.039296133083956	1
ENST00000499625.1	ENSG00000246225.6	RP11-17A1.3	transcript	0.0614997222222222	0.0129036666666667	2.2527988184604	0.0206896434043531	0.944707347354345
ENST00000503484.5	ENSG00000248092.7	NNT-AS1	transcript	0.0360190555555556	0.116273166666667	-1.69068593400008	0.0299242075882612	1
ENST00000504301.5	ENSG00000250696.5	RP11-704M14.1	transcript	1.44073933333333	0.406310166666667	1.82615596946305	0.0165017903385153	0.863349716299338
ENST00000504398.1	ENSG00000250453.1	CTD-2134P3.1	transcript	0	0.030419	-Inf	0.0417408233581545	1
ENST00000505646.1	ENSG00000250696.5	RP11-704M14.1	transcript	0.391691611111111	0.0353525	3.46983408441871	0.00832582106757334	0.663445347782135
ENST00000508281.2	ENSG00000250159.6	RP11-381K20.2	transcript	0.136312	0.016542	3.04270699469552	0.0134046027943377	0.789357803665432
ENST00000508517.1	ENSG00000249249.1	AC010226.4	transcript	0.111496611111111	0.304054166666667	-1.44732849916848	0.0408221862691874	1
ENST00000509915.1	ENSG00000248968.1	CTD-2256P15.1	transcript	0	0.0313348333333333	-Inf	0.0184096590316807	0.899509828345899
ENST00000518098.1	ENSG00000253641.5	LINCR-0001	transcript	0.145841722222222	0	Inf	0.00207945428898882	0.31948559537336
ENST00000520590.5	ENSG00000170919.15	TPT1-AS1	transcript	0.325017333333333	0.0977705	1.73304552392873	0.0401672879575328	1
ENST00000520819.5	ENSG00000247134.6	RP11-11N9.4	transcript	0.119396277777778	0.0103266666666667	3.53131131224417	0.0361370256029991	1
ENST00000521399.5	ENSG00000245910.8	SNHG6	transcript	0.302361222222222	0	Inf	0.00990330716238136	0.701531672375765
ENST00000531602.1	ENSG00000255468.6	RP11-867G23.8	transcript	0.164804222222222	0.380560166666667	-1.2073713579435	0.0227248906692992	0.973892139611605
ENST00000534988.1	ENSG00000256116.1	RP11-783K16.14	transcript	0.118196277777778	0.237362333333333	-1.005906411006	0.0371476638692032	1
ENST00000545339.5	ENSG00000215039.6	CD27-AS1	transcript	0.0944246111111111	0.000377	7.96845460320171	0.0249785919088155	1
ENST00000546186.2	ENSG00000255571.6	MIR9-3HG	transcript	0.0724221111111111	0.142874	-0.980241263570277	0.0371028569595661	1
ENST00000558388.6	ENSG00000259772.6	RP11-16E12.2	transcript	0.709042722222222	0.187173166666667	1.92149893380565	0.0222693603321054	0.96411004919448
ENST00000558945.5	ENSG00000247556.6	OIP5-AS1	transcript	0.806722777777778	0.265065333333333	1.60572499178675	0.0193766385222718	0.917561623454296
ENST00000559853.5	ENSG00000259772.6	RP11-16E12.2	transcript	0.189197388888889	0.0137193333333333	3.78560989507579	0.0178992015055893	0.893887013761011
ENST00000560068.1	ENSG00000259583.2	RP11-66B24.4	transcript	0.0883231666666667	0.0187728333333333	2.23414548956162	0.0270230085802627	1
ENST00000561275.5	ENSG00000247556.6	OIP5-AS1	transcript	0.532125	0.0990871666666667	2.42499506188995	0.0133945273429957	0.789357803665432
ENST00000562942.1	ENSG00000273036.2	FAM95C	transcript	0.0925854444444444	0.0100186666666667	3.20809488177095	0.0325283452914945	1
ENST00000566942.1	ENSG00000259834.1	RP11-284N8.3	transcript	0.823522944444444	0.225536166666667	1.86845004530762	0.0355642721101973	1
ENST00000567428.2	ENSG00000272904.1	RP11-392E22.11	transcript	0.0880653333333333	0	Inf	0.00723004175074738	0.622434636977849
ENST00000568824.1	ENSG00000261697.5	RP11-178L8.5	transcript	0.00648872222222222	0.0690316666666667	-3.4112520047606	0.0137971956803432	0.798680878054281
ENST00000569091.1	ENSG00000260160.1	CTC-471J1.2	transcript	0.146310611111111	0.0154951666666667	3.2391442262692	0.0238764206874023	0.993310576596232
ENST00000572165.3	ENSG00000279242.1	RP11-195O1.5	transcript	0.631202166666667	0.0970566666666667	2.7012029396976	0.02029056725121	0.944489377008603
ENST00000582320.2	ENSG00000264066.4	RP11-20B24.2	transcript	1.27344605555556	0.534641	1.25209546405446	0.0451629808501231	1
ENST00000583122.1	ENSG00000264695.1	RP11-178F10.2	transcript	0.506436888888889	0.101076	2.32494201752507	0.0445020306187268	1
ENST00000584373.1	ENSG00000266010.1	GATA6-AS1	transcript	0.00366877777777778	0.0413611666666667	-3.49490545345963	0.030832432638036	1
ENST00000584900.5	ENSG00000265479.5	DTX2P1-UPK3BP1-PMS2P11	transcript	0.00476677777777778	0.115860166666667	-4.60322646520506	0.0363438981639166	1
ENST00000585492.1	ENSG00000267149.2	CTC-550B14.6	transcript	0.0251541666666667	0.0972803333333333	-1.95135077690136	0.0117190861377328	0.752658534245337
ENST00000586657.1	ENSG00000267383.6	CTC-260E6.6	transcript	0.00370711111111111	0.0372648333333333	-3.32944754524467	0.0430079943175048	1
ENST00000587692.5	ENSG00000203875.10	SNHG5	transcript	0.015741	0.224394666666667	-3.83343928595989	0.022975869320924	0.97749979634172
ENST00000589740.1	ENSG00000267416.1	CTD-2319I12.2	transcript	0.303299388888889	0.0284991666666667	3.41175095140349	0.0443570840045801	1
ENST00000592161.1	ENSG00000237298.8	TTN-AS1	transcript	0.162821	0.041434	1.97439977603219	0.0417008678113145	1
ENST00000593078.1	ENSG00000266965.1	RP11-712P20.2	transcript	0.472888222222222	0.150693	1.64988680806987	0.0374148977817251	1
ENST00000594575.5	ENSG00000239665.8	RP11-295P9.3	transcript	0.274188888888889	0.0299838333333333	3.1929133652055	0.0279232366262456	1
ENST00000602568.1	ENSG00000270116.1	AP001429.1	transcript	0.460286388888889	0.0664976666666667	2.79115615735324	0.0077288495557529	0.649485196620598
ENST00000602747.1	ENSG00000269887.1	RP11-477H21.2	transcript	0.556784666666667	0.177417166666667	1.64997387146107	0.0223570599560082	0.965563466716332
ENST00000602895.5	ENSG00000225470.6	JPX	transcript	0	0.0663695	-Inf	0.00596991634237633	0.569823588795632
ENST00000602946.1	ENSG00000269968.1	RP5-940J5.9	transcript	0.165419944444444	0	Inf	0.0300588238825624	1
ENST00000605834.1	ENSG00000271646.1	RP11-326I11.3	transcript	2.50551133333333	4.61837733333333	-0.882280986217957	0.0451830933708541	1
ENST00000609422.1	ENSG00000273302.1	RP11-493E12.2	transcript	0.0909781111111111	0.0082485	3.46331578925198	0.0429389940601006	1
ENST00000610421.1	ENSG00000275191.1	RP11-36I17.2	transcript	0	0.0245086666666667	-Inf	0.0417270200777691	1
ENST00000610476	ENSG00000276568	Metazoa_SRP	transcript	0.845401111111111	0.068183	3.63215202503624	0.0059910959857958	0.570378713742038
ENST00000618947.1	ENSG00000170919.15	TPT1-AS1	transcript	0.0803131111111111	0.325778166666667	-2.02018248712584	0.0490527985978456	1
ENST00000619772	ENSG00000277958	Metazoa_SRP	transcript	0.555619611111111	0.151361666666667	1.87609764186659	0.0390516240011752	1
ENST00000619959	ENSG00000278590	RN7SL113P	transcript	0.277680555555556	0.009059	4.93793054283746	0.0439157755659708	1
ENST00000621103.4	ENSG00000233006.6	AC034220.3	transcript	0.0806478888888889	0.0220163333333333	1.87306255048517	0.0116441562731862	0.75106795400252
ENST00000622980.1	ENSG00000278992.1	RP11-43N22.1	transcript	0.0963998333333333	0.0102498333333333	3.233430201083	0.030659642559044	1
ENST00000623181.1	ENSG00000279649.1	RP11-96D1.8	transcript	0.272519055555556	0.0857841666666667	1.66757381540338	0.0284465754077641	1
ENST00000623301.1	ENSG00000226791.6	AC109826.1	transcript	0.135347166666667	0.005898	4.5202950541246	0.0031731988983949	0.410128273485738
ENST00000623471.1	ENSG00000276255.2	RP5-881P19.7	transcript	0.728633611111111	1.320122	-0.857405811667422	0.0173374540397723	0.880787249226797
ENST00000624171.1	ENSG00000280046.1	RP11-1099M24.6	transcript	0.0809535555555556	0.0311388333333333	1.37837955389876	0.045673181207015	1
ENST00000624251.1	ENSG00000279693.1	RP11-71L14.3	transcript	1.49782216666667	0.288201833333333	2.37771492771522	0.0038893177352321	0.456549997032018
ENST00000624344.1	ENSG00000278948.1	RP5-1039K5.12	transcript	0.490218166666667	0.792682	-0.693318267388762	0.0454557853706375	1
ENST00000625227.2	ENSG00000179818.13	PCBP1-AS1	transcript	0.00630605555555556	0.102860666666667	-4.02780971904997	0.0404792590567545	1
ENST00000626362.2	ENSG00000281106.2	LINC00282	transcript	0	0.0678095	-Inf	0.00192413128446232	0.307133961179772
ENST00000628773.1	ENSG00000181123.8	RP4-539M6.14	transcript	0.00276338888888889	0.0388385	-3.81297697228208	0.0131917371556508	0.786180792101042
ENST00000635176.1	ENSG00000282851.1	BISPR	transcript	0.330250777777778	1.14004766666667	-1.78746028204456	0.0186751897956049	0.903662287259356
ENST00000635615.1	ENSG00000283052.1	RP11-210L7.3	transcript	0.194113555555556	0.684543333333333	-1.81824100116985	0.0337436697941202	1
LNC_000016	XLOC_000169	.	transcript	1.3283275	0	Inf	0.014435025438808	0.821049867907536
LNC_000032	XLOC_000458	.	transcript	1.91859894444444	0	Inf	0.00560397763871701	0.550845529260251
LNC_000034	XLOC_000458	.	transcript	1.28888955555556	0.214175	2.58926665141959	0.0447871153445179	1
LNC_000038	XLOC_000458	.	transcript	1.38424961111111	12.652685	-3.19226754705317	0.0331154438296198	1
LNC_000124	XLOC_003275	.	transcript	0.0128917222222222	0.164903666666667	-3.67710656452496	0.0173119102175556	0.88037751708258
LNC_000126	XLOC_003333	.	transcript	0.0400055	0.243871	-2.60784794773547	0.017672122858668	0.890321445790145
LNC_000127	XLOC_003333	.	transcript	0.494161555555556	3.06373333333333	-2.63223604853462	2.60089885978981e-05	0.0159167878499588
LNC_000129	XLOC_003496	.	transcript	0	0.0971096666666667	-Inf	0.0280374398127738	1
LNC_000186	XLOC_005102	.	transcript	0	0.0970676666666667	-Inf	0.0163686815547902	0.861542954948445
LNC_000189	XLOC_005142	.	transcript	0.003903	0.0881418333333333	-4.4971715368198	0.0311581701260931	1
LNC_000259	XLOC_008158	.	transcript	0.00574155555555556	0.0832266666666667	-3.85753229322452	0.0219957277492913	0.958507665677315
LNC_000272	XLOC_008473	.	transcript	0.121093611111111	0	Inf	0.0423978186701465	1
LNC_000279	XLOC_008925	.	transcript	0.0548965	0.289000166666667	-2.39628424841228	0.0337048922035113	1
LNC_000280	XLOC_008947	.	transcript	0	0.0633611666666667	-Inf	0.041724389543466	1
LNC_000344	XLOC_011239	.	transcript	0.0901234444444444	0.00518983333333333	4.11814233962191	0.00983197434636543	0.699753786016981
LNC_000352	XLOC_011595	.	transcript	0	0.122489166666667	-Inf	0.0267691347137899	1
LNC_000395	XLOC_013622	.	transcript	0.0719795	0	Inf	0.0342433827438101	1
LNC_000410	XLOC_014088	.	transcript	0.0900321111111111	0	Inf	0.0179677359643458	0.894209755303762
LNC_000412	XLOC_014229	.	transcript	0.00964688888888889	0.1523785	-3.98145179861918	0.0322815269660602	1
LNC_000441	XLOC_015544	.	transcript	0	0.0790801666666667	-Inf	0.0132396769711077	0.78651170179424
LNC_000495	XLOC_017759	.	transcript	0.668676166666667	0.338379333333333	0.982666238970154	0.0380867178695428	1
LNC_000496	XLOC_017759	.	transcript	0	0.034859	-Inf	0.00241153751000843	0.346867899117559
LNC_000518	XLOC_019034	.	transcript	0.0824666111111111	0	Inf	0.043831197539227	1
LNC_000565	XLOC_021461	.	transcript	0.105518888888889	0.0116486666666667	3.17926454301087	0.0390406797838085	1
LNC_000650	XLOC_024554	.	transcript	0.128441388888889	0.345177666666667	-1.42622895304544	0.0209276856866306	0.944841589537889
LNC_000654	XLOC_024593	.	transcript	0	0.342475	-Inf	8.4744272784757e-05	0.0379157565304214
LNC_000683	XLOC_026032	.	transcript	0	0.114332333333333	-Inf	0.0011148356023398	0.222019563541905
LNC_000690	XLOC_026172	.	transcript	0.0254817777777778	0.143441	-2.4929196129231	0.0107362665896165	0.719999886178299
LNC_000705	XLOC_026610	.	transcript	0	0.090177	-Inf	0.00164295735392851	0.2768489826912
LNC_000727	XLOC_027861	.	transcript	0.0838885	0	Inf	0.00463904026234924	0.503996210320419
LNC_000748	XLOC_028949	.	transcript	0	0.075546	-Inf	0.0314915873489285	1
LNC_000755	XLOC_029269	.	transcript	0	0.109739833333333	-Inf	0.0271710190779046	1
LNC_000783	XLOC_030108	.	transcript	0.00443011111111111	0.0441198333333333	-3.31601255261205	0.0278221210524809	1
LNC_000812	XLOC_031352	.	transcript	0.003218	0.119656333333333	-5.21658862353819	0.0240466028863656	0.995568118082376
LNC_000815	XLOC_031503	.	transcript	0.0296826666666667	0.1082695	-1.86693427312151	0.0462372261882949	1
LNC_000828	XLOC_032226	.	transcript	0.166374944444444	0.007776	4.41926615522672	0.0458615839840955	1
LNC_000848	XLOC_033692	.	transcript	0.0478105	0.1697435	-1.82795693178801	0.0244033843329418	0.997643237166323
LNC_000872	XLOC_034212	.	transcript	0	0.0878488333333333	-Inf	0.036518329216588	1
LNC_000879	XLOC_034744	.	transcript	0.165607111111111	0.0214358333333333	2.94966821382697	0.0344571867149129	1
LNC_000887	XLOC_035247	.	transcript	0.299815388888889	0.0748313333333333	2.00236004948821	0.0237789891058679	0.993172487077722
LNC_000895	XLOC_035599	.	transcript	0.0944385	0	Inf	0.0176204800611234	0.889594275459442
LNC_000937	XLOC_036687	.	transcript	0.0493113333333333	0	Inf	0.0456641205226462	1
LNC_000940	XLOC_037319	.	transcript	0.125210055555556	0.413481833333333	-1.7234735157635	0.0249850957288726	1
LNC_000948	XLOC_037720	.	transcript	0.0178113333333333	0.146748166666667	-3.04247505589935	0.0242752258723949	0.99629344322651
LNC_000949	XLOC_037726	.	transcript	0	0.1482655	-Inf	0.00473015227928483	0.508737315367379
LNC_000954	XLOC_037879	.	transcript	0	0.0219261666666667	-Inf	0.0362108451515683	1
LNC_000986	XLOC_040138	.	transcript	0.0241887777777778	0.141845666666667	-2.55191229839694	0.0405746668603723	1
LNC_001028	XLOC_042548	.	transcript	0.110515555555556	0.00604583333333333	4.19216443096384	0.0219945091917939	0.958507665677315
LNC_001092	XLOC_046481	.	transcript	0.0636728333333333	0.185572166666667	-1.54323047355543	0.0405955302940679	1
LNC_001103	XLOC_047113	.	transcript	0	0.085289	-Inf	0.00655006525878897	0.598770266004115
LNC_001130	XLOC_048024	.	transcript	0.110297388888889	0	Inf	0.0264577286850756	1
LNC_001160	XLOC_050406	.	transcript	0	0.0888958333333333	-Inf	0.0362075657907803	1
LNC_001195	XLOC_051954	.	transcript	0.00651333333333333	0.0707223333333333	-3.44069790759127	0.0251076155329633	1
LNC_001223	XLOC_052755	.	transcript	0.144743055555556	0.0276513333333333	2.38807317935334	0.0330728521807967	1
LNC_001279	XLOC_055238	.	transcript	0.177871	0.0650288333333333	1.45167986741269	0.0429956443410034	1
LNC_001284	XLOC_055302	.	transcript	0.0442781666666667	0.161558333333333	-1.86738777429641	0.0361187162579231	1
LNC_001311	XLOC_056103	.	transcript	0.0624466111111111	0	Inf	0.0417165217580742	1
LNC_001336	XLOC_056719	.	transcript	0	0.108609	-Inf	0.00872812307016825	0.666323054015489
LNC_001337	XLOC_056821	.	transcript	0.215314111111111	0.533625333333333	-1.30938428568528	0.034208954895104	1
LNC_001361	XLOC_057976	.	transcript	0.688196222222222	1.09155783333333	-0.665496692079569	0.0305501412942893	1
LNC_001396	XLOC_059221	.	transcript	0.0132719444444444	0.102718833333333	-2.95224906423242	0.0238587455564318	0.993310576596232
LNC_001441	XLOC_059905	.	transcript	0.251851833333333	0.0105286666666667	4.58018058053132	0.00671147236638704	0.607140914021018
LNC_001446	XLOC_060228	.	transcript	0.312930944444444	0.0527021666666667	2.56991014817388	0.00972367015089377	0.697592686773244
LNC_001456	XLOC_060693	.	transcript	0	0.0630361666666667	-Inf	0.0357123741564407	1
LNC_001497	XLOC_061464	.	transcript	0.0471800555555556	0.472358166666667	-3.323632178871	0.0122575333393622	0.770443228752644
LNC_001501	XLOC_061811	.	transcript	0.374313222222222	0.0254255	3.87989796032774	0.0265930332163647	1
LNC_001510	XLOC_061944	.	transcript	0.126260222222222	0.425305333333333	-1.75209875108064	0.0494753796442808	1
LNC_001513	XLOC_061961	.	transcript	0.00264738888888889	0.044082	-4.05754763987554	0.0359140088316794	1
LNC_001523	XLOC_062671	.	transcript	0.0556755555555556	0.232786166666667	-2.06388937449241	0.024737114957082	1
LNC_001531	XLOC_062872	.	transcript	0.251804	0.0114366666666667	4.4605626706981	0.0321839924969164	1
LNC_001573	XLOC_064149	.	transcript	0	0.0775213333333333	-Inf	0.000590555457460801	0.150145555813554
LNC_001639	XLOC_066383	.	transcript	0.0284275	0.1275995	-2.16626354113997	0.0328859646438928	1
LNC_001662	XLOC_067183	.	transcript	0.150095722222222	0.260238	-0.793948779771262	0.0402104316337024	1
LNC_001768	XLOC_070690	.	transcript	0.0311586111111111	0.122498	-1.9750553627297	0.0155154816246935	0.853829686292571
LNC_001788	XLOC_071190	.	transcript	0.0121404444444444	0.174993166666667	-3.84940544446004	0.000877680214191909	0.19053681981296
LNC_001793	XLOC_071230	.	transcript	0	0.0910421666666667	-Inf	0.0241831275428704	0.99629344322651
LNC_001819	XLOC_072186	.	transcript	0	0.0302893333333333	-Inf	0.0314900727696442	1
LNC_001850	XLOC_073098	.	transcript	0.145110833333333	0.0289181666666667	2.32710723131121	0.047711146617554	1
LNC_001856	XLOC_073337	.	transcript	0	0.159076	-Inf	0.000123758652376473	0.0506323405499693
LNC_001880	XLOC_073751	.	transcript	0.0361481111111111	0.1633845	-2.17627895658276	0.0375935571480602	1
LNC_001888	XLOC_073932	.	transcript	0	0.0941811666666667	-Inf	0.00765449697543874	0.644318524369067
LNC_001899	XLOC_074031	.	transcript	0.00306566666666667	0.0771065	-4.65257973819364	0.0497045060623557	1
LNC_001918	XLOC_074347	.	transcript	0.0141083888888889	0.157843666666667	-3.48387122146668	0.0255266499742242	1
LNC_001929	XLOC_074411	.	transcript	0.157309666666667	0.0192181666666667	3.03306470630505	0.0384253949698181	1
LNC_001930	XLOC_074420	.	transcript	0.0389630555555556	0.145095166666667	-1.89682073610427	0.0209011758893451	0.944841589537889
LNC_001934	XLOC_074462	.	transcript	0.0134704444444444	0.0894828333333333	-2.73181348586216	0.0485184796777225	1
LNC_001947	XLOC_075140	.	transcript	0.0622622777777778	0	Inf	0.0230227199361185	0.978620342645957
LNC_001951	XLOC_075238	.	transcript	0.0373835555555556	0.175581	-2.23166104050458	0.0413025685137658	1
LNC_001956	XLOC_075467	.	transcript	0.0268736111111111	0.135297	-2.33186775015138	0.0362578436375786	1
LNC_001998	XLOC_076268	.	transcript	0.0729488333333333	0.241129833333333	-1.72485334620507	0.0206988481983039	0.944707347354345
LNC_002111	XLOC_082406	.	transcript	0	0.0922188333333333	-Inf	0.0209485770213988	0.944841589537889
LNC_002179	XLOC_086499	.	transcript	0.0235861666666667	0.169662833333333	-2.84665769069618	0.0492289342626684	1
LNC_002204	XLOC_087121	.	transcript	2.0969705	6.9718325	-1.73323134290687	0.000215074888500954	0.0768671705402579
LNC_002256	XLOC_090537	.	transcript	0.000333	0.0628005	-7.55911005797485	0.0096231440115948	0.694219265173231
LNC_002273	XLOC_090911	.	transcript	0	0.107838333333333	-Inf	0.0128976216043447	0.779532616894621
LNC_002289	XLOC_091599	.	transcript	0.4047335	0.634945666666667	-0.649660876845389	0.0460614377629839	1
LNC_002302	XLOC_092391	.	transcript	0	0.0662676666666667	-Inf	0.00523054570320107	0.531986913206312
LNC_002319	XLOC_092722	.	transcript	0	0.1223455	-Inf	0.0204146527239011	0.944489377008603
LNC_002330	XLOC_093040	.	transcript	0	0.086776	-Inf	0.00179305668656467	0.294492538078185
LNC_002331	XLOC_093040	.	transcript	0	0.146554166666667	-Inf	0.00106074814333451	0.215131950138492
LNC_002344	XLOC_093944	.	transcript	0.0343091111111111	0.130384666666667	-1.92611056374501	0.0447454961756745	1
LNC_002347	XLOC_094047	.	transcript	0.00808588888888889	0.119704666666667	-3.88792920722675	0.017965662112474	0.894209755303762
LNC_002393	XLOC_095114	.	transcript	0.0240632777777778	0.154567166666667	-2.68332881526508	0.0282423818665206	1
LNC_002396	XLOC_095681	.	transcript	0.174824833333333	0.0592895	1.56006159445565	0.0470642281785018	1
LNC_002418	XLOC_096983	.	transcript	0	0.082906	-Inf	0.0203677557557868	0.944489377008603
LNC_002421	XLOC_097106	.	transcript	0.0339965	0.172682833333333	-2.34466653835089	0.00365437053236132	0.446113176884029
LNC_002443	XLOC_098099	.	transcript	0.0911716666666667	0.0130933333333333	2.79975312012537	0.0430468167195596	1
LNC_002444	XLOC_098099	.	transcript	0.193271333333333	0.000712166666666667	8.08419704142014	0.00798074394632278	0.657759590675832
LNC_002459	XLOC_098538	.	transcript	0	0.0836836666666667	-Inf	0.0270406001036174	1
LNC_002487	XLOC_099352	.	transcript	0.00171077777777778	0.1604525	-6.55135008560874	1.5786668562165e-05	0.0115630981625696
LNC_002491	XLOC_099412	.	transcript	0.0430715	0.407956333333333	-3.24360926525168	0.0168874869617302	0.870058792272849
LNC_002499	XLOC_099577	.	transcript	0.0425196111111111	0	Inf	0.0391857577808772	1
LNC_002504	XLOC_099702	.	transcript	0.0107241111111111	0.0644503333333333	-2.58732974805515	0.0160727739439323	0.861516758981107
LNC_002524	XLOC_100065	.	transcript	0.0738868333333333	0.257505166666667	-1.80121217579655	0.0304018607874168	1
LNC_002536	XLOC_100660	.	transcript	0.0314578888888889	0.135418333333333	-2.1059293073186	0.013324363613845	0.786856518353365
LNC_002546	XLOC_101409	.	transcript	0.217295666666667	0.016611	3.70944857161313	0.0348817294255433	1
LNC_002547	XLOC_101409	.	transcript	1.76642461111111	0.741443166666667	1.25242416192477	0.0225895425522934	0.971446592003813
LNC_002551	XLOC_101409	.	transcript	0.00405394444444444	0.201236	-5.63341828997648	6.75336417628315e-05	0.0329191980326867
LNC_002579	XLOC_102324	.	transcript	0	0.129157333333333	-Inf	0.00105135408665057	0.215065844414499
LNC_002585	XLOC_102461	.	transcript	0.109098611111111	0.00962733333333333	3.50235268264381	0.0485774370345584	1
LNC_002624	XLOC_104182	.	transcript	0.00594605555555556	0.0760565	-3.67706670204991	0.0304742441348585	1
LNC_002625	XLOC_104183	.	transcript	0	0.108689666666667	-Inf	0.0125730896337235	0.77593052068264
LNC_002634	XLOC_104825	.	transcript	0.341161166666667	1.1390805	-1.73934436385796	0.0146595507024694	0.829566163583664
LNC_002667	XLOC_107133	.	transcript	0.0262930555555556	0.154735833333333	-2.55705361657684	0.027778502271584	1
LNC_002690	XLOC_108010	.	transcript	0	0.092081	-Inf	0.0359778673633707	1
LNC_002707	XLOC_108985	.	transcript	0.403817388888889	0.0153498333333333	4.71740814010332	0.0189245858428452	0.909431486336729
LNC_002722	XLOC_109464	.	transcript	0.0074575	0.9199595	-6.9467344670412	2.79467955508262e-06	0.00325418936654332
LNC_002723	XLOC_109464	.	transcript	0.130725111111111	0.532274666666667	-2.02563460716596	0.00880735608480084	0.668836217727455
LNC_002762	XLOC_111609	.	transcript	1.38888888888889e-06	0.139333	-16.6142462762617	0.0131904698410106	0.786180792101042
LNC_002765	XLOC_111609	.	transcript	0.0547013888888889	0	Inf	0.0375616879637337	1
LNC_002766	XLOC_111638	.	transcript	0	0.0775125	-Inf	0.020934746671254	0.944841589537889
LNC_002784	XLOC_112659	.	transcript	0.0647454444444445	0.234025333333333	-1.8538141185741	0.0341110332551762	1
LNC_002900	XLOC_118241	.	transcript	0.00523005555555556	0.1399705	-4.74215271707128	0.0246475637638368	0.999785738830777
LNC_002909	XLOC_118850	.	transcript	0.183304277777778	0	Inf	0.0411874285491281	1
LNC_002934	XLOC_120533	.	transcript	0.00232916666666667	0.0449723333333333	-4.27115195603141	0.0371671310879625	1
LNC_002947	XLOC_120938	.	transcript	0.531460555555555	0.144915	1.87475568594056	0.0169424063295133	0.871344311935473
LNC_002963	XLOC_123150	.	transcript	0	0.0900828333333333	-Inf	0.00832293665461352	0.663445347782135
LNC_002966	XLOC_123167	.	transcript	0.00626055555555556	0.108028333333333	-4.10897525115477	0.0186253569215682	0.903662287259356
LNC_002970	XLOC_123373	.	transcript	2.4404265	6.25321333333333	-1.3574644350253	0.0242321163430539	0.99629344322651
LNC_002972	XLOC_123435	.	transcript	0.00238783333333333	0.131591166666667	-5.78421669568454	0.00178903174603148	0.294363783212516
LNC_002974	XLOC_123515	.	transcript	0.182558166666667	0.013137	3.7966484478658	0.0238237054769641	0.993310576596232
LNC_002984	XLOC_124324	.	transcript	0.0159622222222222	0.2528295	-3.98543138696823	0.00692721906945016	0.614302516863083
LNC_003007	XLOC_124841	.	transcript	0.00593855555555556	0.0532163333333333	-3.16368514066779	0.0220203347214611	0.958771285271668
LNC_003023	XLOC_125381	.	transcript	0.0842645	0.0106698333333333	2.98138732167438	0.0344424361222697	1
LNC_003032	XLOC_125937	.	transcript	0	0.0668476666666667	-Inf	0.0357032415097911	1
LNC_003090	XLOC_129456	.	transcript	0.0269762777777778	0.165835	-2.61998532213445	0.00491270007414577	0.517628752011937
LNC_003143	XLOC_131610	.	transcript	0.0165342777777778	0.201845166666667	-3.60971710615632	0.0129312688459609	0.779532616894621
LNC_003157	XLOC_132051	.	transcript	0.108031722222222	0	Inf	0.0203655243251352	0.944489377008603
LNC_003160	XLOC_132288	.	transcript	0.289663777777778	0.0356978333333333	3.02047086984652	0.0117481336355745	0.753548190290294
LNC_003174	XLOC_132936	.	transcript	0.112827666666667	0	Inf	0.0425274043948042	1
LNC_003189	XLOC_132936	.	transcript	0.0579092777777778	0.256939333333333	-2.14956135153951	0.0187095937206847	0.904844967881359
LNC_003192	XLOC_132936	.	transcript	0.0148982222222222	0.138488166666667	-3.21655061636145	0.0254964360819554	1
LNC_003221	XLOC_133842	.	transcript	0.408362	0.0630505	2.69526890641805	0.0289981965291984	1
LNC_003227	XLOC_134017	.	transcript	0	0.0825756666666667	-Inf	0.00867239723889265	0.664343674645987
LNC_003274	XLOC_136130	.	transcript	0.0265135555555556	0.245054833333333	-3.208302543519	0.00954336659798683	0.691209147736965
LNC_003284	XLOC_136282	.	transcript	0	0.0807458333333333	-Inf	0.0270397955508714	1
LNC_003287	XLOC_136291	.	transcript	0.00470005555555556	0.144264	-4.93988971095833	0.00731756379019158	0.628777418395601
LNC_003288	XLOC_136294	.	transcript	0.0253242222222222	0.343816833333333	-3.76305031553616	0.00825315180932532	0.663445347782135
LNC_003300	XLOC_137749	.	transcript	0.0979945	0	Inf	0.0432627386241819	1
LNC_003301	XLOC_137749	.	transcript	0.117206	0	Inf	0.0111030657266031	0.733941735530369
LNC_003313	XLOC_138813	.	transcript	0.0248436666666667	0.351536166666667	-3.82272310280756	0.00297358679290658	0.396005895111055
LNC_003368	XLOC_142556	.	transcript	0.00835816666666667	0.148102333333333	-4.1472640329377	0.0104781334127595	0.716773869007856
LNC_003380	XLOC_142945	.	transcript	0.312597555555556	0	Inf	0.00110725421573478	0.222000803850136
LNC_003416	XLOC_144282	.	transcript	0	0.0929011666666667	-Inf	0.031488553860526	1
LNC_003433	XLOC_145186	.	transcript	0.121498722222222	0	Inf	0.0174432306900703	0.883100015287423
LNC_003435	XLOC_145621	.	transcript	0.0123087222222222	0.0885626666666667	-2.84701766072001	0.0449385535844171	1
LNC_003438	XLOC_145669	.	transcript	0	0.0888561666666667	-Inf	0.0103902622497062	0.716773869007856
LNC_003459	XLOC_146823	.	transcript	0.206693222222222	0.366797333333333	-0.827492068955644	0.0294392297202884	1
LNC_003460	XLOC_146830	.	transcript	0.0119007777777778	0.100647166666667	-3.08017878995057	0.0260104039652823	1
LNC_003523	XLOC_150792	.	transcript	0.0846574444444445	0.213567333333333	-1.33498214950101	0.0398689962038763	1
LNC_003538	XLOC_151725	.	transcript	0.00909988888888889	0.1488905	-4.03225896519094	0.0395250127731244	1
LNC_003563	XLOC_153082	.	transcript	0.00898811111111111	0.192195166666667	-4.41841028614077	0.00405072973517182	0.470273177962748
LNC_003591	XLOC_153931	.	transcript	0.00887388888888889	0.0844573333333333	-3.25058430180765	0.0487525768044486	1
LNC_003599	XLOC_154239	.	transcript	0.00261044444444444	0.11302	-5.43613882854185	0.0284678333406458	1
LNC_003610	XLOC_155179	.	transcript	0.115484	0	Inf	0.0179761396465147	0.894209755303762
LNC_003626	XLOC_156567	.	transcript	0	0.123832	-Inf	0.00595660013926869	0.569823588795632
LNC_003642	XLOC_157293	.	transcript	3.97011127777778	6.88299183333333	-0.793856353133614	0.0368365454828799	1
LNC_003665	XLOC_158444	.	transcript	0	0.0753376666666667	-Inf	0.0417183104546178	1
LNC_003708	XLOC_160653	.	transcript	0	0.067581	-Inf	0.0184017862151416	0.899509828345899
LNC_003716	XLOC_160878	.	transcript	0.114868333333333	0	Inf	0.0279404766722031	1
LNC_003747	XLOC_161435	.	transcript	0	0.103505	-Inf	0.00953156304656709	0.690905198487195
LNC_003760	XLOC_162630	.	transcript	0	0.647714	-Inf	2.08691893430482e-05	0.0139370891329585
LNC_003781	XLOC_163817	.	transcript	0	0.0815326666666667	-Inf	0.0357031754695866	1
LNC_003804	XLOC_165067	.	transcript	0.00681844444444444	0.1988585	-4.8661557784726	0.000237564878163481	0.0820411789323124
LNC_003822	XLOC_165567	.	transcript	0.00759066666666667	0.0951578333333333	-3.6480239190208	0.0426727550841759	1
LNC_003823	XLOC_165579	.	transcript	0.146235111111111	0.0180055	3.02178017674387	0.0309782713208718	1
LNC_003880	XLOC_170300	.	transcript	0.0132055	0.107833666666667	-3.02959683870348	0.0161063083594816	0.861516758981107
LNC_003896	XLOC_170825	.	transcript	0.0774692222222222	0.260106666666667	-1.74740821631909	0.0324535540489361	1
LNC_003904	XLOC_170984	.	transcript	0	0.0904918333333333	-Inf	0.0280350025511053	1
LNC_003912	XLOC_171532	.	transcript	0.0264318888888889	0.112279833333333	-2.08674739507556	0.0229192289511178	0.977498619894467
LNC_003971	XLOC_174612	.	transcript	0.00666211111111111	0.107458166666667	-4.01165190389035	0.0200841114603639	0.937860886060439
