# Supplementary material for: Analysis of lncRNA Expression in Patients With Eosinophilic and Neutrophilic Asthma Focusing on LNC_000127
Source: Front Genet. 2019 Mar 19;10:141. doi: 10.3389/fgene.2019.00141 (PMC6433975; doi:10.3389/fgene.2019.00141)
Supplement: Supplementary Text 1 — Text that presents detailed information on data analysis. [file Data_Sheet_1.zip › Supplementary Table 6.lncRNA_Eos_vs_Control.DE_ALL.xls]

transcript_id	gene_id	gene_name	feature_id	Eos_FPKM	Control_FPKM	log2(foldchange)	pvalue	qvalue
ENST00000362348	ENSG00000199218	RN7SKP184	transcript	0.0965715	0	Inf	0.03989264593007	1
ENST00000363673	ENSG00000260682	RN7SKP176	transcript	1.32080825	0.169787166666667	2.95962171444639	0.00911517848622222	0.660196240838224
ENST00000365188	ENSG00000202058	RN7SKP80	transcript	34.07872575	12.1079733333333	1.49291398935638	0.0194396188218449	0.918628189122823
ENST00000370520.3	ENSG00000167046.4	RP11-93B14.6	transcript	0.06924075	0.186444166666667	-1.42905040294951	0.0381005939968746	1
ENST00000400593.6	ENSG00000100181.21	TPTEP1	transcript	1.581867	0.438416166666667	1.8512554021872	0.0136400111443967	0.784581388340617
ENST00000416330.1	ENSG00000229807.9	XIST	transcript	0.164797916666667	0	Inf	0.0246305855589896	1
ENST00000417932.1	ENSG00000226004.1	RP11-10J5.1	transcript	0.0111205833333333	0.1524235	-3.77678097636518	0.0138806301275459	0.790965682123275
ENST00000418839.2	ENSG00000223387.6	RP11-408H1.3	transcript	0.0248269166666667	0.313085666666667	-3.65658045726763	0.0140610622166987	0.793227314181155
ENST00000420219.5	ENSG00000238121.5	LINC00426	transcript	0.698978833333333	0.316748	1.14191325820317	0.0288066514822501	1
ENST00000423924.1	ENSG00000224848.1	RP11-535M15.1	transcript	0.07668	0	Inf	0.0270386016988412	1
ENST00000424044.1	ENSG00000198468.7	FLVCR1-AS1	transcript	0.000153666666666667	0.0734365	-8.90054924106344	0.0392194918421956	1
ENST00000426083.5	ENSG00000231312.6	AC007246.3	transcript	0.0110778333333333	0.0406828333333333	-1.87674442004549	0.0332287064001862	1
ENST00000426275.1	ENSG00000234998.1	RP11-439A17.10	transcript	0.149929416666667	0.676870166666667	-2.17459565810936	0.0245467420659708	1
ENST00000432359.1	ENSG00000235806.1	RP4-646N3.1	transcript	0	0.0198918333333333	-Inf	0.043480505416307	1
ENST00000433079.5	ENSG00000231721.6	LINC-PINT	transcript	1.06193083333333	0.468606166666667	1.18024195752805	0.037757101109525	1
ENST00000433378.1	ENSG00000224388.1	BACE2-IT1	transcript	0.71022275	0.0567711666666667	3.64504127890001	0.0108741048129148	0.711371201366784
ENST00000436506.1	ENSG00000227403.1	AC009299.3	transcript	0.180125833333333	0.0096485	4.22255662283319	0.0167644254343929	0.865621910221
ENST00000437681.1	ENSG00000242125.3	SNHG3	transcript	22.6098923333333	8.99229316666667	1.33019314592682	0.0461053215886886	1
ENST00000439955.1	ENSG00000236255.1	AC009404.2	transcript	0.110489583333333	0.02097	2.39751159599513	0.0191474186087077	0.912138704432964
ENST00000441377.2	ENSG00000278419.1	RP11-298E9.7	transcript	0.0188075833333333	0.132522833333333	-2.81685456579007	0.018429022189244	0.902813344303173
ENST00000442637.1	ENSG00000225377.5	NRSN2-AS1	transcript	0.189843583333333	0.0192658333333333	3.30069474157831	0.0360402685953597	1
ENST00000442815.1	ENSG00000237989.1	AP001046.5	transcript	0.04663375	0.151267	-1.69765093529139	0.00859138095032036	0.640827652734093
ENST00000444362.2	ENSG00000224870.6	RP4-758J18.2	transcript	0.0331818333333333	0.2548255	-2.94104414899528	0.0346042122419057	1
ENST00000447058.2	ENSG00000228113.7	AC003991.3	transcript	0.0582499166666667	0	Inf	0.0347877848702764	1
ENST00000450713.1	ENSG00000238287.1	RP11-656D10.3	transcript	0.0776415833333333	0	Inf	0.0132716971057546	0.777173397534358
ENST00000451766.2	ENSG00000238005.2	RP11-443B7.1	transcript	0.417153	0.0458445	3.18575605265886	0.0130411443050729	0.768897764471169
ENST00000451940.6	ENSG00000223482.7	NUTM2A-AS1	transcript	0.00173883333333333	0.624441333333333	-8.48830256847029	0.000305170157783215	0.105790380078857
ENST00000452864.1	ENSG00000235703.5	LINC00894	transcript	0	0.0674165	-Inf	0.0192074203436454	0.912556699574732
ENST00000453010.1	ENSG00000231528.2	FAM225A	transcript	0.04799825	0.209859	-2.12836662414932	0.0243999088062291	1
ENST00000454043.1	ENSG00000236790.5	LINC00299	transcript	0.146084666666667	0.0056765	4.6856592766574	0.00589935489296287	0.539176346337798
ENST00000454622.2	ENSG00000227757.3	AP000282.2	transcript	0.295158	0.0621923333333333	2.24667879494456	0.0356786022003994	1
ENST00000456532.1	ENSG00000231566.1	RP5-1158E12.3	transcript	0.108317333333333	0	Inf	0.0186829353716079	0.908524895674263
ENST00000458683.1	ENSG00000236030.1	LINC01036	transcript	0.0754723333333333	0	Inf	0.0171321883699244	0.872213020008251
ENST00000459985.1	ENSG00000273066.5	RP11-216L13.19	transcript	0.00516408333333333	0.0753426666666667	-3.86688290985275	0.036229941312776	1
ENST00000460609	ENSG00000240014	RN7SL254P	transcript	0.114902166666667	0	Inf	0.0122446200494042	0.75119961856175
ENST00000467069.6	ENSG00000206573.8	THUMPD3-AS1	transcript	0	0.0837138333333333	-Inf	0.036276314324577	1
ENST00000467342.1	ENSG00000240057.5	RP11-572M11.4	transcript	0	0.047526	-Inf	0.0354777906241241	1
ENST00000477249.6	ENSG00000175061.17	LRRC75A-AS1	transcript	0.304470916666667	0	Inf	0.0487450711706389	1
ENST00000487238.5	ENSG00000243176.5	RP11-550I24.2	transcript	0	0.0968786666666667	-Inf	0.0420079107682529	1
ENST00000493781	ENSG00000244218	RN7SL81P	transcript	0.226958333333333	0.020495	3.46908356625923	0.02106380977532	0.953032390068896
ENST00000499624.3	ENSG00000244879.4	GABPB1-AS1	transcript	0.0583695	0.00423266666666667	3.78557592766221	0.0258842220167753	1
ENST00000504301.5	ENSG00000250696.5	RP11-704M14.1	transcript	1.45077358333333	0.406310166666667	1.83616901193776	0.0137125939054861	0.78726064568001
ENST00000504578.2	ENSG00000251513.2	CTD-2215E18.1	transcript	0.349931916666667	0.870690166666667	-1.31508517381186	0.0423657288414896	1
ENST00000505646.1	ENSG00000250696.5	RP11-704M14.1	transcript	0.254523583333333	0.0353525	2.8479151920662	0.0168522923734732	0.86720082426102
ENST00000508517.1	ENSG00000249249.1	AC010226.4	transcript	0.0753245833333333	0.304054166666667	-2.01313566739994	0.0368845480650038	1
ENST00000513235.1	ENSG00000250240.5	CTD-2154I11.2	transcript	0.0776385833333333	0	Inf	0.0311457929427677	1
ENST00000515519.5	ENSG00000250072.5	CTC-529P8.1	transcript	0.066263	0	Inf	0.0244392562641945	1
ENST00000518098.1	ENSG00000253641.5	LINCR-0001	transcript	0.115309583333333	0	Inf	0.022867345264273	0.987132430431367
ENST00000520819.5	ENSG00000247134.6	RP11-11N9.4	transcript	0.132936416666667	0.0103266666666667	3.68628982281887	0.0486712763116656	1
ENST00000524619.1	ENSG00000246889.2	AP000487.5	transcript	0.27558225	0.0274158333333333	3.32940173671023	0.0304716317005986	1
ENST00000545339.5	ENSG00000215039.6	CD27-AS1	transcript	0.0636600833333333	0.000377	7.39968071179543	0.0495586884741679	1
ENST00000545629.5	ENSG00000250132.6	RP11-359B12.2	transcript	0.0929465	0.013547	2.77842713960272	0.0466272170403336	1
ENST00000558388.6	ENSG00000259772.6	RP11-16E12.2	transcript	0.919075583333333	0.187173166666667	2.29580988783483	0.00777410154305291	0.617205220845962
ENST00000558945.5	ENSG00000247556.6	OIP5-AS1	transcript	0.694143416666667	0.265065333333333	1.38888576904605	0.0159882699931334	0.852249259645519
ENST00000559853.5	ENSG00000259772.6	RP11-16E12.2	transcript	0.209860166666667	0.0137193333333333	3.93514607309516	0.00748287754136152	0.611180173286115
ENST00000560068.1	ENSG00000259583.2	RP11-66B24.4	transcript	0.098428	0.0187728333333333	2.39042237145577	0.0166820077507866	0.863888798198747
ENST00000561275.5	ENSG00000247556.6	OIP5-AS1	transcript	0.406496583333333	0.0990871666666667	2.03647310315923	0.0411205508454925	1
ENST00000562942.1	ENSG00000273036.2	FAM95C	transcript	0.10024775	0.0100186666666667	3.32280743114382	0.0294494529473688	1
ENST00000566942.1	ENSG00000259834.1	RP11-284N8.3	transcript	0.757491166666667	0.225536166666667	1.74787026437451	0.0484219982337919	1
ENST00000567428.2	ENSG00000272904.1	RP11-392E22.11	transcript	0.0781751666666667	0	Inf	0.0126104464348757	0.757502511539411
ENST00000568824.1	ENSG00000261697.5	RP11-178L8.5	transcript	0.00363891666666667	0.0690316666666667	-4.24567739831939	0.0372278477022398	1
ENST00000572165.3	ENSG00000279242.1	RP11-195O1.5	transcript	0.78165175	0.0970566666666667	3.00962676760805	0.0169687056956139	0.871692358372427
ENST00000572343.1	ENSG00000262898.1	AC139099.4	transcript	0.0960594166666667	0.0107296666666667	3.16232179036238	0.0470946353877409	1
ENST00000574842.1	ENSG00000262412.1	RP11-85G18.6	transcript	0.0900748333333333	0.006861	3.71463330563326	0.0164399947656575	0.859991582184705
ENST00000576489.5	ENSG00000186594.12	MIR22HG	transcript	0.0196760833333333	0.176447	-3.16471992574335	0.0241237494862473	1
ENST00000582320.2	ENSG00000264066.4	RP11-20B24.2	transcript	1.545005	0.534641	1.53096912418624	0.00885033716028297	0.649930832949225
ENST00000583122.1	ENSG00000264695.1	RP11-178F10.2	transcript	0.5979475	0.101076	2.56457834380462	0.0326935846575519	1
ENST00000585492.1	ENSG00000267149.2	CTC-550B14.6	transcript	0.0135850833333333	0.0972803333333333	-2.84012475688151	0.00854836109836616	0.638867557418198
ENST00000587692.5	ENSG00000203875.10	SNHG5	transcript	0	0.224394666666667	-Inf	0.000369414513896129	0.120550765697083
ENST00000588925.5	ENSG00000267787.5	RP11-35G9.5	transcript	0.828781583333333	1.61298933333333	-0.960673048185993	0.0449960926410973	1
ENST00000589740.1	ENSG00000267416.1	CTD-2319I12.2	transcript	0.371072666666667	0.0284991666666667	3.7027100958554	0.0248124951787603	1
ENST00000602568.1	ENSG00000270116.1	AP001429.1	transcript	0.391889416666667	0.0664976666666667	2.55907098820294	0.0358257411060221	1
ENST00000602747.1	ENSG00000269887.1	RP11-477H21.2	transcript	0.506621166666667	0.177417166666667	1.51376174441694	0.0430648187414516	1
ENST00000602895.5	ENSG00000225470.6	JPX	transcript	0	0.0663695	-Inf	0.0243488351061093	1
ENST00000602946.1	ENSG00000269968.1	RP5-940J5.9	transcript	0.164586333333333	0	Inf	0.0210145025810168	0.953032390068896
ENST00000609422.1	ENSG00000273302.1	RP11-493E12.2	transcript	0.101451666666667	0.0082485	3.62051696860374	0.0480099666068215	1
ENST00000610476	ENSG00000276568	Metazoa_SRP	transcript	0.93447925	0.068183	3.77667864598669	0.00129994955951194	0.245945073630452
ENST00000618947.1	ENSG00000170919.15	TPT1-AS1	transcript	0.0229216666666667	0.325778166666667	-3.82910606568634	0.0093479430485546	0.667397522604598
ENST00000619959	ENSG00000278590	RN7SL113P	transcript	0.281869416666667	0.009059	4.95953133757553	0.0373829311547045	1
ENST00000621103.4	ENSG00000233006.6	AC034220.3	transcript	0.0746535	0.0220163333333333	1.76163568208559	0.0297541832650682	1
ENST00000623301.1	ENSG00000226791.6	AC109826.1	transcript	0.110707833333333	0.005898	4.23038767360771	0.0305097746132417	1
ENST00000623910.3	ENSG00000203875.10	SNHG5	transcript	0.183744666666667	0	Inf	0.0402782362608623	1
ENST00000624251.1	ENSG00000279693.1	RP11-71L14.3	transcript	1.78209141666667	0.288201833333333	2.62841992722563	0.00103349624529053	0.217789550994229
ENST00000626362.2	ENSG00000281106.2	LINC00282	transcript	0	0.0678095	-Inf	0.0115080203977239	0.730409470736039
ENST00000628773.1	ENSG00000181123.8	RP4-539M6.14	transcript	0	0.0388385	-Inf	0.0172154977045034	0.872213020008251
LNC_000011	XLOC_000169	.	transcript	0.4846655	4.0515135	-3.06339965201812	0.00536305919294901	0.518875812248615
LNC_000016	XLOC_000169	.	transcript	1.85458933333333	0	Inf	0.00372540184232428	0.43213234013934
LNC_000019	XLOC_000169	.	transcript	1.76520916666667	0.283674	2.63753331202392	0.0324551040929982	1
LNC_000032	XLOC_000458	.	transcript	2.48845208333333	0	Inf	0.000782130444499678	0.189431993657822
LNC_000034	XLOC_000458	.	transcript	1.426728	0.214175	2.73584832337604	0.026866243012274	1
LNC_000043	XLOC_000460	.	transcript	1.02346166666667	0	Inf	0.0341236174776768	1
LNC_000124	XLOC_003275	.	transcript	0.00431116666666667	0.164903666666667	-5.25740133035667	0.00215495944596055	0.327297979396934
LNC_000126	XLOC_003333	.	transcript	0.0226585	0.243871	-3.42799394722379	0.0251305098264856	1
LNC_000127	XLOC_003333	.	transcript	0.50013325	3.06373333333333	-2.61490630386676	0.000889969065071957	0.203605643161613
LNC_000185	XLOC_005102	.	transcript	0.0273893333333333	0.122662833333333	-2.16301212479284	0.0339430263595106	1
LNC_000188	XLOC_005142	.	transcript	0	0.0853866666666667	-Inf	0.0209619481628044	0.953032390068896
LNC_000215	XLOC_005598	.	transcript	0.00446941666666667	0.0650008333333333	-3.86229976104221	0.0334409006409352	1
LNC_000272	XLOC_008473	.	transcript	0.1355655	0	Inf	0.0473803823032571	1
LNC_000344	XLOC_011239	.	transcript	0.100033583333333	0.00518983333333333	4.26865240500228	0.00731231347380663	0.603216050189362
LNC_000398	XLOC_013664	.	transcript	0	0.0625361666666667	-Inf	0.00102436492999791	0.216388536359217
LNC_000410	XLOC_014088	.	transcript	0.0717500833333333	0	Inf	0.0443771425753585	1
LNC_000412	XLOC_014229	.	transcript	0	0.1523785	-Inf	0.0159625878427482	0.852249259645519
LNC_000496	XLOC_017759	.	transcript	0	0.034859	-Inf	0.0124559232507232	0.752054792851692
LNC_000545	XLOC_020089	.	transcript	0.08449525	0	Inf	0.023475647701306	1
LNC_000572	XLOC_021691	.	transcript	0.1162615	0.0163445	2.83049627844888	0.0221659795758803	0.973513102020951
LNC_000615	XLOC_023414	.	transcript	0	0.0695728333333333	-Inf	0.0137634413368964	0.789182171353293
LNC_000654	XLOC_024593	.	transcript	0	0.342475	-Inf	0.00134815032501932	0.251042966855882
LNC_000683	XLOC_026032	.	transcript	0	0.114332333333333	-Inf	0.00839401173077871	0.638867557418198
LNC_000690	XLOC_026172	.	transcript	0.01215875	0.143441	-3.56039062819745	0.00959143349554152	0.675827732531078
LNC_000705	XLOC_026610	.	transcript	0	0.090177	-Inf	0.0111039392568409	0.717852977573623
LNC_000727	XLOC_027861	.	transcript	0.0567135833333333	0	Inf	0.00758945441563705	0.61442720299328
LNC_000783	XLOC_030108	.	transcript	0	0.0441198333333333	-Inf	0.00796920595314813	0.626127275687439
LNC_000792	XLOC_030199	.	transcript	0.010198	0.100803	-3.30518042735955	0.0371359089466143	1
LNC_000803	XLOC_030459	.	transcript	0.222933166666667	0	Inf	0.0225467559195909	0.980802206257187
LNC_000811	XLOC_031351	.	transcript	0	0.0927735	-Inf	0.0202848979679114	0.935360712163419
LNC_000815	XLOC_031503	.	transcript	0.013279	0.1082695	-3.0274084755338	0.0162974275497738	0.857296721991525
LNC_000848	XLOC_033692	.	transcript	0.02840425	0.1697435	-2.57917761534831	0.0285304496999981	1
LNC_000876	XLOC_034404	.	transcript	0.229380416666667	0.0943523333333333	1.28161212541642	0.045607626602621	1
LNC_000879	XLOC_034744	.	transcript	0.180625083333333	0.0214358333333333	3.07490184405838	0.0286482621133981	1
LNC_000937	XLOC_036687	.	transcript	0.0615599166666667	0	Inf	0.0163124666309725	0.857296721991525
LNC_000940	XLOC_037319	.	transcript	0.0961734166666667	0.413481833333333	-2.10411386650201	0.0330512527747927	1
LNC_000948	XLOC_037720	.	transcript	0.0129969166666667	0.146748166666667	-3.49710116966409	0.03847276609552	1
LNC_000949	XLOC_037726	.	transcript	0	0.1482655	-Inf	0.019646440960733	0.923593351056936
LNC_001028	XLOC_042548	.	transcript	0.0979168333333333	0.00604583333333333	4.01754378792202	0.0119844886679924	0.74121716767575
LNC_001103	XLOC_047113	.	transcript	0	0.085289	-Inf	0.0331822821836945	1
LNC_001130	XLOC_048024	.	transcript	0.113008416666667	0	Inf	0.042676457823948	1
LNC_001181	XLOC_051049	.	transcript	0.03752325	0	Inf	0.0375988560197631	1
LNC_001256	XLOC_054229	.	transcript	0	0.0617075	-Inf	0.0479271362412392	1
LNC_001267	XLOC_054914	.	transcript	1.26666666666667e-05	0.0493848333333333	-11.928815407941	0.00080790507757369	0.19309994387008
LNC_001336	XLOC_056719	.	transcript	0	0.108609	-Inf	0.0366086356285234	1
LNC_001365	XLOC_058135	.	transcript	0.0526908333333333	0.29529	-2.48650859842346	0.0322699066385986	1
LNC_001379	XLOC_058719	.	transcript	0.100526	0	Inf	0.0259598150662822	1
LNC_001441	XLOC_059905	.	transcript	0.353507083333333	0.0105286666666667	5.06934447058649	0.00178251383502538	0.300248029957263
LNC_001446	XLOC_060228	.	transcript	0.365463666666667	0.0527021666666667	2.79379380517399	0.00451388136041444	0.478226292439393
LNC_001497	XLOC_061464	.	transcript	0.0707700833333333	0.472358166666667	-2.73866967814985	0.040925048657235	1
LNC_001501	XLOC_061811	.	transcript	0.508656	0.0254255	4.32234225241409	0.0123226291409642	0.752054792851692
LNC_001522	XLOC_062665	.	transcript	0.01033325	0.1055625	-3.35273143782001	0.0382110553447203	1
LNC_001542	XLOC_063217	.	transcript	0.0914515	0.00342183333333333	4.74016543590531	0.0443139426601132	1
LNC_001573	XLOC_064149	.	transcript	0	0.0775213333333333	-Inf	0.00468470000763242	0.488917478609882
LNC_001609	XLOC_065194	.	transcript	0.122419583333333	0.0137071666666667	3.15883206745841	0.0248397442473108	1
LNC_001788	XLOC_071190	.	transcript	0.01660025	0.174993166666667	-3.39802171329519	0.00730038775620487	0.602794325868352
LNC_001829	XLOC_072659	.	transcript	0.0632574166666667	0.1852315	-1.55002291575201	0.0396960686477367	1
LNC_001850	XLOC_073098	.	transcript	0.150214083333333	0.0289181666666667	2.37697208183341	0.0364547547050108	1
LNC_001856	XLOC_073337	.	transcript	0	0.159076	-Inf	0.00156378101371907	0.276298643535707
LNC_001873	XLOC_073570	.	transcript	0.0555220833333333	0.209998666666667	-1.91924656016978	0.0452837286940628	1
LNC_001888	XLOC_073932	.	transcript	0	0.0941811666666667	-Inf	0.0261952624736235	1
LNC_001918	XLOC_074347	.	transcript	0	0.157843666666667	-Inf	0.00715698412497094	0.599077821799727
LNC_001929	XLOC_074411	.	transcript	0.173486166666667	0.0192181666666667	3.17427800998962	0.024495232962714	1
LNC_001930	XLOC_074420	.	transcript	0.0288525	0.145095166666667	-2.33023122644378	0.0164140775213469	0.859255671974832
LNC_001946	XLOC_075034	.	transcript	0.0206679166666667	0.133579	-2.69222834202755	0.0273633601178498	1
LNC_001956	XLOC_075467	.	transcript	0.0148519166666667	0.135297	-3.18740881960256	0.0491746683634122	1
LNC_001998	XLOC_076268	.	transcript	0.0671695	0.241129833333333	-1.8439319618512	0.0410906755764069	1
LNC_002073	XLOC_079755	.	transcript	0	0.097259	-Inf	0.0215607871958271	0.95714323999438
LNC_002148	XLOC_084144	.	transcript	0.00993325	8.557044	-9.75063097189217	2.49980001216576e-06	0.00441578315787807
LNC_002204	XLOC_087121	.	transcript	2.0155595	6.9718325	-1.79035753611031	0.000707560310751856	0.181999796197908
LNC_002256	XLOC_090537	.	transcript	0	0.0628005	-Inf	0.0212470734752055	0.953985782621729
LNC_002265	XLOC_090637	.	transcript	0.25422675	0.0321726666666667	2.98220841476945	0.0315995914980742	1
LNC_002273	XLOC_090911	.	transcript	0	0.107838333333333	-Inf	0.0466594907399734	1
LNC_002289	XLOC_091599	.	transcript	0.343281916666667	0.634945666666667	-0.887239282097797	0.0468906800807958	1
LNC_002302	XLOC_092391	.	transcript	0	0.0662676666666667	-Inf	0.0264175507649023	1
LNC_002330	XLOC_093040	.	transcript	0	0.086776	-Inf	0.010002697106302	0.686963567426428
LNC_002331	XLOC_093040	.	transcript	0	0.146554166666667	-Inf	0.00760474735306208	0.61442720299328
LNC_002347	XLOC_094047	.	transcript	0	0.119704666666667	-Inf	0.00982745072323239	0.681357413692811
LNC_002396	XLOC_095681	.	transcript	0.18937875	0.0592895	1.67542592116039	0.0350891107030064	1
LNC_002399	XLOC_095793	.	transcript	0.0698936666666667	0.249631	-1.83656346544623	0.0402181556533623	1
LNC_002421	XLOC_097106	.	transcript	0.0405080833333333	0.172682833333333	-2.09184293977219	0.015360943777176	0.838382737185647
LNC_002444	XLOC_098099	.	transcript	0.176802666666667	0.000712166666666667	7.9557094081483	0.0223216005172438	0.976526706675001
LNC_002487	XLOC_099352	.	transcript	0.00249283333333333	0.1604525	-6.00821602823085	0.00049408544042616	0.145000761446552
LNC_002499	XLOC_099577	.	transcript	0.0337785833333333	0	Inf	0.0385374034328379	1
LNC_002519	XLOC_099932	.	transcript	0.0100279166666667	0.0735941666666667	-2.87556950536955	0.0472117987114614	1
LNC_002524	XLOC_100065	.	transcript	0.05697375	0.257505166666667	-2.17623210696017	0.0389507808457777	1
LNC_002536	XLOC_100660	.	transcript	0.010447	0.135418333333333	-3.69626245131276	0.00392916802928671	0.44233268503059
LNC_002545	XLOC_100951	.	transcript	0	0.0554061666666667	-Inf	0.034789881025048	1
LNC_002551	XLOC_101409	.	transcript	0.002677	0.201236	-6.23212746913815	0.00142100741617824	0.260964101811231
LNC_002554	XLOC_101409	.	transcript	0.242653833333333	0	Inf	0.0492543529861978	1
LNC_002579	XLOC_102324	.	transcript	0	0.129157333333333	-Inf	0.0071782646465653	0.599233351584829
LNC_002585	XLOC_102461	.	transcript	0.132918	0.00962733333333333	3.7872564374736	0.024491420686033	1
LNC_002624	XLOC_104182	.	transcript	0	0.0760565	-Inf	0.0455521736053882	1
LNC_002625	XLOC_104183	.	transcript	0	0.108689666666667	-Inf	0.0399816369922128	1
LNC_002634	XLOC_104825	.	transcript	0.255824	1.1390805	-2.15464618601176	0.021055796241735	0.953032390068896
LNC_002667	XLOC_107133	.	transcript	0.02006925	0.154735833333333	-2.94674872271487	0.0317783539853216	1
LNC_002722	XLOC_109464	.	transcript	0.0100838333333333	0.9199595	-6.51145426622481	0.000215599209634561	0.0833268009151446
LNC_002723	XLOC_109464	.	transcript	0.105910583333333	0.532274666666667	-2.32932414277506	0.00688687659271263	0.585126816214335
LNC_002728	XLOC_109464	.	transcript	0.176682083333333	0	Inf	0.0484056788869714	1
LNC_002738	XLOC_109803	.	transcript	0.0108345833333333	0.235164	-4.43995164486151	0.0369065807725041	1
LNC_002762	XLOC_111609	.	transcript	0	0.139333	-Inf	0.0243480872370501	1
LNC_002784	XLOC_112659	.	transcript	0.0455160833333333	0.234025333333333	-2.36221638661537	0.0396386967585408	1
LNC_002900	XLOC_118241	.	transcript	0	0.1399705	-Inf	0.0134231319556767	0.778738833606986
LNC_002947	XLOC_120938	.	transcript	0.482593	0.144915	1.73560005497023	0.0490749257947074	1
LNC_002963	XLOC_123150	.	transcript	0	0.0900828333333333	-Inf	0.0400712500076755	1
LNC_002966	XLOC_123167	.	transcript	0	0.108028333333333	-Inf	0.0345846725583766	1
LNC_002972	XLOC_123435	.	transcript	0	0.131591166666667	-Inf	0.0051789789896884	0.511093079593602
LNC_002974	XLOC_123515	.	transcript	0.210056916666667	0.013137	3.99907253033101	0.0109550758698976	0.713330708169201
LNC_002984	XLOC_124324	.	transcript	0.0239433333333333	0.2528295	-3.40046888624707	0.0369460526382792	1
LNC_003090	XLOC_129456	.	transcript	0	0.165835	-Inf	2.67379639225077e-05	0.0213024173093137
LNC_003095	XLOC_129499	.	transcript	0.12394325	0.354818833333333	-1.51740288428996	0.0334118606871331	1
LNC_003143	XLOC_131610	.	transcript	0.00337883333333333	0.201845166666667	-5.90058004171127	0.00493494302672751	0.501921836956916
LNC_003157	XLOC_132051	.	transcript	0.119981166666667	0	Inf	0.0332901410456872	1
LNC_003160	XLOC_132288	.	transcript	0.316091083333333	0.0356978333333333	3.14643192040141	0.00891964914607405	0.652065929567022
LNC_003174	XLOC_132936	.	transcript	0.1435585	0	Inf	0.0308007994688632	1
LNC_003189	XLOC_132936	.	transcript	0.0534959166666667	0.256939333333333	-2.263927080669	0.0373790933387842	1
LNC_003196	XLOC_132936	.	transcript	0.00243833333333333	0.189931	-6.28343622343756	0.00508368917645925	0.508581805634206
LNC_003200	XLOC_133017	.	transcript	0	0.143459333333333	-Inf	0.0252653153154023	1
LNC_003207	XLOC_133360	.	transcript	0.00664408333333333	0.098734	-3.89340490260637	0.0306141670637359	1
LNC_003220	XLOC_133839	.	transcript	0.203496166666667	0.0522688333333333	1.9609787550715	0.044873791943286	1
LNC_003221	XLOC_133842	.	transcript	0.460297666666667	0.0630505	2.8679874127931	0.0269142206406616	1
LNC_003227	XLOC_134017	.	transcript	0	0.0825756666666667	-Inf	0.0365283080588893	1
LNC_003262	XLOC_135885	.	transcript	0.0452891666666667	0.196924166666667	-2.12040227186079	0.0411477345884647	1
LNC_003274	XLOC_136130	.	transcript	0.0167958333333333	0.245054833333333	-3.8669293195227	0.00917616015091552	0.662499797859223
LNC_003287	XLOC_136291	.	transcript	0	0.144264	-Inf	0.0111478834079669	0.7185993687215
LNC_003288	XLOC_136294	.	transcript	0.03126375	0.343816833333333	-3.45907744005764	0.0433029194220523	1
LNC_003301	XLOC_137749	.	transcript	0.140436916666667	0	Inf	0.0081265718783396	0.633558704592441
LNC_003313	XLOC_138813	.	transcript	0.0261083333333333	0.351536166666667	-3.75109085497998	0.0109427089258758	0.713330708169201
LNC_003368	XLOC_142556	.	transcript	0	0.148102333333333	-Inf	0.00608871173785181	0.547789193234963
LNC_003378	XLOC_142856	.	transcript	0.116668	0	Inf	0.019707866022019	0.924569695996837
LNC_003380	XLOC_142945	.	transcript	0.37726025	0	Inf	0.00151832277244046	0.27092665187997
LNC_003433	XLOC_145186	.	transcript	0.160451	0	Inf	0.00729940476473035	0.602794325868352
LNC_003438	XLOC_145669	.	transcript	0	0.0888561666666667	-Inf	0.048229648734903	1
LNC_003523	XLOC_150792	.	transcript	0.04355075	0.213567333333333	-2.29392152405306	0.00646018350103299	0.566466300985067
LNC_003563	XLOC_153082	.	transcript	0.0134821666666667	0.192195166666667	-3.83344778541962	0.0185069814733797	0.905167793387029
LNC_003592	XLOC_153933	.	transcript	0.20071275	0.0358025	2.48700002887468	0.0307143449720394	1
LNC_003598	XLOC_154221	.	transcript	0	0.0935596666666667	-Inf	0.0318453228186775	1
LNC_003610	XLOC_155179	.	transcript	0.103607416666667	0	Inf	0.0192645711464749	0.913238152785904
LNC_003622	XLOC_156220	.	transcript	0.00379658333333333	0.0728098333333333	-4.26135972663563	0.0491798160378394	1
LNC_003626	XLOC_156567	.	transcript	0	0.123832	-Inf	0.0286598416902003	1
LNC_003716	XLOC_160878	.	transcript	0.155619166666667	0	Inf	0.00759900901715357	0.61442720299328
LNC_003747	XLOC_161435	.	transcript	0	0.103505	-Inf	0.0462900454966282	1
LNC_003760	XLOC_162630	.	transcript	0	0.647714	-Inf	0.000478288160606489	0.141500072270633
LNC_003804	XLOC_165067	.	transcript	0	0.1988585	-Inf	0.0007093633675096	0.181999796197908
LNC_003823	XLOC_165579	.	transcript	0.15870475	0.0180055	3.13983574056236	0.0493045543312319	1
LNC_003871	XLOC_169911	.	transcript	0	0.0879038333333333	-Inf	0.0213502214493782	0.954386850969754
LNC_003880	XLOC_170300	.	transcript	0.01107175	0.107833666666667	-3.28385249360573	0.0369003943383769	1
LNC_003895	XLOC_170824	.	transcript	0.108660833333333	0	Inf	0.0476006940739767	1
LNC_003896	XLOC_170825	.	transcript	0.0514244166666667	0.260106666666667	-2.33857794803378	0.0344107303012351	1
LNC_003897	XLOC_170828	.	transcript	0.00583383333333333	0.113679833333333	-4.28438836382664	0.0367967528324116	1
LNC_003912	XLOC_171532	.	transcript	0.00244658333333333	0.112279833333333	-5.52018659382635	0.00312060014169453	0.401495867504139
LNC_003963	XLOC_173905	.	transcript	0.941777	0.2429825	1.95453307739001	0.0395512618282283	1
