# Supplementary material for: Analysis of lncRNA Expression in Patients With Eosinophilic and Neutrophilic Asthma Focusing on LNC_000127
Source: Front Genet. 2019 Mar 19;10:141. doi: 10.3389/fgene.2019.00141 (PMC6433975; doi:10.3389/fgene.2019.00141)
Supplement: Supplementary Text 1 — Text that presents detailed information on data analysis. [file Data_Sheet_1.zip › Supplementary Table 7.lncRNA_Neu_vs_Control.DE_ALL.xls]

transcript_id	gene_id	gene_name	feature_id	Neu_FPKM	Control_FPKM	log2(foldchange)	pvalue	qvalue
ENST00000362348	ENSG00000199218	RN7SKP184	transcript	0.0977101666666667	0	Inf	0.0411297260026296	1
ENST00000396880.3	ENSG00000236447.2	ATG10-IT1	transcript	0.154022333333333	0.0128616666666667	3.58199004762141	0.0212083520858346	0.849315951585508
ENST00000411526.5	ENSG00000214106.7	PAXIP1-AS2	transcript	0.295499166666667	0.0461233333333333	2.67958537644142	0.0106026313064347	0.619725145707332
ENST00000414457.5	ENSG00000224597.9	SVIL-AS1	transcript	0.0881343333333333	0.005693	3.95244313553686	0.0120429417778055	0.66144442573598
ENST00000417932.1	ENSG00000226004.1	RP11-10J5.1	transcript	0	0.1524235	-Inf	0.0322597024136315	1
ENST00000418839.2	ENSG00000223387.6	RP11-408H1.3	transcript	0.00431483333333333	0.313085666666667	-6.18110881763129	0.00148557610537916	0.265875022047392
ENST00000418848.1	ENSG00000224142.1	AMMECR1-IT1	transcript	0.0816426666666667	0	Inf	0.0342039475147377	1
ENST00000419499.1	ENSG00000235532.1	LINC00402	transcript	0.709060333333333	0.171415166666667	2.04841362685126	0.0417368729538734	1
ENST00000422681.1	ENSG00000234617.1	SNRK-AS1	transcript	0.118534166666667	0	Inf	0.00810282809448238	0.561079698800827
ENST00000423988.1	ENSG00000238005.2	RP11-443B7.1	transcript	0	0.150771	-Inf	0.0381518036786293	1
ENST00000427447.5	ENSG00000237945.7	LINC00649	transcript	0.550976833333333	0.1367095	2.01087815983851	0.0237342419559257	0.890381194017777
ENST00000427886.6	ENSG00000223511.6	RP13-297E16.4	transcript	0.165855166666667	0.0176493333333333	3.23223836034724	0.0493363458001222	1
ENST00000428614.1	ENSG00000224165.5	DNAJC27-AS1	transcript	0.0471608333333333	0.134345333333333	-1.51028509213998	0.0487557576041452	1
ENST00000428752.1	ENSG00000226287.7	TMEM191A	transcript	0.1782575	0.7204225	-2.0148804618794	0.0360931029373525	1
ENST00000429859.5	ENSG00000223745.7	RP4-717I23.3	transcript	0.085858	0.680549833333333	-2.98667633534135	0.0239515190918708	0.892287416537804
ENST00000431705.1	ENSG00000224424.7	PRKAR2A-AS1	transcript	0.262549833333333	0.0537983333333333	2.28695789579612	0.0431151420661933	1
ENST00000433624.1	ENSG00000224533.4	TMLHE-AS1	transcript	0.320455333333333	0.0746521666666667	2.10186724267867	0.0285081981936745	0.964341564596083
ENST00000433673.1	ENSG00000236682.1	AC068282.3	transcript	0.161807333333333	0.0269028333333333	2.58844696757571	0.0377060129740268	1
ENST00000436506.1	ENSG00000227403.1	AC009299.3	transcript	0.336339333333333	0.0096485	5.12346902319971	0.00313778045563381	0.362533146202741
ENST00000441741.5	ENSG00000182109.7	RP11-69E11.4	transcript	0	0.0729691666666667	-Inf	0.0457606695683335	1
ENST00000442815.1	ENSG00000237989.1	AP001046.5	transcript	0.0428661666666667	0.151267	-1.81918597328457	0.0201969919120415	0.831458884324104
ENST00000445293.6	ENSG00000232053.6	AC009784.3	transcript	0.0770361666666667	0.00379283333333333	4.34418803372864	0.0145376666810241	0.715655054907323
ENST00000448734.1	ENSG00000233850.1	AC103563.8	transcript	0.290936833333333	0.727871333333333	-1.3229774892584	0.0401685190865593	1
ENST00000450893.1	ENSG00000234389.1	AC007278.3	transcript	1.77692	0.1658155	3.42172795259678	0.0105773801306335	0.619725145707332
ENST00000451766.2	ENSG00000238005.2	RP11-443B7.1	transcript	0.606739666666667	0.0458445	3.72625706508666	0.00216919865007202	0.310242442300456
ENST00000451832.1	ENSG00000228540.1	AC073326.3	transcript	0.0572378333333333	0	Inf	0.0468337293348433	1
ENST00000453023.1	ENSG00000225783.6	MIAT	transcript	0.190151166666667	0	Inf	0.0184907350132884	0.795235645942663
ENST00000454043.1	ENSG00000236790.5	LINC00299	transcript	0.169388666666667	0.0056765	4.89919186978436	0.00145746441196827	0.265865329180534
ENST00000456532.1	ENSG00000231566.1	RP5-1158E12.3	transcript	0.118630166666667	0	Inf	0.0211666428295717	0.848393793025528
ENST00000456627.1	ENSG00000227674.1	LINC00355	transcript	0.2601495	0	Inf	0.00312699980595213	0.361795869268283
ENST00000459985.1	ENSG00000273066.5	RP11-216L13.19	transcript	0.00371783333333333	0.0753426666666667	-4.34093309443747	0.0487311389817476	1
ENST00000462921	ENSG00000243738	RN7SL181P	transcript	0.19294	0.0206268333333333	3.2255580132015	0.0254560898142002	0.914870507032039
ENST00000464966	ENSG00000265260	RN7SL74P	transcript	0.177017166666667	0.00713133333333333	4.63357362555794	0.0415085329899965	1
ENST00000471299.1	ENSG00000240859.1	AC093627.10	transcript	0.183871833333333	0	Inf	0.0243518424912935	0.894910559040492
ENST00000476099.1	ENSG00000244158.1	RP1-93H18.6	transcript	0	0.0950666666666667	-Inf	0.0114787444511164	0.645546108218359
ENST00000478845.2	ENSG00000276107.1	CTD-2033D15.2	transcript	0	0.112879833333333	-Inf	0.0245291811339277	0.897969720471174
ENST00000499624.3	ENSG00000244879.4	GABPB1-AS1	transcript	0.117827833333333	0.00423266666666667	4.79896968594125	0.0444347331292055	1
ENST00000499625.1	ENSG00000246225.6	RP11-17A1.3	transcript	0.0810415	0.0129036666666667	2.65087980154089	0.0216962285955187	0.859044372889859
ENST00000503484.5	ENSG00000248092.7	NNT-AS1	transcript	0.0233586666666667	0.116273166666667	-2.31548836102215	0.0156677630707836	0.740969881323446
ENST00000504219.1	ENSG00000231160.9	KLF3-AS1	transcript	0.0894388333333333	0	Inf	0.0185996669508185	0.79534592787575
ENST00000505532.5	ENSG00000248429.5	RP11-597D13.9	transcript	0.051362	0	Inf	0.0462814905423068	1
ENST00000505646.1	ENSG00000250696.5	RP11-704M14.1	transcript	0.666027666666667	0.0353525	4.23569796193581	0.00245128694778056	0.324545389259722
ENST00000505709.1	ENSG00000248161.5	RP11-499E18.1	transcript	0.0609645	0	Inf	0.0312420217693179	1
ENST00000505973.1	ENSG00000259080.1	RP11-158I13.2	transcript	0.4065745	0.0328496666666667	3.62956909707155	0.0254732560045691	0.914870507032039
ENST00000506914.1	ENSG00000231187.2	RP11-38L15.3	transcript	0	0.111088166666667	-Inf	0.00494634330376624	0.450073700430992
ENST00000508281.2	ENSG00000250159.6	RP11-381K20.2	transcript	0.227472166666667	0.016542	3.78148445067157	0.00105564447529843	0.222974208067396
ENST00000508745.1	ENSG00000250155.1	CTD-2353F22.1	transcript	0.32215	0.0232701666666667	3.79117914592912	0.0234225908662404	0.885054717066239
ENST00000512901.6	ENSG00000246223.8	LINC01550	transcript	0.0899455	0	Inf	0.0202153934076134	0.831458884324104
ENST00000517482.1	ENSG00000253227.1	RP11-383J24.1	transcript	0.0670558333333333	0	Inf	0.0419213676310985	1
ENST00000518098.1	ENSG00000253641.5	LINCR-0001	transcript	0.206906	0	Inf	0.000180163387067246	0.0911298828037067
ENST00000521399.5	ENSG00000245910.8	SNHG6	transcript	0.503940666666667	0	Inf	0.000448613689889706	0.145519065657973
ENST00000524166.1	ENSG00000251136.8	RP11-37B2.1	transcript	0.0527546666666667	0	Inf	0.0407310796058102	1
ENST00000538665.5	ENSG00000255733.5	IFNG-AS1	transcript	0.363996666666667	0.0521271666666667	2.80381788830761	0.0228187683475528	0.874129717426854
ENST00000543486.1	ENSG00000256603.1	RP11-667M19.2	transcript	0.0523525	0	Inf	0.0494601127996907	1
ENST00000545339.5	ENSG00000215039.6	CD27-AS1	transcript	0.155953666666667	0.000377	8.69233723385219	0.00357209071157886	0.384401823316529
ENST00000550263.2	ENSG00000257605.2	RP11-680A11.5	transcript	0.2685495	0.0418486666666667	2.68193447225187	0.0368856796162308	1
ENST00000555403.1	ENSG00000259071.1	RP11-247L20.4	transcript	0.2332305	0.0165653333333333	3.81551732564482	0.0353809411208657	1
ENST00000556537.1	ENSG00000259083.1	RP11-407N17.4	transcript	0	0.100199	-Inf	0.014805431954564	0.721061753577563
ENST00000561275.5	ENSG00000247556.6	OIP5-AS1	transcript	0.783381833333333	0.0990871666666667	2.98294554938429	0.00868742280211109	0.580068987608152
ENST00000567428.2	ENSG00000272904.1	RP11-392E22.11	transcript	0.107845666666667	0	Inf	0.0157250662978744	0.741551997146646
ENST00000569091.1	ENSG00000260160.1	CTC-471J1.2	transcript	0.1605105	0.0154951666666667	3.37277749837004	0.0271779990847494	0.945763129069872
ENST00000570786.1	ENSG00000263327.6	TAPT1-AS1	transcript	0	0.170426333333333	-Inf	0.000884227053714913	0.208053839665007
ENST00000584900.5	ENSG00000265479.5	DTX2P1-UPK3BP1-PMS2P11	transcript	0	0.115860166666667	-Inf	0.0268523955999711	0.94066055944884
ENST00000585917.5	ENSG00000267575.6	CTC-459F4.3	transcript	0.3552715	0.00153566666666667	7.85391305238015	0.000474710977618155	0.151815579373834
ENST00000587575.1	ENSG00000266970.1	RP11-806H10.4	transcript	0.138598	0	Inf	0.00929959044132245	0.596493857226773
ENST00000591838.5	ENSG00000219665.8	CTD-2006C1.2	transcript	0	0.128515	-Inf	0.0258627696477025	0.921532386525139
ENST00000593078.1	ENSG00000266965.1	RP11-712P20.2	transcript	0.6100245	0.150693	2.01725478348267	0.0334068578121482	1
ENST00000594575.5	ENSG00000239665.8	RP11-295P9.3	transcript	0.427776166666667	0.0299838333333333	3.83459936176488	0.0111497918550622	0.63451118122558
ENST00000602568.1	ENSG00000270116.1	AP001429.1	transcript	0.597080333333333	0.0664976666666667	3.16654942596369	0.0129645035383026	0.675324238069132
ENST00000602771.1	ENSG00000270077.1	KB-1958F4.1	transcript	0.502151833333333	0.088147	2.5101402764538	0.0332534968606935	1
ENST00000606192.5	ENSG00000272146.5	ARF4-AS1	transcript	0.0354975	0.455796333333333	-3.68259999093822	0.0192031565329197	0.809339532298111
ENST00000606908.1	ENSG00000272040.1	CTC-366B18.4	transcript	0.1654475	0.0322583333333333	2.35862968501427	0.041847705740881	1
ENST00000611566.1	ENSG00000274591.1	RP11-474P2.5	transcript	0.508703666666667	0.0408865	3.63712901849911	0.0429402101356392	1
ENST00000614539.1	ENSG00000276115.1	RP11-817I4.2	transcript	0.108541833333333	0.017513	2.63175303632168	0.029418167995542	0.977645484154813
ENST00000619127	ENSG00000277900	Metazoa_SRP	transcript	0.157710166666667	0.0129903333333333	3.60176530928995	0.0388473090255914	1
ENST00000619449.1	ENSG00000251562.7	MALAT1	transcript	364.951098	124.998649166667	1.54579065744974	0.0492182283129422	1
ENST00000621103.4	ENSG00000233006.6	AC034220.3	transcript	0.0926366666666667	0.0220163333333333	2.07300912383274	0.0429882913429463	1
ENST00000622980.1	ENSG00000278992.1	RP11-43N22.1	transcript	0.159941333333333	0.0102498333333333	3.96387046372941	0.0226494813079299	0.874129717426854
ENST00000623181.1	ENSG00000279649.1	RP11-96D1.8	transcript	0.337618833333333	0.0857841666666667	1.97661208723202	0.043617274372899	1
ENST00000623301.1	ENSG00000226791.6	AC109826.1	transcript	0.184625833333333	0.005898	4.9682348001764	0.000844063383042124	0.201314276855754
ENST00000623471.1	ENSG00000276255.2	RP5-881P19.7	transcript	0.6422295	1.320122	-1.03951042334759	0.0290736114434712	0.970812779173997
ENST00000624218.1	ENSG00000278900.1	RP11-1250I15.2	transcript	0.0580123333333333	0	Inf	0.0314974890392546	1
ENST00000627337.1	ENSG00000281162.2	LINC01127	transcript	0.0919803333333333	0	Inf	0.0394664884396752	1
ENST00000629902.1	ENSG00000280474.1	RP11-216B9.8	transcript	0.0993246666666667	0	Inf	0.020987281796047	0.846058530459818
ENST00000635176.1	ENSG00000282851.1	BISPR	transcript	0.2891425	1.14004766666667	-1.97924156035407	0.029823535771758	0.984208068509108
ENST00000635340.1	ENSG00000226822.2	RP11-356N1.2	transcript	0.179960333333333	0.0129538333333333	3.79622795186138	0.0279403234249624	0.956162212227022
LNC_000014	XLOC_000169	.	transcript	2.72215033333333	18.2995566666667	-2.74899004919408	0.0149081738295742	0.723309235080704
LNC_000015	XLOC_000169	.	transcript	0	8.743257	-Inf	5.70427310214673e-07	0.00213208793980225
LNC_000016	XLOC_000169	.	transcript	0.275803833333333	0	Inf	0.037600344887548	1
LNC_000017	XLOC_000169	.	transcript	0	0.831335166666667	-Inf	0.0030251495515088	0.357095631097288
LNC_000021	XLOC_000169	.	transcript	0.414881666666667	2.25956116666667	-2.44527079947645	0.0340463298809995	1
LNC_000024	XLOC_000455	.	transcript	87.374838	242.394792	-1.47206892123049	0.0268822096088594	0.940877336310078
LNC_000025	XLOC_000455	.	transcript	8.67466833333333	71.289181	-3.03880264281165	0.0226064320155673	0.873714548005914
LNC_000026	XLOC_000455	.	transcript	2.91738383333333	0	Inf	0.00202867761876991	0.30450376610696
LNC_000028	XLOC_000458	.	transcript	2.1147095	4.58087466666667	-1.11516359873851	0.0328671557092946	1
LNC_000031	XLOC_000458	.	transcript	3.138096	33.6013181666667	-3.42055643775105	0.00927566522167479	0.596222430119329
LNC_000032	XLOC_000458	.	transcript	0.778892666666667	0	Inf	0.00452741598237244	0.428702431463013
LNC_000033	XLOC_000458	.	transcript	0	6.70021633333333	-Inf	0.000404442971485651	0.142088014824296
LNC_000038	XLOC_000458	.	transcript	0	12.652685	-Inf	9.54368873862192e-06	0.0139807343497635
LNC_000039	XLOC_000458	.	transcript	3.63299433333333	0	Inf	0.00544028041115636	0.470987469376344
LNC_000044	XLOC_000460	.	transcript	5.64364883333333	0	Inf	0.00139185750700964	0.258518319170042
LNC_000053	XLOC_000662	.	transcript	0	0.088656	-Inf	0.04503387510802	1
LNC_000062	XLOC_000795	.	transcript	0.035822	0.369476333333333	-3.36656416337156	0.0253783771044341	0.914105820927518
LNC_000072	XLOC_001158	.	transcript	0.0712921666666667	0.263247	-1.88460161797152	0.0459559815527486	1
LNC_000127	XLOC_003333	.	transcript	0.482218166666667	3.06373333333333	-2.66753282296085	0.0041516809676046	0.407973017537407
LNC_000139	XLOC_004034	.	transcript	0.0606058333333333	0.0003965	7.25599198414519	0.0153869695029721	0.734764198268895
LNC_000279	XLOC_008925	.	transcript	0.0325475	0.289000166666667	-3.1504516865524	0.0146467029954543	0.71821381833311
LNC_000310	XLOC_009746	.	transcript	0	0.0584448333333333	-Inf	0.02273965690262	0.874129717426854
LNC_000339	XLOC_010479	.	transcript	0	0.0627445	-Inf	0.00406043955648914	0.402454891872179
LNC_000367	XLOC_012637	.	transcript	0.0339196666666667	0	Inf	0.0111205633223055	0.633641884409283
LNC_000373	XLOC_013043	.	transcript	0.149644333333333	0	Inf	0.00875395484551939	0.58138176450428
LNC_000395	XLOC_013622	.	transcript	0.133821166666667	0	Inf	0.0098577819160811	0.606514104003453
LNC_000410	XLOC_014088	.	transcript	0.126596166666667	0	Inf	0.0100980013563942	0.610378041450312
LNC_000442	XLOC_015596	.	transcript	0	0.0862475	-Inf	0.0258576963329946	0.921532386525139
LNC_000465	XLOC_016317	.	transcript	0.193386833333333	0.000958333333333333	7.65674630727151	0.010625099152604	0.619725145707332
LNC_000517	XLOC_019003	.	transcript	0.0950021666666667	0.00263133333333333	5.17409449301699	0.0206116981412453	0.836860743709701
LNC_000518	XLOC_019034	.	transcript	0.247373333333333	0	Inf	0.000800615500798127	0.195999738167089
LNC_000535	XLOC_019719	.	transcript	0	0.0616228333333333	-Inf	0.0249649201406698	0.906817430671574
LNC_000636	XLOC_024268	.	transcript	0.0208811666666667	0.157999833333333	-2.91964881144779	0.0143560107832238	0.710904654977456
LNC_000650	XLOC_024554	.	transcript	0.0900288333333333	0.345177666666667	-1.93888009447509	0.00986940919660614	0.606514104003453
LNC_000654	XLOC_024593	.	transcript	0	0.342475	-Inf	0.01777859687632	0.784693902599051
LNC_000685	XLOC_026164	.	transcript	0.0913181666666667	0	Inf	0.00674385857052745	0.520842648527343
LNC_000688	XLOC_026164	.	transcript	0	0.0749513333333333	-Inf	0.00153396276194551	0.268443483340464
LNC_000727	XLOC_027861	.	transcript	0.138238333333333	0	Inf	0.00924668842208654	0.595090513210367
LNC_000807	XLOC_030957	.	transcript	0.084271	0	Inf	0.0285010638387754	0.964341564596083
LNC_000854	XLOC_033805	.	transcript	0.256039166666667	0	Inf	0.0202139533424199	0.831458884324104
LNC_000895	XLOC_035599	.	transcript	0.183834333333333	0	Inf	0.00381019624824396	0.396731027243037
LNC_000986	XLOC_040138	.	transcript	0.0123236666666667	0.141845666666667	-3.52481860669133	0.0234145345145539	0.885054717066239
LNC_001019	XLOC_042007	.	transcript	0.0984001666666667	0	Inf	0.0305431232255606	0.995363891984765
LNC_001028	XLOC_042548	.	transcript	0.135713	0.00604583333333333	4.48847390500051	0.0378885992872473	1
LNC_001130	XLOC_048024	.	transcript	0.104875333333333	0	Inf	0.0266231323009747	0.93432998115766
LNC_001190	XLOC_051923	.	transcript	0.0357406666666667	0.171320666666667	-2.26106074619433	0.0105214506707137	0.619725145707332
LNC_001208	XLOC_052351	.	transcript	0.0197165	1.11730366666667	-5.8244740595672	0.0309531075233897	0.99943522086796
LNC_001211	XLOC_052351	.	transcript	0	0.368961166666667	-Inf	0.0238676905260932	0.892091766268483
LNC_001234	XLOC_053356	.	transcript	0.297676166666667	0.0086115	5.11133535079376	0.00202651497518965	0.30450376610696
LNC_001315	XLOC_056286	.	transcript	0	0.109050166666667	-Inf	0.0118857915399212	0.656664728703818
LNC_001325	XLOC_056474	.	transcript	0.140351	0	Inf	0.0147426358979919	0.721061753577563
LNC_001350	XLOC_057332	.	transcript	0.0744751666666667	0	Inf	0.00881066617764464	0.581561595628325
LNC_001421	XLOC_059568	.	transcript	4.76666666666667e-05	0.164032833333333	-11.7487162565531	0.0109856096409555	0.629506621854753
LNC_001422	XLOC_059568	.	transcript	0.000907833333333333	0.115812166666667	-6.99514364717686	0.00145817027543983	0.265865329180534
LNC_001440	XLOC_059896	.	transcript	0	0.079605	-Inf	0.0401122139702336	1
LNC_001442	XLOC_059905	.	transcript	0.137889	0	Inf	0.0147697246410658	0.721061753577563
LNC_001492	XLOC_061374	.	transcript	0	0.180261666666667	-Inf	0.00367873530467569	0.390784952101952
LNC_001497	XLOC_061464	.	transcript	0	0.472358166666667	-Inf	0.0124056585884205	0.665924315185161
LNC_001523	XLOC_062671	.	transcript	0.0498651666666667	0.232786166666667	-2.22290105126904	0.0449819421623862	1
LNC_001531	XLOC_062872	.	transcript	0.434281	0.0114366666666667	5.24689030529224	0.0069328388036961	0.526451070649467
LNC_001543	XLOC_063217	.	transcript	0	0.154887	-Inf	0.0100914280015238	0.610378041450312
LNC_001573	XLOC_064149	.	transcript	0	0.0775213333333333	-Inf	0.0411095288359743	1
LNC_001580	XLOC_064255	.	transcript	0.0673708333333333	0.416129833333333	-2.62683767256855	0.0431971383148447	1
LNC_001667	XLOC_067351	.	transcript	0	1.00402416666667	-Inf	1.1981690388562e-05	0.0167421081467868
LNC_001768	XLOC_070690	.	transcript	0.00571016666666667	0.122498	-4.42308152944398	0.0310264656697263	1
LNC_001788	XLOC_071190	.	transcript	0.00322083333333333	0.174993166666667	-5.76372076860977	0.0163534149993471	0.755492836884892
LNC_001853	XLOC_073310	.	transcript	0.250817333333333	0	Inf	0.0282731333949975	0.960683629106117
LNC_001856	XLOC_073337	.	transcript	0	0.159076	-Inf	0.0215440222075647	0.85615406470654
LNC_001889	XLOC_073933	.	transcript	0.120135333333333	0.455157333333333	-1.92170479659711	0.0419455778302702	1
LNC_001947	XLOC_075140	.	transcript	0.0837121666666667	0	Inf	0.0102586327532238	0.616230370245732
LNC_001983	XLOC_075909	.	transcript	0	0.167916666666667	-Inf	0.0336876210745159	1
LNC_001989	XLOC_075976	.	transcript	0	0.233419833333333	-Inf	0.00872504355873806	0.58138176450428
LNC_002035	XLOC_078131	.	transcript	0	0.0909098333333333	-Inf	0.0125179134931427	0.669575673153527
LNC_002044	XLOC_078325	.	transcript	0.2092715	0.0134276666666667	3.96209531534661	0.0422576887405006	1
LNC_002164	XLOC_085731	.	transcript	0	0.0989251666666667	-Inf	0.0476810030621734	1
LNC_002204	XLOC_087121	.	transcript	2.2597925	6.9718325	-1.62534760204786	0.0204330308245484	0.832210773380992
LNC_002314	XLOC_092587	.	transcript	0.101358	0	Inf	0.0334185016016889	1
LNC_002359	XLOC_094295	.	transcript	0.160765666666667	0	Inf	0.0286768174418343	0.966804730569635
LNC_002391	XLOC_095011	.	transcript	228.594511	500.5066655	-1.13059852024066	0.0302566067652599	0.992436370333959
LNC_002393	XLOC_095114	.	transcript	0	0.154567166666667	-Inf	0.0395636649549981	1
LNC_002397	XLOC_095685	.	transcript	0.1422795	0	Inf	0.0128533633953318	0.673620632142575
LNC_002411	XLOC_096183	.	transcript	1.90737566666667	4.12729083333333	-1.11360608550197	0.0469240269463041	1
LNC_002421	XLOC_097106	.	transcript	0.0209733333333333	0.172682833333333	-3.04149659431206	0.00935618043441432	0.596759479269388
LNC_002433	XLOC_097453	.	transcript	0.274274833333333	0.560717	-1.0316505598355	0.0498348786268762	1
LNC_002443	XLOC_098099	.	transcript	0.124787166666667	0.0130933333333333	3.25256523847049	0.0451331522290701	1
LNC_002444	XLOC_098099	.	transcript	0.226208666666667	0.000712166666666667	8.31122357741776	0.00692622351678161	0.526451070649467
LNC_002487	XLOC_099352	.	transcript	0.000146666666666667	0.1604525	-10.095389529966	0.00303297950955335	0.357095631097288
LNC_002491	XLOC_099412	.	transcript	0.00363616666666667	0.407956333333333	-6.80985259946911	0.00262171176870195	0.335834617353408
LNC_002504	XLOC_099702	.	transcript	0.000506833333333333	0.0644503333333333	-6.99053259937993	0.00252572410280128	0.327712702338466
LNC_002511	XLOC_099810	.	transcript	0.0133406666666667	0.346251666666667	-4.69791834698925	0.0442622117644037	1
LNC_002546	XLOC_101409	.	transcript	0.3555105	0.016611	4.41968133764662	0.00468037672661842	0.43729042861434
LNC_002551	XLOC_101409	.	transcript	0.00680783333333333	0.201236	-4.88554889014654	0.0214016840437757	0.853929131623563
LNC_002707	XLOC_108985	.	transcript	0.6388935	0.0153498333333333	5.37928056577735	0.00279912113634947	0.344188787215772
LNC_002722	XLOC_109464	.	transcript	0.00220483333333333	0.9199595	-8.70475693518453	0.000180604226861186	0.0911298828037067
LNC_002724	XLOC_109464	.	transcript	0.261179833333333	0	Inf	0.00953824529632518	0.599064827645078
LNC_002909	XLOC_118850	.	transcript	0.299652	0	Inf	0.0128362069764438	0.673620548781425
LNC_002947	XLOC_120938	.	transcript	0.629195666666667	0.144915	2.11830180032522	0.00955733482254575	0.599064827645078
LNC_002970	XLOC_123373	.	transcript	2.20138516666667	6.25321333333333	-1.50618614746277	0.0178028514010735	0.785305477660274
LNC_002975	XLOC_123523	.	transcript	0	0.214362333333333	-Inf	0.0239427806627799	0.892287416537804
LNC_002984	XLOC_124324	.	transcript	0	0.2528295	-Inf	0.0114701389128171	0.64546181335602
LNC_003007	XLOC_124841	.	transcript	0	0.0532163333333333	-Inf	0.0201610289717863	0.831196303387422
LNC_003157	XLOC_132051	.	transcript	0.0841328333333333	0	Inf	0.0202317046988442	0.831458884324104
LNC_003179	XLOC_132936	.	transcript	0.325098833333333	0	Inf	0.0117177998285984	0.654103732705075
LNC_003192	XLOC_132936	.	transcript	0.0139786666666667	0.138488166666667	-3.30846404508478	0.0196277942227593	0.819252945901705
LNC_003195	XLOC_132936	.	transcript	0.1743245	0.0016635	6.71140966722624	0.0443649558587557	1
LNC_003202	XLOC_133081	.	transcript	0	0.161437333333333	-Inf	0.0276624954361356	0.953128280723449
LNC_003228	XLOC_134039	.	transcript	0	0.100802	-Inf	0.0468540267518775	1
LNC_003288	XLOC_136294	.	transcript	0.0134451666666667	0.343816833333333	-4.67648063702822	0.0153637730961061	0.734764198268895
LNC_003300	XLOC_137749	.	transcript	0.1466415	0	Inf	0.0474220758293081	1
LNC_003301	XLOC_137749	.	transcript	0.0707441666666667	0	Inf	0.0412262454584338	1
LNC_003313	XLOC_138813	.	transcript	0.0223143333333333	0.351536166666667	-3.97763051381418	0.0443092756776802	1
LNC_003323	XLOC_139523	.	transcript	0.135781	0	Inf	0.0234541040019747	0.885377803815192
LNC_003341	XLOC_140833	.	transcript	0.196161333333333	0.0368483333333333	2.41236941819089	0.028972151469333	0.96878487074282
LNC_003380	XLOC_142945	.	transcript	0.183272166666667	0	Inf	0.00658515012382702	0.513387347636557
LNC_003458	XLOC_146822	.	transcript	0.154248333333333	0	Inf	0.0395421404903411	1
LNC_003473	XLOC_147721	.	transcript	0.094604	0.00282233333333333	5.06694089072508	0.0483415645998756	1
LNC_003512	XLOC_149531	.	transcript	0.1618965	0	Inf	0.0101430174575217	0.611712855630419
LNC_003563	XLOC_153082	.	transcript	0	0.192195166666667	-Inf	0.0414254753941424	1
LNC_003610	XLOC_155179	.	transcript	0.139237166666667	0	Inf	0.0487018186779327	1
LNC_003644	XLOC_157411	.	transcript	0	0.131353666666667	-Inf	0.00765812518959833	0.54467440904093
LNC_003659	XLOC_158232	.	transcript	0.110336333333333	0.00446416666666667	4.62737324268661	0.0307712747153302	0.998143223578524
LNC_003686	XLOC_159934	.	transcript	0.001273	0.130633333333333	-6.68114684275442	0.00676431785729608	0.521848185965589
LNC_003760	XLOC_162630	.	transcript	0	0.647714	-Inf	0.0109793573494947	0.629506621854753
LNC_003775	XLOC_163651	.	transcript	0.219991166666667	0.0558243333333333	1.97847957391859	0.0465186486277145	1
LNC_003804	XLOC_165067	.	transcript	0.0204553333333333	0.1988585	-3.28119327775144	0.0398965407030274	1
LNC_003822	XLOC_165567	.	transcript	0.002654	0.0951578333333333	-5.1640821473206	0.042464456401704	1
LNC_003935	XLOC_172889	.	transcript	0.147140833333333	0	Inf	0.0399976661956768	1
