# Supplementary material for: Analysis of lncRNA Expression in Patients With Eosinophilic and Neutrophilic Asthma Focusing on LNC_000127
Source: Front Genet. 2019 Mar 19;10:141. doi: 10.3389/fgene.2019.00141 (PMC6433975; doi:10.3389/fgene.2019.00141)
Supplement: Supplementary Text 1 — Text that presents detailed information on data analysis. [file Data_Sheet_1.zip › Supplementary Table 8.lncRNA_Eos_vs_Neu.DE_ALL.xls]

transcript_id	gene_id	gene_name	feature_id	Eos_FPKM	Neu_FPKM	log2(foldchange)	pvalue	qvalue
ENST00000363673	ENSG00000260682	RN7SKP176	transcript	1.32080825	0.1823175	2.8568960844826	0.00875242093047635	0.658061780637843
ENST00000365188	ENSG00000202058	RN7SKP80	transcript	34.07872575	14.1374578333333	1.26934867102829	0.0111329532763571	0.731855345765241
ENST00000417324.1	ENSG00000237613.2	FAM138A	transcript	0.0404673333333333	0	Inf	0.0489862423796453	1
ENST00000422961.5	ENSG00000242282.6	AC108488.4	transcript	0.132450916666667	0.0117736666666667	3.49182223514478	0.0378785236463958	1
ENST00000423988.1	ENSG00000238005.2	RP11-443B7.1	transcript	0.116101416666667	0	Inf	0.0180511747512444	0.894434231741282
ENST00000424852.1	ENSG00000229891.1	LINC01315	transcript	0.00323275	0.0516566666666667	-3.99812070316521	0.00811264481149105	0.636846123598682
ENST00000427108.5	ENSG00000237877.6	LINC01473	transcript	0.030779	0.1851545	-2.58871134840168	0.015677086660111	0.840142002722506
ENST00000428254.5	ENSG00000213742.6	ZNF337-AS1	transcript	0.779362666666667	0.398150166666667	0.968982163087824	0.0367020979485739	1
ENST00000428614.1	ENSG00000224165.5	DNAJC27-AS1	transcript	0.0971805833333333	0.0471608333333333	1.04307888135298	0.0456430272660504	1
ENST00000428687.1	ENSG00000232347.1	RP11-488L18.8	transcript	0.965208666666667	0.536378833333333	0.847588563152396	0.0465736437644054	1
ENST00000428791.1	ENSG00000225721.5	RP11-269F19.2	transcript	0.0157411666666667	0.0975681666666667	-2.63186804880818	0.0430558383529356	1
ENST00000429319.1	ENSG00000224846.2	RP1-90J20.8	transcript	0.00468375	0.1395885	-4.89737220721793	0.029560456933825	1
ENST00000429859.5	ENSG00000223745.7	RP4-717I23.3	transcript	0.643337416666667	0.085858	2.90555112688024	0.0273653465335758	1
ENST00000432359.1	ENSG00000235806.1	RP4-646N3.1	transcript	0	0.0473686666666667	-Inf	0.00204926970933257	0.306540900177692
ENST00000433624.1	ENSG00000224533.4	TMLHE-AS1	transcript	0.104782583333333	0.320455333333333	-1.61272434472328	0.0321388633613358	1
ENST00000437680.1	ENSG00000237133.1	AC020594.5	transcript	0.0112449166666667	0.154583	-3.78103679526913	0.00272876423183394	0.35763349402066
ENST00000437681.1	ENSG00000242125.3	SNHG3	transcript	22.6098923333333	8.8879755	1.34702737708843	0.0147898325274702	0.823297612181017
ENST00000438026.1	ENSG00000224610.1	RP11-265P11.1	transcript	0.032229	0.121831166666667	-1.91845191821904	0.0462959466949003	1
ENST00000438115.6	ENSG00000225889.7	AC074289.1	transcript	1.65915441666667	0.656444	1.33770431555775	0.0277119340249437	1
ENST00000440545.1	ENSG00000240440.1	AC007879.3	transcript	0.0643305	0.325276833333333	-2.33809326830819	0.00563520686964242	0.527103670376182
ENST00000442252.1	ENSG00000225541.1	AC002480.5	transcript	0.0187855	0.144173833333333	-2.94011792726515	0.0351519265587692	1
ENST00000443093.2	ENSG00000234290.2	AC116366.6	transcript	0.632738833333333	1.59726933333333	-1.33592555532361	0.0306887873828435	1
ENST00000445339.1	ENSG00000228058.1	RP11-552D4.1	transcript	0.0533560833333333	0	Inf	0.0269537596243377	1
ENST00000451940.6	ENSG00000223482.7	NUTM2A-AS1	transcript	0.00173883333333333	0.572094333333333	-8.36198958676733	0.000139752666492886	0.0603917784271108
ENST00000452844.5	ENSG00000242086.8	LINC00969	transcript	0.127444333333333	0.00150666666666667	6.40236314485501	0.0423594703360462	1
ENST00000452944.1	ENSG00000235538.1	RP1-230L10.1	transcript	0	0.0351076666666667	-Inf	0.0417813788891008	1
ENST00000456627.1	ENSG00000227674.1	LINC00355	transcript	0.00195441666666667	0.2601495	-7.05645905264117	0.000877186896861067	0.183150574499785
ENST00000462921	ENSG00000243738	RN7SL181P	transcript	0.04139875	0.19294	-2.22049315898584	0.0254660619355577	1
ENST00000463397	ENSG00000239899	RN7SL674P	transcript	11.9956220833333	5.305444	1.17696257955386	0.0183229706079858	0.90004532475409
ENST00000464966	ENSG00000265260	RN7SL74P	transcript	0.0214011666666667	0.177017166666667	-3.04812792472978	0.0166334504336295	0.860816601501081
ENST00000467342.1	ENSG00000240057.5	RP11-572M11.4	transcript	0	0.0469528333333333	-Inf	0.00954705026793081	0.687092583664672
ENST00000478845.2	ENSG00000276107.1	CTD-2033D15.2	transcript	0.0640596666666667	0	Inf	0.0087697619065619	0.658274186957788
ENST00000492388	ENSG00000241413	RN7SL441P	transcript	0.060988	0.2241695	-1.8779926906317	0.0491343112645742	1
ENST00000499762.2	ENSG00000245105.2	A2M-AS1	transcript	0.654876083333333	1.62342016666667	-1.30974259177911	0.032774309455399	1
ENST00000503691.1	ENSG00000250437.1	RP11-116A1.1	transcript	0	0.111015333333333	-Inf	0.00578505018655258	0.533970714627681
ENST00000504578.2	ENSG00000251513.2	CTD-2215E18.1	transcript	0.349931916666667	1.047049	-1.58118279803198	0.0375680131895342	1
ENST00000505532.5	ENSG00000248429.5	RP11-597D13.9	transcript	0.00118183333333333	0.051362	-5.4416028804917	0.0102922954151702	0.710258678709664
ENST00000506914.1	ENSG00000231187.2	RP11-38L15.3	transcript	0.0625738333333333	0	Inf	0.0293112340203123	1
ENST00000512486.5	ENSG00000250240.5	CTD-2154I11.2	transcript	0.211140083333333	0.032094	2.71782497469773	0.00610686169225495	0.553839833648704
ENST00000512901.6	ENSG00000246223.8	LINC01550	transcript	0	0.0899455	-Inf	0.000965602660797976	0.19451047119859
ENST00000513492.5	ENSG00000248323.5	LUCAT1	transcript	4.15177141666667	11.6772361666667	-1.49189992872591	0.0415938424746176	1
ENST00000515055.1	ENSG00000250135.1	RP4-622L5.2	transcript	0	0.158977166666667	-Inf	0.0151338318647049	0.831890908680721
ENST00000524166.1	ENSG00000251136.8	RP11-37B2.1	transcript	0	0.0527546666666667	-Inf	0.00401026630553161	0.446910965889459
ENST00000537827.2	ENSG00000256152.2	RP11-463O12.3	transcript	0.07456525	0.3266335	-2.13109741721492	0.0469348717002111	1
ENST00000541578.5	ENSG00000255717.6	SNHG1	transcript	0.0328654166666667	0.426519166666667	-3.6979683932609	0.000190377077728772	0.0742102922090803
ENST00000541615.5	ENSG00000255717.6	SNHG1	transcript	0.00650408333333333	0.0948753333333333	-3.86661540215426	0.0125972468121669	0.770038954160006
ENST00000541782.1	ENSG00000276232.1	SCARNA10	transcript	7255.58468625	2379.13399266667	1.60865535101491	0.00402825561021948	0.447567387107231
ENST00000549914.1	ENSG00000257345.2	RP11-511B23.1	transcript	0	0.038294	-Inf	0.0057737979000401	0.533970714627681
ENST00000553135.1	ENSG00000257815.5	LINC01481	transcript	0.08786825	0	Inf	0.037972603062851	1
ENST00000553982.1	ENSG00000259115.1	CTD-2540L5.5	transcript	0.0165746666666667	0.0937528333333333	-2.49988243471596	0.00426481739474559	0.454638544457474
ENST00000555966.1	ENSG00000258843.1	RP11-286O18.1	transcript	0	0.0657008333333333	-Inf	0.0163067893858494	0.85709730669547
ENST00000556386.1	ENSG00000257275.6	RP11-164H13.1	transcript	0.0209229166666667	0.191902666666667	-3.19721887602845	0.00435854974495593	0.460308465797235
ENST00000556537.1	ENSG00000259083.1	RP11-407N17.4	transcript	0.0638909166666667	0	Inf	0.0168935498256573	0.865893807995497
ENST00000558388.6	ENSG00000259772.6	RP11-16E12.2	transcript	0.919075583333333	0.288977	1.66922883977224	0.0324760640763172	1
ENST00000561624.2	ENSG00000259782.2	CTD-2270L9.2	transcript	0.0766843333333333	0.0142765	2.42528952985549	0.0491803057317281	1
ENST00000564700.1	ENSG00000261294.1	RP11-616M22.3	transcript	0	0.0763368333333333	-Inf	0.00891478392163092	0.662398016929344
ENST00000570786.1	ENSG00000263327.6	TAPT1-AS1	transcript	0.154050416666667	0	Inf	0.00468612250146373	0.479880118473491
ENST00000579700.1	ENSG00000265479.5	DTX2P1-UPK3BP1-PMS2P11	transcript	0.0689808333333333	0.371672333333333	-2.42976383768023	0.00926967938545775	0.675155276811708
ENST00000580200.1	ENSG00000264222.1	RP11-757O6.1	transcript	0	0.0543578333333333	-Inf	0.0242661734591491	0.999300335605989
ENST00000581458	ENSG00000265735	RN7SL5P	transcript	8624.37409458333	2758.74918633333	1.64440545941631	0.00370658292051407	0.426679839994538
ENST00000585917.5	ENSG00000267575.6	CTC-459F4.3	transcript	0.0717730833333333	0.3552715	-2.30740715526411	0.0236294283373609	0.98678108797857
ENST00000587692.5	ENSG00000203875.10	SNHG5	transcript	0	0.047223	-Inf	0.0116081833828388	0.743310669579251
ENST00000592086.1	ENSG00000267169.1	CTB-55O6.12	transcript	0.000164416666666667	0.0571501666666667	-8.44125734531528	0.0209739376347468	0.944524080416157
ENST00000599770.1	ENSG00000268355.1	AC006129.1	transcript	0.013267	0.142855666666667	-3.42864418157983	0.0129545895168505	0.780239119938958
ENST00000601911.1	ENSG00000268262.1	CTC-246B18.8	transcript	0.312491083333333	0.937664666666667	-1.58525704532425	0.0112965613312405	0.733819463636232
ENST00000606192.5	ENSG00000272146.5	ARF4-AS1	transcript	0.41942625	0.0354975	3.56262782813511	0.0105691009468438	0.717442894990347
ENST00000607662.1	ENSG00000249159.6	RP11-480D4.2	transcript	0.00750883333333333	0.0631551666666667	-3.07224008936762	0.0283786302030574	1
ENST00000609227.1	ENSG00000224281.4	SLC25A5-AS1	transcript	0.0234090833333333	0.124222333333333	-2.40778422528359	0.0469784744181841	1
ENST00000614539.1	ENSG00000276115.1	RP11-817I4.2	transcript	0.0386444166666667	0.108541833333333	-1.489919287752	0.0467077283805035	1
ENST00000618928.4	ENSG00000277526.4	RP11-378A12.1	transcript	0.0330379166666667	0.003806	3.11777524819768	0.0463618223264821	1
ENST00000619127	ENSG00000277900	Metazoa_SRP	transcript	0.0027	0.157710166666667	-5.86817244786998	0.00212843244239886	0.311798188033671
ENST00000623643.1	ENSG00000277991.4	CH507-338C24.1	transcript	0	0.0448978333333333	-Inf	0.0470540953308734	1
ENST00000624404.1	ENSG00000280365.1	RP11-9H20.2	transcript	0.148988166666667	0.543551333333333	-1.8672185410375	0.0459952119764421	1
ENST00000626632.2	ENSG00000179818.13	PCBP1-AS1	transcript	0.211781833333333	1.62199366666667	-2.93711744110624	0.00132883446540462	0.240646788090225
ENST00000627337.1	ENSG00000281162.2	LINC01127	transcript	0.000190666666666667	0.0919803333333333	-8.91412896949312	0.0103698819652813	0.710919147619911
ENST00000630520.2	ENSG00000179818.13	PCBP1-AS1	transcript	0.05246875	0.186436333333333	-1.82915271944253	0.04918858536593	1
LNC_000014	XLOC_000169	.	transcript	24.892389	2.72215033333333	3.19288604853788	0.00421261135212493	0.451257795212606
LNC_000015	XLOC_000169	.	transcript	4.70942958333333	0	Inf	0.000343525750665226	0.105407859135707
LNC_000017	XLOC_000169	.	transcript	1.67044791666667	0	Inf	0.00679653650171486	0.586176386951824
LNC_000024	XLOC_000455	.	transcript	291.871274333333	87.374838	1.74004244855421	0.00462879076991436	0.477738547360763
LNC_000025	XLOC_000455	.	transcript	131.474084416667	8.67466833333333	3.92182604088074	0.0199691533582177	0.931056649774188
LNC_000026	XLOC_000455	.	transcript	0	2.91738383333333	-Inf	1.09765962027969e-05	0.0109554873639453
LNC_000030	XLOC_000458	.	transcript	0.2197285	0	Inf	0.0419639050722014	1
LNC_000031	XLOC_000458	.	transcript	25.5450353333333	3.138096	3.02508153851367	0.014367201597073	0.813529354771917
LNC_000033	XLOC_000458	.	transcript	3.14929533333333	0	Inf	0.00180105546930344	0.282523079446434
LNC_000036	XLOC_000458	.	transcript	2.60754416666667	0.0434678333333333	5.90659969328306	0.0310731595929807	1
LNC_000038	XLOC_000458	.	transcript	2.07637441666667	0	Inf	0.00130835832729781	0.239375089655454
LNC_000039	XLOC_000458	.	transcript	0	3.63299433333333	-Inf	7.30475260752043e-05	0.039029086032178
LNC_000043	XLOC_000460	.	transcript	1.02346166666667	0	Inf	0.0285878176855376	1
LNC_000044	XLOC_000460	.	transcript	0	5.64364883333333	-Inf	4.70112607997584e-06	0.00604916591072862
LNC_000045	XLOC_000460	.	transcript	11.9780438333333	0	Inf	0.00736704548332376	0.604983640165353
LNC_000140	XLOC_004034	.	transcript	0	0.0218011666666667	-Inf	0.0098097198862319	0.694457609830275
LNC_000143	XLOC_004173	.	transcript	0	0.131331	-Inf	0.0371427394977654	1
LNC_000207	XLOC_005443	.	transcript	0.0499695833333333	0	Inf	0.0376461601647432	1
LNC_000215	XLOC_005598	.	transcript	0.00446941666666667	0.0546146666666667	-3.61112998316312	0.0411820662960004	1
LNC_000216	XLOC_005627	.	transcript	0.47419825	0.229513333333333	1.04691237074107	0.0478506666623784	1
LNC_000338	XLOC_010405	.	transcript	0	0.082628	-Inf	0.033592310708681	1
LNC_000367	XLOC_012637	.	transcript	0.000958583333333333	0.0339196666666667	-5.14507432580849	0.00293373956939661	0.373712337153502
LNC_000372	XLOC_012971	.	transcript	0	0.0820346666666667	-Inf	0.032505937453568	1
LNC_000373	XLOC_013043	.	transcript	0	0.149644333333333	-Inf	0.000254529250389955	0.0889139198717988
LNC_000378	XLOC_013072	.	transcript	0	0.0804843333333333	-Inf	0.0252722152458589	1
LNC_000398	XLOC_013664	.	transcript	0	0.0737921666666667	-Inf	0.00103026269960837	0.202012778138982
LNC_000422	XLOC_014687	.	transcript	0	0.119330166666667	-Inf	0.0335116234023601	1
LNC_000428	XLOC_014844	.	transcript	0	0.180491666666667	-Inf	0.0105468710977373	0.716613433232632
LNC_000459	XLOC_016317	.	transcript	0.282235833333333	0.0169858333333333	4.05449726316702	0.00671957179177786	0.58339965474691
LNC_000507	XLOC_018273	.	transcript	0.116487583333333	0.00525883333333333	4.46928959819384	0.0295128779706747	1
LNC_000518	XLOC_019034	.	transcript	1.325e-05	0.247373333333333	-14.1884100070864	6.66717704195686e-06	0.0077634148055863
LNC_000521	XLOC_019034	.	transcript	0	0.0458513333333333	-Inf	0.0191892396682927	0.918040447098765
LNC_000522	XLOC_019034	.	transcript	0	0.0322636666666667	-Inf	0.000179007660066875	0.0706885683720605
LNC_000545	XLOC_020089	.	transcript	0.08449525	0	Inf	0.0194653032237281	0.922223554937133
LNC_000552	XLOC_020263	.	transcript	0.0680115833333333	0	Inf	0.0471766243209395	1
LNC_000615	XLOC_023414	.	transcript	0	0.0737906666666667	-Inf	0.0277336736117294	1
LNC_000688	XLOC_026164	.	transcript	0.117246833333333	0	Inf	0.0240647529805834	0.9947975331833
LNC_000696	XLOC_026247	.	transcript	0.151788	0	Inf	0.0210867912550698	0.946248920821006
LNC_000701	XLOC_026456	.	transcript	0.0060455	0.124231666666667	-4.36102748919391	0.0273356297223569	1
LNC_000762	XLOC_029550	.	transcript	0.0877425	0.267959	-1.61066455499856	0.0354473044237239	1
LNC_000771	XLOC_029975	.	transcript	0.165555583333333	0.0124648333333333	3.73138016832803	0.00165602085380621	0.271357712089314
LNC_000799	XLOC_030369	.	transcript	0.240696833333333	0.0148823333333333	4.0155445186029	0.00874310545800983	0.658061780637843
LNC_000803	XLOC_030459	.	transcript	0.222933166666667	0.0040635	5.77774456364102	0.0427597569924211	1
LNC_000836	XLOC_032536	.	transcript	0.0519450833333333	0.273723333333333	-2.39765931353879	0.0452775841350243	1
LNC_000858	XLOC_033958	.	transcript	0	0.094471	-Inf	0.0135990588053169	0.801540925604413
LNC_000878	XLOC_034613	.	transcript	0.01219075	0.189939333333333	-3.96167990363693	0.0301930453848045	1
LNC_000908	XLOC_035794	.	transcript	0.300588916666667	0.141905	1.08286639166992	0.027281970947036	1
LNC_000933	XLOC_036638	.	transcript	0	0.0591735	-Inf	0.00817313194008712	0.638284358089779
LNC_000964	XLOC_038441	.	transcript	0	0.114841166666667	-Inf	0.0261185095773081	1
LNC_001020	XLOC_042061	.	transcript	0	0.0941643333333333	-Inf	0.0351764041172622	1
LNC_001021	XLOC_042061	.	transcript	0	0.136461	-Inf	0.0164725698030992	0.859459559384111
LNC_001024	XLOC_042507	.	transcript	0.03390125	0.214205833333333	-2.65958739442052	0.034814170894052	1
LNC_001056	XLOC_044303	.	transcript	0	0.0829066666666667	-Inf	0.0335917342940548	1
LNC_001058	XLOC_044759	.	transcript	0.159062916666667	0.0495671666666667	1.6821408306724	0.0129299240936451	0.779408595447119
LNC_001084	XLOC_045798	.	transcript	0	0.106818333333333	-Inf	0.03931355393204	1
LNC_001181	XLOC_051049	.	transcript	0.03752325	0	Inf	0.0317088385855058	1
LNC_001194	XLOC_051937	.	transcript	0.516721916666667	0.137488166666667	1.91008062262503	0.0205008093003605	0.938465059528944
LNC_001211	XLOC_052351	.	transcript	1.80742325	0	Inf	0.00100834043829804	0.200399387983412
LNC_001227	XLOC_052820	.	transcript	0.02018525	0.200084666666667	-3.30923725143796	0.0387105909454238	1
LNC_001234	XLOC_053356	.	transcript	0.0314443333333333	0.297676166666667	-3.24287176360587	0.0346794826371527	1
LNC_001246	XLOC_053934	.	transcript	0	0.133510166666667	-Inf	0.0318051162133569	1
LNC_001249	XLOC_053999	.	transcript	0.00436158333333333	0.0934565	-4.42137114895873	0.0313197134315781	1
LNC_001256	XLOC_054229	.	transcript	0	0.0646778333333333	-Inf	0.0393084188445566	1
LNC_001267	XLOC_054914	.	transcript	1.26666666666667e-05	0.0576631666666667	-12.1523974337821	0.00218990016958607	0.315710607781992
LNC_001315	XLOC_056286	.	transcript	0.0812601666666667	0	Inf	0.00846877864397353	0.647381718344002
LNC_001325	XLOC_056474	.	transcript	0.0048895	0.140351	-4.84320859004997	0.0293285389752562	1
LNC_001351	XLOC_057405	.	transcript	0.00053675	0.0698341666666667	-7.02353895761007	0.0333717381557158	1
LNC_001422	XLOC_059568	.	transcript	0.0907131666666667	0.000907833333333333	6.64274069600951	0.0224120776663486	0.963482683615372
LNC_001442	XLOC_059905	.	transcript	0	0.137889	-Inf	0.00053580584721075	0.133327578281963
LNC_001461	XLOC_060782	.	transcript	1.56750558333333	0.604275666666667	1.3751918287897	0.0468141194937763	1
LNC_001463	XLOC_060823	.	transcript	0.130099333333333	0	Inf	0.0496387788129315	1
LNC_001492	XLOC_061374	.	transcript	0.115277333333333	0	Inf	0.0178331763810951	0.887992458779039
LNC_001495	XLOC_061422	.	transcript	0	0.0873308333333333	-Inf	0.028084799667439	1
LNC_001543	XLOC_063217	.	transcript	0.0871711666666667	0	Inf	0.0497985712087384	1
LNC_001550	XLOC_063443	.	transcript	0.195500666666667	0	Inf	0.0112133845495767	0.732870454407182
LNC_001642	XLOC_066536	.	transcript	0.00704091666666667	0.136792	-4.28007678184995	0.0252947817200131	1
LNC_001661	XLOC_067107	.	transcript	0.00369666666666667	0.0765563333333333	-4.37222486880077	0.0146231273227692	0.819762097698695
LNC_001667	XLOC_067351	.	transcript	0.681772333333333	0	Inf	0.00011504293940639	0.0533100763856396
LNC_001672	XLOC_067471	.	transcript	0	0.187766333333333	-Inf	0.015174977224821	0.833293413811588
LNC_001699	XLOC_068529	.	transcript	0.226748	0.077174	1.55490303669523	0.0206405829874083	0.939218912741161
LNC_001722	XLOC_069593	.	transcript	0.006631	0.130658333333333	-4.30042887685652	0.000283039693332201	0.0949081540943736
LNC_001723	XLOC_069593	.	transcript	0	0.147818666666667	-Inf	0.0354810650958347	1
LNC_001725	XLOC_069611	.	transcript	0.674326	0.0644228333333333	3.38780220741762	0.0143543862669662	0.813529354771917
LNC_001755	XLOC_070489	.	transcript	1.11194475	0.585657	0.92495722745438	0.0299926738477424	1
LNC_001772	XLOC_070763	.	transcript	0	0.0832156666666667	-Inf	0.0323969539195238	1
LNC_001833	XLOC_072892	.	transcript	0	0.114376666666667	-Inf	0.0338602253290682	1
LNC_001891	XLOC_073934	.	transcript	0.00739833333333333	0.1230715	-4.05615259865364	0.00589047415469529	0.5402567524141
LNC_001905	XLOC_074095	.	transcript	0	0.0188853333333333	-Inf	0.0141654560502841	0.810236985609648
LNC_001989	XLOC_075976	.	transcript	0.190177583333333	0	Inf	0.027278194836758	1
LNC_001996	XLOC_076214	.	transcript	0	0.154695333333333	-Inf	0.0365222862532687	1
LNC_002006	XLOC_076722	.	transcript	0	0.0880503333333333	-Inf	0.00610582202787237	0.553839833648704
LNC_002100	XLOC_082074	.	transcript	0.11041025	0	Inf	0.047659337568521	1
LNC_002117	XLOC_082782	.	transcript	0.002382	0.134437666666667	-5.81862018477724	0.0130429949322437	0.782450472074662
LNC_002143	XLOC_084004	.	transcript	0.0390441666666667	0	Inf	0.0462116082854245	1
LNC_002148	XLOC_084144	.	transcript	0.00993325	5.75184533333333	-9.17754334534862	2.33499708877672e-05	0.0169306076170705
LNC_002211	XLOC_087629	.	transcript	0.0251949166666667	0.185364333333333	-2.87915908649789	0.0212332428729074	0.950004573365426
LNC_002225	XLOC_088964	.	transcript	0.01933375	0.140271333333333	-2.85902680465759	0.0149737007296567	0.828325837373768
LNC_002247	XLOC_090405	.	transcript	0.00613183333333333	0.0858798333333333	-3.80792900198416	0.0370374946694182	1
LNC_002252	XLOC_090533	.	transcript	0	0.0925715	-Inf	0.0288762721564738	1
LNC_002255	XLOC_090537	.	transcript	0.0083245	0.195732	-4.55537220834739	0.0140218435579956	0.808255190567411
LNC_002279	XLOC_091116	.	transcript	0.0596898333333333	0.226179666666667	-1.92191210767238	0.0380111463099569	1
LNC_002308	XLOC_092438	.	transcript	0	0.100461666666667	-Inf	0.0353922615741328	1
LNC_002361	XLOC_094359	.	transcript	0.01972175	0.132013	-2.74282052683109	0.0270711646975058	1
LNC_002389	XLOC_095011	.	transcript	168.629206333333	72.9443498333333	1.20898629214823	0.0353727189953837	1
LNC_002397	XLOC_095685	.	transcript	0.00464791666666667	0.1422795	-4.93599979672749	0.00221042650867185	0.317661372864115
LNC_002483	XLOC_099211	.	transcript	0.01222	0.158570166666667	-3.6978051781837	0.00362101848410197	0.42109987684835
LNC_002536	XLOC_100660	.	transcript	0.010447	0.0734796666666667	-2.81425636979963	0.0445575797672314	1
LNC_002545	XLOC_100951	.	transcript	0	0.050489	-Inf	0.0132435951227948	0.789271343194121
LNC_002554	XLOC_101409	.	transcript	0.242653833333333	0	Inf	0.0416596977483403	1
LNC_002622	XLOC_104180	.	transcript	0	0.119745333333333	-Inf	0.0238728785656518	0.991783007598011
LNC_002702	XLOC_108947	.	transcript	0.106275583333333	0.00613883333333333	4.11370186571916	0.00806698026748934	0.634907697395771
LNC_002712	XLOC_109464	.	transcript	0.558386916666667	0.0338286666666667	4.04494691820665	0.0373398449279565	1
LNC_002724	XLOC_109464	.	transcript	0	0.261179833333333	-Inf	0.000238502788932454	0.0844641760263403
LNC_002728	XLOC_109464	.	transcript	0.176682083333333	0	Inf	0.0416739507174721	1
LNC_002731	XLOC_109525	.	transcript	0.00815433333333333	0.150553166666667	-4.20656231053879	0.0231345297265254	0.9777541472367
LNC_002735	XLOC_109746	.	transcript	0.0302291666666667	0.193217666666667	-2.67621389803106	0.038192377176009	1
LNC_002793	XLOC_113065	.	transcript	0.0262680833333333	0.197917666666667	-2.91351755469402	0.0352715131041808	1
LNC_002799	XLOC_113242	.	transcript	0.00420766666666667	0.0727126666666667	-4.11111438260759	0.00535834398706918	0.514452000661267
LNC_002836	XLOC_115378	.	transcript	0.0091475	0.115440166666667	-3.65762396704366	0.0193901008163875	0.922223554937133
LNC_002866	XLOC_117103	.	transcript	0.0224245	0.142842833333333	-2.67128093285342	0.00803261377096338	0.634907697395771
LNC_002868	XLOC_117117	.	transcript	0.0508995	0	Inf	0.0103712399735357	0.710919147619911
LNC_002869	XLOC_117117	.	transcript	0.00660616666666667	0.0761401666666667	-3.52677245500405	0.0306252206758315	1
LNC_002978	XLOC_123798	.	transcript	0.021244	0.13974	-2.71761770572656	0.0435970463715041	1
LNC_003008	XLOC_124897	.	transcript	0	0.0935313333333333	-Inf	0.0447167772529136	1
LNC_003068	XLOC_128633	.	transcript	0.000993583333333333	0.0960131666666667	-6.59444747811353	0.0376515109279573	1
LNC_003090	XLOC_129456	.	transcript	0	0.0809288333333333	-Inf	0.00949188791022609	0.684396801602586
LNC_003104	XLOC_129941	.	transcript	0.00268441666666667	0.0548865	-4.35377081993576	0.00799988876632641	0.63346983191072
LNC_003150	XLOC_131700	.	transcript	0	0.130156666666667	-Inf	0.0140056984300275	0.808255190567411
LNC_003154	XLOC_131812	.	transcript	0.03250025	0.249432166666667	-2.94012480564183	0.0188244673050718	0.910039753477412
LNC_003177	XLOC_132936	.	transcript	0	0.0696775	-Inf	0.0251045041902341	1
LNC_003178	XLOC_132936	.	transcript	7.65e-05	0.101737833333333	-10.3771089069317	0.0108731526469173	0.72882220601938
LNC_003179	XLOC_132936	.	transcript	0	0.325098833333333	-Inf	0.000383756705058514	0.112072999154146
LNC_003191	XLOC_132936	.	transcript	0.0264205	0.192266333333333	-2.86337648812583	0.0410882108429078	1
LNC_003194	XLOC_132936	.	transcript	0	0.105906666666667	-Inf	0.0225003240937155	0.963979753945627
LNC_003195	XLOC_132936	.	transcript	0.00877791666666667	0.1743245	-4.31175295943965	0.0107080445692773	0.722081821665834
LNC_003196	XLOC_132936	.	transcript	0.00243833333333333	0.126420833333333	-5.69619505602387	0.0201138796421841	0.931671255529669
LNC_003202	XLOC_133081	.	transcript	0.129381583333333	0	Inf	0.0416391769419125	1
LNC_003204	XLOC_133303	.	transcript	0	0.0743418333333333	-Inf	0.0167072468192441	0.86257381150375
LNC_003228	XLOC_134039	.	transcript	0.257533333333333	0	Inf	0.00814477379267332	0.637714723896167
LNC_003234	XLOC_134324	.	transcript	0	0.101631833333333	-Inf	0.0105368934735722	0.716613433232632
LNC_003237	XLOC_134366	.	transcript	0.667689416666667	1.693133	-1.34244622730904	0.0303820390981046	1
LNC_003302	XLOC_137803	.	transcript	0	0.1030325	-Inf	0.044033103300737	1
LNC_003403	XLOC_143493	.	transcript	0.0731300833333333	0	Inf	0.0305849275439865	1
LNC_003468	XLOC_147358	.	transcript	0.206098416666667	0	Inf	0.0123938020223338	0.766773865263122
LNC_003483	XLOC_148527	.	transcript	0.0829873333333333	0.307630666666667	-1.8902362734429	0.0431786557711369	1
LNC_003500	XLOC_148992	.	transcript	0.70919575	0.2227	1.67108233249288	0.0390769176546963	1
LNC_003512	XLOC_149531	.	transcript	0	0.1618965	-Inf	0.000272519976019407	0.0923568164998605
LNC_003541	XLOC_152680	.	transcript	0.608304916666667	0.246819833333333	1.30133633730011	0.0234987574884576	0.98444402624039
LNC_003584	XLOC_153806	.	transcript	0.01244	0.142704166666667	-3.51996906856034	0.00708657666136568	0.593131048818437
LNC_003585	XLOC_153886	.	transcript	0	0.106507	-Inf	0.0269569195951442	1
LNC_003589	XLOC_153902	.	transcript	0.14289075	0	Inf	0.0328927911872975	1
LNC_003594	XLOC_154073	.	transcript	0.0251380833333333	0.2453165	-3.28669771289326	0.0166039939281647	0.860816601501081
LNC_003633	XLOC_157011	.	transcript	0.0389539166666667	0.231114833333333	-2.56876955920137	0.0411921572536049	1
LNC_003636	XLOC_157053	.	transcript	0.205831083333333	0.0212316666666667	3.2771713344798	0.0414366416624045	1
LNC_003659	XLOC_158232	.	transcript	0.00493466666666667	0.110336333333333	-4.48281149799339	0.00363692435206304	0.421869290263251
LNC_003692	XLOC_159934	.	transcript	0.09534	0	Inf	0.0203498854129971	0.936489057901858
LNC_003706	XLOC_160504	.	transcript	0	0.0654985	-Inf	0.026521580776587	1
LNC_003707	XLOC_160647	.	transcript	0	0.123434	-Inf	0.0243178808650446	0.99939888215732
LNC_003787	XLOC_164182	.	transcript	0	0.138089166666667	-Inf	0.0156504974157953	0.840142002722506
LNC_003853	XLOC_167410	.	transcript	0	0.10076	-Inf	0.00997289948406761	0.700532556566466
LNC_003868	XLOC_169481	.	transcript	0.208069333333333	0	Inf	0.00853036463096806	0.648886405031552
LNC_003892	XLOC_170814	.	transcript	0.07080225	0	Inf	0.0260721388772889	1
LNC_003893	XLOC_170815	.	transcript	0	0.0750505	-Inf	0.0447996915662917	1
LNC_003894	XLOC_170823	.	transcript	0	0.112818	-Inf	0.0228725694305155	0.972878879566245
LNC_003914	XLOC_171550	.	transcript	0	0.0702063333333333	-Inf	0.0325271890493753	1
LNC_003935	XLOC_172889	.	transcript	0.0135845833333333	0.147140833333333	-3.43715544623468	0.0483630431696739	1
LNC_003963	XLOC_173905	.	transcript	0.941777	0.228651	2.04223826093575	0.0362964480870466	1
LNC_003969	XLOC_174309	.	transcript	0.118035833333333	0	Inf	0.032543459872901	1
