# Supplementary material for: Analysis of lncRNA Expression in Patients With Eosinophilic and Neutrophilic Asthma Focusing on LNC_000127
Source: Front Genet. 2019 Mar 19;10:141. doi: 10.3389/fgene.2019.00141 (PMC6433975; doi:10.3389/fgene.2019.00141)
Supplement: Supplementary Text 1 — Text that presents detailed information on data analysis. [file Data_Sheet_1.zip › Supplementary Table 9.Asthma_vs_Control.DEG_KEGG_pathway_enrichment_result_UP.xls]

##Databases: KEGG PATHWAY
##Statistical test method: hypergeometric test / Fisher's exact test
##FDR correction method: Benjamini and Hochberg
#Term	Database	ID	Input number	Background number	P-Value	Corrected P-Value	Input	KO	Entrez_ID	KO_name	Hyperlink
Apoptosis	KEGG PATHWAY	hsa04210	7	86	0.0116024809885	0.926118990002	ENSG00000114302|ENSG00000117461|ENSG00000121858|ENSG00000003400|ENSG00000064012|ENSG00000171791|ENSG00000269335	hsa:5576|hsa:8503|hsa:8743|hsa:843|hsa:841|hsa:596|hsa:8517|	5576|8503|8743|843|841|596|8517|	PRKAR2A, PKR2, PRKAR2|PIK3R3, p55, p55-GAMMA|TNFSF10, APO2L, Apo-2L, CD253, TL2, TRAIL|CASP10, ALPS2, FLICE2, MCH4|CASP8, ALPS2B, CAP4, Casp-8, FLICE, MACH, MCH5|BCL2, Bcl-2, PPP1R50|IKBKG, AMCBX1, FIP-3, FIP3, Fip3p, IKK-gamma, IP, IP1, IP2, IPD2, NEMO, ZC2HC9|	http://www.genome.jp/kegg-bin/show_pathway?hsa04210/hsa:8517%09red/hsa:8503%09red/hsa:596%09red/hsa:5576%09red/hsa:841%09red/hsa:843%09red/hsa:8743%09red
Hematopoietic cell lineage	KEGG PATHWAY	hsa04640	6	88	0.0382918844114	0.926118990002	ENSG00000010278|ENSG00000168685|ENSG00000091181|ENSG00000115705|ENSG00000113520|ENSG00000184371	hsa:928|hsa:3575|hsa:3568|hsa:7173|hsa:3565|hsa:1435|	928|3575|3568|7173|3565|1435|	CD9, BTCC-1, DRAP-27, MIC3, MRP-1, TSPAN-29, TSPAN29|IL7R, CD127, CDW127, IL-7R-alpha, IL7RA, ILRA|IL5RA, CD125, CDw125, HSIL5R3, IL5R|TPO, MSA, TDH2A, TPX|IL4, BCGF-1, BCGF1, BSF-1, BSF1, IL-4|CSF1, CSF-1, MCSF|	http://www.genome.jp/kegg-bin/show_pathway?hsa04640/hsa:3568%09red/hsa:1435%09red/hsa:3565%09red/hsa:3575%09red/hsa:7173%09red/hsa:928%09red
Cytokine-cytokine receptor interaction	KEGG PATHWAY	hsa04060	12	265	0.0650226486567	0.926118990002	ENSG00000168685|ENSG00000091181|ENSG00000121858|ENSG00000183625|ENSG00000115705|ENSG00000134470|ENSG00000243646|ENSG00000113520|ENSG00000168329|ENSG00000120949|ENSG00000138696|ENSG00000184371	hsa:3575|hsa:3568|hsa:8743|hsa:1232|hsa:7173|hsa:3601|hsa:3588|hsa:3565|hsa:1524|hsa:943|hsa:658|hsa:1435|	3575|3568|8743|1232|7173|3601|3588|3565|1524|943|658|1435|	IL7R, CD127, CDW127, IL-7R-alpha, IL7RA, ILRA|IL5RA, CD125, CDw125, HSIL5R3, IL5R|TNFSF10, APO2L, Apo-2L, CD253, TL2, TRAIL|CCR3, CC-CKR-3, CD193, CKR3, CMKBR3|TPO, MSA, TDH2A, TPX|IL15RA, CD215|IL10RB, CDW210B, CRF2-4, CRFB4, D21S58, D21S66, IL-10R2|IL4, BCGF-1, BCGF1, BSF-1, BSF1, IL-4|CX3CR1, CCRL1, CMKBRL1, CMKDR1, GPR13, GPRV28, V28|TNFRSF8, CD30, D1S166E, Ki-1|BMPR1B, ALK-6, ALK6, CDw293|CS…	http://www.genome.jp/kegg-bin/show_pathway?hsa04060/hsa:3601%09red/hsa:3568%09red/hsa:1524%09red/hsa:1435%09red/hsa:943%09red/hsa:658%09red/hsa:3588%09red/hsa:3565%09red/hsa:3575%09red/hsa:7173%09red/hsa:1232%09red/hsa:8743%09red
Jak-STAT signaling pathway	KEGG PATHWAY	hsa04630	8	156	0.0698862434451	0.926118990002	ENSG00000168685|ENSG00000091181|ENSG00000117461|ENSG00000115705|ENSG00000134470|ENSG00000243646|ENSG00000113520|ENSG00000118971	hsa:3575|hsa:3568|hsa:8503|hsa:7173|hsa:3601|hsa:3588|hsa:3565|hsa:894|	3575|3568|8503|7173|3601|3588|3565|894|	IL7R, CD127, CDW127, IL-7R-alpha, IL7RA, ILRA|IL5RA, CD125, CDw125, HSIL5R3, IL5R|PIK3R3, p55, p55-GAMMA|TPO, MSA, TDH2A, TPX|IL15RA, CD215|IL10RB, CDW210B, CRF2-4, CRFB4, D21S58, D21S66, IL-10R2|IL4, BCGF-1, BCGF1, BSF-1, BSF1, IL-4|CCND2, KIAK0002|	http://www.genome.jp/kegg-bin/show_pathway?hsa04630/hsa:3601%09red/hsa:3568%09red/hsa:894%09red/hsa:8503%09red/hsa:3588%09red/hsa:3565%09red/hsa:3575%09red/hsa:7173%09red
Primary immunodeficiency	KEGG PATHWAY	hsa05340	3	36	0.0831859222728	0.926118990002	ENSG00000168685|ENSG00000269335|ENSG00000064490	hsa:3575|hsa:8517|hsa:8625|	3575|8517|8625|	IL7R, CD127, CDW127, IL-7R-alpha, IL7RA, ILRA|IKBKG, AMCBX1, FIP-3, FIP3, Fip3p, IKK-gamma, IP, IP1, IP2, IPD2, NEMO, ZC2HC9|RFXANK, ANKRA1, BLS, F14150_1, RFX-B|	http://www.genome.jp/kegg-bin/show_pathway?hsa05340/hsa:8517%09red/hsa:3575%09red/hsa:8625%09red
TNF signaling pathway	KEGG PATHWAY	hsa04668	6	110	0.0871169549717	0.926118990002	ENSG00000117461|ENSG00000087470|ENSG00000003400|ENSG00000064012|ENSG00000269335|ENSG00000184371	hsa:8503|hsa:10059|hsa:843|hsa:841|hsa:8517|hsa:1435|	8503|10059|843|841|8517|1435|	PIK3R3, p55, p55-GAMMA|DNM1L, DLP1, DRP1, DVLP, DYMPLE, EMPF, HDYNIV|CASP10, ALPS2, FLICE2, MCH4|CASP8, ALPS2B, CAP4, Casp-8, FLICE, MACH, MCH5|IKBKG, AMCBX1, FIP-3, FIP3, Fip3p, IKK-gamma, IP, IP1, IP2, IPD2, NEMO, ZC2HC9|CSF1, CSF-1, MCSF|	http://www.genome.jp/kegg-bin/show_pathway?hsa04668/hsa:10059%09red/hsa:8517%09red/hsa:8503%09red/hsa:1435%09red/hsa:841%09red/hsa:843%09red
Selenocompound metabolism	KEGG PATHWAY	hsa00450	2	17	0.0885507180275	0.926118990002	ENSG00000166986|ENSG00000132330	hsa:4141|hsa:51540|	4141|51540|	MARS, METRS, MRS, MTRNS, SPG70|SCLY, SCL, hSCL|	http://www.genome.jp/kegg-bin/show_pathway?hsa00450/hsa:51540%09red/hsa:4141%09red
2-Oxocarboxylic acid metabolism	KEGG PATHWAY	hsa01210	2	17	0.0885507180275	0.926118990002	ENSG00000114786|ENSG00000062485	hsa:95|hsa:1431|	95|1431|	ACY1, ACY-1, ACY1D, HEL-S-5|CS|	http://www.genome.jp/kegg-bin/show_pathway?hsa01210/hsa:1431%09red/hsa:95%09red
mTOR signaling pathway	KEGG PATHWAY	hsa04150	4	60	0.0887554805382	0.926118990002	ENSG00000117461|ENSG00000106615|ENSG00000102547|ENSG00000071242	hsa:8503|hsa:6009|hsa:81617|hsa:6196|	8503|6009|81617|6196|	PIK3R3, p55, p55-GAMMA|RHEB, RHEB2|CAB39L, MO25-BETA, MO2L, bA103J18.3|RPS6KA2, HU-2, MAPKAPK1C, RSK, RSK3, S6K-alpha, S6K-alpha2, p90-RSK3, pp90RSK3|	http://www.genome.jp/kegg-bin/show_pathway?hsa04150/hsa:6196%09red/hsa:6009%09red/hsa:81617%09red/hsa:8503%09red
Synaptic vesicle cycle	KEGG PATHWAY	hsa04721	4	63	0.100858655978	0.926118990002	ENSG00000136854|ENSG00000047249|ENSG00000079805|ENSG00000114573	hsa:6812|hsa:51606|hsa:1785|hsa:523|	6812|51606|1785|523|	STXBP1, MUNC18-1, NSEC1, P67, RBSEC1, UNC18|ATP6V1H, MSTP042, NBP1, SFD, SFDalpha, SFDbeta, VMA13|DNM2, CMT2M, CMTDI1, CMTDIB, DI-CMTB, DYN2, DYNII, LCCS5|ATP6V1A, ATP6A1, ATP6V1A1, HO68, VA68, VPP2, Vma1|	http://www.genome.jp/kegg-bin/show_pathway?hsa04721/hsa:51606%09red/hsa:1785%09red/hsa:523%09red/hsa:6812%09red
Glycosaminoglycan degradation	KEGG PATHWAY	hsa00531	2	19	0.105112477713	0.926118990002	ENSG00000173083|ENSG00000068001	hsa:10855|hsa:8692|	10855|8692|	HPSE, HPA, HPA1, HPR1, HPSE1, HSE1|HYAL2, LUCA2|	http://www.genome.jp/kegg-bin/show_pathway?hsa00531/hsa:10855%09red/hsa:8692%09red
Porphyrin and chlorophyll metabolism	KEGG PATHWAY	hsa00860	3	41	0.109723495974	0.926118990002	ENSG00000240224|ENSG00000103415|ENSG00000256269	hsa:54579|hsa:3163|hsa:3145|	54579|3163|3145|	UGT1A5, UDPGT, UDPGT_1-5, UGT1E|HMOX2, HO-2|HMBS, PBG-D, PBGD, PORC, UPS|	http://www.genome.jp/kegg-bin/show_pathway?hsa00860/hsa:3163%09red/hsa:54579%09red/hsa:3145%09red
Toxoplasmosis	KEGG PATHWAY	hsa05145	6	120	0.117031604972	0.926118990002	ENSG00000117461|ENSG00000064012|ENSG00000171791|ENSG00000243646|ENSG00000269335|ENSG00000150093	hsa:8503|hsa:841|hsa:596|hsa:3588|hsa:8517|hsa:3688|	8503|841|596|3588|8517|3688|	PIK3R3, p55, p55-GAMMA|CASP8, ALPS2B, CAP4, Casp-8, FLICE, MACH, MCH5|BCL2, Bcl-2, PPP1R50|IL10RB, CDW210B, CRF2-4, CRFB4, D21S58, D21S66, IL-10R2|IKBKG, AMCBX1, FIP-3, FIP3, Fip3p, IKK-gamma, IP, IP1, IP2, IPD2, NEMO, ZC2HC9|ITGB1, CD29, FNRB, GPIIA, MDF2, MSK12, VLA-BETA, VLAB|	http://www.genome.jp/kegg-bin/show_pathway?hsa05145/hsa:3688%09red/hsa:8517%09red/hsa:8503%09red/hsa:596%09red/hsa:3588%09red/hsa:841%09red
Viral carcinogenesis	KEGG PATHWAY	hsa05203	9	206	0.11735870428	0.926118990002	ENSG00000183625|ENSG00000117461|ENSG00000002822|ENSG00000064012|ENSG00000196591|ENSG00000055332|ENSG00000147099|ENSG00000269335|ENSG00000118971	hsa:1232|hsa:8503|hsa:8379|hsa:841|hsa:3066|hsa:5610|hsa:55869|hsa:8517|hsa:894|	1232|8503|8379|841|3066|5610|55869|8517|894|	CCR3, CC-CKR-3, CD193, CKR3, CMKBR3|PIK3R3, p55, p55-GAMMA|MAD1L1, MAD1, PIG9, TP53I9, TXBP181|CASP8, ALPS2B, CAP4, Casp-8, FLICE, MACH, MCH5|HDAC2, HD2, RPD3, YAF1|EIF2AK2, EIF2AK1, PKR, PPP1R83, PRKR|HDAC8, CDLS5, HD8, HDACL1, MRXS6, RPD3, WTS|IKBKG, AMCBX1, FIP-3, FIP3, Fip3p, IKK-gamma, IP, IP1, IP2, IPD2, NEMO, ZC2HC9|CCND2, KIAK0002|	http://www.genome.jp/kegg-bin/show_pathway?hsa05203/hsa:1232%09red/hsa:894%09red/hsa:8517%09red/hsa:8503%09red/hsa:55869%09red/hsa:841%09red/hsa:3066%09red/hsa:5610%09red/hsa:8379%09red
Complement and coagulation cascades	KEGG PATHWAY	hsa04610	4	69	0.127173268129	0.926118990002	ENSG00000003436|ENSG00000099937|ENSG00000011422|ENSG00000166278	hsa:7035|hsa:3053|hsa:5329|hsa:717|	7035|3053|5329|717|	TFPI, EPI, LACI, TFI, TFPI1|SERPIND1, D22S673, HC2, HCF2, HCII, HLS2, LS2, THPH10|PLAUR, CD87, U-PAR, UPAR, URKR|C2, ARMD14, CO2|	http://www.genome.jp/kegg-bin/show_pathway?hsa04610/hsa:7035%09red/hsa:5329%09red/hsa:717%09red/hsa:3053%09red
RIG-I-like receptor signaling pathway	KEGG PATHWAY	hsa04622	4	70	0.131814862158	0.926118990002	ENSG00000064012|ENSG00000108771|ENSG00000269335|ENSG00000003400	hsa:841|hsa:79132|hsa:8517|hsa:843|	841|79132|8517|843|	CASP8, ALPS2B, CAP4, Casp-8, FLICE, MACH, MCH5|DHX58, D11LGP2, D11lgp2e, LGP2, RLR-3|IKBKG, AMCBX1, FIP-3, FIP3, Fip3p, IKK-gamma, IP, IP1, IP2, IPD2, NEMO, ZC2HC9|CASP10, ALPS2, FLICE2, MCH4|	http://www.genome.jp/kegg-bin/show_pathway?hsa04622/hsa:79132%09red/hsa:8517%09red/hsa:841%09red/hsa:843%09red
Oxytocin signaling pathway	KEGG PATHWAY	hsa04921	7	159	0.15080230874	0.926118990002	ENSG00000117461|ENSG00000181929|ENSG00000101333|ENSG00000134072|ENSG00000130433|ENSG00000142408|ENSG00000196465	hsa:8503|hsa:5571|hsa:5332|hsa:8536|hsa:59285|hsa:59283|hsa:140465|	8503|5571|5332|8536|59285|59283|140465|	PIK3R3, p55, p55-GAMMA|PRKAG1, AMPKG|PLCB4, ARCND2, PI-PLC|CAMK1, CAMKI|CACNG6|CACNG8|MYL6B, MLC1SA|	http://www.genome.jp/kegg-bin/show_pathway?hsa04921/hsa:8503%09red/hsa:5332%09red/hsa:5571%09red/hsa:59285%09red/hsa:59283%09red/hsa:140465%09red/hsa:8536%09red
Arrhythmogenic right ventricular cardiomyopathy (ARVC)	KEGG PATHWAY	hsa05412	4	74	0.151052493445	0.926118990002	ENSG00000148737|ENSG00000130433|ENSG00000142408|ENSG00000150093	hsa:6934|hsa:59285|hsa:59283|hsa:3688|	6934|59285|59283|3688|	TCF7L2, TCF-4, TCF4|CACNG6|CACNG8|ITGB1, CD29, FNRB, GPIIA, MDF2, MSK12, VLA-BETA, VLAB|	http://www.genome.jp/kegg-bin/show_pathway?hsa05412/hsa:59283%09red/hsa:3688%09red/hsa:6934%09red/hsa:59285%09red
Intestinal immune network for IgA production	KEGG PATHWAY	hsa04672	3	49	0.157755926813	0.926118990002	ENSG00000134470|ENSG00000160223|ENSG00000113520	hsa:3601|hsa:23308|hsa:3565|	3601|23308|3565|	IL15RA, CD215|ICOSLG, B7-H2, B7H2, B7RP-1, B7RP1, CD275, GL50, ICOS-L, ICOSL, LICOS|IL4, BCGF-1, BCGF1, BSF-1, BSF1, IL-4|	http://www.genome.jp/kegg-bin/show_pathway?hsa04672/hsa:3601%09red/hsa:3565%09red/hsa:23308%09red
Measles	KEGG PATHWAY	hsa05162	6	134	0.166269187444	0.926118990002	ENSG00000117461|ENSG00000121858|ENSG00000113520|ENSG00000055332|ENSG00000089127|ENSG00000118971	hsa:8503|hsa:8743|hsa:3565|hsa:5610|hsa:4938|hsa:894|	8503|8743|3565|5610|4938|894|	PIK3R3, p55, p55-GAMMA|TNFSF10, APO2L, Apo-2L, CD253, TL2, TRAIL|IL4, BCGF-1, BCGF1, BSF-1, BSF1, IL-4|EIF2AK2, EIF2AK1, PKR, PPP1R83, PRKR|OAS1, IFI-4, OIAS, OIASI|CCND2, KIAK0002|	http://www.genome.jp/kegg-bin/show_pathway?hsa05162/hsa:894%09red/hsa:8503%09red/hsa:3565%09red/hsa:4938%09red/hsa:5610%09red/hsa:8743%09red
Glycosphingolipid biosynthesis - lacto and neolacto series	KEGG PATHWAY	hsa00601	2	26	0.16820429629	0.926118990002	ENSG00000111728|ENSG00000126091	hsa:6489|hsa:6487|	6489|6487|	ST8SIA1, GD3S, SIAT8, SIAT8-A, SIAT8A, ST8SiaI|ST3GAL3, EIEE15, MRT12, SIAT6, ST3GALII, ST3GalIII, ST3N|	http://www.genome.jp/kegg-bin/show_pathway?hsa00601/hsa:6487%09red/hsa:6489%09red
Carbon metabolism	KEGG PATHWAY	hsa01200	5	106	0.17038572518	0.926118990002	ENSG00000062485|ENSG00000139684|ENSG00000091140|ENSG00000152556|ENSG00000082212	hsa:1431|hsa:2098|hsa:1738|hsa:5213|hsa:4200|	1431|2098|1738|5213|4200|	CS|ESD, FGH|DLD, DLDD, DLDH, E3, GCSL, LAD, PHE3|PFKM, GSD7, PFK-1, PFK1, PFKA, PFKX, PPP1R122|ME2, ODS1|	http://www.genome.jp/kegg-bin/show_pathway?hsa01200/hsa:1431%09red/hsa:1738%09red/hsa:4200%09red/hsa:5213%09red/hsa:2098%09red
Homologous recombination	KEGG PATHWAY	hsa03440	2	28	0.187241931287	0.926118990002	ENSG00000104320|ENSG00000062822	hsa:4683|hsa:5424|	4683|5424|	NBN, AT-V1, AT-V2, ATV, NBS, NBS1, P95|POLD1, CDC2, CRCS10, MDPL, POLD|	http://www.genome.jp/kegg-bin/show_pathway?hsa03440/hsa:5424%09red/hsa:4683%09red
Basal cell carcinoma	KEGG PATHWAY	hsa05217	3	55	0.197242852134	0.926118990002	ENSG00000111186|ENSG00000148737|ENSG00000135925	hsa:81029|hsa:6934|hsa:80326|	81029|6934|80326|	WNT5B|TCF7L2, TCF-4, TCF4|WNT10A, OODD, SSPS, STHAG4|	http://www.genome.jp/kegg-bin/show_pathway?hsa05217/hsa:80326%09red/hsa:81029%09red/hsa:6934%09red
Hypertrophic cardiomyopathy (HCM)	KEGG PATHWAY	hsa05410	4	83	0.197785395733	0.926118990002	ENSG00000130433|ENSG00000150093|ENSG00000142408|ENSG00000181929	hsa:59285|hsa:3688|hsa:59283|hsa:5571|	59285|3688|59283|5571|	CACNG6|ITGB1, CD29, FNRB, GPIIA, MDF2, MSK12, VLA-BETA, VLAB|CACNG8|PRKAG1, AMPKG|	http://www.genome.jp/kegg-bin/show_pathway?hsa05410/hsa:5571%09red/hsa:59283%09red/hsa:59285%09red/hsa:3688%09red
Citrate cycle (TCA cycle)	KEGG PATHWAY	hsa00020	2	30	0.206556292659	0.926118990002	ENSG00000091140|ENSG00000062485	hsa:1738|hsa:1431|	1738|1431|	DLD, DLDD, DLDH, E3, GCSL, LAD, PHE3|CS|	http://www.genome.jp/kegg-bin/show_pathway?hsa00020/hsa:1431%09red/hsa:1738%09red
Acute myeloid leukemia	KEGG PATHWAY	hsa05221	3	57	0.210900507421	0.926118990002	ENSG00000148737|ENSG00000117461|ENSG00000269335	hsa:6934|hsa:8503|hsa:8517|	6934|8503|8517|	TCF7L2, TCF-4, TCF4|PIK3R3, p55, p55-GAMMA|IKBKG, AMCBX1, FIP-3, FIP3, Fip3p, IKK-gamma, IP, IP1, IP2, IPD2, NEMO, ZC2HC9|	http://www.genome.jp/kegg-bin/show_pathway?hsa05221/hsa:6934%09red/hsa:8517%09red/hsa:8503%09red
Small cell lung cancer	KEGG PATHWAY	hsa05222	4	86	0.214249875892	0.926118990002	ENSG00000150093|ENSG00000117461|ENSG00000171791|ENSG00000269335	hsa:3688|hsa:8503|hsa:596|hsa:8517|	3688|8503|596|8517|	ITGB1, CD29, FNRB, GPIIA, MDF2, MSK12, VLA-BETA, VLAB|PIK3R3, p55, p55-GAMMA|BCL2, Bcl-2, PPP1R50|IKBKG, AMCBX1, FIP-3, FIP3, Fip3p, IKK-gamma, IP, IP1, IP2, IPD2, NEMO, ZC2HC9|	http://www.genome.jp/kegg-bin/show_pathway?hsa05222/hsa:596%09red/hsa:8517%09red/hsa:8503%09red/hsa:3688%09red
Progesterone-mediated oocyte maturation	KEGG PATHWAY	hsa04914	4	86	0.214249875892	0.926118990002	ENSG00000002822|ENSG00000117461|ENSG00000158402|ENSG00000071242	hsa:8379|hsa:8503|hsa:995|hsa:6196|	8379|8503|995|6196|	MAD1L1, MAD1, PIG9, TP53I9, TXBP181|PIK3R3, p55, p55-GAMMA|CDC25C, CDC25, PPP1R60|RPS6KA2, HU-2, MAPKAPK1C, RSK, RSK3, S6K-alpha, S6K-alpha2, p90-RSK3, pp90RSK3|	http://www.genome.jp/kegg-bin/show_pathway?hsa04914/hsa:6196%09red/hsa:8503%09red/hsa:8379%09red/hsa:995%09red
Circadian rhythm	KEGG PATHWAY	hsa04710	2	31	0.216291830216	0.926118990002	ENSG00000069667|ENSG00000181929	hsa:6095|hsa:5571|	6095|5571|	RORA, NR1F1, ROR1, ROR2, ROR3, RZR-ALPHA, RZRA|PRKAG1, AMPKG|	http://www.genome.jp/kegg-bin/show_pathway?hsa04710/hsa:5571%09red/hsa:6095%09red
Tuberculosis	KEGG PATHWAY	hsa05152	7	179	0.222086349431	0.926118990002	ENSG00000003400|ENSG00000064012|ENSG00000140678|ENSG00000171791|ENSG00000243646|ENSG00000047249|ENSG00000064490	hsa:843|hsa:841|hsa:3687|hsa:596|hsa:3588|hsa:51606|hsa:8625|	843|841|3687|596|3588|51606|8625|	CASP10, ALPS2, FLICE2, MCH4|CASP8, ALPS2B, CAP4, Casp-8, FLICE, MACH, MCH5|ITGAX, CD11C, SLEB6|BCL2, Bcl-2, PPP1R50|IL10RB, CDW210B, CRF2-4, CRFB4, D21S58, D21S66, IL-10R2|ATP6V1H, MSTP042, NBP1, SFD, SFDalpha, SFDbeta, VMA13|RFXANK, ANKRA1, BLS, F14150_1, RFX-B|	http://www.genome.jp/kegg-bin/show_pathway?hsa05152/hsa:596%09red/hsa:3588%09red/hsa:8625%09red/hsa:3687%09red/hsa:841%09red/hsa:843%09red/hsa:51606%09red
Fructose and mannose metabolism	KEGG PATHWAY	hsa00051	2	32	0.226067022696	0.926118990002	ENSG00000140263|ENSG00000152556	hsa:6652|hsa:5213|	6652|5213|	SORD, HEL-S-95n, SORD1|PFKM, GSD7, PFK-1, PFK1, PFKA, PFKX, PPP1R122|	http://www.genome.jp/kegg-bin/show_pathway?hsa00051/hsa:5213%09red/hsa:6652%09red
Prostate cancer	KEGG PATHWAY	hsa05215	4	89	0.231074846812	0.926118990002	ENSG00000148737|ENSG00000117461|ENSG00000171791|ENSG00000269335	hsa:6934|hsa:8503|hsa:596|hsa:8517|	6934|8503|596|8517|	TCF7L2, TCF-4, TCF4|PIK3R3, p55, p55-GAMMA|BCL2, Bcl-2, PPP1R50|IKBKG, AMCBX1, FIP-3, FIP3, Fip3p, IKK-gamma, IP, IP1, IP2, IPD2, NEMO, ZC2HC9|	http://www.genome.jp/kegg-bin/show_pathway?hsa05215/hsa:6934%09red/hsa:8517%09red/hsa:8503%09red/hsa:596%09red
Base excision repair	KEGG PATHWAY	hsa03410	2	33	0.235873007966	0.926118990002	ENSG00000132781|ENSG00000062822	hsa:4595|hsa:5424|	4595|5424|	MUTYH, CYP2C, MYH|POLD1, CDC2, CRCS10, MDPL, POLD|	http://www.genome.jp/kegg-bin/show_pathway?hsa03410/hsa:5424%09red/hsa:4595%09red
Inositol phosphate metabolism	KEGG PATHWAY	hsa00562	3	61	0.238782581215	0.926118990002	ENSG00000105655|ENSG00000151689|ENSG00000101333	hsa:51477|hsa:3628|hsa:5332|	51477|3628|5332|	ISYNA1, INO1, INOS, IPS, IPS_1, IPS-1|INPP1|PLCB4, ARCND2, PI-PLC|	http://www.genome.jp/kegg-bin/show_pathway?hsa00562/hsa:3628%09red/hsa:5332%09red/hsa:51477%09red
Colorectal cancer	KEGG PATHWAY	hsa05210	3	62	0.245850703036	0.926118990002	ENSG00000148737|ENSG00000117461|ENSG00000171791	hsa:6934|hsa:8503|hsa:596|	6934|8503|596|	TCF7L2, TCF-4, TCF4|PIK3R3, p55, p55-GAMMA|BCL2, Bcl-2, PPP1R50|	http://www.genome.jp/kegg-bin/show_pathway?hsa05210/hsa:6934%09red/hsa:8503%09red/hsa:596%09red
Hippo signaling pathway	KEGG PATHWAY	hsa04390	6	154	0.248603814729	0.926118990002	ENSG00000115738|ENSG00000111186|ENSG00000148737|ENSG00000138696|ENSG00000135925|ENSG00000118971	hsa:3398|hsa:81029|hsa:6934|hsa:658|hsa:80326|hsa:894|	3398|81029|6934|658|80326|894|	ID2, GIG8, ID2A, ID2H, bHLHb26|WNT5B|TCF7L2, TCF-4, TCF4|BMPR1B, ALK-6, ALK6, CDw293|WNT10A, OODD, SSPS, STHAG4|CCND2, KIAK0002|	http://www.genome.jp/kegg-bin/show_pathway?hsa04390/hsa:894%09red/hsa:658%09red/hsa:81029%09red/hsa:3398%09red/hsa:80326%09red/hsa:6934%09red
Ubiquinone and other terpenoid-quinone biosynthesis	KEGG PATHWAY	hsa00130	1	10	0.254986658054	0.926118990002	ENSG00000167186	hsa:10229|	10229|	COQ7, CAT5, CLK-1, CLK1|	http://www.genome.jp/kegg-bin/show_pathway?hsa00130/hsa:10229%09red
AMPK signaling pathway	KEGG PATHWAY	hsa04152	5	124	0.255030340391	0.926118990002	ENSG00000117461|ENSG00000106615|ENSG00000181929|ENSG00000102547|ENSG00000152556	hsa:8503|hsa:6009|hsa:5571|hsa:81617|hsa:5213|	8503|6009|5571|81617|5213|	PIK3R3, p55, p55-GAMMA|RHEB, RHEB2|PRKAG1, AMPKG|CAB39L, MO25-BETA, MO2L, bA103J18.3|PFKM, GSD7, PFK-1, PFK1, PFKA, PFKX, PPP1R122|	http://www.genome.jp/kegg-bin/show_pathway?hsa04152/hsa:5571%09red/hsa:6009%09red/hsa:81617%09red/hsa:5213%09red/hsa:8503%09red
Pentose and glucuronate interconversions	KEGG PATHWAY	hsa00040	2	36	0.265393581738	0.926118990002	ENSG00000240224|ENSG00000140263	hsa:54579|hsa:6652|	54579|6652|	UGT1A5, UDPGT, UDPGT_1-5, UGT1E|SORD, HEL-S-95n, SORD1|	http://www.genome.jp/kegg-bin/show_pathway?hsa00040/hsa:54579%09red/hsa:6652%09red
Epithelial cell signaling in Helicobacter pylori infection	KEGG PATHWAY	hsa05120	3	68	0.288823766645	0.926118990002	ENSG00000047249|ENSG00000269335|ENSG00000114573	hsa:51606|hsa:8517|hsa:523|	51606|8517|523|	ATP6V1H, MSTP042, NBP1, SFD, SFDalpha, SFDbeta, VMA13|IKBKG, AMCBX1, FIP-3, FIP3, Fip3p, IKK-gamma, IP, IP1, IP2, IPD2, NEMO, ZC2HC9|ATP6V1A, ATP6A1, ATP6V1A1, HO68, VA68, VPP2, Vma1|	http://www.genome.jp/kegg-bin/show_pathway?hsa05120/hsa:51606%09red/hsa:8517%09red/hsa:523%09red
p53 signaling pathway	KEGG PATHWAY	hsa04115	3	68	0.288823766645	0.926118990002	ENSG00000113328|ENSG00000064012|ENSG00000118971	hsa:900|hsa:841|hsa:894|	900|841|894|	CCNG1, CCNG|CASP8, ALPS2B, CAP4, Casp-8, FLICE, MACH, MCH5|CCND2, KIAK0002|	http://www.genome.jp/kegg-bin/show_pathway?hsa04115/hsa:900%09red/hsa:894%09red/hsa:841%09red
Osteoclast differentiation	KEGG PATHWAY	hsa04380	5	131	0.290404156517	0.926118990002	ENSG00000117461|ENSG00000184371|ENSG00000125740|ENSG00000135605|ENSG00000269335	hsa:8503|hsa:1435|hsa:2354|hsa:7006|hsa:8517|	8503|1435|2354|7006|8517|	PIK3R3, p55, p55-GAMMA|CSF1, CSF-1, MCSF|FOSB, AP-1, G0S3, GOS3, GOSB|TEC, PSCTK4|IKBKG, AMCBX1, FIP-3, FIP3, Fip3p, IKK-gamma, IP, IP1, IP2, IPD2, NEMO, ZC2HC9|	http://www.genome.jp/kegg-bin/show_pathway?hsa04380/hsa:2354%09red/hsa:8517%09red/hsa:8503%09red/hsa:7006%09red/hsa:1435%09red
Hepatitis C	KEGG PATHWAY	hsa05160	5	133	0.300673044707	0.926118990002	ENSG00000055332|ENSG00000089127|ENSG00000117461|ENSG00000184113|ENSG00000269335	hsa:5610|hsa:4938|hsa:8503|hsa:7122|hsa:8517|	5610|4938|8503|7122|8517|	EIF2AK2, EIF2AK1, PKR, PPP1R83, PRKR|OAS1, IFI-4, OIAS, OIASI|PIK3R3, p55, p55-GAMMA|CLDN5, AWAL, BEC1, CPETRL1, TMVCF|IKBKG, AMCBX1, FIP-3, FIP3, Fip3p, IKK-gamma, IP, IP1, IP2, IPD2, NEMO, ZC2HC9|	http://www.genome.jp/kegg-bin/show_pathway?hsa05160/hsa:8503%09red/hsa:4938%09red/hsa:8517%09red/hsa:5610%09red/hsa:7122%09red
Melanogenesis	KEGG PATHWAY	hsa04916	4	101	0.301000910909	0.926118990002	ENSG00000111186|ENSG00000148737|ENSG00000135925|ENSG00000101333	hsa:81029|hsa:6934|hsa:80326|hsa:5332|	81029|6934|80326|5332|	WNT5B|TCF7L2, TCF-4, TCF4|WNT10A, OODD, SSPS, STHAG4|PLCB4, ARCND2, PI-PLC|	http://www.genome.jp/kegg-bin/show_pathway?hsa04916/hsa:80326%09red/hsa:81029%09red/hsa:6934%09red/hsa:5332%09red
Pyruvate metabolism	KEGG PATHWAY	hsa00620	2	40	0.304720706934	0.926118990002	ENSG00000091140|ENSG00000082212	hsa:1738|hsa:4200|	1738|4200|	DLD, DLDD, DLDH, E3, GCSL, LAD, PHE3|ME2, ODS1|	http://www.genome.jp/kegg-bin/show_pathway?hsa00620/hsa:4200%09red/hsa:1738%09red
Ribosome	KEGG PATHWAY	hsa03010	5	134	0.30582901548	0.926118990002	ENSG00000145425|ENSG00000008988|ENSG00000108826|ENSG00000163682|ENSG00000162244	hsa:6189|hsa:6224|hsa:51264|hsa:6133|hsa:6159|	6189|6224|51264|6133|6159|	RPS3A, FTE1, MFTL, S3A|RPS20, S20|MRPL27, L27mt|RPL9, L9, NPC-A-16|RPL29, HIP, HUMRPL29, L29, RPL29P10, RPL29_3_370|	http://www.genome.jp/kegg-bin/show_pathway?hsa03010/hsa:6224%09red/hsa:6189%09red/hsa:6159%09red/hsa:6133%09red/hsa:51264%09red
FoxO signaling pathway	KEGG PATHWAY	hsa04068	5	134	0.30582901548	0.926118990002	ENSG00000168685|ENSG00000117461|ENSG00000121858|ENSG00000181929|ENSG00000118971	hsa:3575|hsa:8503|hsa:8743|hsa:5571|hsa:894|	3575|8503|8743|5571|894|	IL7R, CD127, CDW127, IL-7R-alpha, IL7RA, ILRA|PIK3R3, p55, p55-GAMMA|TNFSF10, APO2L, Apo-2L, CD253, TL2, TRAIL|PRKAG1, AMPKG|CCND2, KIAK0002|	http://www.genome.jp/kegg-bin/show_pathway?hsa04068/hsa:5571%09red/hsa:894%09red/hsa:8503%09red/hsa:8743%09red/hsa:3575%09red
Epstein-Barr virus infection	KEGG PATHWAY	hsa05169	7	202	0.315323827929	0.926118990002	ENSG00000117461|ENSG00000173692|ENSG00000171791|ENSG00000243646|ENSG00000055332|ENSG00000269335|ENSG00000196591	hsa:8503|hsa:5707|hsa:596|hsa:3588|hsa:5610|hsa:8517|hsa:3066|	8503|5707|596|3588|5610|8517|3066|	PIK3R3, p55, p55-GAMMA|PSMD1, P112, Rpn2, S1|BCL2, Bcl-2, PPP1R50|IL10RB, CDW210B, CRF2-4, CRFB4, D21S58, D21S66, IL-10R2|EIF2AK2, EIF2AK1, PKR, PPP1R83, PRKR|IKBKG, AMCBX1, FIP-3, FIP3, Fip3p, IKK-gamma, IP, IP1, IP2, IPD2, NEMO, ZC2HC9|HDAC2, HD2, RPD3, YAF1|	http://www.genome.jp/kegg-bin/show_pathway?hsa05169/hsa:8517%09red/hsa:8503%09red/hsa:596%09red/hsa:3588%09red/hsa:5610%09red/hsa:3066%09red/hsa:5707%09red
Chagas disease (American trypanosomiasis)	KEGG PATHWAY	hsa05142	4	104	0.318903245411	0.926118990002	ENSG00000064012|ENSG00000117461|ENSG00000269335|ENSG00000101333	hsa:841|hsa:8503|hsa:8517|hsa:5332|	841|8503|8517|5332|	CASP8, ALPS2B, CAP4, Casp-8, FLICE, MACH, MCH5|PIK3R3, p55, p55-GAMMA|IKBKG, AMCBX1, FIP-3, FIP3, Fip3p, IKK-gamma, IP, IP1, IP2, IPD2, NEMO, ZC2HC9|PLCB4, ARCND2, PI-PLC|	http://www.genome.jp/kegg-bin/show_pathway?hsa05142/hsa:8503%09red/hsa:8517%09red/hsa:841%09red/hsa:5332%09red
T cell receptor signaling pathway	KEGG PATHWAY	hsa04660	4	104	0.318903245411	0.926118990002	ENSG00000135605|ENSG00000117461|ENSG00000113520|ENSG00000269335	hsa:7006|hsa:8503|hsa:3565|hsa:8517|	7006|8503|3565|8517|	TEC, PSCTK4|PIK3R3, p55, p55-GAMMA|IL4, BCGF-1, BCGF1, BSF-1, BSF1, IL-4|IKBKG, AMCBX1, FIP-3, FIP3, Fip3p, IKK-gamma, IP, IP1, IP2, IPD2, NEMO, ZC2HC9|	http://www.genome.jp/kegg-bin/show_pathway?hsa04660/hsa:8517%09red/hsa:8503%09red/hsa:3565%09red/hsa:7006%09red
Pyrimidine metabolism	KEGG PATHWAY	hsa00240	4	105	0.324890345734	0.926118990002	ENSG00000166548|ENSG00000105849|ENSG00000062822|ENSG00000197586	hsa:7084|hsa:221830|hsa:5424|hsa:955|	7084|221830|5424|955|	TK2, MTDPS2, MTTK|TWISTNB|POLD1, CDC2, CRCS10, MDPL, POLD|ENTPD6, CD39L2, IL-6SAG, IL6ST2, NTPDase-6, dJ738P15.3|	http://www.genome.jp/kegg-bin/show_pathway?hsa00240/hsa:221830%09red/hsa:5424%09red/hsa:955%09red/hsa:7084%09red
Chronic myeloid leukemia	KEGG PATHWAY	hsa05220	3	73	0.32503677302	0.926118990002	ENSG00000117461|ENSG00000196591|ENSG00000269335	hsa:8503|hsa:3066|hsa:8517|	8503|3066|8517|	PIK3R3, p55, p55-GAMMA|HDAC2, HD2, RPD3, YAF1|IKBKG, AMCBX1, FIP-3, FIP3, Fip3p, IKK-gamma, IP, IP1, IP2, IPD2, NEMO, ZC2HC9|	http://www.genome.jp/kegg-bin/show_pathway?hsa05220/hsa:8517%09red/hsa:8503%09red/hsa:3066%09red
Glycosphingolipid biosynthesis - globo series	KEGG PATHWAY	hsa00603	1	14	0.330633624107	0.926118990002	ENSG00000111728	hsa:6489|	6489|	ST8SIA1, GD3S, SIAT8, SIAT8-A, SIAT8A, ST8SiaI|	http://www.genome.jp/kegg-bin/show_pathway?hsa00603/hsa:6489%09red
Biosynthesis of amino acids	KEGG PATHWAY	hsa01230	3	74	0.332289109647	0.926118990002	ENSG00000114786|ENSG00000152556|ENSG00000062485	hsa:95|hsa:5213|hsa:1431|	95|5213|1431|	ACY1, ACY-1, ACY1D, HEL-S-5|PFKM, GSD7, PFK-1, PFK1, PFKA, PFKX, PPP1R122|CS|	http://www.genome.jp/kegg-bin/show_pathway?hsa01230/hsa:1431%09red/hsa:5213%09red/hsa:95%09red
Ether lipid metabolism	KEGG PATHWAY	hsa00565	2	43	0.333969789272	0.926118990002	ENSG00000129219|ENSG00000134255	hsa:5338|hsa:10390|	5338|10390|	PLD2|CEPT1|	http://www.genome.jp/kegg-bin/show_pathway?hsa00565/hsa:10390%09red/hsa:5338%09red
Wnt signaling pathway	KEGG PATHWAY	hsa04310	5	140	0.336998842698	0.926118990002	ENSG00000111186|ENSG00000148737|ENSG00000135925|ENSG00000118971|ENSG00000101333	hsa:81029|hsa:6934|hsa:80326|hsa:894|hsa:5332|	81029|6934|80326|894|5332|	WNT5B|TCF7L2, TCF-4, TCF4|WNT10A, OODD, SSPS, STHAG4|CCND2, KIAK0002|PLCB4, ARCND2, PI-PLC|	http://www.genome.jp/kegg-bin/show_pathway?hsa04310/hsa:80326%09red/hsa:894%09red/hsa:81029%09red/hsa:6934%09red/hsa:5332%09red
Proteasome	KEGG PATHWAY	hsa03050	2	44	0.343643734563	0.926118990002	ENSG00000173692|ENSG00000240065	hsa:5707|hsa:5698|	5707|5698|	PSMD1, P112, Rpn2, S1|PSMB9, LMP2, PSMB6i, RING12, beta1i|	http://www.genome.jp/kegg-bin/show_pathway?hsa03050/hsa:5707%09red/hsa:5698%09red
Bacterial invasion of epithelial cells	KEGG PATHWAY	hsa05100	3	76	0.34678268349	0.926118990002	ENSG00000150093|ENSG00000117461|ENSG00000079805	hsa:3688|hsa:8503|hsa:1785|	3688|8503|1785|	ITGB1, CD29, FNRB, GPIIA, MDF2, MSK12, VLA-BETA, VLAB|PIK3R3, p55, p55-GAMMA|DNM2, CMT2M, CMTDI1, CMTDIB, DI-CMTB, DYN2, DYNII, LCCS5|	http://www.genome.jp/kegg-bin/show_pathway?hsa05100/hsa:3688%09red/hsa:8503%09red/hsa:1785%09red
Signaling pathways regulating pluripotency of stem cells	KEGG PATHWAY	hsa04550	5	142	0.347452840793	0.926118990002	ENSG00000111186|ENSG00000115738|ENSG00000117461|ENSG00000135925|ENSG00000138696	hsa:81029|hsa:3398|hsa:8503|hsa:80326|hsa:658|	81029|3398|8503|80326|658|	WNT5B|ID2, GIG8, ID2A, ID2H, bHLHb26|PIK3R3, p55, p55-GAMMA|WNT10A, OODD, SSPS, STHAG4|BMPR1B, ALK-6, ALK6, CDw293|	http://www.genome.jp/kegg-bin/show_pathway?hsa04550/hsa:658%09red/hsa:80326%09red/hsa:81029%09red/hsa:8503%09red/hsa:3398%09red
Glycosphingolipid biosynthesis - ganglio series	KEGG PATHWAY	hsa00604	1	15	0.348315102724	0.926118990002	ENSG00000111728	hsa:6489|	6489|	ST8SIA1, GD3S, SIAT8, SIAT8-A, SIAT8A, ST8SiaI|	http://www.genome.jp/kegg-bin/show_pathway?hsa00604/hsa:6489%09red
Glycosaminoglycan biosynthesis - keratan sulfate	KEGG PATHWAY	hsa00533	1	15	0.348315102724	0.926118990002	ENSG00000126091	hsa:6487|	6487|	ST3GAL3, EIEE15, MRT12, SIAT6, ST3GALII, ST3GalIII, ST3N|	http://www.genome.jp/kegg-bin/show_pathway?hsa00533/hsa:6487%09red
Drug metabolism - other enzymes	KEGG PATHWAY	hsa00983	2	46	0.362850002971	0.926118990002	ENSG00000240224|ENSG00000166548	hsa:54579|hsa:7084|	54579|7084|	UGT1A5, UDPGT, UDPGT_1-5, UGT1E|TK2, MTDPS2, MTTK|	http://www.genome.jp/kegg-bin/show_pathway?hsa00983/hsa:54579%09red/hsa:7084%09red
Transcriptional misregulation in cancer	KEGG PATHWAY	hsa05202	6	179	0.363285739227	0.926118990002	ENSG00000092067|ENSG00000115738|ENSG00000196591|ENSG00000183878|ENSG00000151702|ENSG00000118971	hsa:1053|hsa:3398|hsa:3066|hsa:7404|hsa:2313|hsa:894|	1053|3398|3066|7404|2313|894|	CEBPE, C/EBP-epsilon, CRP1|ID2, GIG8, ID2A, ID2H, bHLHb26|HDAC2, HD2, RPD3, YAF1|UTY, KDM6AL, UTY1|FLI1, EWSR2, SIC-1|CCND2, KIAK0002|	http://www.genome.jp/kegg-bin/show_pathway?hsa05202/hsa:894%09red/hsa:2313%09red/hsa:1053%09red/hsa:3398%09red/hsa:3066%09red/hsa:7404%09red
Hepatitis B	KEGG PATHWAY	hsa05161	5	146	0.368408300371	0.926118990002	ENSG00000064012|ENSG00000117461|ENSG00000171791|ENSG00000269335|ENSG00000003400	hsa:841|hsa:8503|hsa:596|hsa:8517|hsa:843|	841|8503|596|8517|843|	CASP8, ALPS2B, CAP4, Casp-8, FLICE, MACH, MCH5|PIK3R3, p55, p55-GAMMA|BCL2, Bcl-2, PPP1R50|IKBKG, AMCBX1, FIP-3, FIP3, Fip3p, IKK-gamma, IP, IP1, IP2, IPD2, NEMO, ZC2HC9|CASP10, ALPS2, FLICE2, MCH4|	http://www.genome.jp/kegg-bin/show_pathway?hsa05161/hsa:8503%09red/hsa:8517%09red/hsa:841%09red/hsa:843%09red/hsa:596%09red
Notch signaling pathway	KEGG PATHWAY	hsa04330	2	48	0.381839910199	0.926118990002	ENSG00000178498|ENSG00000196591	hsa:196403|hsa:3066|	196403|3066|	DTX3, RNF154, deltex3|HDAC2, HD2, RPD3, YAF1|	http://www.genome.jp/kegg-bin/show_pathway?hsa04330/hsa:196403%09red/hsa:3066%09red
Endocrine and other factor-regulated calcium reabsorption	KEGG PATHWAY	hsa04961	2	48	0.381839910199	0.926118990002	ENSG00000079805|ENSG00000101333	hsa:1785|hsa:5332|	1785|5332|	DNM2, CMT2M, CMTDI1, CMTDIB, DI-CMTB, DYN2, DYNII, LCCS5|PLCB4, ARCND2, PI-PLC|	http://www.genome.jp/kegg-bin/show_pathway?hsa04961/hsa:5332%09red/hsa:1785%09red
Nitrogen metabolism	KEGG PATHWAY	hsa00910	1	17	0.382291258989	0.926118990002	ENSG00000169239	hsa:11238|	11238|	CA5B, CA-VB|	http://www.genome.jp/kegg-bin/show_pathway?hsa00910/hsa:11238%09red
Phosphatidylinositol signaling system	KEGG PATHWAY	hsa04070	3	81	0.38284078721	0.926118990002	ENSG00000117461|ENSG00000151689|ENSG00000101333	hsa:8503|hsa:3628|hsa:5332|	8503|3628|5332|	PIK3R3, p55, p55-GAMMA|INPP1|PLCB4, ARCND2, PI-PLC|	http://www.genome.jp/kegg-bin/show_pathway?hsa04070/hsa:3628%09red/hsa:8503%09red/hsa:5332%09red
Adrenergic signaling in cardiomyocytes	KEGG PATHWAY	hsa04261	5	149	0.38413583223	0.926118990002	ENSG00000130433|ENSG00000117461|ENSG00000142408|ENSG00000171791|ENSG00000101333	hsa:59285|hsa:8503|hsa:59283|hsa:596|hsa:5332|	59285|8503|59283|596|5332|	CACNG6|PIK3R3, p55, p55-GAMMA|CACNG8|BCL2, Bcl-2, PPP1R50|PLCB4, ARCND2, PI-PLC|	http://www.genome.jp/kegg-bin/show_pathway?hsa04261/hsa:59283%09red/hsa:596%09red/hsa:8503%09red/hsa:5332%09red/hsa:59285%09red
Pathways in cancer	KEGG PATHWAY	hsa05200	10	327	0.39864647694	0.926118990002	ENSG00000117461|ENSG00000111186|ENSG00000064012|ENSG00000171791|ENSG00000148737|ENSG00000116016|ENSG00000269335|ENSG00000150093|ENSG00000135925|ENSG00000196591	hsa:8503|hsa:81029|hsa:841|hsa:596|hsa:6934|hsa:2034|hsa:8517|hsa:3688|hsa:80326|hsa:3066|	8503|81029|841|596|6934|2034|8517|3688|80326|3066|	PIK3R3, p55, p55-GAMMA|WNT5B|CASP8, ALPS2B, CAP4, Casp-8, FLICE, MACH, MCH5|BCL2, Bcl-2, PPP1R50|TCF7L2, TCF-4, TCF4|EPAS1, ECYT4, HIF2A, HLF, MOP2, PASD2, bHLHe73|IKBKG, AMCBX1, FIP-3, FIP3, Fip3p, IKK-gamma, IP, IP1, IP2, IPD2, NEMO, ZC2HC9|ITGB1, CD29, FNRB, GPIIA, MDF2, MSK12, VLA-BETA, VLAB|WNT10A, OODD, SSPS, STHAG4|HDAC2, HD2, RPD3, YAF1|	http://www.genome.jp/kegg-bin/show_pathway?hsa05200/hsa:2034%09red/hsa:8517%09red/hsa:8503%09red/hsa:3688%09red/hsa:80326%09red/hsa:596%09red/hsa:81029%09red/hsa:841%09red/hsa:3066%09red/hsa:6934%09red
Thyroid hormone signaling pathway	KEGG PATHWAY	hsa04919	4	119	0.408798111293	0.926118990002	ENSG00000117461|ENSG00000106615|ENSG00000196591|ENSG00000101333	hsa:8503|hsa:6009|hsa:3066|hsa:5332|	8503|6009|3066|5332|	PIK3R3, p55, p55-GAMMA|RHEB, RHEB2|HDAC2, HD2, RPD3, YAF1|PLCB4, ARCND2, PI-PLC|	http://www.genome.jp/kegg-bin/show_pathway?hsa04919/hsa:6009%09red/hsa:8503%09red/hsa:5332%09red/hsa:3066%09red
Phagosome	KEGG PATHWAY	hsa04145	5	155	0.415510813213	0.926118990002	ENSG00000150093|ENSG00000077380|ENSG00000047249|ENSG00000176014|ENSG00000114573	hsa:3688|hsa:1781|hsa:51606|hsa:84617|hsa:523|	3688|1781|51606|84617|523|	ITGB1, CD29, FNRB, GPIIA, MDF2, MSK12, VLA-BETA, VLAB|DYNC1I2, DNCI2, IC2|ATP6V1H, MSTP042, NBP1, SFD, SFDalpha, SFDbeta, VMA13|TUBB6, HsT1601, TUBB-5|ATP6V1A, ATP6A1, ATP6V1A1, HO68, VA68, VPP2, Vma1|	http://www.genome.jp/kegg-bin/show_pathway?hsa04145/hsa:3688%09red/hsa:51606%09red/hsa:1781%09red/hsa:523%09red/hsa:84617%09red
Hedgehog signaling pathway	KEGG PATHWAY	hsa04340	2	52	0.419055970736	0.926118990002	ENSG00000111186|ENSG00000135925	hsa:81029|hsa:80326|	81029|80326|	WNT5B|WNT10A, OODD, SSPS, STHAG4|	http://www.genome.jp/kegg-bin/show_pathway?hsa04340/hsa:80326%09red/hsa:81029%09red
Endometrial cancer	KEGG PATHWAY	hsa05213	2	52	0.419055970736	0.926118990002	ENSG00000148737|ENSG00000117461	hsa:6934|hsa:8503|	6934|8503|	TCF7L2, TCF-4, TCF4|PIK3R3, p55, p55-GAMMA|	http://www.genome.jp/kegg-bin/show_pathway?hsa05213/hsa:6934%09red/hsa:8503%09red
Vascular smooth muscle contraction	KEGG PATHWAY	hsa04270	4	121	0.420674081654	0.926118990002	ENSG00000146535|ENSG00000196465|ENSG00000107796|ENSG00000101333	hsa:10672|hsa:140465|hsa:59|hsa:5332|	10672|140465|59|5332|	GNA13, G13|MYL6B, MLC1SA|ACTA2, AAT6, ACTSA, MYMY5|PLCB4, ARCND2, PI-PLC|	http://www.genome.jp/kegg-bin/show_pathway?hsa04270/hsa:140465%09red/hsa:5332%09red/hsa:59%09red/hsa:10672%09red
Lysosome	KEGG PATHWAY	hsa04142	4	122	0.426591032399	0.926118990002	ENSG00000111670|ENSG00000134262|ENSG00000047249|ENSG00000166747	hsa:79158|hsa:10717|hsa:51606|hsa:164|	79158|10717|51606|164|	GNPTAB, GNPTA, ICD|AP4B1, BETA-4, CPSQ5, SPG47|ATP6V1H, MSTP042, NBP1, SFD, SFDalpha, SFDbeta, VMA13|AP1G1, ADTG, CLAPG1|	http://www.genome.jp/kegg-bin/show_pathway?hsa04142/hsa:51606%09red/hsa:164%09red/hsa:10717%09red/hsa:79158%09red
Fanconi anemia pathway	KEGG PATHWAY	hsa03460	2	53	0.428182895189	0.926118990002	ENSG00000280717|ENSG00000170734	hsa:116028|hsa:5429|	116028|5429|	RMI2, BLAP18, C16orf75|POLH, RAD30, RAD30A, XP-V, XPV|	http://www.genome.jp/kegg-bin/show_pathway?hsa03460/hsa:116028%09red/hsa:5429%09red
Steroid biosynthesis	KEGG PATHWAY	hsa00100	1	20	0.429967928998	0.926118990002	ENSG00000147155	hsa:10682|	10682|	EBP, CDPX2, CHO2, CPX, CPXD|	http://www.genome.jp/kegg-bin/show_pathway?hsa00100/hsa:10682%09red
Glycosaminoglycan biosynthesis - chondroitin sulfate / dermatan sulfate	KEGG PATHWAY	hsa00532	1	20	0.429967928998	0.926118990002	ENSG00000182022	hsa:51363|	51363|	CHST15, BRAG, GALNAC4S-6ST|	http://www.genome.jp/kegg-bin/show_pathway?hsa00532/hsa:51363%09red
Vibrio cholerae infection	KEGG PATHWAY	hsa05110	2	54	0.437233639132	0.926118990002	ENSG00000047249|ENSG00000114573	hsa:51606|hsa:523|	51606|523|	ATP6V1H, MSTP042, NBP1, SFD, SFDalpha, SFDbeta, VMA13|ATP6V1A, ATP6A1, ATP6V1A1, HO68, VA68, VPP2, Vma1|	http://www.genome.jp/kegg-bin/show_pathway?hsa05110/hsa:51606%09red/hsa:523%09red
Autoimmune thyroid disease	KEGG PATHWAY	hsa05320	2	54	0.437233639132	0.926118990002	ENSG00000115705|ENSG00000113520	hsa:7173|hsa:3565|	7173|3565|	TPO, MSA, TDH2A, TPX|IL4, BCGF-1, BCGF1, BSF-1, BSF1, IL-4|	http://www.genome.jp/kegg-bin/show_pathway?hsa05320/hsa:7173%09red/hsa:3565%09red
Cell cycle	KEGG PATHWAY	hsa04110	4	124	0.438377248733	0.926118990002	ENSG00000002822|ENSG00000118971|ENSG00000158402|ENSG00000196591	hsa:8379|hsa:894|hsa:995|hsa:3066|	8379|894|995|3066|	MAD1L1, MAD1, PIG9, TP53I9, TXBP181|CCND2, KIAK0002|CDC25C, CDC25, PPP1R60|HDAC2, HD2, RPD3, YAF1|	http://www.genome.jp/kegg-bin/show_pathway?hsa04110/hsa:894%09red/hsa:8379%09red/hsa:995%09red/hsa:3066%09red
Pathogenic Escherichia coli infection	KEGG PATHWAY	hsa05130	2	55	0.446205861527	0.926118990002	ENSG00000150093|ENSG00000176014	hsa:3688|hsa:84617|	3688|84617|	ITGB1, CD29, FNRB, GPIIA, MDF2, MSK12, VLA-BETA, VLAB|TUBB6, HsT1601, TUBB-5|	http://www.genome.jp/kegg-bin/show_pathway?hsa05130/hsa:84617%09red/hsa:3688%09red
Dilated cardiomyopathy	KEGG PATHWAY	hsa05414	3	90	0.446408956697	0.926118990002	ENSG00000130433|ENSG00000150093|ENSG00000142408	hsa:59285|hsa:3688|hsa:59283|	59285|3688|59283|	CACNG6|ITGB1, CD29, FNRB, GPIIA, MDF2, MSK12, VLA-BETA, VLAB|CACNG8|	http://www.genome.jp/kegg-bin/show_pathway?hsa05414/hsa:59283%09red/hsa:3688%09red/hsa:59285%09red
Rheumatoid arthritis	KEGG PATHWAY	hsa05323	3	91	0.453320635422	0.926118990002	ENSG00000047249|ENSG00000184371|ENSG00000114573	hsa:51606|hsa:1435|hsa:523|	51606|1435|523|	ATP6V1H, MSTP042, NBP1, SFD, SFDalpha, SFDbeta, VMA13|CSF1, CSF-1, MCSF|ATP6V1A, ATP6A1, ATP6V1A1, HO68, VA68, VPP2, Vma1|	http://www.genome.jp/kegg-bin/show_pathway?hsa05323/hsa:51606%09red/hsa:523%09red/hsa:1435%09red
Fc gamma R-mediated phagocytosis	KEGG PATHWAY	hsa04666	3	91	0.453320635422	0.926118990002	ENSG00000129219|ENSG00000117461|ENSG00000079805	hsa:5338|hsa:8503|hsa:1785|	5338|8503|1785|	PLD2|PIK3R3, p55, p55-GAMMA|DNM2, CMT2M, CMTDI1, CMTDIB, DI-CMTB, DYN2, DYNII, LCCS5|	http://www.genome.jp/kegg-bin/show_pathway?hsa04666/hsa:1785%09red/hsa:8503%09red/hsa:5338%09red
NOD-like receptor signaling pathway	KEGG PATHWAY	hsa04621	2	57	0.463906251081	0.926118990002	ENSG00000064012|ENSG00000269335	hsa:841|hsa:8517|	841|8517|	CASP8, ALPS2B, CAP4, Casp-8, FLICE, MACH, MCH5|IKBKG, AMCBX1, FIP-3, FIP3, Fip3p, IKK-gamma, IP, IP1, IP2, IPD2, NEMO, ZC2HC9|	http://www.genome.jp/kegg-bin/show_pathway?hsa04621/hsa:8517%09red/hsa:841%09red
Histidine metabolism	KEGG PATHWAY	hsa00340	1	23	0.473969988693	0.926118990002	ENSG00000002726	hsa:26|	26|	AOC1, ABP, ABP1, DAO, DAO1, KAO|	http://www.genome.jp/kegg-bin/show_pathway?hsa00340/hsa:26%09red
Mismatch repair	KEGG PATHWAY	hsa03430	1	23	0.473969988693	0.926118990002	ENSG00000062822	hsa:5424|	5424|	POLD1, CDC2, CRCS10, MDPL, POLD|	http://www.genome.jp/kegg-bin/show_pathway?hsa03430/hsa:5424%09red
Platelet activation	KEGG PATHWAY	hsa04611	4	131	0.47901896072	0.926118990002	ENSG00000150093|ENSG00000117461|ENSG00000146535|ENSG00000101333	hsa:3688|hsa:8503|hsa:10672|hsa:5332|	3688|8503|10672|5332|	ITGB1, CD29, FNRB, GPIIA, MDF2, MSK12, VLA-BETA, VLAB|PIK3R3, p55, p55-GAMMA|GNA13, G13|PLCB4, ARCND2, PI-PLC|	http://www.genome.jp/kegg-bin/show_pathway?hsa04611/hsa:3688%09red/hsa:8503%09red/hsa:5332%09red/hsa:10672%09red
Proteoglycans in cancer	KEGG PATHWAY	hsa05205	6	204	0.480200804694	0.926118990002	ENSG00000117461|ENSG00000011422|ENSG00000111186|ENSG00000173083|ENSG00000150093|ENSG00000135925	hsa:8503|hsa:5329|hsa:81029|hsa:10855|hsa:3688|hsa:80326|	8503|5329|81029|10855|3688|80326|	PIK3R3, p55, p55-GAMMA|PLAUR, CD87, U-PAR, UPAR, URKR|WNT5B|HPSE, HPA, HPA1, HPR1, HPSE1, HSE1|ITGB1, CD29, FNRB, GPIIA, MDF2, MSK12, VLA-BETA, VLAB|WNT10A, OODD, SSPS, STHAG4|	http://www.genome.jp/kegg-bin/show_pathway?hsa05205/hsa:3688%09red/hsa:10855%09red/hsa:80326%09red/hsa:81029%09red/hsa:5329%09red/hsa:8503%09red
Pancreatic secretion	KEGG PATHWAY	hsa04972	3	96	0.487311804495	0.926118990002	ENSG00000041353|ENSG00000164889|ENSG00000101333	hsa:5874|hsa:6522|hsa:5332|	5874|6522|5332|	RAB27B, C25KG|SLC4A2, AE2, BND3L, EPB3L1, HKB3, NBND3|PLCB4, ARCND2, PI-PLC|	http://www.genome.jp/kegg-bin/show_pathway?hsa04972/hsa:5874%09red/hsa:6522%09red/hsa:5332%09red
Vitamin digestion and absorption	KEGG PATHWAY	hsa04977	1	24	0.487870285764	0.926118990002	ENSG00000110244	hsa:337|	337|	APOA4|	http://www.genome.jp/kegg-bin/show_pathway?hsa04977/hsa:337%09red
Long-term depression	KEGG PATHWAY	hsa04730	2	60	0.489819130417	0.926118990002	ENSG00000146535|ENSG00000101333	hsa:10672|hsa:5332|	10672|5332|	GNA13, G13|PLCB4, ARCND2, PI-PLC|	http://www.genome.jp/kegg-bin/show_pathway?hsa04730/hsa:5332%09red/hsa:10672%09red
Oxidative phosphorylation	KEGG PATHWAY	hsa00190	4	133	0.490424891598	0.926118990002	ENSG00000138777|ENSG00000047249|ENSG00000109390|ENSG00000114573	hsa:27068|hsa:51606|hsa:4717|hsa:523|	27068|51606|4717|523|	PPA2, SID6-306|ATP6V1H, MSTP042, NBP1, SFD, SFDalpha, SFDbeta, VMA13|NDUFC1, KFYI|ATP6V1A, ATP6A1, ATP6V1A1, HO68, VA68, VPP2, Vma1|	http://www.genome.jp/kegg-bin/show_pathway?hsa00190/hsa:51606%09red/hsa:523%09red/hsa:27068%09red/hsa:4717%09red
Shigellosis	KEGG PATHWAY	hsa05131	2	61	0.498280411386	0.926118990002	ENSG00000150093|ENSG00000269335	hsa:3688|hsa:8517|	3688|8517|	ITGB1, CD29, FNRB, GPIIA, MDF2, MSK12, VLA-BETA, VLAB|IKBKG, AMCBX1, FIP-3, FIP3, Fip3p, IKK-gamma, IP, IP1, IP2, IPD2, NEMO, ZC2HC9|	http://www.genome.jp/kegg-bin/show_pathway?hsa05131/hsa:3688%09red/hsa:8517%09red
Arginine and proline metabolism	KEGG PATHWAY	hsa00330	2	61	0.498280411386	0.926118990002	ENSG00000114786|ENSG00000002726	hsa:95|hsa:26|	95|26|	ACY1, ACY-1, ACY1D, HEL-S-5|AOC1, ABP, ABP1, DAO, DAO1, KAO|	http://www.genome.jp/kegg-bin/show_pathway?hsa00330/hsa:26%09red/hsa:95%09red
Glyoxylate and dicarboxylate metabolism	KEGG PATHWAY	hsa00630	1	25	0.501403818888	0.926118990002	ENSG00000062485	hsa:1431|	1431|	CS|	http://www.genome.jp/kegg-bin/show_pathway?hsa00630/hsa:1431%09red
Glycosylphosphatidylinositol(GPI)-anchor biosynthesis	KEGG PATHWAY	hsa00563	1	25	0.501403818888	0.926118990002	ENSG00000119227	hsa:80235|	80235|	PIGZ, GPI-MT-IV, PIG-Z, SMP3|	http://www.genome.jp/kegg-bin/show_pathway?hsa00563/hsa:80235%09red
Inflammatory mediator regulation of TRP channels	KEGG PATHWAY	hsa04750	3	99	0.507207938997	0.926118990002	ENSG00000117461|ENSG00000175591|ENSG00000101333	hsa:8503|hsa:5029|hsa:5332|	8503|5029|5332|	PIK3R3, p55, p55-GAMMA|P2RY2, HP2U, P2RU1, P2U, P2U1, P2UR, P2Y2, P2Y2R|PLCB4, ARCND2, PI-PLC|	http://www.genome.jp/kegg-bin/show_pathway?hsa04750/hsa:5029%09red/hsa:8503%09red/hsa:5332%09red
Butanoate metabolism	KEGG PATHWAY	hsa00650	1	26	0.514580250736	0.926118990002	ENSG00000005187	hsa:6296|	6296|	ACSM3, SA, SAH|	http://www.genome.jp/kegg-bin/show_pathway?hsa00650/hsa:6296%09red
Purine metabolism	KEGG PATHWAY	hsa00230	5	176	0.522191512037	0.926118990002	ENSG00000171408|ENSG00000105849|ENSG00000062822|ENSG00000197586|ENSG00000001561	hsa:27115|hsa:221830|hsa:5424|hsa:955|hsa:22875|	27115|221830|5424|955|22875|	PDE7B, bA472E5.1|TWISTNB|POLD1, CDC2, CRCS10, MDPL, POLD|ENTPD6, CD39L2, IL-6SAG, IL6ST2, NTPDase-6, dJ738P15.3|ENPP4, NPP4|	http://www.genome.jp/kegg-bin/show_pathway?hsa00230/hsa:27115%09red/hsa:221830%09red/hsa:5424%09red/hsa:955%09red/hsa:22875%09red
Ascorbate and aldarate metabolism	KEGG PATHWAY	hsa00053	1	27	0.527408989789	0.926118990002	ENSG00000240224	hsa:54579|	54579|	UGT1A5, UDPGT, UDPGT_1-5, UGT1E|	http://www.genome.jp/kegg-bin/show_pathway?hsa00053/hsa:54579%09red
Collecting duct acid secretion	KEGG PATHWAY	hsa04966	1	27	0.527408989789	0.926118990002	ENSG00000114573	hsa:523|	523|	ATP6V1A, ATP6A1, ATP6V1A1, HO68, VA68, VPP2, Vma1|	http://www.genome.jp/kegg-bin/show_pathway?hsa04966/hsa:523%09red
Insulin signaling pathway	KEGG PATHWAY	hsa04910	4	141	0.534943990964	0.926118990002	ENSG00000114302|ENSG00000117461|ENSG00000106615|ENSG00000181929	hsa:5576|hsa:8503|hsa:6009|hsa:5571|	5576|8503|6009|5571|	PRKAR2A, PKR2, PRKAR2|PIK3R3, p55, p55-GAMMA|RHEB, RHEB2|PRKAG1, AMPKG|	http://www.genome.jp/kegg-bin/show_pathway?hsa04910/hsa:5571%09red/hsa:6009%09red/hsa:8503%09red/hsa:5576%09red
Pancreatic cancer	KEGG PATHWAY	hsa05212	2	66	0.539210265914	0.926118990002	ENSG00000117461|ENSG00000269335	hsa:8503|hsa:8517|	8503|8517|	PIK3R3, p55, p55-GAMMA|IKBKG, AMCBX1, FIP-3, FIP3, Fip3p, IKK-gamma, IP, IP1, IP2, IPD2, NEMO, ZC2HC9|	http://www.genome.jp/kegg-bin/show_pathway?hsa05212/hsa:8517%09red/hsa:8503%09red
Glycolysis / Gluconeogenesis	KEGG PATHWAY	hsa00010	2	66	0.539210265914	0.926118990002	ENSG00000091140|ENSG00000152556	hsa:1738|hsa:5213|	1738|5213|	DLD, DLDD, DLDH, E3, GCSL, LAD, PHE3|PFKM, GSD7, PFK-1, PFK1, PFKA, PFKX, PPP1R122|	http://www.genome.jp/kegg-bin/show_pathway?hsa00010/hsa:5213%09red/hsa:1738%09red
Renal cell carcinoma	KEGG PATHWAY	hsa05211	2	66	0.539210265914	0.926118990002	ENSG00000117461|ENSG00000116016	hsa:8503|hsa:2034|	8503|2034|	PIK3R3, p55, p55-GAMMA|EPAS1, ECYT4, HIF2A, HLF, MOP2, PASD2, bHLHe73|	http://www.genome.jp/kegg-bin/show_pathway?hsa05211/hsa:2034%09red/hsa:8503%09red
Aminoacyl-tRNA biosynthesis	KEGG PATHWAY	hsa00970	2	66	0.539210265914	0.926118990002	ENSG00000140105|ENSG00000166986	hsa:7453|hsa:4141|	7453|4141|	WARS, GAMMA-2, IFI53, IFP53|MARS, METRS, MRS, MTRNS, SPG70|	http://www.genome.jp/kegg-bin/show_pathway?hsa00970/hsa:4141%09red/hsa:7453%09red
Pentose phosphate pathway	KEGG PATHWAY	hsa00030	1	28	0.53989919702	0.926118990002	ENSG00000152556	hsa:5213|	5213|	PFKM, GSD7, PFK-1, PFK1, PFKA, PFKX, PPP1R122|	http://www.genome.jp/kegg-bin/show_pathway?hsa00030/hsa:5213%09red
Inflammatory bowel disease (IBD)	KEGG PATHWAY	hsa05321	2	67	0.547114658684	0.926118990002	ENSG00000069667|ENSG00000113520	hsa:6095|hsa:3565|	6095|3565|	RORA, NR1F1, ROR1, ROR2, ROR3, RZR-ALPHA, RZRA|IL4, BCGF-1, BCGF1, BSF-1, BSF1, IL-4|	http://www.genome.jp/kegg-bin/show_pathway?hsa05321/hsa:3565%09red/hsa:6095%09red
Long-term potentiation	KEGG PATHWAY	hsa04720	2	67	0.547114658684	0.926118990002	ENSG00000071242|ENSG00000101333	hsa:6196|hsa:5332|	6196|5332|	RPS6KA2, HU-2, MAPKAPK1C, RSK, RSK3, S6K-alpha, S6K-alpha2, p90-RSK3, pp90RSK3|PLCB4, ARCND2, PI-PLC|	http://www.genome.jp/kegg-bin/show_pathway?hsa04720/hsa:6196%09red/hsa:5332%09red
Toll-like receptor signaling pathway	KEGG PATHWAY	hsa04620	3	106	0.551997450372	0.926118990002	ENSG00000064012|ENSG00000117461|ENSG00000269335	hsa:841|hsa:8503|hsa:8517|	841|8503|8517|	CASP8, ALPS2B, CAP4, Casp-8, FLICE, MACH, MCH5|PIK3R3, p55, p55-GAMMA|IKBKG, AMCBX1, FIP-3, FIP3, Fip3p, IKK-gamma, IP, IP1, IP2, IPD2, NEMO, ZC2HC9|	http://www.genome.jp/kegg-bin/show_pathway?hsa04620/hsa:8503%09red/hsa:8517%09red/hsa:841%09red
Linoleic acid metabolism	KEGG PATHWAY	hsa00591	1	29	0.55205979239	0.926118990002	ENSG00000161905	hsa:246|	246|	ALOX15, 12-LOX, 15-LOX-1, 15LOX-1|	http://www.genome.jp/kegg-bin/show_pathway?hsa00591/hsa:246%09red
Thyroid cancer	KEGG PATHWAY	hsa05216	1	29	0.55205979239	0.926118990002	ENSG00000148737	hsa:6934|	6934|	TCF7L2, TCF-4, TCF4|	http://www.genome.jp/kegg-bin/show_pathway?hsa05216/hsa:6934%09red
Drug metabolism - cytochrome P450	KEGG PATHWAY	hsa00982	2	68	0.554923612863	0.926118990002	ENSG00000240224|ENSG00000134184	hsa:54579|hsa:2944|	54579|2944|	UGT1A5, UDPGT, UDPGT_1-5, UGT1E|GSTM1, GST1, GSTM1-1, GSTM1a-1a, GSTM1b-1b, GTH4, GTM1, H-B, MU, MU-1|	http://www.genome.jp/kegg-bin/show_pathway?hsa00982/hsa:54579%09red/hsa:2944%09red
Huntington's disease	KEGG PATHWAY	hsa05016	5	183	0.555921097829	0.926118990002	ENSG00000064012|ENSG00000109390|ENSG00000196591|ENSG00000173805|ENSG00000101333	hsa:841|hsa:4717|hsa:3066|hsa:9001|hsa:5332|	841|4717|3066|9001|5332|	CASP8, ALPS2B, CAP4, Casp-8, FLICE, MACH, MCH5|NDUFC1, KFYI|HDAC2, HD2, RPD3, YAF1|HAP1, HAP2, HIP5, HLP, hHLP1|PLCB4, ARCND2, PI-PLC|	http://www.genome.jp/kegg-bin/show_pathway?hsa05016/hsa:9001%09red/hsa:4717%09red/hsa:841%09red/hsa:5332%09red/hsa:3066%09red
Cell adhesion molecules (CAMs)	KEGG PATHWAY	hsa04514	4	145	0.55646235024	0.926118990002	ENSG00000150093|ENSG00000184113|ENSG00000160223|ENSG00000182985	hsa:3688|hsa:7122|hsa:23308|hsa:23705|	3688|7122|23308|23705|	ITGB1, CD29, FNRB, GPIIA, MDF2, MSK12, VLA-BETA, VLAB|CLDN5, AWAL, BEC1, CPETRL1, TMVCF|ICOSLG, B7-H2, B7H2, B7RP-1, B7RP1, CD275, GL50, ICOS-L, ICOSL, LICOS|CADM1, BL2, IGSF4, IGSF4A, NECL2, Necl-2, RA175, ST17, SYNCAM, TSLC1, sTSLC-1, sgIGSF, synCAM1|	http://www.genome.jp/kegg-bin/show_pathway?hsa04514/hsa:3688%09red/hsa:7122%09red/hsa:23705%09red/hsa:23308%09red
HTLV-I infection	KEGG PATHWAY	hsa05166	7	261	0.5643796226	0.926118990002	ENSG00000117461|ENSG00000111186|ENSG00000134470|ENSG00000062822|ENSG00000269335|ENSG00000135925|ENSG00000118971	hsa:8503|hsa:81029|hsa:3601|hsa:5424|hsa:8517|hsa:80326|hsa:894|	8503|81029|3601|5424|8517|80326|894|	PIK3R3, p55, p55-GAMMA|WNT5B|IL15RA, CD215|POLD1, CDC2, CRCS10, MDPL, POLD|IKBKG, AMCBX1, FIP-3, FIP3, Fip3p, IKK-gamma, IP, IP1, IP2, IPD2, NEMO, ZC2HC9|WNT10A, OODD, SSPS, STHAG4|CCND2, KIAK0002|	http://www.genome.jp/kegg-bin/show_pathway?hsa05166/hsa:3601%09red/hsa:894%09red/hsa:8517%09red/hsa:8503%09red/hsa:80326%09red/hsa:81029%09red/hsa:5424%09red
Fc epsilon RI signaling pathway	KEGG PATHWAY	hsa04664	2	70	0.57025339068	0.926118990002	ENSG00000117461|ENSG00000113520	hsa:8503|hsa:3565|	8503|3565|	PIK3R3, p55, p55-GAMMA|IL4, BCGF-1, BCGF1, BSF-1, BSF1, IL-4|	http://www.genome.jp/kegg-bin/show_pathway?hsa04664/hsa:8503%09red/hsa:3565%09red
Adipocytokine signaling pathway	KEGG PATHWAY	hsa04920	2	70	0.57025339068	0.926118990002	ENSG00000181929|ENSG00000269335	hsa:5571|hsa:8517|	5571|8517|	PRKAG1, AMPKG|IKBKG, AMCBX1, FIP-3, FIP3, Fip3p, IKK-gamma, IP, IP1, IP2, IPD2, NEMO, ZC2HC9|	http://www.genome.jp/kegg-bin/show_pathway?hsa04920/hsa:5571%09red/hsa:8517%09red
Mucin type O-Glycan biosynthesis	KEGG PATHWAY	hsa00512	1	31	0.575426660167	0.926118990002	ENSG00000139629	hsa:11226|	11226|	GALNT6, GALNAC-T6, GalNAcT6|	http://www.genome.jp/kegg-bin/show_pathway?hsa00512/hsa:11226%09red
Galactose metabolism	KEGG PATHWAY	hsa00052	1	31	0.575426660167	0.926118990002	ENSG00000152556	hsa:5213|	5213|	PFKM, GSD7, PFK-1, PFK1, PFKA, PFKX, PPP1R122|	http://www.genome.jp/kegg-bin/show_pathway?hsa00052/hsa:5213%09red
Other types of O-glycan biosynthesis	KEGG PATHWAY	hsa00514	1	31	0.575426660167	0.926118990002	ENSG00000126091	hsa:6487|	6487|	ST3GAL3, EIEE15, MRT12, SIAT6, ST3GALII, ST3GalIII, ST3N|	http://www.genome.jp/kegg-bin/show_pathway?hsa00514/hsa:6487%09red
Oocyte meiosis	KEGG PATHWAY	hsa04114	3	110	0.576481661324	0.926118990002	ENSG00000087586|ENSG00000158402|ENSG00000071242	hsa:6790|hsa:995|hsa:6196|	6790|995|6196|	AURKA, AIK, ARK1, AURA, AURORA2, BTAK, PPP1R47, STK15, STK6, STK7|CDC25C, CDC25, PPP1R60|RPS6KA2, HU-2, MAPKAPK1C, RSK, RSK3, S6K-alpha, S6K-alpha2, p90-RSK3, pp90RSK3|	http://www.genome.jp/kegg-bin/show_pathway?hsa04114/hsa:6196%09red/hsa:6790%09red/hsa:995%09red
Chemokine signaling pathway	KEGG PATHWAY	hsa04062	5	189	0.583870766096	0.926118990002	ENSG00000183625|ENSG00000117461|ENSG00000168329|ENSG00000269335|ENSG00000101333	hsa:1232|hsa:8503|hsa:1524|hsa:8517|hsa:5332|	1232|8503|1524|8517|5332|	CCR3, CC-CKR-3, CD193, CKR3, CMKBR3|PIK3R3, p55, p55-GAMMA|CX3CR1, CCRL1, CMKBRL1, CMKDR1, GPR13, GPRV28, V28|IKBKG, AMCBX1, FIP-3, FIP3, Fip3p, IKK-gamma, IP, IP1, IP2, IPD2, NEMO, ZC2HC9|PLCB4, ARCND2, PI-PLC|	http://www.genome.jp/kegg-bin/show_pathway?hsa04062/hsa:1232%09red/hsa:1524%09red/hsa:8517%09red/hsa:8503%09red/hsa:5332%09red
Thyroid hormone synthesis	KEGG PATHWAY	hsa04918	2	72	0.585196858088	0.926118990002	ENSG00000115705|ENSG00000101333	hsa:7173|hsa:5332|	7173|5332|	TPO, MSA, TDH2A, TPX|PLCB4, ARCND2, PI-PLC|	http://www.genome.jp/kegg-bin/show_pathway?hsa04918/hsa:7173%09red/hsa:5332%09red
Prolactin signaling pathway	KEGG PATHWAY	hsa04917	2	72	0.585196858088	0.926118990002	ENSG00000117461|ENSG00000118971	hsa:8503|hsa:894|	8503|894|	PIK3R3, p55, p55-GAMMA|CCND2, KIAK0002|	http://www.genome.jp/kegg-bin/show_pathway?hsa04917/hsa:894%09red/hsa:8503%09red
B cell receptor signaling pathway	KEGG PATHWAY	hsa04662	2	72	0.585196858088	0.926118990002	ENSG00000117461|ENSG00000269335	hsa:8503|hsa:8517|	8503|8517|	PIK3R3, p55, p55-GAMMA|IKBKG, AMCBX1, FIP-3, FIP3, Fip3p, IKK-gamma, IP, IP1, IP2, IPD2, NEMO, ZC2HC9|	http://www.genome.jp/kegg-bin/show_pathway?hsa04662/hsa:8517%09red/hsa:8503%09red
RNA polymerase	KEGG PATHWAY	hsa03020	1	32	0.586649623603	0.926118990002	ENSG00000105849	hsa:221830|	221830|	TWISTNB|	http://www.genome.jp/kegg-bin/show_pathway?hsa03020/hsa:221830%09red
Asthma	KEGG PATHWAY	hsa05310	1	32	0.586649623603	0.926118990002	ENSG00000113520	hsa:3565|	3565|	IL4, BCGF-1, BCGF1, BSF-1, BSF1, IL-4|	http://www.genome.jp/kegg-bin/show_pathway?hsa05310/hsa:3565%09red
Non-alcoholic fatty liver disease (NAFLD)	KEGG PATHWAY	hsa04932	4	151	0.587709129714	0.926118990002	ENSG00000064012|ENSG00000117461|ENSG00000181929|ENSG00000109390	hsa:841|hsa:8503|hsa:5571|hsa:4717|	841|8503|5571|4717|	CASP8, ALPS2B, CAP4, Casp-8, FLICE, MACH, MCH5|PIK3R3, p55, p55-GAMMA|PRKAG1, AMPKG|NDUFC1, KFYI|	http://www.genome.jp/kegg-bin/show_pathway?hsa04932/hsa:5571%09red/hsa:8503%09red/hsa:841%09red/hsa:4717%09red
Cholinergic synapse	KEGG PATHWAY	hsa04725	3	113	0.59428509421	0.926118990002	ENSG00000117461|ENSG00000171791|ENSG00000101333	hsa:8503|hsa:596|hsa:5332|	8503|596|5332|	PIK3R3, p55, p55-GAMMA|BCL2, Bcl-2, PPP1R50|PLCB4, ARCND2, PI-PLC|	http://www.genome.jp/kegg-bin/show_pathway?hsa04725/hsa:596%09red/hsa:8503%09red/hsa:5332%09red
PI3K-Akt signaling pathway	KEGG PATHWAY	hsa04151	9	347	0.599138820153	0.926118990002	ENSG00000168685|ENSG00000117461|ENSG00000184371|ENSG00000106615|ENSG00000171791|ENSG00000113520|ENSG00000269335|ENSG00000150093|ENSG00000118971	hsa:3575|hsa:8503|hsa:1435|hsa:6009|hsa:596|hsa:3565|hsa:8517|hsa:3688|hsa:894|	3575|8503|1435|6009|596|3565|8517|3688|894|	IL7R, CD127, CDW127, IL-7R-alpha, IL7RA, ILRA|PIK3R3, p55, p55-GAMMA|CSF1, CSF-1, MCSF|RHEB, RHEB2|BCL2, Bcl-2, PPP1R50|IL4, BCGF-1, BCGF1, BSF-1, BSF1, IL-4|IKBKG, AMCBX1, FIP-3, FIP3, Fip3p, IKK-gamma, IP, IP1, IP2, IPD2, NEMO, ZC2HC9|ITGB1, CD29, FNRB, GPIIA, MDF2, MSK12, VLA-BETA, VLAB|CCND2, KIAK0002|	http://www.genome.jp/kegg-bin/show_pathway?hsa04151/hsa:3688%09red/hsa:894%09red/hsa:8517%09red/hsa:8503%09red/hsa:1435%09red/hsa:596%09red/hsa:3565%09red/hsa:3575%09red/hsa:6009%09red
Leishmaniasis	KEGG PATHWAY	hsa05140	2	74	0.599752598382	0.926118990002	ENSG00000150093|ENSG00000113520	hsa:3688|hsa:3565|	3688|3565|	ITGB1, CD29, FNRB, GPIIA, MDF2, MSK12, VLA-BETA, VLAB|IL4, BCGF-1, BCGF1, BSF-1, BSF1, IL-4|	http://www.genome.jp/kegg-bin/show_pathway?hsa05140/hsa:3688%09red/hsa:3565%09red
Metabolism of xenobiotics by cytochrome P450	KEGG PATHWAY	hsa00980	2	74	0.599752598382	0.926118990002	ENSG00000240224|ENSG00000134184	hsa:54579|hsa:2944|	54579|2944|	UGT1A5, UDPGT, UDPGT_1-5, UGT1E|GSTM1, GST1, GSTM1-1, GSTM1a-1a, GSTM1b-1b, GTH4, GTM1, H-B, MU, MU-1|	http://www.genome.jp/kegg-bin/show_pathway?hsa00980/hsa:54579%09red/hsa:2944%09red
Pertussis	KEGG PATHWAY	hsa05133	2	75	0.606884958082	0.926118990002	ENSG00000150093|ENSG00000166278	hsa:3688|hsa:717|	3688|717|	ITGB1, CD29, FNRB, GPIIA, MDF2, MSK12, VLA-BETA, VLAB|C2, ARMD14, CO2|	http://www.genome.jp/kegg-bin/show_pathway?hsa05133/hsa:3688%09red/hsa:717%09red
Gastric acid secretion	KEGG PATHWAY	hsa04971	2	75	0.606884958082	0.926118990002	ENSG00000164889|ENSG00000101333	hsa:6522|hsa:5332|	6522|5332|	SLC4A2, AE2, BND3L, EPB3L1, HKB3, NBND3|PLCB4, ARCND2, PI-PLC|	http://www.genome.jp/kegg-bin/show_pathway?hsa04971/hsa:6522%09red/hsa:5332%09red
African trypanosomiasis	KEGG PATHWAY	hsa05143	1	34	0.608214703236	0.926118990002	ENSG00000101333	hsa:5332|	5332|	PLCB4, ARCND2, PI-PLC|	http://www.genome.jp/kegg-bin/show_pathway?hsa05143/hsa:5332%09red
Neuroactive ligand-receptor interaction	KEGG PATHWAY	hsa04080	7	275	0.61804396905	0.926118990002	ENSG00000282608|ENSG00000213903|ENSG00000022355|ENSG00000113580|ENSG00000099957|ENSG00000175591|ENSG00000134489	hsa:140|hsa:1241|hsa:2554|hsa:2908|hsa:9127|hsa:5029|hsa:59340|	140|1241|2554|2908|9127|5029|59340|	ADORA3, A3AR, AD026, bA552M11.5|LTB4R, BLT1, BLTR, CMKRL1, GPR16, LTB4R1, LTBR1, P2RY7, P2Y7|GABRA1, ECA4, EIEE19, EJM, EJM5|NR3C1, GCCR, GCR, GR, GRL|P2RX6, P2RXL1, P2X6, P2XM|P2RY2, HP2U, P2RU1, P2U, P2U1, P2UR, P2Y2, P2Y2R|HRH4, AXOR35, BG26, GPCR105, GPRv53, H4, H4R, HH4R|	http://www.genome.jp/kegg-bin/show_pathway?hsa04080/hsa:5029%09red/hsa:59340%09red/hsa:140%09red/hsa:1241%09red/hsa:2908%09red/hsa:2554%09red/hsa:9127%09red
Tyrosine metabolism	KEGG PATHWAY	hsa00350	1	35	0.618572227249	0.926118990002	ENSG00000115705	hsa:7173|	7173|	TPO, MSA, TDH2A, TPX|	http://www.genome.jp/kegg-bin/show_pathway?hsa00350/hsa:7173%09red
Leukocyte transendothelial migration	KEGG PATHWAY	hsa04670	3	118	0.622857293561	0.926118990002	ENSG00000150093|ENSG00000184113|ENSG00000117461	hsa:3688|hsa:7122|hsa:8503|	3688|7122|8503|	ITGB1, CD29, FNRB, GPIIA, MDF2, MSK12, VLA-BETA, VLAB|CLDN5, AWAL, BEC1, CPETRL1, TMVCF|PIK3R3, p55, p55-GAMMA|	http://www.genome.jp/kegg-bin/show_pathway?hsa04670/hsa:3688%09red/hsa:8503%09red/hsa:7122%09red
Cardiac muscle contraction	KEGG PATHWAY	hsa04260	2	78	0.627701082435	0.926118990002	ENSG00000130433|ENSG00000142408	hsa:59285|hsa:59283|	59285|59283|	CACNG6|CACNG8|	http://www.genome.jp/kegg-bin/show_pathway?hsa04260/hsa:59283%09red/hsa:59285%09red
DNA replication	KEGG PATHWAY	hsa03030	1	36	0.628656342285	0.926118990002	ENSG00000062822	hsa:5424|	5424|	POLD1, CDC2, CRCS10, MDPL, POLD|	http://www.genome.jp/kegg-bin/show_pathway?hsa03030/hsa:5424%09red
Neurotrophin signaling pathway	KEGG PATHWAY	hsa04722	3	120	0.633894057241	0.926118990002	ENSG00000117461|ENSG00000171791|ENSG00000071242	hsa:8503|hsa:596|hsa:6196|	8503|596|6196|	PIK3R3, p55, p55-GAMMA|BCL2, Bcl-2, PPP1R50|RPS6KA2, HU-2, MAPKAPK1C, RSK, RSK3, S6K-alpha, S6K-alpha2, p90-RSK3, pp90RSK3|	http://www.genome.jp/kegg-bin/show_pathway?hsa04722/hsa:6196%09red/hsa:596%09red/hsa:8503%09red
TGF-beta signaling pathway	KEGG PATHWAY	hsa04350	2	80	0.641096492899	0.926118990002	ENSG00000115738|ENSG00000138696	hsa:3398|hsa:658|	3398|658|	ID2, GIG8, ID2A, ID2H, bHLHb26|BMPR1B, ALK-6, ALK6, CDw293|	http://www.genome.jp/kegg-bin/show_pathway?hsa04350/hsa:658%09red/hsa:3398%09red
Chemical carcinogenesis	KEGG PATHWAY	hsa05204	2	80	0.641096492899	0.926118990002	ENSG00000240224|ENSG00000134184	hsa:54579|hsa:2944|	54579|2944|	UGT1A5, UDPGT, UDPGT_1-5, UGT1E|GSTM1, GST1, GSTM1-1, GSTM1a-1a, GSTM1b-1b, GTH4, GTM1, H-B, MU, MU-1|	http://www.genome.jp/kegg-bin/show_pathway?hsa05204/hsa:54579%09red/hsa:2944%09red
Allograft rejection	KEGG PATHWAY	hsa05330	1	39	0.657339354103	0.926118990002	ENSG00000113520	hsa:3565|	3565|	IL4, BCGF-1, BCGF1, BSF-1, BSF1, IL-4|	http://www.genome.jp/kegg-bin/show_pathway?hsa05330/hsa:3565%09red
Aldosterone-regulated sodium reabsorption	KEGG PATHWAY	hsa04960	1	39	0.657339354103	0.926118990002	ENSG00000117461	hsa:8503|	8503|	PIK3R3, p55, p55-GAMMA|	http://www.genome.jp/kegg-bin/show_pathway?hsa04960/hsa:8503%09red
cGMP-PKG signaling pathway	KEGG PATHWAY	hsa04022	4	167	0.664387155597	0.926118990002	ENSG00000117461|ENSG00000282608|ENSG00000146535|ENSG00000101333	hsa:8503|hsa:140|hsa:10672|hsa:5332|	8503|140|10672|5332|	PIK3R3, p55, p55-GAMMA|ADORA3, A3AR, AD026, bA552M11.5|GNA13, G13|PLCB4, ARCND2, PI-PLC|	http://www.genome.jp/kegg-bin/show_pathway?hsa04022/hsa:140%09red/hsa:8503%09red/hsa:5332%09red/hsa:10672%09red
Nicotine addiction	KEGG PATHWAY	hsa05033	1	40	0.666400025319	0.926118990002	ENSG00000022355	hsa:2554|	2554|	GABRA1, ECA4, EIEE19, EJM, EJM5|	http://www.genome.jp/kegg-bin/show_pathway?hsa05033/hsa:2554%09red
Glycine, serine and threonine metabolism	KEGG PATHWAY	hsa00260	1	40	0.666400025319	0.926118990002	ENSG00000091140	hsa:1738|	1738|	DLD, DLDD, DLDH, E3, GCSL, LAD, PHE3|	http://www.genome.jp/kegg-bin/show_pathway?hsa00260/hsa:1738%09red
Tryptophan metabolism	KEGG PATHWAY	hsa00380	1	40	0.666400025319	0.926118990002	ENSG00000002726	hsa:26|	26|	AOC1, ABP, ABP1, DAO, DAO1, KAO|	http://www.genome.jp/kegg-bin/show_pathway?hsa00380/hsa:26%09red
Alzheimer's disease	KEGG PATHWAY	hsa05010	4	168	0.668841490814	0.926118990002	ENSG00000064012|ENSG00000182240|ENSG00000109390|ENSG00000101333	hsa:841|hsa:25825|hsa:4717|hsa:5332|	841|25825|4717|5332|	CASP8, ALPS2B, CAP4, Casp-8, FLICE, MACH, MCH5|BACE2, AEPLC, ALP56, ASP1, ASP21, BAE2, CEAP1, DRAP|NDUFC1, KFYI|PLCB4, ARCND2, PI-PLC|	http://www.genome.jp/kegg-bin/show_pathway?hsa05010/hsa:4717%09red/hsa:841%09red/hsa:25825%09red/hsa:5332%09red
Axon guidance	KEGG PATHWAY	hsa04360	3	127	0.670733297134	0.926118990002	ENSG00000150093|ENSG00000138623|ENSG00000133216	hsa:3688|hsa:8482|hsa:2048|	3688|8482|2048|	ITGB1, CD29, FNRB, GPIIA, MDF2, MSK12, VLA-BETA, VLAB|SEMA7A, CD108, CDw108, H-SEMA-K1, H-Sema-L, JMH, SEMAK1, SEMAL|EPHB2, CAPB, DRT, EK5, EPHT3, ERK, Hek5, PCBC, Tyro5|	http://www.genome.jp/kegg-bin/show_pathway?hsa04360/hsa:2048%09red/hsa:3688%09red/hsa:8482%09red
Fat digestion and absorption	KEGG PATHWAY	hsa04975	1	41	0.675221472109	0.926118990002	ENSG00000110244	hsa:337|	337|	APOA4|	http://www.genome.jp/kegg-bin/show_pathway?hsa04975/hsa:337%09red
ErbB signaling pathway	KEGG PATHWAY	hsa04012	2	87	0.684991639638	0.926118990002	ENSG00000117461|ENSG00000157168	hsa:8503|hsa:3084|	8503|3084|	PIK3R3, p55, p55-GAMMA|NRG1, ARIA, GGF, GGF2, HGL, HRG, HRG1, HRGA, MST131, MSTP131, NDF, NRG1-IT2, SMDF|	http://www.genome.jp/kegg-bin/show_pathway?hsa04012/hsa:3084%09red/hsa:8503%09red
MAPK signaling pathway	KEGG PATHWAY	hsa04010	6	257	0.696675125405	0.926118990002	ENSG00000071242|ENSG00000138032|ENSG00000269335|ENSG00000130433|ENSG00000143851|ENSG00000142408	hsa:6196|hsa:5495|hsa:8517|hsa:59285|hsa:5778|hsa:59283|	6196|5495|8517|59285|5778|59283|	RPS6KA2, HU-2, MAPKAPK1C, RSK, RSK3, S6K-alpha, S6K-alpha2, p90-RSK3, pp90RSK3|PPM1B, PP2C-beta-X, PP2CB, PP2CBETA, PPC2BETAX|IKBKG, AMCBX1, FIP-3, FIP3, Fip3p, IKK-gamma, IP, IP1, IP2, IPD2, NEMO, ZC2HC9|CACNG6|PTPN7, BPTP-4, HEPTP, LC-PTP, LPTP, PTPNI|CACNG8|	http://www.genome.jp/kegg-bin/show_pathway?hsa04010/hsa:8517%09red/hsa:6196%09red/hsa:59285%09red/hsa:59283%09red/hsa:5495%09red/hsa:5778%09red
Gap junction	KEGG PATHWAY	hsa04540	2	89	0.696696688557	0.926118990002	ENSG00000176014|ENSG00000101333	hsa:84617|hsa:5332|	84617|5332|	TUBB6, HsT1601, TUBB-5|PLCB4, ARCND2, PI-PLC|	http://www.genome.jp/kegg-bin/show_pathway?hsa04540/hsa:84617%09red/hsa:5332%09red
Valine, leucine and isoleucine degradation	KEGG PATHWAY	hsa00280	1	44	0.700312706715	0.926118990002	ENSG00000091140	hsa:1738|	1738|	DLD, DLDD, DLDH, E3, GCSL, LAD, PHE3|	http://www.genome.jp/kegg-bin/show_pathway?hsa00280/hsa:1738%09red
GABAergic synapse	KEGG PATHWAY	hsa04727	2	90	0.702412999523	0.926118990002	ENSG00000173805|ENSG00000022355	hsa:9001|hsa:2554|	9001|2554|	HAP1, HAP2, HIP5, HLP, hHLP1|GABRA1, ECA4, EIEE19, EJM, EJM5|	http://www.genome.jp/kegg-bin/show_pathway?hsa04727/hsa:9001%09red/hsa:2554%09red
Salivary secretion	KEGG PATHWAY	hsa04970	2	90	0.702412999523	0.926118990002	ENSG00000164889|ENSG00000101333	hsa:6522|hsa:5332|	6522|5332|	SLC4A2, AE2, BND3L, EPB3L1, HKB3, NBND3|PLCB4, ARCND2, PI-PLC|	http://www.genome.jp/kegg-bin/show_pathway?hsa04970/hsa:6522%09red/hsa:5332%09red
Natural killer cell mediated cytotoxicity	KEGG PATHWAY	hsa04650	3	134	0.704781576695	0.926118990002	ENSG00000117461|ENSG00000121858|ENSG00000189430	hsa:8503|hsa:8743|hsa:9437|	8503|8743|9437|	PIK3R3, p55, p55-GAMMA|TNFSF10, APO2L, Apo-2L, CD253, TL2, TRAIL|NCR1, CD335, LY94, NK-p46, NKP46|	http://www.genome.jp/kegg-bin/show_pathway?hsa04650/hsa:8743%09red/hsa:8503%09red/hsa:9437%09red
Influenza A	KEGG PATHWAY	hsa05164	4	177	0.707091817416	0.926118990002	ENSG00000055332|ENSG00000089127|ENSG00000117461|ENSG00000121858	hsa:5610|hsa:4938|hsa:8503|hsa:8743|	5610|4938|8503|8743|	EIF2AK2, EIF2AK1, PKR, PPP1R83, PRKR|OAS1, IFI-4, OIAS, OIASI|PIK3R3, p55, p55-GAMMA|TNFSF10, APO2L, Apo-2L, CD253, TL2, TRAIL|	http://www.genome.jp/kegg-bin/show_pathway?hsa05164/hsa:8503%09red/hsa:8743%09red/hsa:5610%09red/hsa:4938%09red
NF-kappa B signaling pathway	KEGG PATHWAY	hsa04064	2	91	0.708039462003	0.926118990002	ENSG00000171791|ENSG00000269335	hsa:596|hsa:8517|	596|8517|	BCL2, Bcl-2, PPP1R50|IKBKG, AMCBX1, FIP-3, FIP3, Fip3p, IKK-gamma, IP, IP1, IP2, IPD2, NEMO, ZC2HC9|	http://www.genome.jp/kegg-bin/show_pathway?hsa04064/hsa:596%09red/hsa:8517%09red
Carbohydrate digestion and absorption	KEGG PATHWAY	hsa04973	1	45	0.708238683874	0.926118990002	ENSG00000117461	hsa:8503|	8503|	PIK3R3, p55, p55-GAMMA|	http://www.genome.jp/kegg-bin/show_pathway?hsa04973/hsa:8503%09red
Vasopressin-regulated water reabsorption	KEGG PATHWAY	hsa04962	1	45	0.708238683874	0.926118990002	ENSG00000077380	hsa:1781|	1781|	DYNC1I2, DNCI2, IC2|	http://www.genome.jp/kegg-bin/show_pathway?hsa04962/hsa:1781%09red
Glycerophospholipid metabolism	KEGG PATHWAY	hsa00564	2	92	0.713576827798	0.926118990002	ENSG00000129219|ENSG00000134255	hsa:5338|hsa:10390|	5338|10390|	PLD2|CEPT1|	http://www.genome.jp/kegg-bin/show_pathway?hsa00564/hsa:10390%09red/hsa:5338%09red
GnRH signaling pathway	KEGG PATHWAY	hsa04912	2	92	0.713576827798	0.926118990002	ENSG00000129219|ENSG00000101333	hsa:5338|hsa:5332|	5338|5332|	PLD2|PLCB4, ARCND2, PI-PLC|	http://www.genome.jp/kegg-bin/show_pathway?hsa04912/hsa:5332%09red/hsa:5338%09red
Morphine addiction	KEGG PATHWAY	hsa05032	2	93	0.719025871659	0.926118990002	ENSG00000171408|ENSG00000022355	hsa:27115|hsa:2554|	27115|2554|	PDE7B, bA472E5.1|GABRA1, ECA4, EIEE19, EJM, EJM5|	http://www.genome.jp/kegg-bin/show_pathway?hsa05032/hsa:2554%09red/hsa:27115%09red
Alcoholism	KEGG PATHWAY	hsa05034	4	180	0.719104829242	0.926118990002	ENSG00000147099|ENSG00000112759|ENSG00000125740|ENSG00000196591	hsa:55869|hsa:2030|hsa:2354|hsa:3066|	55869|2030|2354|3066|	HDAC8, CDLS5, HD8, HDACL1, MRXS6, RPD3, WTS|SLC29A1, ENT1|FOSB, AP-1, G0S3, GOS3, GOSB|HDAC2, HD2, RPD3, YAF1|	http://www.genome.jp/kegg-bin/show_pathway?hsa05034/hsa:2354%09red/hsa:2030%09red/hsa:55869%09red/hsa:3066%09red
Metabolic pathways	KEGG PATHWAY	hsa01100	30	1213	0.720749680797	0.926118990002	ENSG00000166548|ENSG00000111728|ENSG00000256269|ENSG00000114573|ENSG00000103056|ENSG00000105655|ENSG00000240224|ENSG00000167186|ENSG00000161905|ENSG00000101333|ENSG00000173083|ENSG00000105849|ENSG00000151689|ENSG00000147155|ENSG00000139629|ENSG00000126091|ENSG00000068001|ENSG00000132330|ENSG00000005187|ENSG00000115705|ENSG00000091140|ENSG00000114786|ENSG00000152556|ENSG00000134255|ENSG00000062485…	hsa:7084|hsa:6489|hsa:3145|hsa:523|hsa:55512|hsa:51477|hsa:54579|hsa:10229|hsa:246|hsa:5332|hsa:10855|hsa:221830|hsa:3628|hsa:10682|hsa:11226|hsa:6487|hsa:8692|hsa:51540|hsa:6296|hsa:7173|hsa:1738|hsa:95|hsa:5213|hsa:10390|hsa:1431|hsa:5424|hsa:5338|hsa:51606|hsa:6652|hsa:4717|	7084|6489|3145|523|55512|51477|54579|10229|246|5332|10855|221830|3628|10682|11226|6487|8692|51540|6296|7173|1738|95|5213|10390|1431|5424|5338|51606|6652|4717|	TK2, MTDPS2, MTTK|ST8SIA1, GD3S, SIAT8, SIAT8-A, SIAT8A, ST8SiaI|HMBS, PBG-D, PBGD, PORC, UPS|ATP6V1A, ATP6A1, ATP6V1A1, HO68, VA68, VPP2, Vma1|SMPD3, NSMASE2|ISYNA1, INO1, INOS, IPS, IPS_1, IPS-1|UGT1A5, UDPGT, UDPGT_1-5, UGT1E|COQ7, CAT5, CLK-1, CLK1|ALOX15, 12-LOX, 15-LOX-1, 15LOX-1|PLCB4, ARCND2, PI-PLC|HPSE, HPA, HPA1, HPR1, HPSE1, HSE1|TWISTNB|INPP1|EBP, CDPX2, CHO2, CPX, CPXD|GALNT6, GALNA…	http://www.genome.jp/kegg-bin/show_pathway?hsa01100/hsa:3628%09red/hsa:8692%09red/hsa:6652%09red/hsa:6489%09red/hsa:10390%09red/hsa:51540%09red/hsa:221830%09red/hsa:6487%09red/hsa:3145%09red/hsa:4717%09red/hsa:5213%09red/hsa:10229%09red/hsa:10682%09red/hsa:6296%09red/hsa:11226%09red/hsa:5332%09red/hsa:5338%09red/hsa:246%09red/hsa:1738%09red/hsa:54579%09red/hsa:523%09red/hsa:51477%09red/hsa:1431%0…
Nucleotide excision repair	KEGG PATHWAY	hsa03420	1	47	0.723468232582	0.926118990002	ENSG00000062822	hsa:5424|	5424|	POLD1, CDC2, CRCS10, MDPL, POLD|	http://www.genome.jp/kegg-bin/show_pathway?hsa03420/hsa:5424%09red
Amino sugar and nucleotide sugar metabolism	KEGG PATHWAY	hsa00520	1	47	0.723468232582	0.926118990002	ENSG00000100522	hsa:64841|	64841|	GNPNAT1, GNPNAT, Gpnat1|	http://www.genome.jp/kegg-bin/show_pathway?hsa00520/hsa:64841%09red
Sphingolipid metabolism	KEGG PATHWAY	hsa00600	1	47	0.723468232582	0.926118990002	ENSG00000103056	hsa:55512|	55512|	SMPD3, NSMASE2|	http://www.genome.jp/kegg-bin/show_pathway?hsa00600/hsa:55512%09red
Type II diabetes mellitus	KEGG PATHWAY	hsa04930	1	48	0.730782697009	0.926118990002	ENSG00000117461	hsa:8503|	8503|	PIK3R3, p55, p55-GAMMA|	http://www.genome.jp/kegg-bin/show_pathway?hsa04930/hsa:8503%09red
Glutathione metabolism	KEGG PATHWAY	hsa00480	1	49	0.737903978372	0.926118990002	ENSG00000134184	hsa:2944|	2944|	GSTM1, GST1, GSTM1-1, GSTM1a-1a, GSTM1b-1b, GTH4, GTM1, H-B, MU, MU-1|	http://www.genome.jp/kegg-bin/show_pathway?hsa00480/hsa:2944%09red
Ras signaling pathway	KEGG PATHWAY	hsa04014	5	228	0.739597337532	0.926118990002	ENSG00000270249|ENSG00000129219|ENSG00000117461|ENSG00000184371|ENSG00000269335	hsa:100271927|hsa:5338|hsa:8503|hsa:1435|hsa:8517|	100271927|5338|8503|1435|8517|	RASA4B|PLD2|PIK3R3, p55, p55-GAMMA|CSF1, CSF-1, MCSF|IKBKG, AMCBX1, FIP-3, FIP3, Fip3p, IKK-gamma, IP, IP1, IP2, IPD2, NEMO, ZC2HC9|	http://www.genome.jp/kegg-bin/show_pathway?hsa04014/hsa:100271927%09red/hsa:8517%09red/hsa:8503%09red/hsa:1435%09red/hsa:5338%09red
Herpes simplex infection	KEGG PATHWAY	hsa05168	4	186	0.742031159404	0.926118990002	ENSG00000055332|ENSG00000064012|ENSG00000269335|ENSG00000089127	hsa:5610|hsa:841|hsa:8517|hsa:4938|	5610|841|8517|4938|	EIF2AK2, EIF2AK1, PKR, PPP1R83, PRKR|CASP8, ALPS2B, CAP4, Casp-8, FLICE, MACH, MCH5|IKBKG, AMCBX1, FIP-3, FIP3, Fip3p, IKK-gamma, IP, IP1, IP2, IPD2, NEMO, ZC2HC9|OAS1, IFI-4, OIAS, OIASI|	http://www.genome.jp/kegg-bin/show_pathway?hsa05168/hsa:5610%09red/hsa:4938%09red/hsa:8517%09red/hsa:841%09red
Cocaine addiction	KEGG PATHWAY	hsa05030	1	50	0.744837171196	0.926118990002	ENSG00000125740	hsa:2354|	2354|	FOSB, AP-1, G0S3, GOS3, GOSB|	http://www.genome.jp/kegg-bin/show_pathway?hsa05030/hsa:2354%09red
Mineral absorption	KEGG PATHWAY	hsa04978	1	51	0.751587235854	0.926118990002	ENSG00000103415	hsa:3163|	3163|	HMOX2, HO-2|	http://www.genome.jp/kegg-bin/show_pathway?hsa04978/hsa:3163%09red
Amyotrophic lateral sclerosis (ALS)	KEGG PATHWAY	hsa05014	1	51	0.751587235854	0.926118990002	ENSG00000171791	hsa:596|	596|	BCL2, Bcl-2, PPP1R50|	http://www.genome.jp/kegg-bin/show_pathway?hsa05014/hsa:596%09red
Lysine degradation	KEGG PATHWAY	hsa00310	1	51	0.751587235854	0.926118990002	ENSG00000165671	hsa:64324|	64324|	NSD1, ARA267, KMT3B, SOTOS, SOTOS1, STO|	http://www.genome.jp/kegg-bin/show_pathway?hsa00310/hsa:64324%09red
Estrogen signaling pathway	KEGG PATHWAY	hsa04915	2	100	0.754765296791	0.926118990002	ENSG00000117461|ENSG00000101333	hsa:8503|hsa:5332|	8503|5332|	PIK3R3, p55, p55-GAMMA|PLCB4, ARCND2, PI-PLC|	http://www.genome.jp/kegg-bin/show_pathway?hsa04915/hsa:8503%09red/hsa:5332%09red
Retrograde endocannabinoid signaling	KEGG PATHWAY	hsa04723	2	103	0.768842207924	0.926118990002	ENSG00000022355|ENSG00000101333	hsa:2554|hsa:5332|	2554|5332|	GABRA1, ECA4, EIEE19, EJM, EJM5|PLCB4, ARCND2, PI-PLC|	http://www.genome.jp/kegg-bin/show_pathway?hsa04723/hsa:5332%09red/hsa:2554%09red
Legionellosis	KEGG PATHWAY	hsa05134	1	55	0.776850920091	0.926118990002	ENSG00000064012	hsa:841|	841|	CASP8, ALPS2B, CAP4, Casp-8, FLICE, MACH, MCH5|	http://www.genome.jp/kegg-bin/show_pathway?hsa05134/hsa:841%09red
HIF-1 signaling pathway	KEGG PATHWAY	hsa04066	2	106	0.782210589995	0.926118990002	ENSG00000117461|ENSG00000171791	hsa:8503|hsa:596|	8503|596|	PIK3R3, p55, p55-GAMMA|BCL2, Bcl-2, PPP1R50|	http://www.genome.jp/kegg-bin/show_pathway?hsa04066/hsa:596%09red/hsa:8503%09red
Starch and sucrose metabolism	KEGG PATHWAY	hsa00500	1	56	0.782755296137	0.926118990002	ENSG00000240224	hsa:54579|	54579|	UGT1A5, UDPGT, UDPGT_1-5, UGT1E|	http://www.genome.jp/kegg-bin/show_pathway?hsa00500/hsa:54579%09red
Non-small cell lung cancer	KEGG PATHWAY	hsa05223	1	56	0.782755296137	0.926118990002	ENSG00000117461	hsa:8503|	8503|	PIK3R3, p55, p55-GAMMA|	http://www.genome.jp/kegg-bin/show_pathway?hsa05223/hsa:8503%09red
Steroid hormone biosynthesis	KEGG PATHWAY	hsa00140	1	57	0.788503680322	0.926118990002	ENSG00000240224	hsa:54579|	54579|	UGT1A5, UDPGT, UDPGT_1-5, UGT1E|	http://www.genome.jp/kegg-bin/show_pathway?hsa00140/hsa:54579%09red
Staphylococcus aureus infection	KEGG PATHWAY	hsa05150	1	57	0.788503680322	0.926118990002	ENSG00000166278	hsa:717|	717|	C2, ARMD14, CO2|	http://www.genome.jp/kegg-bin/show_pathway?hsa05150/hsa:717%09red
Amoebiasis	KEGG PATHWAY	hsa05146	2	109	0.794895806278	0.926118990002	ENSG00000117461|ENSG00000101333	hsa:8503|hsa:5332|	8503|5332|	PIK3R3, p55, p55-GAMMA|PLCB4, ARCND2, PI-PLC|	http://www.genome.jp/kegg-bin/show_pathway?hsa05146/hsa:8503%09red/hsa:5332%09red
Viral myocarditis	KEGG PATHWAY	hsa05416	1	60	0.804853493361	0.926118990002	ENSG00000064012	hsa:841|	841|	CASP8, ALPS2B, CAP4, Casp-8, FLICE, MACH, MCH5|	http://www.genome.jp/kegg-bin/show_pathway?hsa05416/hsa:841%09red
VEGF signaling pathway	KEGG PATHWAY	hsa04370	1	61	0.810017991114	0.926118990002	ENSG00000117461	hsa:8503|	8503|	PIK3R3, p55, p55-GAMMA|	http://www.genome.jp/kegg-bin/show_pathway?hsa04370/hsa:8503%09red
Focal adhesion	KEGG PATHWAY	hsa04510	4	207	0.811097202414	0.926118990002	ENSG00000150093|ENSG00000117461|ENSG00000171791|ENSG00000118971	hsa:3688|hsa:8503|hsa:596|hsa:894|	3688|8503|596|894|	ITGB1, CD29, FNRB, GPIIA, MDF2, MSK12, VLA-BETA, VLAB|PIK3R3, p55, p55-GAMMA|BCL2, Bcl-2, PPP1R50|CCND2, KIAK0002|	http://www.genome.jp/kegg-bin/show_pathway?hsa04510/hsa:596%09red/hsa:894%09red/hsa:8503%09red/hsa:3688%09red
Serotonergic synapse	KEGG PATHWAY	hsa04726	2	114	0.814589465448	0.926118990002	ENSG00000161905|ENSG00000101333	hsa:246|hsa:5332|	246|5332|	ALOX15, 12-LOX, 15-LOX-1, 15LOX-1|PLCB4, ARCND2, PI-PLC|	http://www.genome.jp/kegg-bin/show_pathway?hsa04726/hsa:246%09red/hsa:5332%09red
Arachidonic acid metabolism	KEGG PATHWAY	hsa00590	1	62	0.815046016593	0.926118990002	ENSG00000161905	hsa:246|	246|	ALOX15, 12-LOX, 15-LOX-1, 15LOX-1|	http://www.genome.jp/kegg-bin/show_pathway?hsa00590/hsa:246%09red
Glutamatergic synapse	KEGG PATHWAY	hsa04724	2	116	0.821982272669	0.926118990002	ENSG00000129219|ENSG00000101333	hsa:5338|hsa:5332|	5338|5332|	PLD2|PLCB4, ARCND2, PI-PLC|	http://www.genome.jp/kegg-bin/show_pathway?hsa04724/hsa:5332%09red/hsa:5338%09red
Rap1 signaling pathway	KEGG PATHWAY	hsa04015	4	211	0.822380903735	0.926118990002	ENSG00000150093|ENSG00000117461|ENSG00000184371|ENSG00000101333	hsa:3688|hsa:8503|hsa:1435|hsa:5332|	3688|8503|1435|5332|	ITGB1, CD29, FNRB, GPIIA, MDF2, MSK12, VLA-BETA, VLAB|PIK3R3, p55, p55-GAMMA|CSF1, CSF-1, MCSF|PLCB4, ARCND2, PI-PLC|	http://www.genome.jp/kegg-bin/show_pathway?hsa04015/hsa:3688%09red/hsa:8503%09red/hsa:5332%09red/hsa:1435%09red
Retinol metabolism	KEGG PATHWAY	hsa00830	1	64	0.824706959387	0.926118990002	ENSG00000240224	hsa:54579|	54579|	UGT1A5, UDPGT, UDPGT_1-5, UGT1E|	http://www.genome.jp/kegg-bin/show_pathway?hsa00830/hsa:54579%09red
Cytosolic DNA-sensing pathway	KEGG PATHWAY	hsa04623	1	64	0.824706959387	0.926118990002	ENSG00000269335	hsa:8517|	8517|	IKBKG, AMCBX1, FIP-3, FIP3, Fip3p, IKK-gamma, IP, IP1, IP2, IPD2, NEMO, ZC2HC9|	http://www.genome.jp/kegg-bin/show_pathway?hsa04623/hsa:8517%09red
Endocytosis	KEGG PATHWAY	hsa04144	4	213	0.827810965939	0.926118990002	ENSG00000129219|ENSG00000138592|ENSG00000147010|ENSG00000079805	hsa:5338|hsa:9101|hsa:30011|hsa:1785|	5338|9101|30011|1785|	PLD2|USP8, HumORF8, SPG59, UBPY|SH3KBP1, CD2BP3, CIN85, GIG10, HSB-1, HSB1, MIG18|DNM2, CMT2M, CMTDI1, CMTDIB, DI-CMTB, DYN2, DYNII, LCCS5|	http://www.genome.jp/kegg-bin/show_pathway?hsa04144/hsa:30011%09red/hsa:1785%09red/hsa:9101%09red/hsa:5338%09red
Glioma	KEGG PATHWAY	hsa05214	1	65	0.829346796354	0.926118990002	ENSG00000117461	hsa:8503|	8503|	PIK3R3, p55, p55-GAMMA|	http://www.genome.jp/kegg-bin/show_pathway?hsa05214/hsa:8503%09red
Protein processing in endoplasmic reticulum	KEGG PATHWAY	hsa04141	3	168	0.83272247307	0.926118990002	ENSG00000055332|ENSG00000074695|ENSG00000171791	hsa:5610|hsa:3998|hsa:596|	5610|3998|596|	EIF2AK2, EIF2AK1, PKR, PPP1R83, PRKR|LMAN1, ERGIC-53, ERGIC53, F5F8D, FMFD1, MCFD1, MR60, gp58|BCL2, Bcl-2, PPP1R50|	http://www.genome.jp/kegg-bin/show_pathway?hsa04141/hsa:3998%09red/hsa:5610%09red/hsa:596%09red
Regulation of actin cytoskeleton	KEGG PATHWAY	hsa04810	4	215	0.833102672229	0.926118990002	ENSG00000150093|ENSG00000140678|ENSG00000117461|ENSG00000146535	hsa:3688|hsa:3687|hsa:8503|hsa:10672|	3688|3687|8503|10672|	ITGB1, CD29, FNRB, GPIIA, MDF2, MSK12, VLA-BETA, VLAB|ITGAX, CD11C, SLEB6|PIK3R3, p55, p55-GAMMA|GNA13, G13|	http://www.genome.jp/kegg-bin/show_pathway?hsa04810/hsa:3688%09red/hsa:8503%09red/hsa:3687%09red/hsa:10672%09red
Amphetamine addiction	KEGG PATHWAY	hsa05031	1	68	0.84254339822	0.932089073393	ENSG00000125740	hsa:2354|	2354|	FOSB, AP-1, G0S3, GOS3, GOSB|	http://www.genome.jp/kegg-bin/show_pathway?hsa05031/hsa:2354%09red
Melanoma	KEGG PATHWAY	hsa05218	1	71	0.854720955724	0.939831246233	ENSG00000117461	hsa:8503|	8503|	PIK3R3, p55, p55-GAMMA|	http://www.genome.jp/kegg-bin/show_pathway?hsa05218/hsa:8503%09red
Bile secretion	KEGG PATHWAY	hsa04976	1	72	0.858567447731	0.939831246233	ENSG00000164889	hsa:6522|	6522|	SLC4A2, AE2, BND3L, EPB3L1, HKB3, NBND3|	http://www.genome.jp/kegg-bin/show_pathway?hsa04976/hsa:6522%09red
Adherens junction	KEGG PATHWAY	hsa04520	1	73	0.862312250329	0.939831246233	ENSG00000148737	hsa:6934|	6934|	TCF7L2, TCF-4, TCF4|	http://www.genome.jp/kegg-bin/show_pathway?hsa04520/hsa:6934%09red
RNA degradation	KEGG PATHWAY	hsa03018	1	74	0.86595804784	0.939831246233	ENSG00000140694	hsa:5073|	5073|	PARN, DAN|	http://www.genome.jp/kegg-bin/show_pathway?hsa03018/hsa:5073%09red
Antigen processing and presentation	KEGG PATHWAY	hsa04612	1	79	0.882791060607	0.953580909806	ENSG00000064490	hsa:8625|	8625|	RFXANK, ANKRA1, BLS, F14150_1, RFX-B|	http://www.genome.jp/kegg-bin/show_pathway?hsa04612/hsa:8625%09red
Peroxisome	KEGG PATHWAY	hsa04146	1	81	0.88891757215	0.95569072311	ENSG00000166821	hsa:8800|	8800|	PEX11A, PEX11-ALPHA, PMP28, hsPEX11p|	http://www.genome.jp/kegg-bin/show_pathway?hsa04146/hsa:8800%09red
Insulin secretion	KEGG PATHWAY	hsa04911	1	86	0.902871092392	0.959938638976	ENSG00000101333	hsa:5332|	5332|	PLCB4, ARCND2, PI-PLC|	http://www.genome.jp/kegg-bin/show_pathway?hsa04911/hsa:5332%09red
Salmonella infection	KEGG PATHWAY	hsa05132	1	86	0.902871092392	0.959938638976	ENSG00000077380	hsa:1781|	1781|	DYNC1I2, DNCI2, IC2|	http://www.genome.jp/kegg-bin/show_pathway?hsa05132/hsa:1781%09red
ECM-receptor interaction	KEGG PATHWAY	hsa04512	1	87	0.905444305759	0.959938638976	ENSG00000150093	hsa:3688|	3688|	ITGB1, CD29, FNRB, GPIIA, MDF2, MSK12, VLA-BETA, VLAB|	http://www.genome.jp/kegg-bin/show_pathway?hsa04512/hsa:3688%09red
Protein digestion and absorption	KEGG PATHWAY	hsa04974	1	89	0.910388322137	0.960732376818	ENSG00000049089	hsa:1298|	1298|	COL9A2, DJ39G22.4, EDM2, MED, STL5|	http://www.genome.jp/kegg-bin/show_pathway?hsa04974/hsa:1298%09red
mRNA surveillance pathway	KEGG PATHWAY	hsa03015	1	91	0.915074208502	0.961247677738	ENSG00000153944	hsa:124540|	124540|	MSI2, MSI2H|	http://www.genome.jp/kegg-bin/show_pathway?hsa03015/hsa:124540%09red
Circadian entrainment	KEGG PATHWAY	hsa04713	1	97	0.92771419549	0.970075574279	ENSG00000101333	hsa:5332|	5332|	PLCB4, ARCND2, PI-PLC|	http://www.genome.jp/kegg-bin/show_pathway?hsa04713/hsa:5332%09red
RNA transport	KEGG PATHWAY	hsa03013	2	163	0.934371005331	0.972595273731	ENSG00000158417|ENSG00000175390	hsa:9669|hsa:8665|	9669|8665|	EIF5B, IF2|EIF3F, EIF3S5, eIF3-p47|	http://www.genome.jp/kegg-bin/show_pathway?hsa03013/hsa:8665%09red/hsa:9669%09red
Calcium signaling pathway	KEGG PATHWAY	hsa04020	2	180	0.954963115614	0.983308781291	ENSG00000099957|ENSG00000101333	hsa:9127|hsa:5332|	9127|5332|	P2RX6, P2RXL1, P2X6, P2XM|PLCB4, ARCND2, PI-PLC|	http://www.genome.jp/kegg-bin/show_pathway?hsa04020/hsa:9127%09red/hsa:5332%09red
MicroRNAs in cancer	KEGG PATHWAY	hsa05206	4	297	0.958852028329	0.983308781291	ENSG00000113328|ENSG00000171791|ENSG00000118971|ENSG00000158402	hsa:900|hsa:596|hsa:894|hsa:995|	900|596|894|995|	CCNG1, CCNG|BCL2, Bcl-2, PPP1R50|CCND2, KIAK0002|CDC25C, CDC25, PPP1R60|	http://www.genome.jp/kegg-bin/show_pathway?hsa05206/hsa:900%09red/hsa:596%09red/hsa:894%09red/hsa:995%09red
Dopaminergic synapse	KEGG PATHWAY	hsa04728	1	131	0.971017604811	0.983308781291	ENSG00000101333	hsa:5332|	5332|	PLCB4, ARCND2, PI-PLC|	http://www.genome.jp/kegg-bin/show_pathway?hsa04728/hsa:5332%09red
cAMP signaling pathway	KEGG PATHWAY	hsa04024	2	200	0.971313992188	0.983308781291	ENSG00000129219|ENSG00000117461	hsa:5338|hsa:8503|	5338|8503|	PLD2|PIK3R3, p55, p55-GAMMA|	http://www.genome.jp/kegg-bin/show_pathway?hsa04024/hsa:8503%09red/hsa:5338%09red
Tight junction	KEGG PATHWAY	hsa04530	1	134	0.973264690184	0.983308781291	ENSG00000184113	hsa:7122|	7122|	CLDN5, AWAL, BEC1, CPETRL1, TMVCF|	http://www.genome.jp/kegg-bin/show_pathway?hsa04530/hsa:7122%09red
Systemic lupus erythematosus	KEGG PATHWAY	hsa05322	1	136	0.974665241545	0.983308781291	ENSG00000166278	hsa:717|	717|	C2, ARMD14, CO2|	http://www.genome.jp/kegg-bin/show_pathway?hsa05322/hsa:717%09red
Ubiquitin mediated proteolysis	KEGG PATHWAY	hsa04120	1	137	0.975337799968	0.983308781291	ENSG00000108106	hsa:27338|	27338|	UBE2S, E2-EPF, E2EPF, EPF5|	http://www.genome.jp/kegg-bin/show_pathway?hsa04120/hsa:27338%09red
Parkinson's disease	KEGG PATHWAY	hsa05012	1	143	0.979014856482	0.983308781291	ENSG00000109390	hsa:4717|	4717|	NDUFC1, KFYI|	http://www.genome.jp/kegg-bin/show_pathway?hsa05012/hsa:4717%09red
Olfactory transduction	KEGG PATHWAY	hsa04740	4	405	0.994967538496	0.994967538496	ENSG00000236981|ENSG00000184478|ENSG00000174982|ENSG00000183024	hsa:219870|hsa:390083|hsa:219431|hsa:8390|	219870|390083|219431|8390|	OR10G9, OR10G10P|OR56A3, OR56A2P, OR56A3P, OR56A6|OR4S2, OR11-137, OR4S2P, OST725|OR1G1, OR17-130, OR17-209, OR1G2|	http://www.genome.jp/kegg-bin/show_pathway?hsa04740/hsa:219431%09red/hsa:219870%09red/hsa:8390%09red/hsa:390083%09red
--------------------
#Term	Database	ID	Input number	Background number	P-Value	Corrected P-Value	Input	KO	Entrez_ID	KO_name	Hyperlink
--------------------
#Term	Database	ID	Input number	Background number	P-Value	Corrected P-Value	Input	KO	Entrez_ID	KO_name	Hyperlink
--------------------
